# Supplementary material for: Single-cell characterization of the gastrointestinal HIV reservoir reveals heterogeneous cellular phenotypes
Source: J Clin Invest. 2025 Dec 23;136(4):e196536. doi: 10.1172/JCI196536 (PMC12904708; doi:10.1172/JCI196536)
Supplement: Supplemental table 1 [file jci-136-196536-s099.xlsx]

## Sheet: Sheet1
Participant	Race	Sex (at birth)	Age at Sig donation (years)	CD4 count (cells/ml)	Nadir CD4 (cells/µl)	Time Since Diagnosis (years)	ART Duration (years)	Length of Durable Suppression (years)	ART Regimen	Status at ART Initiation
1	AA	Male	69	588	32	12.0877	11.8356	10.5	Biktarvy (BIC / FTC / TAF)	Chronic
2	White	Male	60	653	*	35.7014	35.2247	15.8	Biktarvy (BIC / FTC / TAF)	Chronic
3	AA	Male	25	1005	355	2.32877	2.26849	2.2	Triumeq (ABC / DTG / 3TC)	Acute
4	AA	Male	32	1139	643	13.337	5.33151	5.2	Genvoya (EVG / COBI / FTC / TAF)	Chronic
5	AA	Male	55	505	335	15.9589	11.9562	11.9	Biktarvy (BIC / FTC / TAF)	Chronic
6	AA	Female	60	795	282	34.6192	11.1973	10.5	Biktarvy (BIC / FTC / TAF)	Chronic
7	White	Male	61	1194	*	19.8521	19.7973	15.9	Biktarvy (BIC / FTC / TAF)	Acute
8	White	Male	58	570	399	16.137	15.4712	15.4	Biktarvy (BIC / FTC / TAF)	Chronic
9	AA	Male	43	1739	380	15.5479	13.6603	13.6	Biktarvy (BIC / FTC / TAF)	Chronic
10	AA	Female	62	965	77	23.1671	23.0767	5.7	Dovato (DTG / 3TC)	Chronic
Median (Q1-Q3)	---	---	59 (43-61)	880 (588-1139)	345 (179-389)	16 (13.3-23.2)	12.8 (11.2-19.8)	11.2 (5.7-15.4)	---	---
