# Supplementary material for: Single-cell characterization of the gastrointestinal HIV reservoir reveals heterogeneous cellular phenotypes
Source: J Clin Invest. 2025 Dec 23;136(4):e196536. doi: 10.1172/JCI196536 (PMC12904708; doi:10.1172/JCI196536)
Supplement: Supplemental table 10 [file jci-136-196536-s100.xlsx]

## Sheet: Table S5 HIV DEGs all samples
	p_val	avg_log2FC	pct.1	pct.2	p_val_adj
HIV	0	21.1595	1	0	0
ZBED2	1.91831e-17	1.44689	0.504	0.202	7.02141e-13
HECTD2	2.9323e-14	1.23656	0.569	0.275	1.07328e-09
TNF	3.53779e-14	1.24851	0.699	0.406	1.2949e-09
TNFSF8	4.97687e-13	1.09091	0.732	0.432	1.82163e-08
LINC00892	7.5874e-13	1.27281	0.447	0.185	2.77714e-08
IL21	9.73438e-13	1.59708	0.48	0.224	3.56298e-08
AL138720.1	1.44952e-12	1.2782	0.415	0.175	5.30553e-08
AL391832.4	1.75908e-12	2.15771	0.138	0.03	6.4386e-08
AC005050.3	2.13215e-12	1.5332	0.211	0.06	7.80411e-08
IL1R1	2.636e-12	1.13809	0.455	0.2	9.64829e-08
MCOLN2	1.42466e-11	1.0242	0.585	0.314	5.21455e-07
SIPA1L2	1.90514e-11	1.19973	0.577	0.319	6.9732e-07
HIST2H2AA4	1.90691e-11	1.3555	0.171	0.045	6.97968e-07
MAPKAPK2	1.93895e-11	0.992904	0.691	0.4	7.09696e-07
SLAMF1	9.90651e-11	0.656483	0.837	0.575	3.62598e-06
MAF	1.08282e-10	0.866948	0.618	0.338	3.96336e-06
AC105402.3	2.2032e-10	0.799016	0.439	0.212	8.06416e-06
TEX14	2.60647e-10	1.4273	0.407	0.191	9.54021e-06
GRAMD1B	3.19719e-10	1.15622	0.382	0.164	1.17023e-05
AL672277.1	3.27816e-10	1.61666	0.13	0.031	1.19987e-05
RNF19A	5.25202e-10	0.650129	0.943	0.76	1.92234e-05
CCL20	7.93683e-10	1.46746	0.504	0.281	2.90504e-05
IL2	8.14948e-10	0.984032	0.724	0.49	2.98287e-05
NAMPT	1.28542e-09	0.70768	0.846	0.613	4.70491e-05
SMOX	1.29209e-09	1.82204	0.268	0.104	4.7293e-05
MALAT1	1.30018e-09	-0.535565	1	0.999	4.75892e-05
HIBCH	1.53462e-09	1.01555	0.642	0.4	5.617e-05
AC245014.3	2.09217e-09	1.67724	0.268	0.104	7.65776e-05
AFDN	2.11265e-09	1.04179	0.488	0.253	7.73273e-05
LUCAT1	2.74456e-09	1.06856	0.431	0.211	0.000100457
POU2AF1	3.74513e-09	1.33267	0.252	0.096	0.000137079
CENPN	3.91834e-09	1.2053	0.195	0.063	0.000143419
HECW2	4.29968e-09	1.22258	0.35	0.158	0.000157377
AP003472.2	4.65543e-09	1.34908	0.163	0.048	0.000170398
AC091114.1	5.0471e-09	1.56484	0.171	0.052	0.000184734
EGR1	5.0879e-09	0.791058	0.317	0.13	0.000186227
LINC00158	6.79611e-09	1.64936	0.154	0.045	0.000248751
NR4A3	6.97248e-09	0.586314	0.48	0.247	0.000255207
CD40LG	7.05798e-09	0.8205	0.732	0.458	0.000258336
GADD45G	8.00901e-09	1.09865	0.341	0.151	0.000293146
JARID2	9.4813e-09	0.492814	0.902	0.732	0.000347034
AC003093.1	9.49397e-09	1.39261	0.187	0.061	0.000347498
NFKBID	9.98221e-09	0.873028	0.52	0.29	0.000365369
TRIB1	1.00515e-08	1.25281	0.317	0.138	0.000367903
CYTOR	1.101e-08	0.818319	0.797	0.57	0.000402987
CRIM1	1.35024e-08	1.24795	0.528	0.304	0.000494216
TET2	1.9085e-08	0.909533	0.683	0.466	0.000698548
RORC	1.95462e-08	1.676	0.106	0.025	0.00071543
ZBTB46	2.22116e-08	1.29453	0.236	0.089	0.000812988
PGAM1	2.43441e-08	0.603463	0.846	0.616	0.000891043
RAPH1	2.58175e-08	0.875264	0.528	0.296	0.000944971
LINC02341	2.89459e-08	1.32118	0.358	0.175	0.00105948
IL23R	3.12599e-08	1.14708	0.179	0.059	0.00114418
DLG5	3.15514e-08	1.66624	0.122	0.033	0.00115484
EGR2	3.32062e-08	0.745843	0.569	0.331	0.00121541
CTSC	3.4952e-08	1.0337	0.626	0.412	0.00127931
SLC1A5	4.20839e-08	0.641338	0.593	0.35	0.00154036
ZBTB32	4.90137e-08	0.912412	0.252	0.099	0.001794
TMEM273	5.10551e-08	1.20147	0.236	0.091	0.00186872
STRIP2	8.76698e-08	0.991093	0.398	0.202	0.00320889
LIF	8.81517e-08	1.80514	0.211	0.08	0.00322653
TNFSF14	8.86961e-08	0.71887	0.634	0.394	0.00324645
TMEM200A	9.46834e-08	1.70393	0.187	0.066	0.0034656
SCN8A	9.67192e-08	1.74922	0.106	0.027	0.00354012
IL22	1.19356e-07	1.67606	0.341	0.168	0.00436868
H3F3B	1.28113e-07	0.601626	0.976	0.969	0.00468921
SEC61B	1.39129e-07	0.421789	0.967	0.807	0.00509239
OSBPL3	1.45114e-07	0.739875	0.707	0.495	0.00531147
HNRNPLL	1.46705e-07	0.639323	0.642	0.409	0.00536971
NUDT4	1.63077e-07	0.644961	0.65	0.414	0.00596896
PAM	1.71825e-07	0.688493	0.789	0.599	0.00628914
CSF1	1.89627e-07	1.2563	0.309	0.142	0.00694074
CKS2	1.93392e-07	0.659243	0.512	0.29	0.00707854
AL138930.1	2.06505e-07	1.30723	0.171	0.059	0.00755851
CD82	2.63731e-07	0.6929	0.61	0.386	0.0096531
IFNG	2.89592e-07	0.767795	0.634	0.413	0.0105996
CD200	3.44581e-07	0.583175	0.602	0.353	0.0126123
GNA15	3.64995e-07	1.10104	0.179	0.063	0.0133596
AL591846.2	3.78736e-07	1.7217	0.106	0.029	0.0138625
TNFRSF4	3.86643e-07	0.652903	0.585	0.36	0.0141519
AC124248.1	3.93963e-07	1.26976	0.122	0.036	0.0144198
SDC4	4.16602e-07	1.06745	0.333	0.165	0.0152485
IL17F	4.80497e-07	2.15708	0.171	0.062	0.0175871
RPL22L1	5.23581e-07	0.572793	0.854	0.668	0.0191641
NFIL3	5.35175e-07	0.80508	0.398	0.211	0.0195885
2025-12-01	5.36716e-07	1.06696	0.382	0.197	0.0196449
LINC00944	5.67547e-07	1.14542	0.366	0.187	0.0207734
ATP2A2	5.93455e-07	0.563941	0.667	0.438	0.0217216
EEF1D	6.823e-07	-0.605374	0.862	0.909	0.0249735
OSTC	6.91097e-07	0.500826	0.821	0.593	0.0252955
CASC11	7.38052e-07	1.14205	0.228	0.095	0.0270142
NR4A2	7.72168e-07	0.445529	0.488	0.27	0.0282629
GLDC	7.76886e-07	1.16544	0.179	0.067	0.0284356
SIK3	8.18971e-07	0.543745	0.927	0.815	0.029976
SND1	8.43897e-07	0.425777	0.894	0.754	0.0308883
XIST	8.49226e-07	0.583206	0.35	0.172	0.0310834
BATF3	8.51994e-07	0.591464	0.512	0.293	0.0311847
NACA	8.57232e-07	-0.326549	1	0.984	0.0313764
PDCD1	9.16768e-07	0.832946	0.301	0.14	0.0335555
SPAG1	9.30041e-07	0.627068	0.577	0.36	0.0340414
CBR3-AS1	9.51654e-07	1.01958	0.154	0.053	0.0348324
SPTSSA	9.85762e-07	0.901337	0.26	0.114	0.0360809
CTNNA1	1.00331e-06	0.823168	0.472	0.262	0.0367233
RPL13A	1.03336e-06	-0.343687	1	0.991	0.0378231
STX11	1.11215e-06	0.841877	0.463	0.262	0.0407069
CDH23	1.1285e-06	1.08968	0.244	0.106	0.0413054
PLCB1	1.14025e-06	0.982603	0.463	0.27	0.0417353
LINC00910	1.15222e-06	0.88403	0.398	0.217	0.0421737
ZNF79	1.17879e-06	0.964395	0.195	0.075	0.0431461
DUSP2	1.17965e-06	0.574374	0.691	0.478	0.0431777
CDV3	1.18224e-06	0.528844	0.854	0.703	0.0432725
CYTIP	1.1886e-06	-0.936112	0.504	0.665	0.0435051
TACR1	1.21166e-06	1.00678	0.138	0.045	0.044349
FRMD4B	1.25196e-06	0.756209	0.488	0.285	0.0458241
MIR222HG	1.29211e-06	0.675945	0.577	0.377	0.0472938
RAB11FIP1	1.30013e-06	0.514174	0.74	0.499	0.0475875
CSF2	1.39188e-06	1.01404	0.463	0.285	0.0509456
GZMB	1.43517e-06	0.50854	0.488	0.289	0.0525302
TNFRSF18	1.56905e-06	0.403401	0.423	0.226	0.0574305
CD84	1.75909e-06	0.661845	0.423	0.237	0.0643863
CCDC50	1.78008e-06	0.807019	0.268	0.121	0.0651544
IQCG	1.84954e-06	1.02362	0.504	0.325	0.0676968
DLGAP1	1.85449e-06	1.87366	0.228	0.1	0.067878
SH2D3A	1.86319e-06	0.970329	0.236	0.102	0.0681965
FABP5	1.95841e-06	0.633125	0.748	0.519	0.0716816
SIL1	2.03115e-06	0.426694	0.585	0.335	0.0743442
TMSB4X	2.08349e-06	-0.617577	0.927	0.952	0.0762601
AC092650.1	2.31787e-06	0.949505	0.138	0.046	0.0848387
DDB2	2.32448e-06	0.675596	0.447	0.248	0.0850806
TOP1	2.55472e-06	0.613174	0.87	0.777	0.0935079
KSR1	2.63396e-06	0.42916	0.447	0.241	0.0964083
RPL11	2.65578e-06	-0.367992	0.992	0.991	0.097207
SRPRB	2.71359e-06	0.550551	0.659	0.435	0.0993229
DYRK3	2.74317e-06	1.02206	0.228	0.1	0.100405
CAMK2D	2.80125e-06	0.587928	0.846	0.727	0.102531
ZNF165	2.81258e-06	0.690682	0.26	0.117	0.102946
FKRP	2.96798e-06	0.969702	0.252	0.114	0.108634
AHI1	2.9759e-06	0.631459	0.715	0.507	0.108924
PDSS1	3.04556e-06	0.851032	0.35	0.176	0.111474
LINC01943	3.12935e-06	0.596506	0.398	0.212	0.11454
AC017002.5	3.26024e-06	0.660174	0.455	0.263	0.119331
EIF2S1	3.58401e-06	0.549513	0.78	0.554	0.131182
PPP1R2	3.78385e-06	0.477382	0.846	0.686	0.138497
KLF5	3.9617e-06	1.80821	0.146	0.053	0.145006
RBM8A	4.04379e-06	0.479899	0.902	0.742	0.148011
NME1	4.40987e-06	0.508864	0.756	0.527	0.16141
AL355512.1	4.61084e-06	1.60158	0.114	0.036	0.168766
PFKP	4.63483e-06	0.498774	0.789	0.562	0.169644
PDIA6	4.77451e-06	0.506623	0.846	0.659	0.174757
RAB27A	4.93274e-06	0.539833	0.797	0.597	0.180548
PRPF4	5.18684e-06	0.811534	0.382	0.207	0.189849
TUBA1C	5.2202e-06	0.554128	0.748	0.546	0.19107
REL	5.3521e-06	0.528914	0.74	0.569	0.195897
WARS	5.448e-06	0.608992	0.577	0.405	0.199408
OTUD7B	5.47794e-06	0.810334	0.407	0.232	0.200504
SLC19A2	5.87283e-06	1.08255	0.285	0.141	0.214957
ALG8	5.99079e-06	0.882382	0.358	0.188	0.219275
TFRC	5.99186e-06	0.653498	0.683	0.497	0.219314
RPS4Y1	6.05348e-06	-0.810403	0.488	0.662	0.221569
ZNF121	6.12508e-06	0.53323	0.496	0.296	0.22419
SPRY1	6.20842e-06	0.794384	0.415	0.247	0.227241
SDF4	6.32969e-06	0.550365	0.618	0.408	0.231679
CDK4	6.52868e-06	0.562357	0.561	0.353	0.238963
PDE3B	6.58174e-06	-1.20914	0.333	0.508	0.240905
STX17-AS1	6.58994e-06	1.23301	0.293	0.151	0.241205
KIF3B	6.67371e-06	0.669829	0.463	0.271	0.244271
NR4A1	7.42403e-06	0.493806	0.26	0.123	0.271734
RPL10	7.67926e-06	-0.357177	1	0.993	0.281076
ATP1B3	7.76421e-06	0.410969	0.854	0.645	0.284186
RAI2	7.96151e-06	0.83484	0.236	0.108	0.291407
AC067751.1	8.05197e-06	1.31542	0.13	0.045	0.294718
AIM2	8.25484e-06	0.740306	0.374	0.205	0.302144
AC253572.2	8.391e-06	0.721766	0.244	0.109	0.307127
NIPA1	8.43995e-06	0.623301	0.52	0.324	0.308919
NETO2	8.45145e-06	0.420483	0.528	0.316	0.30934
CD46	8.58355e-06	-1.6202	0.171	0.34	0.314175
AL158136.1	8.65405e-06	1.06893	0.154	0.058	0.316755
BRMS1	8.81001e-06	0.648105	0.341	0.174	0.322464
ZNF295-AS1	9.20832e-06	1.18098	0.163	0.064	0.337043
RPS13	9.32501e-06	-0.357449	1	0.987	0.341314
MAP3K8	9.73742e-06	0.660721	0.496	0.31	0.356409
MCF2L2	9.94957e-06	0.809116	0.407	0.235	0.364174
IL1RL2	1.1425e-05	1.08564	0.163	0.064	0.418176
BCL6	1.15333e-05	0.602055	0.504	0.296	0.422141
FNDC3B	1.15501e-05	0.481831	0.683	0.462	0.422758
CD81	1.15981e-05	0.486921	0.642	0.425	0.424513
GNAS	1.19416e-05	0.375631	0.919	0.757	0.437085
RPL19	1.21249e-05	-0.331247	1	0.989	0.443794
PLEKHG1	1.22348e-05	0.838012	0.26	0.124	0.447817
C11orf98	1.27296e-05	1.43854	0.122	0.042	0.465929
SAMD4A	1.27611e-05	0.621832	0.52	0.336	0.467083
PRRC2A	1.29874e-05	0.719417	0.35	0.186	0.475366
PSD3	1.30146e-05	1.48539	0.171	0.07	0.47636
DUSP6	1.34652e-05	0.828447	0.39	0.227	0.492852
AP003472.1	1.38681e-05	1.10304	0.154	0.06	0.507601
PSMD14	1.40464e-05	0.430154	0.724	0.511	0.514127
POFUT1	1.44072e-05	0.710475	0.325	0.169	0.527333
TIMM8B	1.50125e-05	0.556125	0.618	0.41	0.549487
JAK1	1.54079e-05	-0.639605	0.626	0.754	0.56396
SLC7A1	1.57103e-05	0.451233	0.715	0.511	0.575028
CD58	1.60524e-05	0.563284	0.602	0.39	0.587549
NOP14-AS1	1.63406e-05	0.809002	0.236	0.109	0.5981
RPS3	1.65673e-05	-0.308685	1	0.99	0.606397
CDK6	1.68213e-05	0.560084	0.805	0.622	0.615695
SEC61G	1.68431e-05	0.35611	0.911	0.744	0.616491
EPOP	1.72683e-05	0.541724	0.382	0.206	0.632053
MAP2K3	1.74916e-05	0.606798	0.504	0.325	0.640226
RPL30	1.79128e-05	-0.396974	1	0.991	0.655642
MDFIC	1.79798e-05	0.470171	0.829	0.747	0.658097
BZW2	1.86884e-05	0.467765	0.772	0.555	0.684032
RPL3	1.98214e-05	-0.307631	1	0.99	0.725504
B4GALT5	1.99886e-05	0.4943	0.545	0.33	0.731624
NSMCE1-DT	2.09977e-05	1.28737	0.146	0.056	0.768557
KCNK5	2.20529e-05	0.868486	0.22	0.099	0.807179
AC004917.1	2.26076e-05	1.17994	0.187	0.081	0.827483
AL139383.1	2.26688e-05	0.881978	0.154	0.061	0.829724
GYPC	2.29964e-05	-1.40735	0.236	0.394	0.841714
HMGCS1	2.48728e-05	0.619415	0.569	0.391	0.910395
LINC02132	2.69488e-05	1.42471	0.122	0.044	0.986382
RASA2	2.72925e-05	-0.986484	0.317	0.484	0.998959
STK17A	2.76658e-05	-0.909531	0.593	0.649	1
DDX21	2.83559e-05	0.418029	0.862	0.737	1
MIR155HG	3.00701e-05	0.430796	0.772	0.569	1
ARHGDIB	3.12233e-05	-1.02067	0.317	0.486	1
KPNA4	3.21371e-05	0.431826	0.724	0.54	1
TIMM44	3.30286e-05	0.621933	0.39	0.22	1
SSR1	3.34954e-05	0.545367	0.634	0.426	1
SRGN	3.39315e-05	0.421809	0.943	0.83	1
NACC1	3.41762e-05	0.888408	0.228	0.108	1
CHSY1	3.62619e-05	0.604988	0.593	0.44	1
ADAM15	3.71044e-05	1.42332	0.122	0.045	1
ZCCHC3	3.73342e-05	0.762993	0.26	0.128	1
POP1	3.74826e-05	0.603751	0.301	0.154	1
ZSWIM6	3.76367e-05	0.392605	0.732	0.543	1
FBXO30	3.9827e-05	0.754802	0.236	0.114	1
CCNYL1	4.03059e-05	1.1348	0.317	0.178	1
BHLHE40-AS1	4.15273e-05	0.926573	0.13	0.048	1
IFNG-AS1	4.19231e-05	0.883349	0.325	0.183	1
IL26	4.21983e-05	0.422661	0.171	0.071	1
AKAP8	4.27714e-05	0.707473	0.439	0.265	1
AC006369.1	4.32778e-05	0.464391	0.382	0.217	1
PITPNC1	4.43656e-05	-0.8373	0.431	0.589	1
GRAMD2B	4.55805e-05	0.630929	0.268	0.135	1
HIVEP3	4.67247e-05	1.0116	0.626	0.484	1
CCDC71L	4.67396e-05	0.67225	0.325	0.178	1
FBXO10	4.69329e-05	0.912663	0.146	0.058	1
NEK8	4.71642e-05	1.13716	0.106	0.036	1
IL17A	4.75457e-05	1.23994	0.211	0.102	1
PTGER4	4.78773e-05	0.615533	0.561	0.363	1
FTH1	4.82687e-05	-0.611403	0.902	0.909	1
RBBP8	5.01987e-05	0.979565	0.431	0.27	1
AC239799.2	5.16716e-05	1.13459	0.146	0.059	1
GRAMD4	5.17752e-05	0.79177	0.244	0.12	1
HERC4	5.30066e-05	-0.766474	0.333	0.508	1
GPHN	5.39618e-05	0.486274	0.707	0.563	1
TUFT1	5.4194e-05	0.922187	0.106	0.036	1
GIMAP7	5.4766e-05	-1.07647	0.26	0.432	1
POLR2K	5.53076e-05	0.322853	0.756	0.525	1
TESPA1	5.55111e-05	0.400558	0.659	0.446	1
UQCRB	5.69699e-05	-0.647901	0.797	0.806	1
TTLL12	5.73537e-05	0.56237	0.244	0.117	1
SPTY2D1	5.77086e-05	0.586177	0.48	0.302	1
SNHG9	6.01122e-05	0.639366	0.382	0.216	1
PANX1	6.09249e-05	0.845941	0.146	0.058	1
SLFNL1-AS1	6.11099e-05	0.762521	0.293	0.159	1
IL1R2	6.1808e-05	0.340054	0.122	0.045	1
ZNF282	6.20632e-05	1.04363	0.163	0.07	1
AMIGO2	6.47628e-05	0.627762	0.325	0.175	1
HDC	6.5436e-05	1.06033	0.106	0.037	1
DNLZ	6.60645e-05	1.11343	0.154	0.064	1
COPG1	6.68502e-05	0.666607	0.35	0.198	1
RPL22	6.75364e-05	-0.34335	1	0.979	1
PGGHG	6.81031e-05	0.739471	0.317	0.175	1
APLF	6.8832e-05	0.884569	0.228	0.112	1
JPT1	6.97148e-05	0.539795	0.675	0.474	1
AL360012.1	7.04563e-05	1.1424	0.146	0.06	1
RRP12	7.06343e-05	0.517386	0.496	0.317	1
GNG4	7.10374e-05	0.606169	0.276	0.147	1
EEF1AKNMT	7.12589e-05	0.722335	0.301	0.159	1
XIRP1	7.29536e-05	1.08909	0.179	0.082	1
LINC02458	7.43735e-05	1.05739	0.154	0.064	1
SMIM12	7.44636e-05	0.547455	0.431	0.252	1
WRN	7.47133e-05	0.420231	0.667	0.467	1
MRPS17	7.57415e-05	0.634437	0.52	0.346	1
ANKS3	7.61954e-05	0.91144	0.211	0.102	1
TNRC6B	7.69872e-05	-0.864032	0.463	0.591	1
TJAP1	7.77113e-05	0.97577	0.171	0.075	1
ANKRD33B	7.87533e-05	1.14366	0.13	0.051	1
GABPB1	8.17055e-05	0.438825	0.683	0.493	1
AHCY	8.20209e-05	0.63809	0.293	0.152	1
SHLD2	8.32056e-05	0.518145	0.602	0.404	1
C2orf92	8.45071e-05	0.857214	0.146	0.06	1
LTA	8.45472e-05	1.06237	0.341	0.195	1
IKZF1	8.74764e-05	-0.611708	0.488	0.639	1
AIMP1	8.8029e-05	0.502596	0.715	0.512	1
ATP1B1	8.93909e-05	0.322839	0.252	0.125	1
XCL1	8.94333e-05	1.26851	0.301	0.167	1
CTTN	9.01621e-05	1.20419	0.163	0.071	1
SLC43A3	9.10333e-05	0.524022	0.553	0.377	1
PHLDA1	9.13457e-05	0.644782	0.447	0.275	1
EIF6	9.3108e-05	0.440747	0.65	0.477	1
AC021752.1	9.40995e-05	1.01906	0.163	0.07	1
AL139807.1	9.49878e-05	0.614489	0.268	0.136	1
TRIM39	9.63855e-05	0.754785	0.146	0.059	1
RBPJ	9.65628e-05	0.47766	0.862	0.701	1
LANCL2	9.75866e-05	0.581782	0.35	0.199	1
CCL4	9.80398e-05	0.601002	0.545	0.369	1
AIMP2	0.000100694	0.505353	0.512	0.323	1
PDHA1	0.000101978	0.552667	0.463	0.287	1
TOMM7	0.000103416	-0.516505	0.821	0.86	1
TRAF3	0.000104756	0.369655	0.837	0.7	1
AL021155.5	0.000105362	0.586469	0.211	0.099	1
CD83	0.000109453	0.801322	0.48	0.328	1
UIMC1	0.000109794	0.429023	0.699	0.514	1
LRRC59	0.000112963	0.585606	0.537	0.357	1
RAB21	0.000113305	0.505453	0.675	0.492	1
AP1B1	0.000115176	0.510532	0.309	0.164	1
MEX3C	0.000115382	0.734667	0.309	0.172	1
DNAJB11	0.000117389	0.409129	0.667	0.473	1
APOA1-AS	0.000117546	0.99358	0.13	0.051	1
SSR4	0.000118662	0.303451	0.935	0.792	1
SELL	0.000124596	-1.62536	0.179	0.318	1
VMP1	0.000125982	0.321476	0.935	0.779	1
HTATSF1	0.000127667	0.645612	0.398	0.237	1
MIR4435-2HG	0.000127813	0.55574	0.642	0.467	1
PRDX1	0.000128059	0.391294	0.894	0.757	1
CCT2	0.000130356	0.327323	0.837	0.643	1
PRMT2	0.000132335	-1.13222	0.187	0.354	1
CNDP2	0.000135183	0.399498	0.39	0.22	1
EIF1AX	0.000142878	0.362703	0.911	0.729	1
CBFB	0.000143627	0.775731	0.659	0.488	1
SEC61A1	0.000143699	0.441821	0.553	0.363	1
TRBC1	0.000143821	-1.13299	0.333	0.472	1
MRPS35	0.000144025	0.526901	0.561	0.382	1
MTHFD1L	0.000144818	0.389578	0.756	0.562	1
ITM2B	0.000145117	-0.605446	0.659	0.719	1
CSGALNACT1	0.00014796	-1.98904	0.089	0.227	1
TUBA1B	0.00014891	0.517053	0.813	0.669	1
SEL1L	0.000150184	0.45448	0.602	0.42	1
PLK3	0.000152419	0.428607	0.52	0.331	1
DPYD	0.000154279	-0.954116	0.293	0.456	1
B4GALT2	0.00015543	1.50086	0.138	0.057	1
ZNF343	0.000158729	1.09381	0.114	0.043	1
TMEM167A	0.00016098	0.410374	0.699	0.479	1
COPA	0.000163162	0.472148	0.602	0.429	1
KIAA0556	0.000163782	0.689387	0.285	0.157	1
SH2B3	0.000164822	0.403095	0.358	0.202	1
ATF3	0.000166303	1.03495	0.26	0.142	1
SYVN1	0.000169701	0.577385	0.276	0.147	1
SDCBP	0.000169986	0.59028	0.65	0.509	1
AC092535.4	0.000172026	0.731605	0.154	0.066	1
STAT5B	0.000172364	1.15026	0.748	0.628	1
NKIRAS2	0.000182848	0.854626	0.171	0.077	1
UBE2Q1	0.000183908	0.746815	0.325	0.182	1
IMP4	0.000185787	0.489232	0.618	0.429	1
EPB41	0.000188684	-0.78243	0.398	0.533	1
PIM3	0.00019484	0.347004	0.715	0.551	1
RPTOR	0.000195277	0.595169	0.675	0.491	1
NFKB1	0.000197839	0.414736	0.846	0.734	1
TAF1A	0.000198941	1.1083	0.211	0.106	1
PVT1	0.00019969	0.360502	0.886	0.734	1
METRNL	0.000199756	0.616763	0.309	0.174	1
IL12RB2	0.000202885	0.576724	0.545	0.39	1
JAK2	0.000204207	0.332446	0.65	0.471	1
PTS	0.000204587	0.458495	0.447	0.275	1
PARG	0.000205452	0.615235	0.488	0.312	1
CYTH3	0.000210275	0.484339	0.276	0.15	1
PLAGL2	0.000215388	0.502969	0.407	0.251	1
SCFD1	0.000217235	0.325184	0.772	0.564	1
RHOG	0.000217506	0.423968	0.634	0.458	1
MCM3	0.000218011	0.463553	0.341	0.189	1
SUSD6	0.00021903	0.459843	0.715	0.519	1
UGDH	0.00022216	0.696135	0.187	0.088	1
DDX10	0.000222537	0.410048	0.74	0.573	1
ACSL1	0.000222759	0.557351	0.301	0.166	1
HSPH1	0.000225165	0.476613	0.724	0.515	1
SNHG16	0.00022672	0.342257	0.764	0.564	1
ODC1	0.000228375	0.349462	0.821	0.598	1
NCS1	0.000230235	0.56352	0.325	0.189	1
NAT9	0.000230655	0.715147	0.203	0.1	1
MGAT5	0.000231892	0.404179	0.829	0.646	1
ARFGAP3	0.000232139	0.649731	0.634	0.449	1
IER3	0.000233909	0.526903	0.561	0.387	1
PPP2R3C	0.000236586	0.336696	0.504	0.31	1
FTL	0.000239111	-0.427241	0.911	0.951	1
FASLG	0.000242551	0.61229	0.382	0.229	1
SYNE2	0.000243501	-0.672971	0.545	0.647	1
SLA	0.000247202	0.44912	0.699	0.517	1
ARHGEF2	0.000248937	0.415431	0.455	0.278	1
PDIA5	0.000255922	0.578267	0.382	0.235	1
MAST4	0.000257971	0.562099	0.512	0.358	1
AREG	0.000258998	0.393565	0.39	0.241	1
TEX2	0.000266043	0.572903	0.252	0.131	1
LDHA	0.000277616	0.341701	0.902	0.78	1
SLC27A2	0.00027959	0.699575	0.293	0.162	1
MIR646HG	0.000279825	1.37303	0.114	0.046	1
AC099343.3	0.000280929	0.829279	0.187	0.089	1
ALCAM	0.000281628	0.80954	0.333	0.205	1
SMCHD1	0.000282427	-0.657281	0.715	0.764	1
ZDHHC16	0.000283113	0.597967	0.293	0.161	1
LRIG1	0.000285776	0.588997	0.569	0.417	1
TMEM88	0.000286206	0.686093	0.122	0.049	1
AC131237.1	0.000287321	1.2362	0.138	0.059	1
DONSON	0.000290198	0.801226	0.163	0.074	1
UCHL3	0.000292652	0.519717	0.537	0.365	1
LCK	0.000295695	-1.12654	0.268	0.403	1
MAP3K20	0.000297535	1.14922	0.114	0.045	1
CTSB	0.000298066	0.963163	0.382	0.249	1
FOXN3	0.000301864	-0.589078	0.61	0.712	1
MGAT4A	0.000305182	-1.31721	0.228	0.364	1
RPS6KA3	0.000309548	0.36071	0.87	0.69	1
SLC24A1	0.000309988	0.578391	0.228	0.115	1
AC000065.1	0.000314395	0.576173	0.228	0.115	1
SF3B5	0.000317376	0.380367	0.829	0.687	1
HSP90AB1	0.000317555	0.33725	0.959	0.912	1
SNRPA	0.000318043	0.447147	0.52	0.332	1
AL049780.2	0.000319124	0.888252	0.114	0.045	1
AFAP1	0.000320114	0.604947	0.407	0.254	1
TMEM64	0.000326177	0.544803	0.309	0.171	1
DNAJB9	0.000326932	0.323818	0.512	0.343	1
SNRPD1	0.000327176	0.305912	0.862	0.682	1
GTPBP4	0.00032804	0.381367	0.772	0.57	1
ITGA2	0.00033082	0.90203	0.171	0.081	1
HNRNPAB	0.000331309	0.349198	0.789	0.63	1
KIF5C	0.000335992	0.482687	0.252	0.132	1
UBE2S	0.000336284	0.431509	0.659	0.468	1
PRMT3	0.000338207	0.317003	0.618	0.428	1
ZNF496	0.00033885	0.728859	0.154	0.069	1
CCDC58	0.000349043	0.467639	0.358	0.209	1
PKM	0.000349957	0.394191	0.813	0.662	1
PTPRC	0.000354685	-0.413879	0.764	0.855	1
RCL1	0.000354968	0.429686	0.634	0.45	1
ZNF706	0.000357899	0.359096	0.837	0.656	1
IFRD2	0.000358676	0.442364	0.593	0.406	1
CCDC26	0.000360504	1.20631	0.13	0.055	1
GIMAP1	0.000363512	-1.20985	0.13	0.273	1
RILPL2	0.000369526	0.595676	0.512	0.353	1
POP7	0.000376133	0.609572	0.325	0.188	1
ARL6IP1	0.000376648	0.395239	0.715	0.541	1
AC104316.1	0.000379672	0.559278	0.276	0.151	1
ANKRD12	0.000380813	-0.594348	0.789	0.812	1
ZCCHC10	0.000382459	0.382556	0.496	0.32	1
SNHG4	0.000388315	1.12147	0.179	0.087	1
FOSL1	0.000391802	0.371278	0.447	0.279	1
MFSD4B	0.000392465	0.448031	0.512	0.35	1
DCAF13	0.000393722	0.354046	0.634	0.428	1
CLEC2D	0.000394008	-0.519244	0.732	0.8	1
NAA20	0.000394464	0.336456	0.724	0.517	1
ARC	0.000395411	0.509223	0.22	0.114	1
GIMAP2	0.000402193	-1.49862	0.081	0.21	1
ZEB2	0.000402228	0.371364	0.52	0.358	1
CCDC59	0.000415584	0.305938	0.756	0.565	1
MICAL3	0.00042074	0.384428	0.301	0.167	1
BTN3A1	0.000427456	-1.65296	0.114	0.241	1
AC079305.3	0.000446856	1.15776	0.106	0.042	1
TLE5	0.000450933	-0.916895	0.309	0.44	1
MTX1	0.000451211	0.567728	0.26	0.138	1
TYW1B	0.000453877	0.303321	0.463	0.285	1
NFKBIA	0.000464326	0.707051	0.724	0.619	1
AL390957.1	0.000470537	0.482054	0.203	0.1	1
YPEL3	0.000471144	-1.17356	0.13	0.271	1
VDR	0.00047403	0.401854	0.236	0.122	1
CD47	0.00047467	-0.667295	0.455	0.566	1
CD247	0.000477917	-0.777437	0.545	0.636	1
RHBDD1	0.000482293	0.555392	0.496	0.339	1
RPUSD2	0.00048395	0.639594	0.195	0.096	1
CCT4	0.000484482	0.330733	0.846	0.658	1
ADNP-AS1	0.000486379	0.680547	0.122	0.05	1
AL627171.1	0.000487359	1.21676	0.114	0.047	1
ETS2	0.000491091	0.736834	0.366	0.228	1
GMFG	0.000492959	-0.660591	0.35	0.511	1
ZBTB20	0.000494412	-0.944916	0.431	0.53	1
SYCE2	0.000496465	1.10478	0.106	0.042	1
DUSP18	0.000504893	0.440346	0.293	0.165	1
NFATC1	0.000505917	0.40534	0.431	0.275	1
GADD45A	0.000507631	0.455121	0.439	0.291	1
GPKOW	0.000514033	0.706088	0.146	0.065	1
CCSAP	0.00051498	1.15024	0.203	0.104	1
AL121985.1	0.000516121	0.761458	0.252	0.139	1
CCT6B	0.000518945	0.985087	0.195	0.1	1
MAN1B1-DT	0.000526464	1.38552	0.106	0.043	1
DHX57	0.00053463	0.623283	0.26	0.145	1
EMP1	0.000536246	0.77926	0.138	0.062	1
PIK3IP1	0.000540818	-1.36337	0.138	0.267	1
SGPP2	0.000542766	0.548303	0.293	0.169	1
MYO19	0.000542998	0.480424	0.366	0.22	1
UST	0.000543605	0.592382	0.317	0.19	1
SLC2A13	0.000544358	0.604714	0.35	0.212	1
PFDN5	0.000544988	-0.413681	0.959	0.925	1
TXLNG	0.000545066	0.503349	0.585	0.436	1
AL355916.1	0.000545481	0.664905	0.122	0.051	1
GNL2	0.000545592	0.337175	0.553	0.369	1
UTY	0.000547124	-0.879771	0.268	0.403	1
GCA	0.000547898	0.741817	0.252	0.141	1
HPDL	0.000549429	1.04444	0.106	0.042	1
RBM26-AS1	0.000563931	0.638176	0.122	0.051	1
LAPTM5	0.000564221	-1.04164	0.22	0.361	1
CTSL	0.000566396	0.533307	0.341	0.203	1
ZBTB21	0.000570132	0.607077	0.366	0.227	1
AGK	0.000571103	0.489073	0.488	0.321	1
CYSTM1	0.000573809	0.377599	0.447	0.281	1
UFM1	0.000575306	0.311802	0.764	0.621	1
DDX17	0.000576585	-0.54351	0.585	0.673	1
USP53	0.000585242	0.45721	0.496	0.328	1
LEF1	0.000587574	-1.4613	0.293	0.409	1
MRPL27	0.000591358	0.666182	0.382	0.243	1
EHD4	0.000594395	0.344218	0.496	0.324	1
LINC02156	0.000594936	0.87929	0.187	0.096	1
SAMD9L	0.00059518	-1.46485	0.065	0.189	1
TMEM214	0.000599464	0.796808	0.179	0.088	1
ATP13A1	0.000606214	0.563021	0.146	0.065	1
BCL11B	0.000626257	-0.646344	0.569	0.647	1
DDB1	0.000637873	0.411683	0.528	0.354	1
TCERG1	0.00064034	0.356531	0.732	0.549	1
MAST2	0.000643234	0.563844	0.366	0.225	1
CDKN1A	0.000646981	0.691687	0.244	0.136	1
TATDN1	0.000650934	0.461833	0.48	0.325	1
MT1X	0.000651699	0.36294	0.35	0.21	1
RIPOR2	0.000656221	-0.856104	0.39	0.512	1
SERTAD1	0.000657719	0.44984	0.431	0.279	1
MYO1D	0.000665057	0.550049	0.52	0.365	1
ABCF2	0.000666158	0.425912	0.455	0.283	1
SSH2	0.000671868	-0.581019	0.382	0.53	1
POLM	0.000673115	0.624687	0.179	0.087	1
R3HDM2	0.000679443	-0.803504	0.333	0.466	1
URB2	0.000679792	0.438491	0.415	0.256	1
RHEB	0.000685004	0.354972	0.756	0.57	1
ARF4	0.000687925	0.418016	0.715	0.537	1
IL23A	0.000690275	0.455983	0.447	0.293	1
GPR87	0.000690561	1.17001	0.13	0.058	1
ZSCAN5A	0.000698667	0.503643	0.187	0.092	1
AGPAT4	0.000698745	0.616509	0.211	0.114	1
LINC00571	0.000708258	0.607788	0.211	0.111	1
FYB1	0.000718414	-0.84478	0.472	0.563	1
SOBP	0.00072814	1.25069	0.122	0.053	1
TOMM5	0.000737441	0.32525	0.805	0.651	1
POLR2L	0.00073751	0.44647	0.829	0.672	1
TTF1	0.000737686	0.5144	0.423	0.269	1
THAP2	0.000751324	0.626985	0.244	0.134	1
SLC39A14	0.000751682	0.614901	0.285	0.162	1
CHMP2A	0.000756035	0.52191	0.569	0.419	1
TYW5	0.000757983	0.352852	0.276	0.153	1
SORL1	0.000764002	-1.18825	0.171	0.304	1
ZHX1	0.000770045	0.328056	0.333	0.191	1
COPB2	0.00078543	0.492519	0.496	0.345	1
ATP5MD	0.000785641	0.392955	0.862	0.7	1
RAPGEF2	0.000790734	0.47013	0.553	0.384	1
UQCRQ	0.000798519	0.49576	0.707	0.558	1
EDARADD	0.00079896	0.913256	0.236	0.13	1
UBAP2L	0.000806703	0.555655	0.488	0.34	1
CBLB	0.000808789	0.391557	0.87	0.787	1
PNRC1	0.000814619	-0.773044	0.439	0.544	1
MAP3K7	0.000823859	0.535251	0.431	0.275	1
PTP4A3	0.000827258	0.817313	0.122	0.052	1
ZNF761	0.000830817	0.86192	0.114	0.047	1
NPHP4	0.000836811	0.602339	0.163	0.078	1
FURIN	0.000837609	0.40663	0.358	0.218	1
ILF3-DT	0.000837869	0.510716	0.293	0.167	1
INPP1	0.000843633	0.77435	0.163	0.079	1
VSIR	0.000848794	0.384267	0.561	0.403	1
FARSB	0.000849548	0.571709	0.488	0.341	1
COX4I1	0.000874944	-0.367451	0.911	0.895	1
FBXW11	0.000883601	0.405581	0.748	0.548	1
EPS15	0.00088581	0.32925	0.756	0.595	1
MCRIP1	0.000905383	0.312686	0.48	0.308	1
AL133330.1	0.000911265	0.641736	0.187	0.094	1
ALYREF	0.00093591	0.423065	0.447	0.293	1
UTP23	0.000938297	0.526389	0.439	0.294	1
AL160171.1	0.000947394	1.11986	0.122	0.053	1
SNRPA1	0.000947747	0.408162	0.65	0.503	1
AK2	0.000949232	0.588221	0.553	0.386	1
HILPDA	0.000950469	1.09032	0.106	0.044	1
ARHGAP31-AS1	0.000959932	0.509159	0.138	0.062	1
PUS1	0.000970473	0.533931	0.333	0.206	1
WDR83	0.000970669	0.756436	0.187	0.096	1
EIF2B3	0.000975691	0.417213	0.569	0.387	1
NXF1	0.000987924	0.601022	0.252	0.141	1
RCC1	0.000996425	0.557223	0.325	0.199	1
LINC00299	0.000999861	0.336188	0.122	0.053	1
TM9SF1	0.00101159	0.676015	0.26	0.15	1
TPD52L2	0.00102484	0.689577	0.293	0.171	1
AL356124.1	0.00103166	0.701239	0.114	0.049	1
ATM	0.00103809	-0.813836	0.366	0.497	1
IL18R1	0.00104963	0.702151	0.333	0.211	1
HEG1	0.00106282	0.875084	0.22	0.122	1
TRIM28	0.00106461	0.426701	0.455	0.293	1
TAF5	0.00106864	1.03585	0.138	0.064	1
ZNF562	0.00107145	0.564182	0.309	0.186	1
B3GNT5	0.00107417	0.908966	0.293	0.181	1
MTHFSD	0.00107594	0.912775	0.106	0.044	1
DNAJC17	0.00107684	0.456323	0.285	0.164	1
NAT10	0.00107837	0.351424	0.447	0.292	1
CMC2	0.00108375	0.361055	0.642	0.452	1
CREB3L2	0.00109002	0.371347	0.366	0.224	1
USP12	0.00109097	0.323062	0.593	0.43	1
PEX5	0.00109521	0.881564	0.211	0.115	1
NCOA2	0.00109716	0.371071	0.707	0.537	1
DUSP10	0.00111029	0.516128	0.163	0.079	1
AKT3	0.00111107	-0.925828	0.366	0.466	1
LINC02762	0.00111308	1.09214	0.106	0.044	1
ARF6	0.0011296	0.368746	0.707	0.562	1
MYC	0.00114724	0.347091	0.691	0.562	1
TRMT44	0.00114808	0.613866	0.22	0.119	1
HS6ST1	0.00115677	0.694007	0.195	0.102	1
NKTR	0.00116917	-0.725313	0.358	0.481	1
PSME3	0.00119455	0.301031	0.439	0.277	1
DDX56	0.00119515	0.475146	0.366	0.226	1
CCZ1B	0.00119598	0.467599	0.285	0.166	1
EIF4E	0.00120178	0.376935	0.772	0.6	1
ZNF28	0.00121839	0.590647	0.163	0.079	1
GPR65	0.00121928	0.575458	0.285	0.166	1
ASH1L	0.00122257	-0.470492	0.675	0.717	1
SNX9	0.00122413	0.324259	0.78	0.642	1
ZNF593	0.00122889	0.352657	0.618	0.417	1
CD37	0.00124402	-0.782401	0.358	0.473	1
LINC00624	0.00125172	0.72916	0.195	0.103	1
CGAS	0.00125358	0.622389	0.333	0.213	1
IFRD1	0.00125703	0.416842	0.528	0.369	1
LINC00861	0.00126833	-1.30719	0.285	0.389	1
SUPT16H	0.00126942	0.35566	0.699	0.527	1
TMEM185B	0.00127797	0.660126	0.22	0.119	1
AP001628.1	0.00127814	0.430474	0.163	0.078	1
C12orf49	0.00127982	0.493734	0.325	0.196	1
GOT1	0.00128551	0.379473	0.325	0.196	1
SRP19	0.00128646	0.346756	0.821	0.632	1
GTF2F2	0.00129286	0.339896	0.667	0.491	1
SNX19	0.00129884	0.542839	0.26	0.15	1
STARD4	0.00130272	0.732424	0.252	0.145	1
MBP	0.00130484	-0.734454	0.504	0.583	1
AAGAB	0.00130715	0.377351	0.431	0.282	1
CUL1	0.00130889	0.521045	0.715	0.618	1
B4GALT4	0.00131834	0.658256	0.236	0.131	1
DDA1	0.00132122	0.393175	0.415	0.265	1
PA2G4	0.00132406	0.331243	0.837	0.751	1
SLC25A17	0.00133342	0.427585	0.341	0.212	1
DPH2	0.00133492	0.741155	0.22	0.122	1
UBAC2-AS1	0.00134009	0.930886	0.114	0.049	1
AC112721.2	0.00134114	0.659621	0.114	0.05	1
NFKBIB	0.00137145	0.50497	0.431	0.284	1
C2orf76	0.00137403	0.70793	0.203	0.11	1
PRPF38A	0.00137559	0.432441	0.463	0.308	1
AC068888.1	0.00138358	0.378148	0.472	0.298	1
ZNF92	0.00138466	0.424801	0.26	0.149	1
DNAJC10	0.00139568	0.593128	0.398	0.255	1
EIF4G1	0.00139585	0.340712	0.618	0.441	1
NFYA	0.00140002	0.513069	0.244	0.137	1
NADK	0.00141577	0.562914	0.22	0.12	1
LINC00598	0.00141978	0.494034	0.122	0.054	1
STAT5A	0.00142061	0.499649	0.61	0.492	1
NELL2	0.0014225	-1.56004	0.146	0.266	1
IL10	0.0014341	1.27962	0.171	0.089	1
AL355916.2	0.00144685	1.43055	0.114	0.05	1
SPRYD4	0.00144814	0.733937	0.154	0.076	1
MAEA	0.0014561	0.314459	0.317	0.183	1
GMPPB	0.00146161	0.720897	0.211	0.115	1
TDG	0.00146481	0.346806	0.577	0.414	1
MORC3	0.00150828	-1.03306	0.325	0.422	1
AL157871.4	0.00151904	0.552239	0.285	0.169	1
MT-ND2	0.00152009	-0.437046	0.984	0.974	1
LRRC8B	0.0015281	0.448352	0.659	0.528	1
IL21R	0.00153032	0.348142	0.488	0.361	1
PHB	0.00153441	0.359939	0.659	0.523	1
ST6GAL1	0.00154896	-1.09492	0.268	0.379	1
AL138724.1	0.00156451	0.663909	0.13	0.06	1
PDP2	0.00157538	0.57685	0.146	0.069	1
RPN2	0.00157647	0.439642	0.699	0.515	1
NUDT19	0.0015776	0.54991	0.211	0.114	1
TARS2	0.00159443	0.7751	0.138	0.065	1
KHNYN	0.00159806	0.522467	0.163	0.08	1
LRBA	0.00160866	0.3879	0.878	0.788	1
THAP12	0.00161892	0.327025	0.537	0.358	1
MAGOH	0.00162077	0.332174	0.78	0.595	1
INSL6	0.00162128	0.761229	0.244	0.145	1
MRAP	0.00163919	0.842326	0.13	0.06	1
GCNT1	0.00164861	0.473266	0.293	0.177	1
IDI2-AS1	0.00165165	0.587292	0.163	0.08	1
RUNX3	0.00165427	0.314236	0.667	0.523	1
HERC1	0.00166153	-0.868891	0.431	0.511	1
PITRM1-AS1	0.00166463	0.619117	0.203	0.109	1
HSPA8	0.00167736	0.332785	0.935	0.853	1
ATG101	0.00170061	0.461806	0.39	0.255	1
OTUD3	0.00170696	0.665254	0.163	0.081	1
NEAT1	0.00171129	-0.830788	0.691	0.697	1
MBD5	0.00171918	-1.02074	0.252	0.374	1
TXK	0.0017314	-0.835579	0.13	0.251	1
PIGV	0.00173849	0.615248	0.146	0.07	1
MRPL21	0.00174137	0.365393	0.545	0.373	1
DCAF12	0.00175449	0.551234	0.236	0.133	1
ITPRIPL2	0.00176001	0.671203	0.187	0.101	1
CNNM4	0.00176044	1.01038	0.146	0.073	1
AHRR	0.00178011	0.783084	0.154	0.077	1
STXBP5-AS1	0.00178432	0.74534	0.252	0.146	1
ARHGAP11B	0.00178918	0.477172	0.106	0.045	1
UAP1	0.00179156	0.573527	0.301	0.186	1
SP110	0.0017951	-0.806854	0.276	0.401	1
SIAH2	0.00180655	0.410171	0.593	0.44	1
DDX20	0.00181209	0.450276	0.211	0.114	1
GIMAP4	0.00182213	-0.638713	0.211	0.351	1
TMEM131L	0.00183307	-0.934733	0.341	0.437	1
SCML4	0.00183873	-1.5015	0.163	0.271	1
UBA5	0.00184161	0.395489	0.423	0.274	1
SH3D19	0.00185009	0.447244	0.423	0.276	1
MTMR2	0.00185093	0.468934	0.317	0.196	1
IQGAP2	0.00186481	0.325075	0.862	0.732	1
TFB2M	0.00187716	0.375121	0.341	0.209	1
RLF	0.00188839	0.520282	0.691	0.568	1
AC006329.1	0.00189145	1.21459	0.122	0.057	1
GABBR1	0.0019089	0.82304	0.114	0.051	1
SH2D2A	0.00194127	0.475499	0.415	0.27	1
KRI1	0.00196265	0.549509	0.252	0.144	1
MLLT10	0.00198266	-0.841646	0.187	0.315	1
PGAP2	0.0019848	0.84669	0.163	0.084	1
SMS	0.00200012	0.364496	0.496	0.353	1
REV3L	0.00200455	0.448047	0.683	0.57	1
MGAT2	0.00201146	0.497522	0.374	0.232	1
ABCE1	0.00203468	0.333541	0.699	0.555	1
GALNT4	0.00205642	0.897089	0.138	0.068	1
NR6A1	0.00206861	0.351515	0.211	0.116	1
AC019163.1	0.00207529	0.622757	0.13	0.061	1
AC147651.4	0.00207548	0.520965	0.122	0.055	1
ACAP2	0.00208364	-0.825666	0.333	0.448	1
FUBP1	0.00210749	0.351244	0.854	0.679	1
TRMT1	0.00213001	0.506385	0.374	0.245	1
ZNF44	0.00213184	-1.81696	0.089	0.191	1
FTX	0.00213294	-0.713782	0.553	0.593	1
UBTD2	0.00214352	0.311954	0.358	0.218	1
AL136456.1	0.0021793	-0.4721	0.309	0.187	1
GART	0.00219162	0.414663	0.528	0.361	1
HSPA13	0.0021919	0.556226	0.35	0.222	1
BCAS3	0.00219666	-1.02898	0.203	0.326	1
NELFE	0.00222452	0.501711	0.415	0.281	1
LINC01303	0.00222771	0.824225	0.106	0.046	1
ZDHHC14	0.00222841	0.407026	0.309	0.191	1
LRP12	0.00224214	0.881561	0.171	0.09	1
SSRP1	0.00224966	0.501014	0.455	0.32	1
RNF31	0.00225278	0.443194	0.171	0.087	1
KLF2	0.00226102	-0.856421	0.187	0.319	1
CCDC69	0.00226287	-1.43023	0.065	0.167	1
ACTN4	0.00227314	0.407271	0.577	0.419	1
NFKBIZ	0.00229039	0.430834	0.504	0.38	1
PAK1IP1	0.00231874	0.303646	0.577	0.419	1
SHMT2	0.00233259	0.505266	0.317	0.197	1
MB21D2	0.00233759	0.493259	0.22	0.125	1
MYSM1	0.00233932	0.406673	0.423	0.275	1
ALG2	0.00235259	0.48818	0.341	0.218	1
STIM1	0.00236004	-0.986378	0.325	0.424	1
BIRC3	0.00236444	0.402162	0.659	0.514	1
TSHZ3	0.00236615	1.00845	0.179	0.097	1
SLC25A33	0.00237939	0.382128	0.52	0.372	1
XXYLT1	0.00239314	0.616982	0.309	0.194	1
ANK1	0.0023948	0.443163	0.114	0.051	1
ASTL	0.00239917	0.8055	0.122	0.057	1
MDH2	0.00240319	0.310567	0.61	0.441	1
NUP62	0.00240557	0.663157	0.285	0.178	1
RRAGA	0.00241048	0.534454	0.341	0.223	1
TIMP1	0.00242187	1.58199	0.301	0.191	1
RRP9	0.00242436	0.414264	0.463	0.316	1
IER5	0.00244076	0.439274	0.439	0.301	1
TRAP1	0.00245739	0.302263	0.504	0.36	1
PPP3CB	0.0024579	-0.66434	0.22	0.35	1
MYBBP1A	0.00248826	0.577097	0.317	0.205	1
ZCCHC4	0.00250383	0.760319	0.187	0.102	1
ZNF678	0.00252113	0.667208	0.187	0.102	1
RPL34	0.0025382	-0.31568	1	0.991	1
APBA2	0.00254778	-1.82027	0.098	0.196	1
AKAP1	0.00255238	0.514909	0.228	0.128	1
HIF1AN	0.00255363	0.579955	0.211	0.118	1
POLR3D	0.00255952	0.431343	0.35	0.22	1
MTUS2	0.0025652	0.743075	0.13	0.062	1
DNAJC25	0.00257158	0.416179	0.26	0.15	1
AC012447.1	0.00257235	0.748859	0.195	0.108	1
AC103591.3	0.00257506	0.720119	0.13	0.062	1
PLAGL1	0.00258938	0.849463	0.22	0.128	1
HECW2-AS1	0.00261119	0.547652	0.171	0.09	1
STX6	0.0026221	0.370958	0.423	0.281	1
GPR171	0.00263041	0.386549	0.585	0.429	1
PSMD12	0.00263364	0.311401	0.715	0.535	1
SIN3A	0.00264269	0.342557	0.48	0.318	1
ANGEL2	0.00266877	0.386059	0.309	0.19	1
SNTB2	0.0026834	0.506012	0.309	0.202	1
TRIM41	0.00269634	1.31152	0.122	0.059	1
LIMD2	0.00269963	-0.872576	0.301	0.409	1
NCEH1	0.00270967	1.29024	0.114	0.053	1
PNPT1	0.00271228	0.335344	0.659	0.489	1
SARAF	0.00271528	-0.607427	0.862	0.816	1
SRSF5	0.00273036	-0.386634	0.87	0.827	1
RARA	0.0027617	0.590703	0.163	0.085	1
PKP4	0.00276497	0.405013	0.39	0.259	1
P2RY8	0.00277259	-0.571725	0.228	0.366	1
GADD45B	0.00278441	0.389356	0.455	0.32	1
PSMB3	0.00279634	0.314457	0.829	0.67	1
MKRN2	0.00283826	0.453475	0.301	0.182	1
MIR17HG	0.00284328	0.404105	0.374	0.241	1
MAML2	0.00285249	0.522138	0.87	0.833	1
UTP3	0.00287356	0.428247	0.528	0.377	1
FOXP3	0.00287974	0.372495	0.122	0.056	1
SESN3	0.00288355	-1.37187	0.187	0.291	1
ATG5	0.00288615	0.361349	0.667	0.501	1
METTL3	0.00289087	0.482841	0.211	0.117	1
RTCB	0.00292088	0.469632	0.455	0.314	1
SIAH2-AS1	0.00293905	0.369644	0.276	0.166	1
MORF4L1	0.00294267	-0.627388	0.488	0.566	1
DOCK3	0.00294735	0.95954	0.268	0.175	1
CCR7	0.00297859	-1.56534	0.179	0.278	1
MT-CO2	0.00298069	-0.413159	1	0.981	1
PSMG1	0.00300528	0.622461	0.309	0.198	1
FRMD4A	0.00301328	0.371619	0.228	0.134	1
TRAF3IP3	0.00305011	-0.761313	0.228	0.355	1
DHX33	0.00309858	0.455651	0.341	0.219	1
GK	0.0031114	0.423508	0.285	0.181	1
AC007032.1	0.00312141	0.591887	0.163	0.085	1
TSC22D2	0.00312591	0.300027	0.528	0.39	1
SLC35A4	0.00318301	0.450536	0.179	0.095	1
DNAAF2	0.00320122	0.331126	0.317	0.193	1
AL136962.1	0.00326055	0.791602	0.333	0.231	1
EPM2A	0.00326899	0.44174	0.187	0.101	1
NAB1	0.00330314	0.416593	0.268	0.163	1
SPOCK2	0.00332936	-0.972829	0.203	0.318	1
SYNRG	0.00333348	-0.749039	0.309	0.405	1
NEXN	0.00335102	0.535766	0.163	0.085	1
PARVB	0.00335409	0.674356	0.203	0.114	1
LBR	0.00335447	-1.12806	0.236	0.328	1
ARHGAP31	0.00335712	0.825553	0.244	0.15	1
FLAD1	0.00341833	0.59607	0.26	0.158	1
KLRK1	0.00342049	-2.79686	0.033	0.115	1
ABCD4	0.00343678	0.851519	0.154	0.08	1
NUP160	0.00344084	0.385912	0.553	0.409	1
NECAP1	0.00348846	0.377341	0.301	0.184	1
ID2	0.00348964	0.46797	0.577	0.445	1
NOL6	0.00349661	0.459123	0.163	0.084	1
CRTAM	0.00350014	0.859792	0.244	0.152	1
THG1L	0.00352354	0.525145	0.301	0.19	1
TRIM69	0.00352483	0.650093	0.382	0.262	1
SEMA7A	0.00365828	0.398562	0.358	0.238	1
OCIAD2	0.0036812	-0.559278	0.325	0.441	1
ZNF202	0.00369555	0.759868	0.114	0.053	1
METTL2B	0.00370309	0.36638	0.431	0.291	1
SCAF11	0.00371758	-0.499219	0.585	0.652	1
CAMSAP2	0.00373845	0.448136	0.252	0.145	1
NDST2	0.00375458	0.383651	0.22	0.123	1
SSBP2	0.00376911	-1.02825	0.203	0.309	1
SLC9B2	0.00376916	0.322237	0.398	0.274	1
MSANTD4	0.00380058	0.347138	0.187	0.101	1
ZDHHC3	0.00380729	0.427917	0.26	0.155	1
NOP53	0.00380968	-0.572568	0.789	0.747	1
ZNF805	0.00382779	0.821072	0.138	0.07	1
CARD19	0.00382896	0.421337	0.26	0.156	1
BOLA3	0.00383588	0.333633	0.455	0.302	1
UHRF1BP1L	0.00385268	0.483461	0.569	0.434	1
STOM	0.00385506	0.309904	0.398	0.263	1
LINC00963	0.00387654	0.669513	0.211	0.121	1
TNFRSF14	0.00389862	-1.28569	0.089	0.188	1
EPC2	0.00390546	-0.647051	0.374	0.479	1
TRMT2A	0.00390677	1.09982	0.122	0.06	1
STT3A	0.00395304	0.365578	0.333	0.214	1
TBCCD1	0.00395361	0.736478	0.171	0.093	1
NOM1	0.00395743	0.362905	0.382	0.247	1
SH3BGRL	0.00396103	-1.04522	0.179	0.282	1
OGN	0.00397787	0.894903	0.106	0.049	1
AC018816.1	0.00400512	0.425601	0.252	0.148	1
ASPN	0.00402157	0.674905	0.106	0.048	1
RCN1	0.00402897	0.32561	0.358	0.234	1
TGIF1	0.00403158	0.501001	0.512	0.382	1
AC025164.1	0.00403612	0.556514	0.285	0.183	1
CHST7	0.00405623	0.491959	0.187	0.101	1
SEPHS1	0.00406083	0.43795	0.252	0.15	1
XAB2	0.00407253	0.554839	0.154	0.079	1
RDH13	0.00407285	0.680559	0.154	0.081	1
NABP2	0.00409182	0.659594	0.138	0.07	1
MT-ATP6	0.00409409	-0.304449	0.992	0.994	1
GLUL	0.00412566	0.46859	0.228	0.133	1
RGCC	0.00415733	0.4865	0.724	0.639	1
ARPC3	0.00417999	-0.329153	0.789	0.804	1
AL359921.1	0.00418893	0.561438	0.146	0.074	1
NIPA2	0.00419546	0.311052	0.537	0.388	1
SMIM15	0.00422403	0.340362	0.39	0.262	1
MYCBP2	0.00425703	-0.4454	0.715	0.739	1
ZNF432	0.00431273	0.443423	0.195	0.109	1
POLR3A	0.00434714	0.410176	0.268	0.164	1
HDAC2	0.00438552	0.35059	0.537	0.385	1
OOEP	0.00439851	0.398098	0.333	0.209	1
DUSP4	0.00443026	0.568634	0.423	0.31	1
H2AFX	0.00444541	0.377715	0.293	0.183	1
TRAC	0.004447	-0.306136	0.602	0.697	1
PEX10	0.00447056	0.685815	0.203	0.117	1
IPO4	0.00447569	0.812903	0.203	0.12	1
ATRAID	0.00452494	-1.02345	0.146	0.252	1
CARD16	0.00453737	-1.02004	0.057	0.147	1
IREB2	0.00458373	0.305739	0.504	0.34	1
THAP9-AS1	0.00459777	0.529595	0.154	0.081	1
IL18RAP	0.0046019	0.395038	0.187	0.105	1
PSMC5	0.004619	0.30853	0.626	0.452	1
TESK1	0.00462821	0.644032	0.187	0.106	1
AC010201.3	0.00464693	0.909733	0.122	0.06	1
CHAC2	0.00465462	0.43805	0.236	0.137	1
ILVBL	0.0046587	0.624196	0.154	0.081	1
TMPO	0.00472581	-1.14521	0.22	0.317	1
RASA3	0.00474926	-1.21949	0.195	0.292	1
FGD3	0.00476781	-0.681302	0.22	0.334	1
GABPB1-IT1	0.00480313	0.483226	0.439	0.31	1
PPA2	0.00488324	0.329588	0.545	0.389	1
GRWD1	0.00493636	0.502385	0.333	0.222	1
RNF181	0.00496431	0.360183	0.447	0.313	1
SLFNL1	0.0049743	0.326804	0.26	0.154	1
ZDHHC24	0.00506093	0.427712	0.187	0.104	1
ARRDC3-AS1	0.00506725	0.709638	0.146	0.076	1
PACS1	0.00520108	-0.719254	0.447	0.538	1
C2orf88	0.00520143	0.691498	0.146	0.077	1
AC127035.1	0.00524316	0.709416	0.179	0.102	1
CD52	0.00532873	-0.926444	0.439	0.505	1
GLUD1	0.00537244	0.527699	0.626	0.535	1
RHOF	0.00537366	0.31501	0.398	0.273	1
STK4	0.00538152	-0.376961	0.846	0.859	1
SRCAP	0.00538559	0.316847	0.35	0.223	1
GRPEL1	0.00538731	0.341733	0.626	0.474	1
AFF3	0.00539264	-2.98906	0.033	0.11	1
AL355304.1	0.00539825	0.639115	0.146	0.077	1
SNHG3	0.005444	0.388648	0.65	0.492	1
HLA-F	0.00545099	-0.701718	0.48	0.545	1
CDK5RAP1	0.0054636	0.463327	0.341	0.228	1
NIPAL1	0.00546665	0.648756	0.146	0.077	1
DHX37	0.00547185	0.483336	0.268	0.166	1
GORAB	0.0055255	0.50459	0.13	0.065	1
RALA	0.00555166	-0.822722	0.439	0.494	1
CHMP4B	0.00558625	0.582427	0.398	0.284	1
LTBP4	0.00558708	0.330074	0.439	0.31	1
SGK1	0.00564321	0.434644	0.187	0.105	1
CD7	0.00567382	-1.01704	0.374	0.437	1
CTIF	0.0057377	0.797445	0.122	0.062	1
CPSF4	0.0058142	0.39067	0.228	0.132	1
PIGW	0.00581744	0.473976	0.195	0.11	1
COPZ1	0.00586865	0.378878	0.455	0.303	1
FNBP1L	0.00586966	1.25904	0.114	0.057	1
IL24	0.00588109	0.641273	0.106	0.05	1
EIF4ENIF1	0.00592473	0.430674	0.317	0.206	1
TC2N	0.00592667	-0.817654	0.35	0.446	1
FUNDC2	0.00594677	0.324679	0.528	0.387	1
TTI1	0.00594761	0.506187	0.211	0.124	1
ADD3	0.00596174	-0.813274	0.236	0.34	1
ARMCX6	0.0059654	0.595376	0.179	0.1	1
ZNF45	0.00598424	0.7221	0.122	0.061	1
PPP4R4	0.00599302	0.311567	0.146	0.078	1
PBXIP1	0.00599967	-1.2352	0.13	0.226	1
AC119396.1	0.00600495	-1.1142	0.073	0.164	1
DNAJA4	0.00601643	0.447508	0.13	0.065	1
NOCT	0.00605426	0.469147	0.268	0.169	1
PTDSS1	0.00608971	0.319285	0.423	0.284	1
TMEM44-AS1	0.00610943	0.497662	0.154	0.082	1
UBOX5-AS1	0.00612379	0.786976	0.122	0.061	1
ZFYVE19	0.00614611	0.382039	0.106	0.049	1
TIGD7	0.00615452	0.37826	0.114	0.055	1
MEPCE	0.00618749	0.53819	0.171	0.094	1
TBRG4	0.00620633	0.356276	0.309	0.196	1
PAICS	0.00623562	0.3042	0.642	0.505	1
PRKN	0.00629825	-1.54253	0.089	0.178	1
PRELID3B	0.00630522	0.308823	0.545	0.393	1
AC008892.1	0.00633091	0.317661	0.276	0.171	1
FKBP8	0.00633649	-1.14015	0.122	0.214	1
UTP25	0.00637518	0.378772	0.276	0.172	1
BICD2	0.00637772	0.352651	0.26	0.157	1
LINC01550	0.00639109	-1.67836	0.073	0.158	1
TMEM123	0.00642009	-0.421927	0.561	0.612	1
AC104695.2	0.00643047	0.336643	0.138	0.071	1
ERP29	0.00645612	-0.642184	0.528	0.564	1
AC093535.1	0.00645613	0.80946	0.106	0.051	1
ZNF280D	0.00651181	-1.1654	0.098	0.193	1
CORO1A	0.00651961	-0.581469	0.244	0.367	1
ACAP1	0.006578	-0.980178	0.146	0.25	1
TBKBP1	0.00662359	0.767682	0.163	0.09	1
SP100	0.00662666	-0.448059	0.504	0.586	1
TRAPPC4	0.00663864	0.405625	0.496	0.356	1
NUDCD3	0.00663909	-0.999615	0.211	0.304	1
ZNF880	0.00667696	0.37358	0.146	0.076	1
ARHGAP25	0.00669182	-0.483911	0.309	0.437	1
UNG	0.006695	0.839204	0.106	0.051	1
EHBP1	0.00671999	-1.47939	0.13	0.22	1
PSME1	0.00673335	-0.506553	0.488	0.561	1
TMEM219	0.00673436	-1.26004	0.089	0.176	1
HIPK2	0.00673613	0.363163	0.52	0.377	1
RASGEF1B	0.00682969	0.591418	0.236	0.145	1
MRPS2	0.00683472	0.359406	0.26	0.157	1
AF305872.2	0.00688573	0.570153	0.187	0.109	1
IPO11	0.00691875	0.371927	0.333	0.218	1
AP000787.1	0.00698475	-1.62089	0.114	0.201	1
STK38L	0.00699344	0.352443	0.26	0.158	1
SNHG29	0.00703753	-0.447783	0.911	0.828	1
CD59	0.00704631	0.30566	0.341	0.226	1
ERN1	0.00706663	0.310037	0.537	0.402	1
SUPT7L	0.00711043	0.566977	0.179	0.102	1
MRPL47	0.00711535	0.395121	0.569	0.428	1
EIF2B2	0.00713515	0.74852	0.22	0.133	1
HYOU1	0.00713523	0.352077	0.39	0.264	1
ATP6V1D	0.00716947	0.815595	0.374	0.259	1
TTC33	0.00719066	0.456393	0.439	0.324	1
TOMM34	0.00719232	0.325668	0.276	0.174	1
SLAMF7	0.00719717	0.464991	0.228	0.141	1
ZNF48	0.0072224	0.618048	0.122	0.061	1
HSPBP1	0.00723321	0.453543	0.252	0.156	1
CHRM3	0.00724038	0.897656	0.114	0.057	1
SNX16	0.00727835	0.778993	0.114	0.056	1
ARHGAP45	0.00728966	-1.27994	0.122	0.21	1
SRRD	0.00729933	0.438345	0.203	0.118	1
AL117381.1	0.00730771	0.649723	0.333	0.231	1
RUVBL1	0.0073148	0.302839	0.496	0.356	1
FAM160A2	0.00733118	0.53399	0.146	0.078	1
RNF213	0.00736356	-0.483711	0.463	0.571	1
DGKH	0.007368	0.432426	0.341	0.232	1
LNPEP	0.00738719	-0.810458	0.285	0.381	1
CENPP	0.00746858	0.771992	0.341	0.245	1
CFAP298	0.00752521	0.320199	0.374	0.248	1
PAF1	0.00767726	0.403679	0.187	0.106	1
NDUFA8	0.00768375	0.354548	0.26	0.159	1
CEP112	0.00769141	0.440349	0.211	0.127	1
GK-AS1	0.00770119	0.542478	0.13	0.068	1
DOCK8	0.00771111	-0.325564	0.407	0.54	1
SGPL1	0.00771175	0.524432	0.325	0.227	1
ZMYM2	0.00773182	-0.669065	0.374	0.461	1
TCOF1	0.00773275	0.347305	0.423	0.291	1
CRADD	0.00775348	0.758808	0.374	0.274	1
PLAAT4	0.00778217	-1.14328	0.203	0.292	1
TXNIP	0.00780918	-0.589721	0.301	0.418	1
GSKIP	0.00781229	0.501571	0.236	0.144	1
MZT2B	0.00783504	-0.473206	0.642	0.65	1
CPD	0.00785379	0.358581	0.496	0.373	1
AP000779.1	0.0079553	0.544284	0.341	0.235	1
ZNF208	0.00796391	0.931705	0.114	0.058	1
PLEKHA1	0.00796391	-1.28977	0.138	0.226	1
CCDC107	0.00801199	-1.73533	0.065	0.144	1
PPP4C	0.00801449	0.304166	0.496	0.345	1
ZNF512	0.00803611	0.414596	0.358	0.246	1
MTERF1	0.00810119	0.361664	0.268	0.167	1
ZNF529	0.00810689	0.382239	0.333	0.219	1
MRPL16	0.0081079	0.345268	0.382	0.252	1
TMED9	0.00813881	0.381157	0.577	0.449	1
TRIP10	0.00817447	0.677012	0.114	0.057	1
ZNF641	0.00819787	0.487477	0.13	0.067	1
GEMIN7	0.00820823	0.620095	0.154	0.085	1
WDR45	0.00824106	0.790699	0.195	0.118	1
DDX55	0.00824277	0.313385	0.398	0.266	1
PERP	0.00825967	0.764164	0.163	0.092	1
MAN1A1	0.00828068	0.373247	0.52	0.396	1
RETREG1	0.00836244	-0.963438	0.171	0.263	1
POLR3F	0.00836458	0.374654	0.187	0.106	1
PDCD4	0.00837524	-0.536625	0.472	0.535	1
MPHOSPH6	0.00838548	0.346587	0.398	0.272	1
C1orf43	0.0083869	0.361605	0.488	0.359	1
DCTN5	0.00843907	0.49687	0.317	0.213	1
TWNK	0.00848156	0.632969	0.195	0.115	1
RAP1A	0.00854181	-0.35903	0.65	0.683	1
EWSR1	0.00855196	0.33132	0.691	0.515	1
SCAMP4	0.00859081	0.72755	0.146	0.078	1
IPO5	0.00860163	0.359429	0.472	0.343	1
SNRPN	0.00865603	-1.2838	0.138	0.226	1
SETMAR	0.00876699	0.553705	0.138	0.073	1
FHIT	0.00877547	-0.737902	0.171	0.268	1
MAGT1	0.00880797	0.354265	0.398	0.275	1
GSTK1	0.00886902	-0.626567	0.276	0.384	1
GTF2H3	0.00888643	0.384675	0.374	0.246	1
TTC39C	0.00889483	-0.572432	0.439	0.533	1
NINJ1	0.00891344	0.682542	0.317	0.219	1
DDX58	0.0089236	-1.12192	0.098	0.187	1
BATF	0.00893024	0.335012	0.642	0.507	1
CTNND1	0.00893722	0.325019	0.187	0.107	1
TGIF2	0.00894697	0.331529	0.293	0.189	1
TXNL4B	0.00897067	0.647083	0.268	0.176	1
AC027243.3	0.00897172	0.649379	0.146	0.08	1
MT-ND4	0.00903982	-0.301904	0.992	0.988	1
ZSCAN21	0.00904155	0.841309	0.114	0.058	1
SLC1A4	0.00904551	0.684444	0.154	0.087	1
PSIP1	0.00909724	-0.768006	0.301	0.381	1
MZT2A	0.00910099	-0.806755	0.309	0.387	1
TRBC2	0.00913147	-0.382066	0.732	0.751	1
SNHG6	0.00913406	-0.375972	0.813	0.838	1
ADD1	0.00918307	-0.770728	0.179	0.275	1
PUF60	0.0093013	0.327251	0.553	0.418	1
MX1	0.00931705	-1.40205	0.098	0.185	1
VAMP5	0.00933312	-1.24382	0.065	0.148	1
MATR3.1	0.00934846	0.50802	0.195	0.113	1
YWHAG	0.00943759	0.358293	0.496	0.373	1
NUDT21	0.00946194	0.482142	0.382	0.28	1
ZNFX1	0.00947615	0.351465	0.569	0.453	1
PPP2R1B	0.00948506	0.473832	0.252	0.159	1
ARMC6	0.00948687	0.31996	0.203	0.119	1
GRPEL2	0.00953968	0.626372	0.154	0.086	1
CNOT11	0.00955546	0.365324	0.301	0.197	1
CD109	0.00959958	0.555182	0.285	0.187	1
AAMP	0.00966054	0.438679	0.325	0.216	1
LHFPL5	0.00974054	0.629058	0.179	0.104	1
SF3B4	0.00978641	0.463689	0.341	0.225	1
ZNF827	0.00980805	0.516993	0.423	0.296	1
TGOLN2	0.00981449	-0.790228	0.293	0.381	1
WAC	0.00981546	-0.399716	0.618	0.663	1
KMT2A	0.0099042	-0.515116	0.423	0.495	1
GAR1	0.00991236	0.317503	0.447	0.327	1
LINC01619	0.00991353	0.309497	0.821	0.755	1
TTF2	0.00992886	0.453477	0.398	0.291	1
AZIN1	0.00995205	0.354959	0.447	0.323	1
ZFP36L2	0.00995779	-0.686257	0.431	0.5	1
MFAP3	0.00997939	0.414219	0.171	0.096	1
AC007952.4	0.010009	0.514012	0.228	0.141	1
AL592166.1	0.0100219	0.714144	0.122	0.064	1
APPL1	0.0100994	-1.05521	0.114	0.208	1
FCMR	0.0101902	-1.03652	0.13	0.218	1
MASTL	0.0102105	0.747899	0.163	0.093	1
AKAP9	0.010255	-0.581773	0.48	0.531	1
LSP1	0.0102984	-0.931566	0.187	0.277	1
PTK2	0.0103053	-1.84874	0.057	0.132	1
SMYD5	0.0103124	0.530891	0.146	0.08	1
PFAS	0.0104027	0.643474	0.203	0.124	1
USP33	0.0104251	-0.855361	0.293	0.362	1
PCBP2	0.0104783	-0.346386	0.65	0.689	1
TAF9B	0.0104979	0.871908	0.114	0.059	1
ATP5MF	0.0105346	0.340553	0.691	0.555	1
STK40	0.0105646	0.318814	0.268	0.172	1
UBIAD1	0.0105958	0.395302	0.276	0.176	1
CCM2	0.0106825	-0.716192	0.341	0.427	1
AL158801.3	0.0106988	1.07076	0.106	0.054	1
PCID2	0.0107104	0.59764	0.504	0.383	1
CHPF	0.0107341	0.687121	0.122	0.064	1
DLGAP1-AS1	0.0107881	0.428561	0.187	0.11	1
INTS5	0.0108023	0.529204	0.163	0.092	1
NKRF	0.0108415	0.367489	0.203	0.122	1
PTBP1	0.0108708	0.314058	0.569	0.419	1
SNAPC4	0.0109059	0.530582	0.22	0.138	1
ZRANB3	0.0109197	0.379847	0.374	0.259	1
AC136475.3	0.0109291	0.435495	0.195	0.119	1
FBXO42	0.0109316	0.312631	0.398	0.276	1
KLF13	0.0109338	-0.786837	0.228	0.317	1
ZHX2	0.0109446	0.369766	0.61	0.481	1
HOOK1	0.0109802	0.515354	0.163	0.093	1
GET3	0.0110341	0.30825	0.309	0.202	1
CEBPB	0.011064	-0.768021	0.187	0.282	1
ATXN2L	0.0110858	0.34007	0.496	0.375	1
TAF13	0.0110934	0.333869	0.268	0.17	1
KANK1	0.0111536	-1.95068	0.065	0.141	1
SUCLG2	0.0111712	-0.587667	0.374	0.471	1
SLC38A10	0.011199	0.481186	0.252	0.162	1
XCL2	0.011223	1.2404	0.244	0.161	1
SLC8B1	0.0112418	-1.89625	0.033	0.1	1
DDX52	0.0112542	0.428504	0.447	0.323	1
SFXN4	0.0112674	0.382231	0.309	0.197	1
FAM120B	0.0114012	-0.964155	0.268	0.349	1
AL163932.1	0.0114028	0.550565	0.13	0.07	1
EVI5	0.0114199	1.25781	0.309	0.216	1
DHRS12	0.0115228	0.671264	0.13	0.07	1
AP000442.1	0.0115337	0.327839	0.228	0.138	1
PGM2	0.0115551	0.363081	0.187	0.109	1
NDUFA11	0.0115742	0.346644	0.691	0.611	1
AL157912.1	0.0116103	1.31744	0.122	0.066	1
TBC1D5	0.0117018	-0.650658	0.276	0.387	1
SAMD8	0.0117969	0.412538	0.39	0.283	1
CNOT6L	0.0119187	-0.746549	0.358	0.447	1
IDS	0.0120129	-0.796519	0.244	0.34	1
TMEM59	0.0120604	-0.63102	0.35	0.436	1
TATDN2	0.0121166	0.318257	0.268	0.17	1
RPL26L1	0.0121503	0.398699	0.325	0.214	1
ACTR1A	0.012171	0.351303	0.22	0.135	1
SMAD5	0.0122755	0.610108	0.187	0.114	1
RUNDC1	0.0123037	0.580716	0.13	0.07	1
CD44-AS1	0.0123129	0.514629	0.211	0.131	1
POLD4	0.0123131	-1.21068	0.098	0.18	1
COMMD5	0.012421	0.65722	0.195	0.121	1
FAAH2	0.0124256	-0.970749	0.13	0.219	1
LRRC8C-DT	0.0125718	0.394723	0.382	0.271	1
NHP2	0.0125757	0.330042	0.626	0.508	1
RESF1	0.0126659	-0.642391	0.455	0.507	1
CCNI	0.0127744	-0.383989	0.748	0.731	1
AL022311.1	0.0127786	0.452009	0.154	0.087	1
TUBB4B	0.0128644	0.313377	0.61	0.464	1
FXYD5	0.0128853	-0.544373	0.455	0.524	1
PHLDA2	0.0128896	0.483071	0.195	0.119	1
PIK3CD	0.0128979	-0.554266	0.276	0.386	1
ZNF546	0.0129485	0.395026	0.13	0.069	1
UTRN	0.0129541	-0.520814	0.309	0.415	1
POC1B	0.0130014	0.556309	0.333	0.236	1
PLCG1	0.0130504	0.521103	0.138	0.076	1
CLIC4	0.0130637	0.571084	0.146	0.083	1
AOAH	0.0130708	-0.890376	0.073	0.153	1
OXNAD1	0.0130873	-0.700811	0.317	0.392	1
MYL12A	0.0131031	-0.31803	0.61	0.659	1
SCO2	0.0132441	0.387949	0.26	0.165	1
KLHL15	0.013343	0.41738	0.195	0.119	1
PPIB	0.0133906	0.300294	0.862	0.772	1
ERAL1	0.0134174	0.695265	0.163	0.095	1
ZNF592	0.0134942	0.424573	0.285	0.186	1
UMPS	0.0135699	0.398357	0.333	0.223	1
ITSN2	0.0135726	-0.545572	0.382	0.467	1
CCND2-AS1	0.0136244	0.617603	0.106	0.054	1
SLC44A2	0.0136258	-1.38587	0.114	0.191	1
RHBDF2	0.0136347	0.323549	0.179	0.104	1
UQCC2	0.01369	0.304386	0.455	0.326	1
NBL1	0.0137837	0.493028	0.171	0.101	1
RAB4A	0.0138263	0.359201	0.431	0.306	1
TSPOAP1	0.0138365	0.3999	0.114	0.059	1
ALKBH1	0.0138372	0.311834	0.252	0.154	1
SLAMF6	0.0138572	0.34385	0.341	0.232	1
POLR2F	0.013925	0.412066	0.634	0.487	1
UBE2B	0.0141189	-0.388639	0.659	0.689	1
FLI1	0.0144726	-0.690139	0.171	0.271	1
BCL2L1	0.0145072	0.442401	0.488	0.363	1
FAF1	0.0145767	-0.577904	0.39	0.491	1
SHC1	0.0146006	0.881449	0.138	0.079	1
PIK3C2A	0.0146191	0.412194	0.504	0.371	1
DHX40	0.0146323	0.362387	0.244	0.154	1
TMPRSS9	0.0147908	0.368772	0.122	0.064	1
WIPI2	0.014844	-1.03658	0.13	0.216	1
TMEM11	0.0148542	0.430926	0.268	0.176	1
CORO7	0.0149081	-1.03089	0.081	0.161	1
GPANK1	0.0149428	0.40498	0.187	0.112	1
TRANK1	0.0149575	-1.02845	0.163	0.247	1
AC078785.1	0.0149676	0.393985	0.244	0.158	1
PPIF	0.0150022	0.412249	0.325	0.222	1
NLRP1	0.0150066	-0.775664	0.187	0.283	1
DARS2	0.0150081	0.384263	0.211	0.131	1
CD320	0.015072	0.389262	0.285	0.189	1
COX15	0.0151144	0.481125	0.163	0.094	1
PNISR	0.0152735	-0.477411	0.732	0.722	1
AC068587.4	0.0153916	0.492429	0.407	0.308	1
CSNK1G2	0.015449	-1.23462	0.122	0.201	1
TIMM8A	0.0155187	0.330011	0.341	0.235	1
TARBP1	0.015599	-1.58968	0.089	0.163	1
ERCC4	0.0156286	0.534898	0.154	0.09	1
PDCD2L	0.0156359	0.457772	0.268	0.177	1
MAPRE2	0.0156493	0.313066	0.52	0.388	1
ETS1	0.0156797	-0.506503	0.439	0.517	1
IGF1R	0.0157175	-1.12827	0.26	0.334	1
ZFAT	0.01573	0.315961	0.203	0.124	1
U2AF1L4	0.0157468	0.430224	0.138	0.077	1
AC018797.3	0.0158258	0.516295	0.195	0.12	1
MTRF1L	0.0158396	0.384037	0.236	0.152	1
ODF2L	0.0158496	-0.619811	0.163	0.262	1
PEAK1	0.0158552	0.366821	0.512	0.39	1
BYSL	0.0159538	0.335317	0.309	0.207	1
USP9Y	0.0160268	-0.706154	0.236	0.327	1
LRRC47	0.0160658	0.350167	0.195	0.118	1
ZNRD2	0.016141	0.420218	0.415	0.31	1
PHF3	0.0162119	-0.571667	0.382	0.456	1
MRPL14	0.0162344	0.36553	0.358	0.248	1
NRAS	0.0162528	0.402521	0.252	0.162	1
MSL2	0.0163053	-0.92817	0.22	0.308	1
WDR25	0.0163259	0.680804	0.211	0.14	1
COQ10B	0.0163855	0.336675	0.504	0.376	1
MAPK13	0.0164099	0.491226	0.195	0.12	1
UBE2V2	0.0164568	0.356207	0.463	0.345	1
CCND1	0.0164631	1.25302	0.13	0.075	1
ING1	0.0165464	0.658744	0.195	0.121	1
PER2	0.0165617	0.327379	0.154	0.088	1
KIF1B	0.0165763	0.471017	0.366	0.253	1
KLF10	0.0166175	0.321268	0.333	0.236	1
FAM214A	0.0166315	-0.515426	0.146	0.242	1
MFSD2A	0.0167931	0.419859	0.293	0.199	1
SUN2	0.0168535	-0.968512	0.203	0.282	1
RANGAP1	0.0168674	0.328876	0.325	0.221	1
ARPC1B	0.0169708	-0.582465	0.415	0.484	1
RAB5A	0.01716	0.320372	0.504	0.37	1
TIFA	0.0172016	0.312	0.268	0.176	1
CMTM7	0.017204	-0.649072	0.187	0.283	1
FAS	0.0172626	0.381084	0.293	0.197	1
SLC35E4	0.0172628	0.380776	0.293	0.202	1
SPTLC1	0.0172654	0.3305	0.447	0.329	1
YPEL2	0.0172738	-1.26409	0.049	0.118	1
LIME1	0.0173774	-1.38134	0.065	0.137	1
SVIP	0.0174449	-0.910101	0.236	0.316	1
HIGD2A	0.0174645	-0.943754	0.301	0.362	1
MRPS21	0.0174852	0.317937	0.667	0.542	1
COPRS	0.0175806	0.408846	0.325	0.228	1
IFT80	0.0176725	-0.977455	0.057	0.128	1
ZNF652	0.0177373	-1.01514	0.146	0.231	1
ZBTB17	0.0178786	0.380458	0.179	0.108	1
INPP5K	0.0178891	0.888747	0.13	0.075	1
RASAL2	0.0179037	0.631481	0.171	0.103	1
OXCT1	0.0179884	0.396697	0.553	0.432	1
MAP2K5	0.0180225	-1.10592	0.171	0.25	1
SPSB3	0.0181859	-1.44146	0.081	0.153	1
ABLIM1	0.0182394	-0.652	0.317	0.41	1
FBRSL1	0.0182395	0.304307	0.244	0.157	1
FAM174B	0.0182589	0.464482	0.114	0.061	1
PAG1	0.0182744	-0.40193	0.39	0.481	1
SENP7	0.0183062	-0.731964	0.236	0.327	1
ERAP2	0.0183443	-0.88652	0.163	0.245	1
SLC16A7	0.0184812	-0.704096	0.276	0.366	1
KCTD5	0.0184923	0.374416	0.171	0.1	1
CCND3	0.0185188	-0.776924	0.382	0.434	1
UTP20	0.0185935	0.350988	0.496	0.379	1
AL035071.2	0.0187159	0.61435	0.146	0.085	1
BHLHE40	0.0187365	0.472967	0.309	0.212	1
SLC5A6	0.0187385	0.618303	0.13	0.073	1
WDR13	0.0187907	0.635287	0.106	0.056	1
PIGA	0.0188086	0.566655	0.122	0.067	1
LENG9	0.0188628	0.617621	0.13	0.073	1
CEP83	0.0189462	0.44653	0.48	0.372	1
TBC1D2B	0.0190315	-1.16659	0.138	0.215	1
STX12	0.0190519	-1.12872	0.154	0.233	1
SATB1-AS1	0.0191121	-1.07464	0.211	0.287	1
GABARAP	0.019162	-0.508148	0.325	0.416	1
WIPF1	0.0192294	-0.66099	0.439	0.492	1
TDRD3	0.0193095	-0.827449	0.154	0.237	1
GOLGA5	0.0193719	0.315961	0.252	0.166	1
LRR1	0.0195484	0.58253	0.146	0.086	1
FASTKD2	0.0196421	0.377493	0.431	0.309	1
TIAM2	0.0196452	0.685704	0.48	0.376	1
ITPRID2	0.0196704	0.690508	0.179	0.113	1
SLFN12L	0.0196715	-0.484542	0.293	0.381	1
FCHSD2	0.0199035	-0.656848	0.358	0.44	1
GAS5	0.0199349	-0.405054	0.87	0.849	1
AC005920.2	0.0199918	0.380341	0.22	0.139	1
BACH2	0.0200458	0.5683	0.862	0.772	1
DDOST	0.0201631	0.310588	0.585	0.441	1
AP000873.2	0.0201997	0.44889	0.138	0.078	1
ZFP36L1	0.0203319	0.405115	0.748	0.622	1
SCYL1	0.0203608	0.492211	0.203	0.13	1
ATN1	0.0204482	0.620266	0.154	0.092	1
TCF7	0.02055	-0.915484	0.325	0.39	1
MECP2	0.0206653	-0.647677	0.301	0.395	1
SRGAP2C	0.0206839	0.656679	0.195	0.125	1
WBP2	0.0206856	-1.25846	0.049	0.115	1
PEX16	0.0207343	0.318569	0.244	0.157	1
TSPOAP1-AS1	0.0207794	-1.36831	0.106	0.18	1
UBE2E2	0.0208214	-1.13383	0.089	0.167	1
HPCAL1	0.0208534	-0.677986	0.228	0.314	1
SCAPER	0.0208925	-0.666727	0.309	0.387	1
MIOS	0.0209466	0.56669	0.26	0.175	1
KIAA2013	0.0210385	0.767771	0.138	0.082	1
WDR60	0.0211535	0.46345	0.236	0.155	1
RDH10	0.0211727	0.665604	0.146	0.087	1
PTRH1	0.0212162	0.531274	0.228	0.15	1
STK38	0.0213252	-0.9179	0.366	0.414	1
SLC25A32	0.0213368	0.40879	0.423	0.325	1
SLC2A1	0.0214519	0.300243	0.179	0.108	1
IDE	0.021547	0.606714	0.236	0.161	1
PLCL1	0.0216477	-0.890835	0.211	0.295	1
YTHDF1	0.0217965	0.313417	0.276	0.188	1
RPRD2	0.0218765	-0.732719	0.341	0.411	1
NHSL2	0.0222458	0.531256	0.138	0.08	1
POLA1	0.022304	0.345629	0.252	0.168	1
TMX1	0.0225949	0.358017	0.358	0.258	1
ARL6IP5	0.0226818	-0.610487	0.407	0.469	1
TVP23B	0.0227611	0.347244	0.244	0.158	1
FASTK	0.0228514	0.459724	0.179	0.111	1
TPCN1	0.0230401	0.321298	0.179	0.109	1
AP001011.1	0.0230402	-0.650774	0.431	0.494	1
AC005261.1	0.0230818	0.508398	0.236	0.156	1
SNX29	0.0232244	-1.06559	0.163	0.239	1
RPS6KA1	0.023276	0.446946	0.203	0.129	1
RPRD1B	0.0233541	0.356784	0.309	0.214	1
TXNDC5	0.0233992	0.341575	0.341	0.239	1
PRAG1	0.0234888	0.523912	0.244	0.163	1
SRPK2	0.0236387	-0.490602	0.504	0.564	1
NEU3	0.0236972	0.45595	0.154	0.093	1
CHUK	0.0238075	0.377239	0.26	0.172	1
SPATS2L	0.0238685	0.337582	0.171	0.104	1
CREBRF	0.0239013	-0.591338	0.228	0.314	1
NUCB2	0.0239366	-0.889921	0.203	0.278	1
MT-ND3	0.0239831	-0.465611	0.976	0.966	1
WHAMM	0.0239911	-1.18898	0.146	0.216	1
CAPRIN1	0.024151	0.344543	0.642	0.532	1
ST8SIA1	0.0241573	0.326269	0.252	0.174	1
SERINC3	0.0242094	-1.20845	0.163	0.231	1
HYPK	0.0242196	0.498819	0.106	0.057	1
BBS9	0.024234	-0.355021	0.171	0.264	1
ZNF749	0.0242749	0.36697	0.195	0.123	1
CRIP1	0.0242932	-0.92313	0.317	0.379	1
CARS	0.0245019	0.354395	0.447	0.341	1
DENND6A	0.0245288	-0.563416	0.122	0.206	1
SRRT	0.0245673	0.463726	0.415	0.302	1
DBR1	0.0246038	0.541563	0.163	0.098	1
C1orf112	0.0246562	-0.690127	0.106	0.182	1
FGFR1OP	0.0246585	0.574929	0.228	0.154	1
C5orf56	0.024679	-0.685078	0.252	0.33	1
MAGED2	0.0248046	-1.09332	0.065	0.133	1
ITGA6	0.0249534	-0.827641	0.114	0.191	1
UBE3D	0.0249694	0.379173	0.358	0.262	1
PLAC8	0.0249913	-1.18006	0.13	0.2	1
MARF1	0.0250125	-0.909845	0.122	0.197	1
PJA2	0.0252032	-0.54005	0.203	0.287	1
CXCR4	0.0252083	-0.934864	0.26	0.334	1
AC087071.2	0.0253025	0.518836	0.13	0.075	1
TFB1M	0.0253737	0.442584	0.276	0.19	1
RPS10-NUDT3	0.0256028	0.438104	0.154	0.093	1
MBOAT7	0.0256222	0.377868	0.146	0.086	1
USP19	0.0256463	0.400141	0.106	0.056	1
RPS27	0.0257638	-0.30764	1	0.993	1
UBE2Q2	0.0258482	0.633953	0.407	0.306	1
SUMO4	0.0259718	0.518734	0.154	0.092	1
ZMAT2	0.0262547	0.331579	0.61	0.461	1
MCRS1	0.0263228	0.312455	0.252	0.167	1
GSTM3	0.0263953	0.765726	0.22	0.145	1
TTC28-AS1	0.0265261	-1.7628	0.065	0.127	1
RASGRP2	0.026569	-1.34698	0.049	0.109	1
SMYD3	0.0266164	-0.647202	0.39	0.472	1
MACO1	0.0266174	-1.1535	0.146	0.218	1
SPDYE2	0.0267283	-1.24751	0.041	0.1	1
ESR2	0.0267459	-0.449537	0.171	0.262	1
ERCC1	0.0268686	0.365899	0.309	0.216	1
MT-CYB	0.027046	-0.313271	0.992	0.987	1
TMEM141	0.0270994	0.303871	0.211	0.135	1
CCDC82	0.0272626	-1.24948	0.122	0.191	1
XAF1	0.0275031	-1.29919	0.114	0.184	1
AAK1	0.0275356	-0.480673	0.561	0.612	1
ST3GAL2	0.0276384	0.303114	0.211	0.132	1
BTN3A2	0.0278	-0.762999	0.203	0.278	1
TSHZ2	0.0278137	-0.435017	0.325	0.419	1
CDK13	0.0278619	-0.594471	0.447	0.483	1
OGA	0.0278732	-0.68299	0.374	0.43	1
ZNF384	0.0279922	0.412315	0.171	0.106	1
WDR74	0.0280437	0.345692	0.439	0.33	1
EIPR1	0.0282206	0.420295	0.285	0.201	1
RSPRY1	0.0282611	0.385196	0.301	0.209	1
CNKSR2	0.028392	-1.79441	0.057	0.117	1
KDM7A	0.0287331	-0.627328	0.244	0.326	1
AC072022.2	0.0287818	0.582087	0.106	0.058	1
KLHL24	0.0288452	-0.723462	0.138	0.213	1
PURB	0.0288594	0.32338	0.293	0.202	1
KDM5B	0.0289369	0.352797	0.512	0.406	1
ZBED5	0.0290989	0.340981	0.228	0.151	1
CBR1	0.029296	0.53618	0.276	0.192	1
AL512603.2	0.0293463	0.805544	0.114	0.065	1
SKAP1	0.0295663	-0.47505	0.65	0.673	1
PLPP1	0.0295752	0.362554	0.366	0.278	1
NT5E	0.0297125	0.728022	0.228	0.159	1
FARSA	0.0297695	0.327263	0.407	0.286	1
TMEM161B-AS1	0.0298132	-1.01126	0.098	0.17	1
EFCAB7	0.0300323	0.566325	0.114	0.064	1
PABPC1L	0.0300718	0.348757	0.146	0.087	1
CAP1	0.0300955	-0.608483	0.447	0.477	1
BIN3	0.0302545	0.358898	0.26	0.179	1
PMM2	0.0302672	0.304575	0.626	0.481	1
RSBN1L	0.0303632	-0.526723	0.358	0.431	1
DSE	0.0303751	0.507016	0.163	0.102	1
GIT2	0.0304978	-0.726003	0.22	0.298	1
THAP3	0.0305393	0.321499	0.106	0.057	1
METTL8	0.0305638	0.305604	0.358	0.258	1
RRAGB	0.030984	0.549346	0.122	0.07	1
EXOC7	0.0311117	-1.08062	0.049	0.11	1
SNHG32	0.0311169	-0.975207	0.341	0.379	1
RUFY3	0.0312733	0.400905	0.228	0.151	1
CLIC5	0.0312905	0.463458	0.146	0.088	1
ZNF586	0.0314207	-0.703184	0.122	0.198	1
GNAI2	0.0314892	-0.527211	0.309	0.396	1
RHOB	0.0316071	0.618155	0.138	0.084	1
TRUB2	0.0317002	0.641024	0.203	0.135	1
RBM48	0.0317017	0.560299	0.22	0.148	1
PCBP3	0.0317682	0.37316	0.301	0.218	1
SND1-IT1	0.0320495	0.363739	0.195	0.123	1
RPRD1A	0.032053	-0.76137	0.138	0.219	1
RBM19	0.032087	0.33163	0.407	0.305	1
CCDC91	0.0321104	-0.501945	0.39	0.468	1
TCF12	0.0321336	-0.433754	0.65	0.668	1
TRMT61A	0.0321386	0.331713	0.203	0.131	1
RBL2	0.0322941	-0.578837	0.309	0.387	1
TMC8	0.0323881	-1.08495	0.081	0.148	1
ZNF664	0.0324842	0.508244	0.122	0.07	1
AKNA	0.0326028	-0.812092	0.228	0.297	1
TPP1	0.0326029	-1.16978	0.049	0.109	1
FKBP14	0.0327022	0.457826	0.13	0.076	1
MAN1C1	0.0328125	-0.892429	0.13	0.203	1
EMP3	0.0328222	-0.628713	0.602	0.576	1
UPF3A	0.0329243	-0.663572	0.211	0.293	1
FBXO4	0.0330262	0.352392	0.13	0.075	1
TESC	0.0331077	0.622926	0.114	0.064	1
DNAJC27	0.0331616	0.416911	0.171	0.108	1
ALG6	0.0332372	-1.35078	0.057	0.116	1
COMTD1	0.0332789	0.342455	0.154	0.094	1
ITGA1	0.0333284	0.382004	0.236	0.164	1
ARHGAP15	0.0333539	-0.427777	0.602	0.631	1
CYBA	0.0333985	-0.428614	0.48	0.555	1
FAHD1	0.0334036	0.422383	0.122	0.07	1
IGSF9B	0.0335039	0.63284	0.13	0.077	1
REX1BD	0.0338906	-0.81769	0.146	0.218	1
ZNF780A	0.0341058	0.453571	0.154	0.095	1
PASK	0.034113	-1.21234	0.073	0.135	1
RNF19B	0.0341496	0.52742	0.179	0.113	1
PCBD1	0.0341517	0.630126	0.163	0.104	1
BIN2	0.0342532	-0.955039	0.22	0.289	1
POLR2D	0.0343079	0.303408	0.317	0.219	1
ATF6B	0.0345398	-1.1603	0.065	0.126	1
SNX14	0.0345516	-0.884821	0.228	0.297	1
CLK2	0.0345766	0.534462	0.146	0.089	1
AC017101.1	0.0347246	0.673304	0.122	0.072	1
PSMB4	0.0347638	0.312724	0.602	0.477	1
IFNGR2	0.0347878	-1.18167	0.154	0.218	1
ZC3HAV1	0.0351482	-0.494893	0.699	0.681	1
PINX1	0.035151	0.307496	0.463	0.34	1
CEP152	0.036264	0.689144	0.138	0.085	1
BRWD1	0.0363023	-0.463274	0.382	0.439	1
NUP50-DT	0.036416	0.319431	0.244	0.165	1
ULK4	0.0364607	-1.01388	0.244	0.303	1
SNHG19	0.0365103	0.422903	0.154	0.096	1
ERCC5	0.0368582	-1.00778	0.138	0.208	1
RERE	0.0369311	-0.729288	0.431	0.491	1
DYRK4	0.037103	0.592467	0.154	0.096	1
MLLT3	0.0371475	-0.690655	0.415	0.463	1
KMT5A	0.0372752	0.525313	0.154	0.096	1
PARVG	0.0373685	-1.1385	0.049	0.106	1
TICAM1	0.0377802	0.301679	0.179	0.114	1
C16orf70	0.0377954	0.733317	0.13	0.078	1
XPOT	0.0377988	0.314331	0.447	0.343	1
RANBP10	0.03814	0.63147	0.211	0.141	1
TTC4	0.0381667	0.440719	0.366	0.276	1
NUS1	0.0383642	0.314955	0.561	0.431	1
ZDHHC9	0.038393	0.415028	0.154	0.096	1
NSD3	0.0388337	-0.484391	0.488	0.53	1
UTP15	0.039035	0.384107	0.22	0.149	1
KIAA1191	0.0390947	0.345988	0.22	0.146	1
ALKBH7	0.0391177	-1.06094	0.13	0.196	1
PRKY	0.0391268	-0.638249	0.309	0.373	1
ATP6V1B2	0.0392912	0.408816	0.309	0.222	1
RABGAP1L	0.0393858	-0.348176	0.789	0.787	1
NUB1	0.0393896	-0.878882	0.179	0.251	1
SLC27A5	0.0394453	0.433083	0.171	0.107	1
KMT2C	0.0395846	-0.438014	0.463	0.521	1
DGKA	0.0397997	-0.870997	0.187	0.254	1
NSD2	0.0398275	0.37585	0.285	0.201	1
TMEM251	0.0399266	0.525964	0.171	0.112	1
PFDN1	0.0400063	0.392803	0.407	0.302	1
IL7R	0.0400683	-0.330766	0.667	0.696	1
ZFPL1	0.0401274	0.669163	0.122	0.072	1
ZNF217	0.0401431	-0.778279	0.187	0.258	1
MED16	0.0402153	0.648412	0.114	0.067	1
AL109930.1	0.0402334	-0.651422	0.203	0.28	1
POMC	0.0405301	0.77467	0.146	0.09	1
GATD1	0.0407987	0.550516	0.13	0.079	1
CCPG1	0.0408479	-0.898454	0.138	0.208	1
TMTC3	0.0408727	0.653057	0.154	0.098	1
USP40	0.0409101	0.539003	0.114	0.066	1
CDKL5	0.0411417	0.629686	0.106	0.061	1
KPNA2	0.0412239	0.347998	0.415	0.325	1
KNTC1	0.0412483	0.334425	0.106	0.06	1
NME3	0.0412797	-0.923242	0.114	0.181	1
ARL10	0.0415173	0.444268	0.138	0.085	1
TMEM50B	0.0416141	-0.952374	0.114	0.18	1
FAM117B	0.0416928	-0.851384	0.211	0.284	1
DDX28	0.0416982	0.443771	0.163	0.102	1
LRPAP1	0.0417192	0.41238	0.447	0.346	1
SGTB	0.0420125	-1.11625	0.122	0.185	1
FAM111A	0.0421825	-1.25626	0.049	0.104	1
IRF2	0.0422127	-1.13631	0.244	0.289	1
BTBD19	0.0423182	0.851144	0.114	0.068	1
CERS6	0.0423375	-0.513023	0.244	0.318	1
ATP5MC2	0.0425097	-0.34014	0.764	0.751	1
AC009107.2	0.0425143	0.417745	0.163	0.104	1
AUP1	0.0425829	0.342495	0.407	0.313	1
KANSL1	0.0426477	-0.461067	0.634	0.643	1
CAMK4	0.0426809	-0.602159	0.577	0.603	1
QTRT2	0.0428334	0.356225	0.317	0.235	1
APLP2	0.0429478	0.340331	0.415	0.317	1
SNX11	0.0429775	0.440461	0.138	0.084	1
SLFN5	0.0430236	-0.517596	0.39	0.437	1
NOB1	0.0431212	0.334389	0.439	0.336	1
TBC1D20	0.0432093	0.349649	0.358	0.259	1
TOP3A	0.0432323	0.372037	0.22	0.148	1
PPIL3	0.0434969	-1.37188	0.057	0.113	1
SPRY4-AS1	0.0436481	0.393947	0.138	0.085	1
ASB8	0.0438566	-1.48834	0.065	0.12	1
ZNF420	0.0439133	-0.890084	0.089	0.153	1
EPHA4	0.044171	-0.404445	0.073	0.141	1
YKT6	0.0442629	0.408543	0.228	0.154	1
FOXJ2	0.0442909	0.650422	0.114	0.067	1
ELF2	0.0445407	-0.499636	0.382	0.437	1
LIN52	0.0445954	0.313214	0.268	0.188	1
TMEM69	0.0445995	0.393734	0.163	0.104	1
CENPK	0.0446212	-1.42848	0.089	0.148	1
ISG20	0.0447349	-0.562043	0.439	0.47	1
DDX51	0.044758	0.523128	0.179	0.116	1
EVL	0.0448615	-0.418171	0.528	0.583	1
RBM34	0.044913	0.606795	0.106	0.061	1
LNPK	0.0450461	-1.13389	0.057	0.113	1
TMEM223	0.0451846	-1.04749	0.081	0.142	1
B3GLCT	0.0452344	0.302058	0.171	0.11	1
NIN	0.0454371	-0.696376	0.228	0.298	1
PSMA4	0.0454624	0.314368	0.585	0.463	1
TIAM1	0.0455857	-0.636511	0.309	0.385	1
LEPROTL1	0.0456477	-0.659158	0.455	0.499	1
DDX6	0.0458952	-0.332535	0.61	0.625	1
ARHGAP30	0.0460814	-0.429928	0.195	0.273	1
RDH14	0.0462526	0.336912	0.236	0.16	1
CYFIP2	0.0464056	-0.705519	0.341	0.393	1
ADA2	0.0464355	-1.12486	0.057	0.113	1
RNF24	0.0466025	0.324615	0.276	0.196	1
POLG	0.0466388	0.353083	0.285	0.201	1
GPN1	0.0466499	-1.03963	0.098	0.159	1
ZNF669	0.0469534	0.380847	0.106	0.061	1
AL354733.3	0.0470266	0.349063	0.228	0.157	1
WASF2	0.0470326	-0.512852	0.472	0.485	1
PRDM8	0.047082	0.54327	0.122	0.074	1
DGLUCY	0.0470893	-1.08371	0.179	0.24	1
PAFAH1B1	0.0472827	-0.551752	0.585	0.572	1
NIT1	0.0473394	0.309432	0.171	0.11	1
HERC3	0.047426	-0.673383	0.114	0.183	1
CLEC2B	0.0474677	-0.76664	0.268	0.339	1
PLD6	0.0475281	0.461117	0.179	0.119	1
ARHGAP10	0.047533	0.375956	0.211	0.143	1
N4BP2L2	0.0476719	-0.349298	0.772	0.743	1
HELQ	0.0480633	-0.902826	0.098	0.157	1
NOL4L	0.0481135	-0.963261	0.065	0.121	1
LIG3	0.048282	0.446474	0.22	0.151	1
CLASRP	0.0483361	0.377867	0.285	0.205	1
LMBRD1	0.0484308	-0.697374	0.285	0.344	1
TMEM63A	0.0485346	-0.957927	0.081	0.143	1
KCTD10	0.0486018	0.610795	0.138	0.087	1
CHURC1	0.0487851	-0.577754	0.455	0.496	1
MAPKAPK3	0.0488159	-0.71834	0.098	0.164	1
HIC1	0.0488704	0.791821	0.114	0.067	1
P4HA3	0.0489369	0.789186	0.106	0.062	1
AC080162.1	0.0490136	0.345018	0.171	0.11	1
TTLL4	0.0492913	0.523235	0.146	0.092	1
KIZ	0.0493701	-0.540372	0.081	0.143	1
GTDC1	0.0497734	0.460128	0.488	0.386	1
CLCN3	0.0499112	-0.687708	0.13	0.197	1
MAP7D1	0.049941	-0.924788	0.106	0.169	1
PPP1R21	0.0501287	-0.752816	0.187	0.254	1
HACL1	0.0501749	-1.12676	0.122	0.181	1
AC018926.2	0.0503078	0.519903	0.122	0.074	1
MDM4	0.050575	-0.657428	0.439	0.459	1
PRKACB	0.0507465	-0.42745	0.22	0.305	1
ADSS	0.0511913	0.32241	0.569	0.445	1
ATXN7L3	0.0514929	0.498859	0.154	0.099	1
CANT1	0.051703	0.340345	0.13	0.079	1
NLRC3	0.0519836	-0.828548	0.154	0.219	1
SHF	0.052135	0.875616	0.106	0.063	1
ATXN7L1	0.0521656	-1.14033	0.146	0.21	1
C12orf57	0.0521964	-0.60746	0.48	0.521	1
DISP1	0.0526948	0.875637	0.163	0.11	1
NBR1	0.052703	-0.778398	0.098	0.159	1
DLST	0.0527368	0.326055	0.293	0.212	1
IFITM2	0.052781	-0.710256	0.171	0.237	1
CBL	0.0531952	-0.712468	0.236	0.297	1
SRP14-AS1	0.0532021	0.516566	0.106	0.062	1
FBXL2	0.0532733	0.59472	0.114	0.069	1
NAP1L4	0.0533874	-0.386013	0.585	0.59	1
LDLRAD4	0.053448	-0.689355	0.341	0.396	1
SSH1	0.0534959	-1.20628	0.073	0.129	1
SGMS1	0.0535126	-0.400576	0.423	0.477	1
SETD1A	0.0538793	0.395964	0.171	0.112	1
SLC9A7	0.0539913	0.424492	0.163	0.107	1
CD3G	0.0540285	-0.399506	0.317	0.41	1
STARD3NL	0.0541859	0.356072	0.179	0.119	1
ZNF862	0.0542957	-1.09237	0.089	0.148	1
P2RX4	0.0543372	0.309063	0.211	0.145	1
FKBP15	0.0546189	-0.992226	0.065	0.12	1
FAM43A	0.0551715	0.941283	0.146	0.096	1
SHFL	0.0551831	-1.00948	0.098	0.157	1
KIDINS220	0.0553919	-0.817197	0.236	0.295	1
ARHGAP12	0.05594	-0.921486	0.106	0.167	1
RGP1	0.0560392	0.346282	0.138	0.086	1
AC015853.3	0.0563829	0.51646	0.106	0.062	1
STRADA	0.0565677	-0.900527	0.122	0.183	1
LINC01184	0.0567112	-0.899666	0.138	0.202	1
DTD2	0.0567242	0.319148	0.179	0.118	1
ZNF180	0.0569357	0.432575	0.106	0.062	1
WASHC3	0.0569775	-0.779754	0.114	0.177	1
TOR1A	0.0570386	0.360311	0.203	0.139	1
FAM102A	0.057058	-0.654213	0.203	0.267	1
PAN3	0.0574389	-0.446056	0.602	0.615	1
PRDX2	0.0576286	0.405826	0.439	0.357	1
VGLL4	0.0576394	0.390111	0.366	0.285	1
CELF2-AS2	0.0579908	0.450895	0.106	0.063	1
AC022916.1	0.058067	0.443637	0.122	0.075	1
FEN1	0.058082	0.31946	0.122	0.074	1
EIF3F	0.0582883	-0.312547	0.715	0.705	1
STAU2	0.0584663	-0.66315	0.211	0.282	1
INO80C	0.0584776	0.558187	0.211	0.147	1
GPRIN3	0.0585762	-0.542659	0.252	0.317	1
TMEM245	0.0587119	-0.458431	0.268	0.339	1
LETMD1	0.0589666	-1.26868	0.098	0.152	1
SAMHD1	0.0591331	-0.48106	0.244	0.324	1
HSD17B11	0.0595836	-0.81713	0.098	0.158	1
IL6ST	0.0597019	0.476349	0.659	0.582	1
AC005225.2	0.0602245	0.42772	0.122	0.075	1
IRAK2	0.0603283	0.86375	0.114	0.069	1
KIAA0355	0.0604599	-0.855257	0.138	0.203	1
CCSER2	0.060571	-0.30493	0.48	0.532	1
TBL3	0.06073	0.398175	0.163	0.107	1
CHKA	0.0608241	0.410639	0.187	0.127	1
PIK3R5	0.0609919	-0.781019	0.236	0.298	1
DDI2	0.0611927	-0.646427	0.146	0.214	1
PLCG1-AS1	0.061249	0.533511	0.195	0.136	1
NUP85	0.0613401	0.325662	0.195	0.132	1
PELI2	0.0615989	0.628267	0.228	0.16	1
DEF6	0.0616544	-0.662064	0.154	0.219	1
MIER3	0.0618147	0.478343	0.138	0.088	1
KAT6A	0.0619127	-0.344836	0.715	0.725	1
AASDHPPT	0.061986	0.346639	0.301	0.216	1
SCMH1	0.062106	0.4173	0.496	0.385	1
CASP8	0.062124	-0.742443	0.488	0.479	1
MKRN2OS	0.0621744	0.5964	0.13	0.082	1
RCAN3	0.0622465	-0.508953	0.333	0.387	1
FBXL17	0.0625142	-0.634969	0.285	0.349	1
ATP2B4	0.062686	-0.724808	0.244	0.312	1
RIOX2	0.0630419	0.391496	0.236	0.169	1
RETREG3	0.0632198	-1.04326	0.154	0.209	1
HMGN3	0.0633531	-0.694337	0.203	0.266	1
GMCL1	0.0637305	-0.971914	0.146	0.204	1
WDTC1	0.0637558	-1.27322	0.065	0.116	1
ZC3H6	0.0637968	-0.637727	0.146	0.209	1
CTSS	0.0638629	-0.691798	0.203	0.267	1
ZNF461	0.0639077	0.510174	0.13	0.082	1
PDE7A	0.0639827	-0.580323	0.512	0.538	1
TMEM167B	0.0640464	0.304472	0.195	0.131	1
GARS-DT	0.0641228	-1.15391	0.089	0.144	1
LINC01934	0.0641804	-0.647391	0.163	0.221	1
AC005041.5	0.0645122	0.512754	0.114	0.069	1
TUBA4A	0.0647195	-0.963579	0.163	0.218	1
ASPSCR1	0.0648464	0.341309	0.154	0.102	1
IWS1	0.065124	-0.630347	0.398	0.424	1
IRF9	0.0652084	-0.480487	0.244	0.308	1
ZNF107	0.0655207	-0.946929	0.146	0.204	1
TXNDC17	0.0655783	0.308821	0.463	0.354	1
EPB41L5	0.0657878	0.381318	0.163	0.107	1
UEVLD	0.0658557	0.57435	0.138	0.089	1
MBNL1-AS1	0.06612	0.472598	0.171	0.116	1
CRTC3	0.0662262	-0.61831	0.35	0.399	1
ACOT2	0.0664023	0.468629	0.114	0.07	1
WDR77	0.0664387	0.517305	0.171	0.116	1
MIR181A1HG	0.0665257	-1.63826	0.065	0.115	1
CYB5R4	0.0669037	0.353075	0.341	0.264	1
AC090617.4	0.0669855	0.337118	0.106	0.063	1
MIF4GD	0.0670499	-1.00507	0.057	0.106	1
TMEM71	0.0670888	-0.975438	0.089	0.146	1
AL035634.1	0.0671533	0.356208	0.146	0.095	1
PKIA-AS1	0.0672576	-1.30894	0.089	0.143	1
FASTKD1	0.0675211	0.321137	0.236	0.168	1
SENP3	0.0677976	0.415923	0.13	0.083	1
AL137186.1	0.0680074	0.466602	0.138	0.09	1
GCLC	0.0682449	0.59533	0.252	0.183	1
PLAT	0.0685202	0.688842	0.114	0.071	1
NRDE2	0.0685598	0.305157	0.236	0.17	1
CC2D1B	0.0687452	-1.67711	0.057	0.103	1
TUBA1A	0.0687509	-1.13463	0.098	0.15	1
CPQ	0.0689091	-0.992587	0.13	0.189	1
ABHD15-AS1	0.0689182	-1.08565	0.106	0.16	1
TACC3	0.069236	-1.34515	0.073	0.122	1
GPR155	0.069439	-0.475574	0.122	0.185	1
C9orf78	0.0696657	-0.460422	0.48	0.5	1
R3HCC1L	0.0697186	-0.633261	0.244	0.305	1
MTFMT	0.0698671	0.323038	0.163	0.108	1
GPR180	0.0698827	-1.29187	0.065	0.114	1
PIAS1	0.0700325	-0.410231	0.537	0.579	1
AGO4	0.0705971	-1.52585	0.089	0.138	1
BRPF1	0.0709251	0.70611	0.106	0.065	1
RNASET2	0.0710745	-0.686711	0.236	0.296	1
LDLR	0.0712821	-1.41784	0.065	0.113	1
TRIM11	0.0714207	0.658898	0.114	0.072	1
WAKMAR2	0.071535	-0.68178	0.057	0.105	1
MAPK14	0.0715449	-0.643859	0.228	0.286	1
PIP4K2A	0.0716013	-0.319126	0.65	0.672	1
PLEKHA8	0.0717019	0.677713	0.13	0.085	1
AKAP8L	0.07317	-0.863497	0.179	0.232	1
YIPF4	0.0732366	-0.686851	0.252	0.309	1
GMPPA	0.0732881	0.393857	0.106	0.064	1
PRDX3	0.0734413	0.303093	0.39	0.308	1
TRAPPC9	0.0736564	-0.46565	0.333	0.397	1
BCL9L	0.0739309	-1.05483	0.089	0.143	1
UBALD1	0.0745495	0.713837	0.106	0.066	1
USP3	0.0745615	-0.407566	0.634	0.626	1
ICAM3	0.0746909	-0.688466	0.13	0.19	1
UBE2D4	0.0749261	0.393126	0.138	0.09	1
DPP4	0.0749371	0.362034	0.228	0.167	1
VAC14	0.0750377	0.317416	0.211	0.147	1
GBP3	0.0751503	-0.671937	0.073	0.128	1
CNST	0.0751951	-0.47641	0.423	0.458	1
PELO	0.0752475	0.419328	0.244	0.177	1
HEBP2	0.0756951	-0.960977	0.098	0.15	1
SIAH1	0.0757488	0.367165	0.236	0.169	1
VPS28	0.0762932	-0.480072	0.268	0.329	1
RNF125	0.0764873	-0.822313	0.187	0.248	1
SIDT1	0.0767314	-0.376478	0.163	0.233	1
GLOD4	0.0767608	-0.767267	0.163	0.217	1
ASB7	0.0768794	0.319185	0.171	0.117	1
DPM2	0.0770516	0.349183	0.236	0.17	1
CD3E	0.0771965	-0.447839	0.659	0.625	1
MSH6	0.077199	0.355157	0.301	0.23	1
USF2	0.0777941	-0.859621	0.098	0.153	1
TBCEL	0.0779703	0.333455	0.13	0.083	1
TMEM161A	0.0780891	0.319203	0.106	0.064	1
EML4	0.0782854	-0.526565	0.691	0.696	1
ANK3	0.0783136	0.369954	0.74	0.635	1
AC005670.3	0.0785987	-0.677206	0.138	0.2	1
STRN	0.0787503	-0.675629	0.203	0.261	1
TVP23C	0.0788298	0.334008	0.26	0.188	1
ARHGEF1	0.0788381	-0.707538	0.276	0.325	1
NUP210L	0.0791189	0.389681	0.114	0.071	1
SF1	0.0792127	-0.407471	0.659	0.657	1
AC008875.3	0.0797829	-0.565182	0.114	0.172	1
BCAT1	0.079843	1.33362	0.114	0.075	1
FXR2	0.0800544	0.384821	0.114	0.071	1
RAD51B	0.0800634	-0.42926	0.236	0.298	1
TBC1D10C	0.0800634	-0.903186	0.106	0.158	1
ATAD3A	0.0802094	0.359447	0.236	0.172	1
ATRX	0.0802912	-0.373275	0.634	0.62	1
C15orf41	0.0802982	-1.12675	0.073	0.123	1
TCP11L2	0.0804057	-0.448164	0.098	0.153	1
WDR48	0.0805247	-0.982913	0.138	0.191	1
FMNL1	0.0805906	-0.812708	0.195	0.249	1
SUSD3	0.0806509	-0.696445	0.114	0.169	1
LCP2	0.0807821	-0.307196	0.512	0.55	1
GMDS-DT	0.0808777	-0.874307	0.146	0.206	1
DOK6	0.0811045	0.34471	0.146	0.098	1
ELP3	0.0811141	0.427564	0.35	0.263	1
POLR2J3	0.0812479	-0.605247	0.35	0.385	1
DPYD-AS1	0.0813634	-0.735614	0.065	0.115	1
HERPUD2	0.0814307	0.335016	0.382	0.294	1
SERPINB6	0.0815214	-1.78744	0.057	0.1	1
CREBZF	0.0816565	-0.867622	0.154	0.209	1
MRPL40	0.0817441	-1.17503	0.081	0.129	1
OSTM1	0.0818588	-0.783747	0.114	0.168	1
HIST1H1C	0.0819106	-0.590512	0.065	0.115	1
MCTS1	0.0824409	0.347445	0.333	0.26	1
ARF3	0.0829897	-1.45867	0.073	0.119	1
AL118516.1	0.0830079	0.566041	0.163	0.11	1
PIGN	0.0831498	-1.20741	0.13	0.178	1
TSC22D3	0.0833555	-1.07642	0.114	0.169	1
PUS10	0.0834161	0.596446	0.138	0.093	1
ANKRD28	0.0834739	0.505022	0.504	0.397	1
HABP4	0.0838837	-1.16689	0.13	0.179	1
ZNF831	0.0843846	-1.36125	0.13	0.178	1
APC	0.0843849	-0.726612	0.203	0.263	1
AP3B1	0.0844738	-0.310076	0.439	0.495	1
NECAP2	0.0844832	-0.661067	0.163	0.219	1
C12orf10	0.0846005	0.356275	0.22	0.158	1
MEGF9	0.0848716	-0.441373	0.098	0.156	1
MAPK9	0.0850668	-0.86564	0.098	0.15	1
NPM3	0.0851653	0.380925	0.285	0.207	1
REST	0.0851906	-0.649874	0.276	0.323	1
LRRC37B	0.0852796	-1.27581	0.057	0.101	1
LINC00476	0.0854756	0.406943	0.203	0.145	1
ATP2B1-AS1	0.0854971	0.482474	0.122	0.078	1
PCMTD1	0.0855953	-0.592769	0.268	0.326	1
TLK1	0.0859658	-0.417686	0.561	0.555	1
CHCHD3	0.0863379	-0.531435	0.504	0.515	1
ZNF235	0.0868734	-0.846237	0.057	0.104	1
SLC39A10	0.0869331	-0.795778	0.301	0.34	1
PARP4	0.087258	-0.937061	0.187	0.237	1
SNRNP200	0.0877907	-0.641657	0.268	0.313	1
CIB1	0.0879015	-0.422964	0.48	0.496	1
AHCYL2	0.0883025	-0.758106	0.195	0.249	1
ANXA1	0.0883722	-0.840575	0.293	0.348	1
CLP1	0.0884295	0.302674	0.114	0.071	1
IRF3	0.0887053	-0.882755	0.154	0.207	1
MAP3K5	0.0888299	-0.567021	0.35	0.399	1
CNEP1R1	0.0888574	0.356523	0.138	0.091	1
COQ4	0.0889102	0.311126	0.171	0.118	1
ICA1L	0.0891659	-1.34898	0.057	0.101	1
ANXA11	0.0892295	-0.570281	0.252	0.309	1
COMMD6	0.0892527	-0.335945	0.634	0.648	1
EXOC4	0.0897547	-0.670674	0.48	0.492	1
PCMT1	0.089765	-0.641333	0.293	0.331	1
ALPK1	0.0902455	-0.773904	0.081	0.131	1
TCEAL8	0.0903606	-0.593143	0.065	0.113	1
BAG3	0.0908958	0.355349	0.138	0.091	1
SPTBN1	0.0909507	-1.08469	0.138	0.188	1
XRN1	0.0910228	-0.46922	0.553	0.581	1
PGLS	0.0912703	-0.734698	0.171	0.219	1
PIGX	0.0918295	-1.07929	0.081	0.129	1
NUDT2	0.0919809	0.348624	0.163	0.111	1
AC016074.2	0.092634	-1.0856	0.22	0.262	1
DCAF6	0.0929937	-1.00969	0.203	0.246	1
ZNF75A	0.0931545	-0.793017	0.138	0.192	1
NR3C2	0.0932523	-0.817902	0.211	0.26	1
CCDC126	0.0933389	-1.11949	0.057	0.101	1
WDR89	0.0935205	-0.929085	0.163	0.211	1
MOB3A	0.0941114	-0.891231	0.122	0.175	1
NUDT16L1	0.0942088	-1.08364	0.073	0.119	1
INTS14	0.0943211	0.663662	0.163	0.117	1
LCOR	0.0947647	-0.573891	0.358	0.402	1
SCOC	0.094814	0.505905	0.163	0.112	1
GCC2	0.0949755	-0.448801	0.504	0.519	1
ZNF75D	0.0951513	0.373602	0.228	0.17	1
SLC25A4	0.0952047	0.453242	0.187	0.136	1
AGTPBP1	0.0954496	-0.754204	0.317	0.353	1
TIMM23B	0.0962362	0.353066	0.163	0.11	1
POLR1D	0.096238	-0.313933	0.593	0.61	1
KLHL2	0.0968351	-0.750433	0.179	0.226	1
FAAP20	0.0969649	-0.973684	0.081	0.128	1
NR2C2AP	0.0971877	0.310971	0.154	0.106	1
NKG7	0.0972743	-1.75173	0.106	0.153	1
MSL1	0.0977613	-0.665992	0.098	0.151	1
ZNF136	0.0977626	-1.11426	0.089	0.134	1
SCAI	0.0979863	-0.685351	0.138	0.19	1
C11orf65	0.0983314	-0.403209	0.065	0.114	1
METAP1D	0.0984273	0.314138	0.106	0.066	1
CAST	0.0984714	-0.376603	0.553	0.575	1
ZNF621	0.0985345	0.355231	0.114	0.073	1
COPS7A	0.0987548	0.590573	0.106	0.068	1
CASP8AP2	0.0990646	-1.30237	0.138	0.18	1
NPAT	0.0995306	0.345983	0.407	0.316	1
ENTPD7	0.099534	0.598304	0.122	0.08	1
MTRNR2L12	0.0995482	-0.540605	0.805	0.785	1
AP002495.1	0.0997323	-1.15398	0.065	0.108	1
CUTA	0.0997873	-0.612739	0.244	0.298	1
SYF2	0.0999122	-0.340177	0.496	0.509	1
MEAF6	0.100057	-0.573407	0.26	0.303	1
RBMXL1	0.100412	0.324842	0.163	0.111	1
MRPL39	0.100427	0.331177	0.366	0.298	1
FAM172A	0.100515	-0.403617	0.553	0.575	1
NEMF	0.100603	-0.624049	0.496	0.482	1
LINC00641	0.100925	0.89266	0.13	0.088	1
ECH1	0.1011	-1.00307	0.114	0.161	1
PAXBP1	0.101301	0.389887	0.423	0.34	1
PRKCB	0.101895	-0.360533	0.39	0.44	1
CDKN1B	0.103029	-0.793468	0.211	0.257	1
BTBD1	0.103076	-0.714283	0.317	0.35	1
GLRX	0.103197	-0.881051	0.146	0.196	1
CASP6	0.103793	-0.708471	0.065	0.111	1
SNHG30	0.103851	0.365573	0.195	0.14	1
S1PR4	0.103883	-0.566384	0.171	0.23	1
GDE1	0.104368	0.314949	0.146	0.098	1
VKORC1L1	0.104421	-0.493515	0.203	0.263	1
PTPMT1	0.104585	0.486071	0.179	0.127	1
LAMTOR4	0.104818	-0.528975	0.325	0.372	1
BNIP3L	0.105364	-0.665153	0.146	0.196	1
SESN2	0.105561	0.815057	0.203	0.152	1
ZNRF2	0.105643	-0.585942	0.211	0.264	1
SLC25A39	0.106358	0.307606	0.285	0.219	1
OAS2	0.106394	-0.560547	0.081	0.131	1
ARFIP2	0.106829	0.387394	0.13	0.087	1
C22orf39	0.106956	0.415728	0.163	0.114	1
RFX1	0.107096	0.481293	0.146	0.102	1
HMGB2	0.107439	-0.905339	0.187	0.232	1
ZNF33A	0.107532	-0.652196	0.285	0.328	1
SLF2	0.107649	-0.524255	0.138	0.195	1
CTLA4	0.107699	0.317549	0.268	0.21	1
FAM126A	0.107911	-1.40999	0.138	0.182	1
SLC35B2	0.108217	0.544719	0.106	0.069	1
TTC3	0.108223	-0.463209	0.374	0.411	1
GPATCH8	0.108487	-0.405693	0.626	0.622	1
CYLD	0.109014	-0.311573	0.455	0.493	1
PHIP	0.109015	-0.711777	0.366	0.387	1
GRK5	0.109031	-1.18042	0.179	0.219	1
ZRSR2	0.109097	0.37693	0.268	0.205	1
PIH1D1	0.109432	-0.626601	0.138	0.187	1
HS2ST1	0.109607	-0.807384	0.163	0.213	1
MYNN	0.109988	0.370067	0.163	0.113	1
KIAA1328	0.110324	-0.825211	0.154	0.207	1
ZNF566	0.110861	-1.08441	0.089	0.134	1
SIRT1	0.111046	-0.759008	0.179	0.221	1
DNAJB14	0.111344	-0.495415	0.39	0.433	1
CCNQ	0.111685	-0.526833	0.081	0.131	1
SLC39A3	0.11243	-0.776311	0.073	0.119	1
2025-03-05	0.112432	-0.425189	0.252	0.303	1
EBPL	0.112439	-0.614386	0.154	0.204	1
TRIM52	0.112506	-0.965065	0.089	0.133	1
ANXA6	0.112608	0.32367	0.252	0.191	1
ZNF704	0.112629	-0.5307	0.236	0.166	1
SLC16A3	0.113023	0.476629	0.163	0.116	1
ABHD17B	0.113037	-0.582977	0.114	0.167	1
C15orf61	0.113968	-0.695037	0.106	0.157	1
UBP1	0.114678	0.344246	0.325	0.261	1
SNX10	0.114718	0.394943	0.138	0.096	1
EPSTI1	0.115286	-0.898614	0.333	0.358	1
ITPR3	0.115901	0.33083	0.146	0.102	1
RANBP9	0.115953	-0.467148	0.35	0.396	1
SLC25A37	0.116708	-1.12426	0.098	0.141	1
BTBD11	0.117054	0.328884	0.293	0.234	1
BCL7C	0.117163	-0.956757	0.146	0.191	1
STAT4	0.117165	-0.638028	0.602	0.605	1
CCDC28A	0.117691	-0.994384	0.073	0.116	1
GPATCH1	0.117726	0.558742	0.13	0.089	1
ZFP36	0.117754	-1.06415	0.195	0.237	1
ZBTB4	0.118463	-0.798579	0.065	0.107	1
TSC2	0.11874	0.316251	0.13	0.087	1
SFXN2	0.118839	0.357881	0.146	0.1	1
LTO1	0.118851	0.353266	0.163	0.113	1
PIK3CA	0.119049	-0.460714	0.276	0.327	1
JADE2	0.11916	-0.832371	0.098	0.145	1
DDX39B	0.119276	-0.406255	0.569	0.551	1
CXCL8	0.119443	1.08172	0.211	0.155	1
EIF4E3	0.119688	-0.728773	0.171	0.221	1
PALM2-AKAP2	0.119924	0.547342	0.187	0.137	1
CDK19	0.120626	-1.05686	0.114	0.16	1
SNHG12	0.120974	0.321724	0.333	0.245	1
ZFP14	0.121319	-1.31552	0.065	0.105	1
BEX4	0.121474	-0.481903	0.098	0.145	1
SPOP	0.121683	-0.534232	0.317	0.355	1
P3H1	0.121947	0.355322	0.106	0.069	1
SETD1B	0.12214	-0.790242	0.081	0.127	1
PCCB	0.122195	-1.19067	0.073	0.113	1
APPBP2	0.122302	-0.819759	0.236	0.276	1
CARD8	0.122669	-0.4812	0.236	0.289	1
ARL4C	0.12301	-0.491842	0.366	0.4	1
CUX1	0.123033	-0.461281	0.455	0.479	1
CEP192	0.123485	-0.597337	0.187	0.237	1
BAG2	0.123491	0.324089	0.114	0.075	1
TTC9C	0.123733	-0.971608	0.073	0.114	1
ANXA2R	0.124394	-0.645826	0.098	0.145	1
ZNF224	0.124416	-0.761117	0.073	0.117	1
METTL25	0.125231	-1.35896	0.073	0.113	1
DOCK4	0.125393	0.628113	0.13	0.09	1
GMEB2	0.125908	-1.29366	0.081	0.121	1
PTPRM	0.126196	0.403815	0.138	0.097	1
CDYL	0.126416	-0.55014	0.228	0.277	1
AL627171.2	0.127264	0.307839	0.398	0.311	1
TRIM4	0.127811	-0.823565	0.195	0.237	1
IGFLR1	0.127972	-1.09799	0.073	0.114	1
SLC39A4	0.128316	0.378224	0.106	0.069	1
MAPKBP1	0.128721	0.342467	0.154	0.111	1
H1FX	0.128763	-0.7456	0.228	0.265	1
SYNE3	0.128892	0.314949	0.114	0.075	1
[truncated: 1,495 more rows]
