# Supplementary material for: Single-cell characterization of the gastrointestinal HIV reservoir reveals heterogeneous cellular phenotypes
Source: J Clin Invest. 2025 Dec 23;136(4):e196536. doi: 10.1172/JCI196536 (PMC12904708; doi:10.1172/JCI196536)
Supplement: Supplemental table 11 [file jci-136-196536-s101.xlsx]

## Sheet: HIVpos_Tcell_unstimblood
	p_val	avg_log2FC	pct.1	pct.2	p_val_adj
HIV	0	17.9829	1	0	0
AC026333.3	8.05132e-39	6.36966	0.1	0.001	2.94694e-34
AC025576.3	1.40766e-21	4.83315	0.1	0.002	5.15231e-17
BMP6	3.67881e-21	5.61579	0.1	0.002	1.34652e-16
CDCP1	3.42924e-14	4.7899	0.1	0.003	1.25517e-09
AL356356.1	5.92201e-14	4.11733	0.15	0.007	2.16758e-09
RPH3A	2.93253e-13	4.7333	0.1	0.003	1.07336e-08
INSC	3.74264e-13	5.17722	0.1	0.004	1.36988e-08
AL049836.1	1.37653e-12	4.72752	0.1	0.004	5.03837e-08
TACR2	3.07105e-12	4.18335	0.1	0.004	1.12407e-07
AL359922.2	3.55394e-12	4.58153	0.1	0.004	1.30081e-07
AC100793.2	6.20044e-12	5.14883	0.1	0.004	2.26948e-07
AC092301.1	3.28694e-11	3.85857	0.15	0.009	1.20309e-06
TACR1	2.629e-10	2.43001	0.35	0.046	9.62268e-06
CDKN2B	9.05733e-10	4.33368	0.15	0.011	3.31516e-05
PRELID3A	1.03218e-09	4.28879	0.1	0.005	3.77798e-05
FAM189A1	1.14879e-09	4.47866	0.1	0.005	4.20481e-05
TRAJ54	1.25532e-09	4.53691	0.1	0.005	4.59471e-05
HBEGF	2.2738e-09	3.259	0.2	0.019	8.32256e-05
DSCC1	3.11529e-09	4.04704	0.1	0.005	0.000114026
ALPK3	3.66047e-09	4.10847	0.1	0.005	0.000133981
IL17RC	4.32972e-09	4.3365	0.1	0.005	0.000158476
HNRNPA1L2	1.08721e-08	3.66386	0.15	0.012	0.00039794
AC069213.1	2.16478e-08	3.97001	0.1	0.006	0.000792352
FSTL3	2.19171e-08	3.66873	0.1	0.006	0.000802208
ABCD1	3.18827e-08	3.71852	0.15	0.012	0.00116697
C2orf15	3.81815e-08	2.99792	0.15	0.012	0.00139752
AC137630.1	5.6751e-08	4.40205	0.1	0.006	0.0020772
EFNA4	8.24304e-08	2.7605	0.25	0.033	0.00301712
PWP2	1.48767e-07	3.93512	0.1	0.006	0.00544517
SV2C	2.02294e-07	5.38247	0.1	0.007	0.00740438
AP000487.1	2.41374e-07	2.82499	0.2	0.023	0.00883479
TMEM273	2.46379e-07	2.58645	0.3	0.048	0.00901795
B4GALT2	2.55948e-07	3.45317	0.1	0.007	0.0093682
ATP1B1	3.56156e-07	2.44246	0.25	0.036	0.013036
GPR63	3.57708e-07	2.55103	0.15	0.014	0.0130928
AL355490.2	4.12231e-07	4.18133	0.1	0.007	0.0150885
TRAIP	4.29013e-07	3.0512	0.1	0.007	0.0157028
P3H3	4.40322e-07	4.16042	0.1	0.007	0.0161167
ZBTB26	4.60658e-07	2.41498	0.3	0.051	0.016861
ZWINT	5.80822e-07	3.75286	0.1	0.007	0.0212593
ZNF593	5.99442e-07	2.43046	0.45	0.108	0.0219408
TIMM50	6.16118e-07	2.20565	0.35	0.066	0.0225512
SNX7	7.441e-07	4.11555	0.1	0.007	0.0272355
RHBDF2	9.338e-07	1.58033	0.45	0.098	0.0341789
LRRC63	1.0231e-06	2.74061	0.2	0.026	0.0374475
MAP3K20-AS1	1.08959e-06	3.90823	0.1	0.007	0.0398812
AL031775.1	1.11208e-06	3.38844	0.1	0.007	0.0407044
UEVLD	1.113e-06	2.25212	0.4	0.088	0.0407379
DHCR24	1.28532e-06	2.85952	0.15	0.015	0.0470452
NRM	1.38932e-06	3.24209	0.15	0.016	0.050852
AC016831.1	1.39614e-06	2.03342	0.4	0.087	0.0511016
HOOK1	1.54005e-06	2.00048	0.35	0.068	0.0563689
KRI1	1.65082e-06	2.17044	0.45	0.11	0.0604235
CHAF1A	2.11686e-06	2.32792	0.25	0.039	0.0774812
TRBV5-1	3.1095e-06	4.03713	0.1	0.008	0.113814
DOCK3	3.30843e-06	2.08057	0.5	0.143	0.121095
VWA3A	3.44142e-06	3.64818	0.1	0.008	0.125963
KIF15	3.594e-06	3.49617	0.1	0.008	0.131547
CEACAM1	3.69595e-06	2.00912	0.4	0.094	0.135279
KCTD16	3.96763e-06	2.88794	0.1	0.008	0.145223
IFI27	4.18604e-06	2.81113	0.15	0.017	0.153218
TFDP1	4.32624e-06	1.57165	0.5	0.128	0.158349
SPANXA2-OT1	4.4954e-06	4.02171	0.1	0.008	0.164541
AL512308.1	4.72582e-06	4.45365	0.1	0.008	0.172975
LAMA2	4.75289e-06	2.6879	0.1	0.008	0.173965
FBXL8	4.80686e-06	2.43788	0.35	0.078	0.175941
TTI1	4.83621e-06	1.68148	0.45	0.111	0.177015
ISYNA1	5.0056e-06	2.63437	0.2	0.028	0.183215
ZNF672	5.19986e-06	2.05644	0.3	0.057	0.190325
HSD11B2	6.55818e-06	3.39317	0.1	0.008	0.240042
LGALS3	6.61194e-06	1.09942	0.65	0.223	0.24201
LOXL2	6.84767e-06	2.56129	0.25	0.044	0.250638
NSD2	6.91107e-06	1.47658	0.7	0.236	0.252959
MISP3	7.14127e-06	3.01528	0.1	0.008	0.261385
MRPL2	7.71443e-06	1.93515	0.45	0.12	0.282364
AL596202.1	7.75745e-06	3.65245	0.1	0.008	0.283938
CSF1	7.89669e-06	2.97444	0.2	0.03	0.289035
RARG	8.6023e-06	1.92085	0.35	0.076	0.314861
CLIC2	8.62962e-06	3.41411	0.1	0.008	0.315861
AC010623.1	8.75137e-06	3.62131	0.1	0.008	0.320318
AC091078.1	8.87809e-06	3.84564	0.1	0.009	0.324956
AC008079.1	9.15713e-06	2.68112	0.15	0.018	0.335169
MKRN2OS	9.19099e-06	1.90659	0.3	0.058	0.336409
TMEM200A	9.59945e-06	3.12426	0.2	0.03	0.351359
SLC15A2	1.0034e-05	2.77807	0.15	0.018	0.367263
PCSK6	1.02031e-05	3.08073	0.1	0.009	0.373455
AC011476.3	1.09385e-05	1.72859	0.4	0.096	0.400369
AC025181.2	1.0994e-05	3.72242	0.1	0.009	0.402401
AC011462.5	1.14437e-05	2.30784	0.2	0.03	0.418863
AL049820.1	1.15713e-05	3.18021	0.15	0.018	0.423534
KIF3B	1.1751e-05	1.52115	0.5	0.14	0.430111
TPH1	1.30728e-05	3.36684	0.1	0.009	0.47849
TIMP1	1.31001e-05	1.43992	0.65	0.239	0.479491
GRAMD1B	1.43252e-05	1.73952	0.4	0.101	0.52433
TRAV13-1	1.53384e-05	3.10193	0.1	0.009	0.561416
AC002116.2	1.63229e-05	2.16183	0.2	0.03	0.597451
AC015911.3	1.67746e-05	2.76923	0.15	0.019	0.613985
CMTM6	1.73253e-05	1.31422	0.85	0.396	0.63414
COMMD4	1.91652e-05	1.77737	0.35	0.08	0.701484
WARS	2.17849e-05	1.89904	0.4	0.103	0.797369
AP005131.6	2.18936e-05	3.59227	0.1	0.009	0.801349
IGSF9B	2.21235e-05	2.062	0.35	0.085	0.809763
CDH23	2.25527e-05	2.47133	0.2	0.032	0.825472
AL353697.1	2.27678e-05	3.68208	0.1	0.009	0.833349
USP49	2.27993e-05	1.86955	0.3	0.063	0.8345
AC016876.1	2.30933e-05	2.57013	0.15	0.019	0.845261
AL442125.1	2.34323e-05	3.15977	0.1	0.009	0.857668
TNFSF8	2.37902e-05	1.66063	0.65	0.238	0.870771
AC008870.2	2.39953e-05	3.68316	0.1	0.009	0.878275
INPP5F	2.42456e-05	1.95631	0.4	0.106	0.887438
ZNF257	2.43687e-05	1.93465	0.3	0.063	0.891944
PLAUR	2.55173e-05	2.43399	0.15	0.019	0.933985
LIMS1	2.60433e-05	0.91041	0.95	0.421	0.953237
LERFS	2.86837e-05	3.42215	0.15	0.02	1
CARD19	2.87762e-05	1.31313	0.65	0.211	1
FAS	2.90022e-05	1.6079	0.55	0.181	1
WDR62	2.98439e-05	4.51852	0.1	0.009	1
GBGT1	3.05263e-05	3.19578	0.1	0.009	1
POLR1A	3.10573e-05	2.03789	0.4	0.106	1
JAKMIP1	3.74857e-05	2.9263	0.15	0.02	1
RAD51	3.8015e-05	3.24002	0.15	0.02	1
NPIPB12	3.81188e-05	3.77764	0.1	0.01	1
TIGD2	4.06109e-05	3.3536	0.1	0.01	1
RB1-DT	4.20454e-05	3.63669	0.1	0.01	1
MICALL1	4.34609e-05	1.88052	0.3	0.065	1
ALYREF	4.45366e-05	1.63644	0.45	0.129	1
ZNF710-AS1	5.26308e-05	3.01418	0.15	0.021	1
CPT1B	5.29408e-05	3.11774	0.15	0.021	1
NOCT	5.48061e-05	2.16188	0.35	0.09	1
KSR2	6.05354e-05	3.94604	0.1	0.01	1
INPP5K	6.06088e-05	1.61434	0.4	0.107	1
GATD1	6.06779e-05	2.03665	0.3	0.068	1
HIST2H2AA4	6.16108e-05	2.44146	0.15	0.021	1
C9orf24	6.36559e-05	2.74366	0.15	0.021	1
AC068338.2	6.55258e-05	3.16255	0.1	0.01	1
ICMT	6.98762e-05	1.82208	0.25	0.049	1
BACH1-AS1	7.00964e-05	2.93197	0.1	0.01	1
PCBD2	7.03039e-05	1.2896	0.55	0.181	1
CCDC38	7.29222e-05	3.38951	0.1	0.01	1
ARHGEF5	7.31849e-05	3.72588	0.1	0.01	1
AL390242.1	7.52707e-05	2.12842	0.2	0.035	1
MZF1-AS1	7.53582e-05	2.58912	0.2	0.035	1
AC092745.5	7.71107e-05	2.87962	0.1	0.01	1
AL133523.1	7.72883e-05	2.17338	0.2	0.035	1
AS3MT	7.92407e-05	2.50071	0.15	0.021	1
AL121985.1	8.14215e-05	2.40427	0.25	0.053	1
C16orf72	8.50124e-05	1.22113	0.55	0.172	1
PRICKLE3	8.64493e-05	2.37228	0.15	0.021	1
MED19	8.72191e-05	1.43523	0.45	0.133	1
MYSM1	8.76276e-05	1.42156	0.6	0.232	1
NAT9	9.15391e-05	1.67762	0.35	0.09	1
XIST	9.47577e-05	1.17425	0.6	0.215	1
BRI3BP	9.94781e-05	1.81623	0.3	0.07	1
STRIP1	0.000101313	1.56196	0.35	0.087	1
FAM171A1	0.00010428	1.98466	0.25	0.052	1
GCA	0.000107355	2.05894	0.35	0.096	1
PUSL1	0.000108007	2.22227	0.2	0.036	1
AL359232.1	0.000108136	1.56996	0.35	0.092	1
NFKBIE	0.000112008	2.82144	0.15	0.022	1
UBL4A	0.000114853	1.72913	0.35	0.092	1
POP1	0.000115832	2.09818	0.25	0.053	1
MTHFD2	0.000117353	1.30333	0.5	0.157	1
CBR3-AS1	0.00012144	1.69616	0.3	0.07	1
SUMO1	0.000122057	1.06003	0.85	0.457	1
HHAT	0.000138866	2.09024	0.3	0.076	1
TOR1A	0.000138918	1.52407	0.4	0.112	1
CCHCR1	0.000143574	2.15821	0.2	0.037	1
AC139887.4	0.000148026	2.97551	0.1	0.011	1
GHDC	0.000148567	1.72744	0.2	0.036	1
VMA21	0.000150331	1.75683	0.5	0.181	1
IL2RA	0.000150712	0.565176	0.55	0.184	1
AVPI1	0.000152254	3.18565	0.1	0.011	1
PTGER2	0.000152476	1.27141	0.5	0.162	1
STK11IP	0.00015732	2.8967	0.15	0.023	1
UNG	0.000163554	1.82513	0.25	0.053	1
DRAIC	0.000172103	3.11841	0.1	0.011	1
ADAM19	0.000174123	1.4282	0.6	0.26	1
DRAM1	0.000177874	1.79749	0.2	0.037	1
MTUS2	0.000189291	2.89852	0.1	0.011	1
NEK8	0.000190447	2.20929	0.15	0.023	1
SPTSSA	0.000195282	1.91279	0.25	0.055	1
SOS1	0.0001999	1.72124	0.85	0.78	1
WDR45	0.000205639	1.75333	0.4	0.122	1
SCYL1	0.000213262	1.64695	0.35	0.094	1
CBFB	0.000218828	0.965014	0.85	0.419	1
SLC22A1	0.000219861	3.35119	0.1	0.012	1
AC006460.1	0.000236669	3.36965	0.1	0.012	1
AL592494.2	0.000240698	2.52337	0.15	0.024	1
AP000919.3	0.000243935	2.26249	0.2	0.039	1
MAF	0.000245823	1.41189	0.65	0.284	1
KNL1	0.000257987	2.93341	0.1	0.012	1
KLHL25	0.000261772	2.43854	0.2	0.04	1
FADS1	0.000262507	3.74435	0.1	0.012	1
PFKM	0.000266646	2.5774	0.15	0.024	1
SMC5	0.000272141	1.29627	0.85	0.43	1
SNX19	0.000272503	1.48637	0.45	0.147	1
STX11	0.000278134	1.47904	0.35	0.097	1
ASAH1	0.000278275	1.55832	0.5	0.179	1
SEL1L3	0.000284884	1.3373	0.6	0.241	1
MAT2A	0.000289164	1.16243	0.55	0.189	1
TKT	0.000291964	1.17135	0.75	0.34	1
LINC00115	0.000297493	3.05367	0.1	0.012	1
MSC-AS1	0.000302947	1.83696	0.3	0.08	1
SLA2	0.000307937	1.11151	0.45	0.137	1
UCK1	0.000311855	1.83017	0.2	0.039	1
SNAPC2	0.000317285	1.85492	0.25	0.057	1
THAP3	0.000318001	1.52172	0.3	0.074	1
VAV2	0.000319457	3.46289	0.1	0.012	1
MBNL1	0.000319913	0.779507	1	0.987	1
SLC38A10	0.000330097	1.20671	0.5	0.167	1
BRMS1	0.000330306	1.28177	0.45	0.142	1
ATP2A2	0.000334508	1.16637	0.6	0.243	1
MCF2L2	0.0003429	1.35766	0.4	0.126	1
FASN	0.000344691	2.30197	0.15	0.024	1
SGK1	0.000349141	2.91789	0.2	0.041	1
PSMC2	0.000349576	1.14941	0.55	0.19	1
CCZ1B	0.000355054	1.24596	0.5	0.17	1
TRIM16L	0.000356725	2.31477	0.1	0.012	1
TTLL5	0.000360264	1.31852	0.5	0.177	1
FAM53A	0.000376301	2.95397	0.1	0.012	1
FNDC3B	0.000378482	0.892391	0.75	0.31	1
BTBD11	0.000380595	1.36054	0.65	0.313	1
NIBAN2	0.000386588	2.32411	0.2	0.041	1
MAP7D2	0.000394562	1.91549	0.1	0.012	1
RNF19B	0.00040279	2.01032	0.3	0.079	1
PAFAH1B3	0.000412929	1.37094	0.35	0.096	1
MRAP	0.000415809	3.32903	0.1	0.012	1
KCNQ3	0.000423466	2.67378	0.15	0.025	1
AL359643.3	0.000429084	2.96282	0.1	0.012	1
AC011346.1	0.000436589	1.95335	0.15	0.025	1
ZDHHC14	0.000443975	1.6043	0.3	0.079	1
AC007681.1	0.000447907	2.40994	0.15	0.025	1
KCTD20	0.000448605	1.15871	0.75	0.321	1
LINC00265	0.000459349	2.21847	0.15	0.025	1
CPPED1	0.000462401	1.37539	0.3	0.078	1
CHTF8	0.000469762	3.06708	0.1	0.012	1
B3GLCT	0.000488161	1.64679	0.35	0.106	1
AC090061.1	0.000489833	2.51526	0.15	0.026	1
HORMAD2-AS1	0.000491481	2.69924	0.1	0.012	1
AP001372.2	0.000508407	2.48754	0.15	0.026	1
CTSH	0.000513702	1.44538	0.35	0.102	1
PIEZO1	0.000521157	1.63642	0.35	0.107	1
CDYL2	0.000529225	1.56446	0.45	0.155	1
ASPSCR1	0.00054182	1.6488	0.3	0.081	1
STAT5B	0.00055007	1.10727	0.9	0.603	1
TLN2	0.000551424	2.97982	0.1	0.013	1
CLCN5	0.000552795	1.93226	0.15	0.025	1
AC008083.2	0.000557464	1.73584	0.25	0.06	1
ZNF513	0.000561195	2.36851	0.15	0.026	1
CYSTM1	0.000568555	1.22655	0.55	0.211	1
MAPKAPK2	0.000586151	1.16718	0.5	0.181	1
MCEE	0.000586323	1.72878	0.35	0.104	1
AF230666.1	0.000586726	3.19761	0.1	0.013	1
TUBE1	0.000591928	1.58224	0.3	0.081	1
FIRRE	0.000592805	2.60663	0.15	0.027	1
STOM	0.000594329	0.966571	0.5	0.171	1
ARNT	0.000617068	1.27205	0.55	0.227	1
C1orf216	0.000617649	2.25892	0.15	0.026	1
AL513365.2	0.000618883	1.96276	0.15	0.026	1
LPCAT4	0.000650342	1.57291	0.3	0.081	1
DNAH14	0.000666463	2.62272	0.15	0.027	1
FHL1	0.000669357	1.84492	0.25	0.062	1
MRPL44	0.000692261	1.35636	0.45	0.155	1
TMEM64	0.000701636	1.76812	0.25	0.062	1
AL359644.1	0.000702092	2.89376	0.1	0.013	1
NUP155	0.00070249	1.13959	0.45	0.149	1
PDCD7	0.000723215	1.27328	0.65	0.27	1
HSPA1A	0.000732896	1.16444	0.45	0.15	1
CAMK1D	0.000736868	1.25709	0.8	0.478	1
ANKRD39	0.000763098	1.51579	0.3	0.083	1
POLE	0.000768825	1.56863	0.25	0.061	1
PRKCQ	0.000782092	0.763905	0.95	0.778	1
ZNF783	0.000790085	1.50407	0.3	0.083	1
S100A6	0.000797647	0.672861	1	0.888	1
KIAA1324	0.000801359	1.67716	0.25	0.062	1
IL20RB-AS1	0.000824538	1.89793	0.15	0.027	1
PLCG1	0.000866817	1.32759	0.4	0.131	1
SYCE2	0.000870203	2.23707	0.2	0.045	1
MTHFD1L	0.000870727	1.44312	0.45	0.173	1
ZNF616	0.000873606	1.80291	0.2	0.043	1
IFI27L2	0.000892406	1.56989	0.45	0.188	1
TPD52	0.000895808	1.22235	0.6	0.255	1
LAPTM4B	0.000906566	2.0807	0.25	0.066	1
PGM2L1	0.00093229	1.46725	0.4	0.139	1
DNAH17	0.000932328	1.7449	0.25	0.064	1
IFNG-AS1	0.000935169	2.15398	0.3	0.092	1
GCHFR	0.00094604	1.29646	0.45	0.157	1
TSPAN18	0.000955399	2.30406	0.25	0.067	1
PODXL2	0.00096401	2.22041	0.1	0.013	1
ATP5F1D	0.000965801	0.890376	0.85	0.635	1
RUVBL1	0.000972432	1.09901	0.55	0.214	1
MACROD2	0.000980895	2.26495	0.1	0.014	1
DPP4	0.000982748	1.27444	0.55	0.237	1
ZNF473	0.000990012	2.39828	0.15	0.028	1
LINC02803	0.000995519	1.91634	0.15	0.027	1
MAN2C1	0.00100016	1.66221	0.3	0.085	1
AC022509.2	0.00100575	3.60966	0.1	0.014	1
TMEM69	0.00101545	1.38233	0.3	0.083	1
SLC25A4	0.0010412	2.21312	0.2	0.046	1
LINC01284	0.00105487	2.28552	0.15	0.028	1
GRPEL1	0.00105498	1.21829	0.5	0.186	1
LLGL2	0.00106385	1.28829	0.35	0.109	1
MAFK	0.00107451	2.26209	0.2	0.046	1
ALG14	0.00107669	1.2843	0.25	0.063	1
ZKSCAN5	0.00109024	2.3292	0.2	0.046	1
RGPD1	0.00112997	3.22493	0.1	0.014	1
PARP10	0.00113434	1.30938	0.35	0.106	1
NDST2	0.00115447	1.20339	0.35	0.105	1
CASC15	0.0011712	2.20142	0.1	0.014	1
SMARCC2	0.00117795	1.09815	0.6	0.253	1
PRKX-AS1	0.00118421	1.79828	0.3	0.091	1
NAT10	0.00119654	1.39844	0.4	0.138	1
IDE	0.00121023	1.47477	0.45	0.179	1
AP005131.1	0.00122545	2.07388	0.15	0.028	1
DTWD2	0.00122905	1.31402	0.3	0.085	1
BTBD18	0.00125105	2.18002	0.15	0.028	1
ZNF202	0.00126422	2.52519	0.15	0.029	1
DIS3L2	0.00127348	1.07315	0.7	0.397	1
LIPE	0.00128749	1.90293	0.25	0.068	1
MVK	0.00129185	2.27351	0.15	0.028	1
AC068633.1	0.00130032	4.05158	0.1	0.015	1
ZNF597	0.00130157	2.64046	0.1	0.014	1
TYMP	0.00130377	0.934317	0.5	0.183	1
MYOT	0.0013045	3.09482	0.1	0.014	1
TUBA8	0.00133011	3.03058	0.15	0.03	1
STOML1	0.00136511	2.85308	0.1	0.014	1
AC008554.1	0.0013732	2.24821	0.2	0.047	1
SRSF4	0.00138438	0.773216	0.95	0.592	1
RAB11FIP1	0.00140692	1.23314	0.65	0.299	1
AC006115.2	0.00140744	2.88497	0.1	0.014	1
GOLGA8B	0.00141573	1.13329	0.45	0.159	1
ATN1	0.00146378	1.5826	0.25	0.066	1
IL9R	0.00146955	2.80012	0.15	0.03	1
AL031668.1	0.00149427	2.66541	0.1	0.014	1
ZNF121	0.00150528	1.103	0.45	0.161	1
MRPS28	0.00152479	0.874179	0.65	0.281	1
ANKS3	0.00154941	1.54285	0.3	0.091	1
PDE4B	0.00155536	0.621463	0.9	0.458	1
AL139300.2	0.00156957	2.99227	0.1	0.015	1
KCNC1	0.00157077	1.71145	0.25	0.068	1
HIC1	0.00159625	2.75702	0.1	0.015	1
CNOT11	0.00161481	1.11761	0.55	0.215	1
AC105402.3	0.00164006	1.21829	0.5	0.221	1
TPCN1	0.00165865	1.07825	0.45	0.158	1
LINC02824	0.00167935	2.93328	0.1	0.015	1
SLC39A8	0.00168875	1.27782	0.45	0.17	1
NDUFA9	0.0016891	1.15074	0.55	0.251	1
CCR2	0.00169889	3.59323	0.1	0.015	1
MFN1	0.00170239	1.293	0.5	0.205	1
FICD	0.00170477	2.14743	0.15	0.029	1
CENPL	0.00171685	1.80646	0.2	0.047	1
PHLPP2	0.00174259	1.23444	0.35	0.114	1
FERMT3	0.00176252	1.18434	0.55	0.226	1
BIVM	0.00177193	2.92634	0.15	0.03	1
RNF181	0.00177699	1.01721	0.6	0.262	1
NR4A2	0.00178578	1.75594	0.15	0.029	1
DGCR9	0.00180573	2.52914	0.1	0.015	1
MYO1G	0.00180777	1.19956	0.4	0.137	1
MUC20	0.00182369	2.62037	0.15	0.031	1
CDK4	0.00183057	1.59671	0.35	0.119	1
LINC00921	0.00183783	2.19546	0.15	0.029	1
OTUD5	0.00186685	1.00345	0.55	0.218	1
PRPF4	0.00188559	2.0613	0.3	0.099	1
APOA1-AS	0.00189844	1.93828	0.15	0.03	1
TJAP1	0.00191717	1.81371	0.25	0.071	1
AL031714.1	0.00191732	2.84514	0.1	0.015	1
ANGEL2	0.00193531	1.03397	0.55	0.222	1
ZNF282	0.00193534	2.24587	0.2	0.049	1
CD59	0.00194661	1.01644	0.5	0.19	1
POLM	0.00194821	1.45672	0.3	0.091	1
MBNL1-AS1	0.00195782	1.4637	0.45	0.177	1
DENND3	0.00198008	1.86533	0.2	0.048	1
NCAPD2	0.00199408	1.42011	0.35	0.115	1
FKBPL	0.00202446	1.95058	0.1	0.015	1
PPM1A	0.00205211	0.824794	0.6	0.24	1
SLC35B2	0.00205826	1.8738	0.2	0.048	1
CD27-AS1	0.00206336	1.73947	0.15	0.029	1
HARS	0.00207757	1.20402	0.5	0.197	1
Z97192.1	0.00212894	2.60762	0.1	0.015	1
PYROXD2	0.00213193	2.22117	0.15	0.03	1
RIOK1	0.00223434	1.19864	0.4	0.139	1
SCAMP3	0.00223562	1.10092	0.5	0.196	1
TMEM62	0.00224275	1.80976	0.4	0.153	1
AL133410.1	0.00224309	1.83096	0.2	0.049	1
CCDC120	0.00224464	2.15506	0.15	0.03	1
PRRT3-AS1	0.00224749	3.0723	0.1	0.016	1
CTDNEP1	0.00225345	0.944644	0.65	0.29	1
MFSD10	0.00226966	0.76958	0.5	0.18	1
PGAP1	0.0022885	1.4507	0.6	0.279	1
SLC35E3	0.00229031	1.16243	0.4	0.144	1
NAMPT	0.00233912	0.950995	0.45	0.171	1
IKZF4	0.00235003	1.50392	0.25	0.071	1
CXCR3	0.00236145	1.56401	0.3	0.097	1
SLC15A4	0.00236317	1.0617	0.3	0.09	1
BTG1	0.00237613	-0.822009	1	0.963	1
HTATSF1	0.00238161	0.952764	0.55	0.227	1
LIN7C	0.00242275	1.34607	0.4	0.151	1
DUSP5	0.00246453	1.30342	0.2	0.048	1
BCL2	0.00250387	0.981243	0.8	0.611	1
ENO2	0.00252965	1.56536	0.35	0.121	1
ZNF350-AS1	0.00253052	1.78883	0.2	0.049	1
TRMT61A	0.00253144	2.31314	0.15	0.031	1
MAP2K4	0.0025653	0.864388	0.75	0.414	1
COQ3	0.002567	2.35154	0.15	0.032	1
DMD	0.00259749	2.80119	0.1	0.016	1
SPN	0.00260224	1.02535	0.65	0.3	1
CYTH1	0.00267401	0.722162	1	0.804	1
ZFYVE28	0.00271008	1.10749	0.6	0.263	1
GRK6	0.00271604	0.97743	0.5	0.193	1
NAP1L3	0.00271891	2.6894	0.1	0.016	1
AC009041.1	0.00273639	2.94332	0.1	0.016	1
PAIP1	0.00273696	1.25741	0.5	0.211	1
BATF3	0.00276012	1.77275	0.15	0.031	1
MRPL37	0.0027829	1.54751	0.3	0.097	1
MRPL12	0.00280505	1.67983	0.3	0.101	1
EIF4ENIF1	0.00281813	0.821121	0.45	0.161	1
ERCC4	0.0028193	1.4687	0.3	0.097	1
SH3BP2	0.00290891	1.66296	0.2	0.05	1
LINGO2	0.00291409	0.932415	0.1	0.016	1
AP000944.7	0.00291552	2.2291	0.1	0.016	1
DNMBP	0.00294342	2.06648	0.2	0.052	1
EOGT	0.00297083	1.77019	0.2	0.051	1
ZC4H2	0.00299531	0.831217	0.45	0.173	1
CCND2-AS1	0.00303465	2.68686	0.1	0.016	1
MRI1	0.00303728	1.3026	0.4	0.149	1
CD151	0.00308429	1.61885	0.2	0.05	1
TSEN2	0.00308981	1.42226	0.35	0.124	1
SARAF	0.00309374	-0.842031	0.9	0.937	1
MCRS1	0.00312184	1.11402	0.4	0.141	1
BBOF1	0.00313965	1.89438	0.15	0.032	1
GEMIN5	0.00315857	1.36721	0.3	0.094	1
TSNARE1	0.00316032	1.40577	0.3	0.098	1
REEP4	0.00319659	2.12356	0.15	0.032	1
PSENEN	0.00321196	1.20098	0.4	0.146	1
AC024075.1	0.00325503	2.5703	0.1	0.016	1
ZNF48	0.00326031	1.60041	0.25	0.072	1
RABGAP1L-DT	0.00330532	2.52412	0.1	0.016	1
CIPC	0.00339062	2.11074	0.15	0.033	1
MSANTD3	0.00343575	1.74062	0.2	0.051	1
CDC27	0.00345022	0.887018	0.75	0.371	1
HEXD	0.00351066	0.978411	0.5	0.201	1
YWHAQ	0.00351147	0.605841	0.85	0.45	1
ERN1	0.00352936	0.807806	0.7	0.383	1
CAPN2	0.0035935	1.32668	0.6	0.303	1
SHC1	0.00360706	1.61548	0.25	0.074	1
S100A4	0.00362455	0.611335	0.85	0.562	1
CNDP2	0.00367701	0.92477	0.45	0.166	1
TRPM2	0.00369722	2.78521	0.1	0.017	1
CISD3	0.00372673	1.39705	0.35	0.127	1
TMEM147-AS1	0.00372702	2.79914	0.1	0.017	1
AGAP3	0.00374224	1.86748	0.2	0.053	1
HACD1	0.00376996	2.49768	0.1	0.017	1
RYR3	0.00377063	2.69202	0.1	0.017	1
PTRH1	0.00377821	1.34539	0.25	0.073	1
CASP9	0.00379427	1.51034	0.2	0.051	1
SPRYD4	0.00381167	2.15955	0.15	0.033	1
P2RX7	0.00381556	2.85571	0.15	0.034	1
AC113143.3	0.00381581	2.94818	0.1	0.017	1
MBOAT1	0.00381608	1.27615	0.4	0.159	1
MGAT4B	0.00383672	1.36365	0.3	0.097	1
APC2	0.0038538	2.4057	0.1	0.017	1
ARL5B	0.00387624	1.56878	0.25	0.075	1
ARF4	0.00390587	0.804658	0.65	0.291	1
TSNAX	0.00392857	0.988118	0.6	0.289	1
EIF2B3	0.00393392	1.25652	0.5	0.215	1
PSMA5	0.00394222	0.716013	0.9	0.548	1
COL4A4	0.0039427	3.09156	0.1	0.017	1
ACOT7	0.00398543	2.29457	0.2	0.054	1
TIGAR	0.00400128	0.740439	0.45	0.169	1
RPS6KA5	0.00402883	0.79958	0.85	0.624	1
CLP1	0.00404281	1.31462	0.2	0.05	1
ST6GALNAC1	0.00406802	2.8907	0.1	0.017	1
FRMD8	0.00408169	1.33145	0.35	0.126	1
INO80-AS1	0.00412891	2.31008	0.15	0.034	1
ILF3-DT	0.00419154	1.10031	0.45	0.183	1
UVSSA	0.00423149	1.74655	0.25	0.076	1
TRAPPC6A	0.00424203	0.947879	0.6	0.269	1
POLB	0.00425268	1.12464	0.35	0.121	1
CNEP1R1	0.00427456	1.02674	0.3	0.094	1
AC211433.1	0.00428194	1.15266	0.4	0.152	1
IL6R	0.00428194	1.03336	0.5	0.216	1
PDIA3	0.00428286	1.05363	0.8	0.594	1
SUSD6	0.00428638	0.95831	0.65	0.33	1
PIP5K1B	0.00429188	3.46154	0.1	0.017	1
YTHDF1	0.00429461	1.1039	0.35	0.119	1
FOXJ2	0.00430226	1.87433	0.25	0.079	1
LINC02241	0.00431995	2.58505	0.1	0.017	1
MFHAS1	0.00437613	0.762905	0.65	0.32	1
ST6GALNAC6	0.00438026	1.25051	0.35	0.125	1
PRRC2A	0.00443832	1.21572	0.35	0.127	1
GABPB1	0.00445769	1.18935	0.45	0.191	1
NPDC1	0.00446343	1.38262	0.25	0.074	1
RPS25	0.0044732	-0.47678	1	0.997	1
NAGLU	0.00448116	1.54838	0.25	0.075	1
ALOX5AP	0.00449117	0.794775	0.7	0.349	1
SLC39A11	0.00451963	0.659458	0.65	0.284	1
B3GNT5	0.00454286	3.00842	0.1	0.017	1
RDH13	0.00462777	1.41727	0.25	0.075	1
GBA	0.00464904	1.67376	0.2	0.054	1
POMK	0.00465238	1.93238	0.2	0.055	1
HLA-DRB5	0.00466765	2.19603	0.15	0.035	1
NUDCD2	0.0046763	0.806885	0.6	0.253	1
IMP4	0.00468489	1.1283	0.4	0.155	1
SGO1	0.0046877	1.9705	0.15	0.034	1
BAG6	0.00470623	1.02407	0.35	0.122	1
TRMT2A	0.00470966	1.3377	0.2	0.052	1
FNBP1L	0.00473504	2.37556	0.15	0.035	1
NAA10	0.00474086	1.16609	0.45	0.189	1
DNAAF2	0.00474107	1.27958	0.3	0.098	1
RPL39L	0.00477693	1.91534	0.15	0.034	1
PDP2	0.00477836	2.2247	0.15	0.034	1
DTX2	0.00480404	1.93892	0.2	0.055	1
EIPR1	0.00481579	0.975654	0.45	0.181	1
ZNF780A	0.00481724	1.11234	0.35	0.121	1
ZNF184	0.00481826	1.41083	0.2	0.053	1
OSBPL10	0.00488684	2.92872	0.1	0.018	1
UCKL1	0.00495295	1.66207	0.25	0.078	1
PLP2	0.00497044	0.762922	0.8	0.467	1
SH3BP1	0.00500428	1.26586	0.4	0.161	1
PRMT6	0.00500675	1.76733	0.15	0.033	1
SACS	0.00507277	1.06694	0.4	0.151	1
PSMB3	0.00512339	0.79289	0.75	0.489	1
AC011287.1	0.00517663	1.75216	0.1	0.017	1
COLQ	0.00518732	1.77466	0.2	0.056	1
CDK9	0.00519623	1.34076	0.35	0.128	1
RUSC1	0.00520842	1.77976	0.15	0.034	1
SOGA3	0.0052769	1.68966	0.2	0.055	1
PYCR3	0.00528523	2.06523	0.1	0.017	1
PLEKHN1	0.00530147	3.20073	0.1	0.018	1
MEIKIN	0.00530922	2.23025	0.15	0.035	1
CDK5RAP1	0.00531139	1.28936	0.45	0.196	1
TGFBR2	0.0053456	-1.34091	0.55	0.707	1
RFXANK	0.00536264	1.69323	0.3	0.107	1
CLTC	0.005372	0.779093	0.75	0.366	1
AP1B1	0.0054029	1.08154	0.35	0.124	1
FAM83G	0.00543099	2.85477	0.1	0.018	1
JOSD1	0.00548442	0.818289	0.55	0.237	1
LTB	0.00548791	0.987448	0.9	0.86	1
BGLAP	0.00549059	2.83255	0.1	0.018	1
UBIAD1	0.005511	0.99283	0.35	0.122	1
CDK6	0.0055419	0.889887	0.65	0.359	1
PITPNB	0.00554831	0.744204	0.75	0.396	1
PSMA4	0.00554992	1.03913	0.6	0.36	1
CTU2	0.00558519	1.80465	0.15	0.034	1
TSPO	0.00573067	0.732407	0.8	0.545	1
RAPGEFL1	0.00575026	2.59495	0.1	0.018	1
CD4	0.00576564	0.961551	0.65	0.343	1
NEK6	0.00577275	2.38293	0.1	0.018	1
PTOV1	0.00577729	1.59215	0.35	0.135	1
B3GNT2	0.00578642	0.902785	0.35	0.123	1
OSM	0.00586527	2.52214	0.15	0.035	1
PARP14	0.00587484	0.72497	0.95	0.537	1
YWHAZ	0.00595918	0.575249	1	0.835	1
MROH8	0.00596045	2.53384	0.1	0.018	1
FAM200A	0.00596274	1.47623	0.25	0.078	1
MYOCOS	0.0059867	2.41568	0.1	0.018	1
CALR	0.00601629	0.71393	0.8	0.484	1
AC004596.1	0.00602311	2.53659	0.1	0.018	1
RAB19	0.00603393	2.26443	0.1	0.018	1
POLRMT	0.00606303	1.59453	0.2	0.055	1
DIS3	0.00606901	0.930709	0.5	0.218	1
ERH	0.00608291	0.76243	0.95	0.534	1
B3GALT2	0.00609298	2.07293	0.15	0.036	1
MIB2	0.00609672	1.89111	0.3	0.105	1
SYNGR2	0.0061056	1.10348	0.35	0.126	1
STK35	0.00610962	1.01912	0.3	0.099	1
ZMYM4-AS1	0.00611515	1.60241	0.15	0.035	1
NRSN2-AS1	0.0061231	2.55274	0.1	0.018	1
CMTM3	0.00612521	0.839936	0.5	0.208	1
SLAMF1	0.00613503	1.00222	0.55	0.256	1
CREM	0.00615841	1.02727	0.6	0.313	1
S100Z	0.00616605	1.98445	0.1	0.018	1
BAK1	0.00622631	1.22771	0.25	0.076	1
CKS2	0.00623794	1.86159	0.2	0.057	1
PARVB	0.00628719	1.90298	0.2	0.056	1
EXOC3	0.00632086	1.26283	0.35	0.134	1
CAMTA1	0.0063372	1.01629	0.7	0.428	1
FMO5	0.0063577	2.54931	0.15	0.036	1
KLHL20	0.00646034	1.07819	0.65	0.355	1
SDF4	0.00651084	1.03481	0.5	0.22	1
POP7	0.00651832	1.31206	0.3	0.101	1
PSTPIP1	0.00655433	1.21828	0.4	0.167	1
TTC28	0.00663253	1.49323	0.2	0.056	1
LANCL2	0.00664268	1.43051	0.3	0.108	1
GEMIN4	0.00666472	1.89461	0.15	0.035	1
UBXN6	0.00673708	1.44616	0.25	0.079	1
STRN4	0.0067394	1.42235	0.2	0.055	1
MALAT1	0.00677028	-0.428034	1	1	1
STK24	0.006775	0.697317	0.8	0.479	1
LIPE-AS1	0.00679154	1.64234	0.4	0.178	1
MCRIP2	0.0068424	1.24595	0.3	0.104	1
MTHFD1	0.00687654	1.87442	0.3	0.116	1
VWA8	0.00692021	0.785064	0.8	0.456	1
HECTD1	0.00693834	0.829054	0.8	0.522	1
FBXO10	0.00694432	2.06676	0.15	0.036	1
THOP1	0.00701324	1.43379	0.15	0.035	1
WWC3	0.00703185	0.979228	0.35	0.127	1
PIAS2	0.0070384	0.809932	0.55	0.245	1
IMMT	0.00705947	0.673685	0.8	0.402	1
RANBP3	0.00706827	0.917481	0.4	0.15	1
SLCO3A1	0.00707908	0.867222	0.7	0.378	1
SLC9A7	0.00711231	1.18976	0.2	0.056	1
PRKCE	0.00714346	0.632966	0.6	0.272	1
ISG20L2	0.00714609	1.2277	0.3	0.104	1
DOCK5	0.00718299	1.65956	0.1	0.018	1
KLF8	0.00719897	2.48753	0.1	0.018	1
ZNF621	0.00719947	1.22928	0.25	0.079	1
CDC14A	0.00722845	1.02454	0.95	0.682	1
HIST1H2AG	0.00725208	1.46986	0.15	0.035	1
AC103591.3	0.00727071	1.36685	0.15	0.035	1
LINC02762	0.00729162	0.868716	0.25	0.075	1
SPTY2D1	0.00731816	1.41252	0.4	0.169	1
TRAP1	0.00736695	1.15556	0.4	0.166	1
NFATC2IP	0.00739021	1.01732	0.6	0.293	1
SNHG4	0.00745573	2.27975	0.1	0.018	1
CYC1	0.00747723	0.961411	0.4	0.154	1
PCSK7	0.00750093	0.796441	0.75	0.425	1
MED9	0.0075017	1.55033	0.2	0.057	1
CCNF	0.00751371	2.49167	0.1	0.019	1
MRPS35	0.00757366	1.14343	0.5	0.227	1
RMND1	0.00759847	0.840114	0.45	0.184	1
HIPK2	0.00760068	0.84597	0.7	0.342	1
AC024060.2	0.00782451	2.69221	0.1	0.019	1
NACC1	0.00789015	1.7885	0.2	0.058	1
MYD88	0.00789153	1.2946	0.3	0.109	1
UTS2	0.00789154	2.49118	0.1	0.019	1
FASTK	0.00789916	1.15372	0.3	0.104	1
CYBC1	0.0079221	0.963582	0.45	0.186	1
PLB1	0.00794423	1.93001	0.1	0.018	1
STK38L	0.00798636	0.922568	0.35	0.128	1
AL139294.1	0.00798933	2.62303	0.1	0.019	1
MGAT5	0.00800396	0.719384	0.85	0.492	1
ARHGDIA	0.00801338	0.666668	0.7	0.34	1
SKP2	0.0080227	1.67904	0.2	0.058	1
EXOC6B	0.0080475	0.877781	0.75	0.492	1
RNF7	0.00810265	0.848333	0.75	0.387	1
RPTOR	0.0081159	0.592043	0.75	0.375	1
ARV1	0.00817125	1.07981	0.25	0.078	1
C22orf39	0.00818168	1.4196	0.3	0.111	1
RNF187	0.0082018	1.21376	0.35	0.137	1
ATG7	0.00825082	0.76601	0.7	0.374	1
MIR646HG	0.00825594	2.00929	0.15	0.038	1
MRPS12	0.00830418	0.977399	0.5	0.22	1
PFKP	0.00832257	0.968048	0.5	0.226	1
PPP2R3C	0.0083677	0.622163	0.65	0.3	1
TLE2	0.00846182	1.27262	0.15	0.036	1
ARHGAP11B	0.00847223	0.830205	0.25	0.078	1
LST1	0.00847634	1.65071	0.2	0.059	1
VIL1	0.00847832	1.87917	0.1	0.019	1
AC008761.1	0.00850963	1.74927	0.15	0.037	1
SYNE3	0.00851147	1.19167	0.4	0.163	1
NDUFA11	0.00856779	0.754609	0.75	0.543	1
APLF	0.00865451	1.21062	0.3	0.11	1
ZMAT1	0.00867411	1.09378	0.35	0.137	1
GLTP	0.00870929	0.90082	0.4	0.158	1
ZC3HC1	0.00871541	1.36133	0.3	0.112	1
GAREM1	0.00871898	1.82828	0.25	0.084	1
PTPN13	0.00872803	1.10306	0.2	0.058	1
CPSF4	0.00874021	1.37882	0.25	0.082	1
WDR83	0.00874518	1.44357	0.25	0.083	1
AIP	0.00875949	0.880318	0.65	0.317	1
TNFRSF1B	0.00876761	0.910721	0.55	0.298	1
AC012184.1	0.00879492	2.57214	0.1	0.019	1
AC023051.1	0.00879742	1.68728	0.2	0.06	1
FAM126A	0.00882962	0.552567	0.4	0.15	1
LPIN2	0.00886234	0.662197	0.9	0.519	1
AL122035.1	0.00886631	1.46096	0.25	0.084	1
CISH	0.00889479	1.19239	0.5	0.244	1
MAP3K20	0.00891944	1.42898	0.15	0.037	1
TMEM116	0.00892306	1.32858	0.4	0.184	1
HSPH1	0.00894596	1.01405	0.4	0.166	1
AL162390.1	0.00895934	2.45033	0.1	0.019	1
CD320	0.0089598	1.2993	0.35	0.137	1
MIRLET7BHG	0.00896594	1.69749	0.25	0.086	1
DONSON	0.0089744	1.19108	0.2	0.057	1
FAN1	0.00898376	1.13593	0.3	0.107	1
SPTLC1	0.00899011	0.912572	0.6	0.273	1
CHP1	0.00899594	0.825105	0.3	0.102	1
MARS2	0.00901288	2.47211	0.1	0.019	1
CHCHD10	0.00901661	1.07104	0.55	0.282	1
DDA1	0.00902037	0.936453	0.4	0.158	1
SLC35G1	0.00908918	1.61278	0.2	0.059	1
RNF212	0.00917039	1.53885	0.15	0.037	1
SSR3	0.00927527	0.918446	0.65	0.374	1
AC023157.3	0.00929826	2.40979	0.1	0.019	1
WEE2-AS1	0.00931767	2.60097	0.1	0.02	1
MEAK7	0.00931999	1.31781	0.25	0.083	1
HLCS	0.00935008	1.04545	0.45	0.204	1
ZNF773	0.00940255	2.38024	0.15	0.038	1
RAB29	0.00943659	1.00082	0.45	0.203	1
MYH9	0.00944738	0.514542	0.95	0.667	1
TCP1	0.00948238	1.00435	0.55	0.279	1
BAIAP2L1	0.00954181	2.59425	0.1	0.019	1
BCCIP	0.00956493	0.970212	0.5	0.23	1
AL512306.3	0.00958484	2.01942	0.15	0.038	1
REEP5	0.00964019	0.600116	0.85	0.44	1
ATP1B3	0.00966074	1.02823	0.55	0.271	1
BRCC3	0.00967701	0.827688	0.4	0.157	1
CTSO	0.00968636	1.53776	0.25	0.084	1
ZNF605	0.00971101	1.59876	0.2	0.059	1
EIF2S1	0.00973905	1.03403	0.55	0.256	1
AL133243.2	0.00977248	2.3495	0.1	0.019	1
ALKBH4	0.00978004	1.29356	0.25	0.081	1
LINC01355	0.00980129	1.68472	0.15	0.037	1
AHNAK	0.00989641	0.714841	0.8	0.442	1
AC009403.1	0.00993757	1.77513	0.15	0.038	1
DLGAP1-AS1	0.009948	1.14207	0.35	0.138	1
STIMATE	0.00997816	1.35777	0.3	0.113	1
APOO	0.0100176	0.925715	0.25	0.079	1
SCML4	0.0100217	-1.9687	0.2	0.457	1
ETV6	0.0100775	1.02939	0.8	0.544	1
TENT5C	0.0100803	1.44675	0.3	0.111	1
PYM1	0.0100861	0.936075	0.4	0.164	1
FAM241A	0.0100891	0.831548	0.35	0.133	1
WDR55	0.0100924	1.64161	0.25	0.086	1
PEA15	0.0101126	1.70442	0.15	0.037	1
TSN	0.0101388	0.938378	0.45	0.191	1
SPATA33	0.0101432	1.80831	0.15	0.038	1
ZBTB2	0.0102123	1.13544	0.3	0.109	1
SSBP2	0.0102178	-1.44304	0.15	0.458	1
CRAMP1	0.0102218	1.14473	0.3	0.107	1
LMF1	0.0102401	1.3173	0.45	0.223	1
EIF4A3	0.0102813	0.814377	0.5	0.211	1
TM9SF1	0.0103765	1.31701	0.25	0.084	1
AC141424.1	0.0103898	2.18915	0.1	0.02	1
TMEM218	0.0104336	1.31368	0.2	0.059	1
VSIR	0.0104998	1.11837	0.35	0.139	1
ZNF592	0.0105066	0.911013	0.5	0.218	1
GSKIP	0.0105219	1.59125	0.3	0.114	1
C8orf37	0.0105347	2.27979	0.1	0.019	1
ZNF256	0.0105624	1.96328	0.1	0.019	1
C8orf37-AS1	0.010612	1.57344	0.25	0.089	1
CAMKMT	0.0106661	0.626054	0.9	0.587	1
DNHD1	0.010691	1.02436	0.5	0.235	1
TMSB10	0.0106924	0.481221	1	0.994	1
TRAK2	0.0106939	1.27769	0.55	0.317	1
PAF1	0.0107295	1.22824	0.25	0.083	1
CREB3	0.0107714	1.48579	0.25	0.086	1
GRN	0.0108235	1.36004	0.2	0.059	1
AGPAT4	0.0109146	0.623473	0.3	0.105	1
LY6G5C	0.0109387	2.18283	0.1	0.02	1
CEBPG	0.0110014	1.44679	0.3	0.118	1
TPM4	0.0110425	0.761577	0.5	0.229	1
AL354989.1	0.0110725	2.53593	0.1	0.02	1
MSC	0.01108	2.19636	0.1	0.02	1
SNX30	0.0111278	1.13515	0.25	0.084	1
TCEAL3	0.0111982	1.66981	0.2	0.06	1
SH3GL1	0.0112233	0.852139	0.35	0.13	1
SLC35F3	0.0112252	2.31418	0.2	0.062	1
WDR24	0.0112562	2.25112	0.1	0.02	1
TAS2R4	0.0112947	1.86602	0.1	0.02	1
SYNPO2	0.0113221	1.6566	0.2	0.062	1
MACROD1	0.0113469	1.54219	0.2	0.06	1
ZNF777	0.0113701	1.36541	0.2	0.06	1
ZNF486	0.0114032	1.41356	0.2	0.06	1
MIER3	0.011445	0.854962	0.25	0.08	1
RDH10	0.0114469	2.43301	0.1	0.02	1
AC136604.2	0.0114516	1.94618	0.15	0.039	1
TIMM44	0.011461	0.930317	0.3	0.106	1
FOXO3B	0.0114615	2.65593	0.1	0.02	1
IL10RB-DT	0.0114684	1.95021	0.1	0.02	1
VIM	0.0114858	0.450102	1	0.918	1
KLF10	0.0114957	1.6585	0.15	0.038	1
RASAL2	0.0116209	1.41151	0.35	0.15	1
COQ10A	0.0117808	1.77021	0.2	0.063	1
PIK3C2A	0.0117906	1.20055	0.6	0.342	1
AC116158.2	0.0118183	1.49149	0.15	0.038	1
TNFSF13B	0.0118284	1.10825	0.45	0.203	1
FBRS	0.0118326	1.10798	0.4	0.173	1
AL451085.2	0.0118538	2.50084	0.1	0.02	1
EBNA1BP2	0.0118858	1.40553	0.3	0.115	1
AC104365.1	0.0119191	0.87823	0.5	0.225	1
TANK	0.0119393	0.672276	0.8	0.535	1
LARP4B	0.0119883	0.790625	0.8	0.48	1
C17orf49	0.0119907	0.91737	0.6	0.325	1
PTGES3	0.0120272	0.50236	0.9	0.756	1
PDXK	0.0121194	1.52452	0.35	0.147	1
LARP1B	0.0121205	1.26979	0.35	0.152	1
TBC1D14	0.0122472	0.837949	0.6	0.298	1
BICD2	0.0122714	1.076	0.3	0.109	1
RRAGB	0.0122868	1.43637	0.25	0.087	1
PFDN1	0.0123484	1.05108	0.6	0.297	1
SPART	0.0123967	0.970868	0.45	0.213	1
CTNNA1	0.0124967	0.733203	0.3	0.107	1
ARHGAP15	0.0125521	0.411386	1	0.973	1
TPMT	0.0125777	1.26495	0.25	0.086	1
AP1S2	0.012578	1.02622	0.5	0.226	1
YJU2	0.0126279	1.08619	0.35	0.137	1
RCC1	0.0126519	1.14655	0.25	0.084	1
HPS4	0.0126593	1.52169	0.35	0.148	1
TSPAN5	0.0126964	0.471311	0.6	0.271	1
CASP3	0.0127665	0.839319	0.45	0.199	1
PLEKHA7	0.0127681	1.66418	0.35	0.155	1
FAM214B	0.0127868	1.94755	0.1	0.02	1
CCDC32	0.0128009	0.735869	0.45	0.19	1
RAB22A	0.0128237	0.973454	0.55	0.288	1
BTN2A2	0.0128599	1.57027	0.15	0.039	1
UBC	0.012877	0.393518	1	0.919	1
WDHD1	0.0128816	1.46758	0.15	0.039	1
CBR1	0.0129134	1.22421	0.35	0.143	1
ATXN1	0.0129174	0.61682	0.9	0.682	1
PRDM8	0.0129314	1.85606	0.15	0.039	1
SSR4	0.0129606	0.682038	0.9	0.703	1
ST8SIA4	0.0129659	1.05081	0.55	0.27	1
SCMH1	0.0129852	1.35891	0.6	0.316	1
UPF1	0.012992	1.04648	0.35	0.139	1
AC018904.1	0.0130195	1.96654	0.1	0.02	1
CDKN2D	0.0130367	0.79848	0.5	0.233	1
GZMM	0.0130504	0.914263	0.55	0.285	1
FKBP3	0.0131578	0.983892	0.55	0.283	1
LRPAP1	0.0132386	0.871546	0.55	0.267	1
FHOD1	0.0132472	1.2217	0.2	0.06	1
ZPR1	0.0132538	1.49442	0.3	0.118	1
SUV39H2	0.0133442	1.74578	0.15	0.04	1
HSDL2	0.0133504	0.98422	0.35	0.144	1
ZNF200	0.0133539	1.98566	0.2	0.066	1
TXNDC15	0.0135009	0.916724	0.45	0.199	1
KLHDC10	0.0135176	0.910569	0.5	0.254	1
SNRPD1	0.0135395	0.794412	0.7	0.393	1
ARL1	0.0136351	0.949801	0.35	0.137	1
ECHDC1	0.0136784	0.785055	0.65	0.348	1
IPPK	0.0137261	1.73594	0.2	0.064	1
RORA	0.0137296	0.520908	1	0.767	1
SRPRB	0.0137762	0.924282	0.35	0.135	1
VPS33B	0.0137895	1.34754	0.2	0.061	1
RANBP2	0.0138626	0.542919	0.8	0.397	1
USP19	0.013876	1.1401	0.2	0.06	1
RNF24	0.0139	0.827525	0.6	0.291	1
AC026401.3	0.0139372	2.38267	0.1	0.021	1
PGAM5	0.0139675	1.55508	0.2	0.063	1
EZH2	0.0140014	1.50342	0.3	0.117	1
GPM6A	0.0140102	1.49111	0.1	0.02	1
LDHA	0.0140903	0.736371	0.8	0.566	1
BATF	0.0140915	1.04353	0.45	0.231	1
SNRPA1	0.0141054	0.874007	0.6	0.328	1
IL32	0.0141147	0.625894	1	0.907	1
LSR	0.0141519	1.18263	0.3	0.114	1
DBNDD2	0.0142398	1.18341	0.2	0.06	1
SULF2	0.0143115	0.983518	0.3	0.109	1
LPP	0.0143386	0.720082	0.8	0.542	1
SIKE1	0.014383	0.962019	0.35	0.143	1
TMEM127	0.0143951	1.06341	0.25	0.085	1
SNAPC3	0.0144233	0.639588	0.5	0.224	1
SART3	0.0144662	0.794079	0.45	0.194	1
TSIX	0.0144687	1.54878	0.1	0.02	1
SNHG32	0.0144736	-1.31236	0.4	0.571	1
CAPN1	0.014495	0.845677	0.4	0.167	1
UBAP1	0.0145669	0.994939	0.6	0.342	1
SGO1-AS1	0.0145732	1.74062	0.35	0.159	1
PPP4R4	0.0146796	2.86238	0.1	0.021	1
ZDHHC3	0.0147296	1.04059	0.35	0.142	1
CEP290	0.014742	0.989609	0.5	0.247	1
AC092683.1	0.0147546	1.30978	0.35	0.157	1
SEC61G	0.0147882	0.589904	0.85	0.552	1
TMEM205	0.0148323	1.20874	0.25	0.086	1
AP000442.1	0.0149316	1.20866	0.3	0.115	1
AC020911.2	0.0149742	1.40517	0.15	0.04	1
AC133550.2	0.0150137	1.78471	0.1	0.021	1
CARD11	0.0151491	0.523122	0.95	0.628	1
SPATS2L	0.0151612	1.5655	0.3	0.117	1
PDHA1	0.0151959	1.2947	0.35	0.154	1
SLC39A6	0.0153446	1.5897	0.25	0.09	1
TIMM8A	0.0155551	1.79551	0.15	0.041	1
PHPT1	0.0155771	0.888286	0.45	0.21	1
EIF4EBP2	0.0155812	0.710444	0.5	0.22	1
AL035681.1	0.0155955	2.01536	0.15	0.042	1
ANKS6	0.0156003	1.64876	0.15	0.04	1
SLC35D1	0.0156342	0.981939	0.4	0.178	1
LSM4	0.0156739	0.925982	0.55	0.289	1
GIMAP7	0.0156855	-0.749872	0.85	0.888	1
RPL30	0.0157359	-0.361899	1	0.999	1
PWWP2B	0.015741	1.94615	0.1	0.021	1
ZYG11B	0.0157494	0.591195	0.55	0.247	1
SS18L1	0.0157853	1.61782	0.2	0.065	1
NUBP2	0.015881	1.09023	0.35	0.146	1
CRY2	0.0159267	1.09732	0.25	0.088	1
DNAJC17	0.015966	1.08202	0.35	0.147	1
MRPL1	0.0160009	0.751028	0.5	0.244	1
SEC16A	0.0160086	0.937641	0.4	0.178	1
DOT1L	0.0160328	1.82194	0.2	0.066	1
CHST14	0.0160383	1.48278	0.1	0.021	1
PPM1L	0.0160478	1.57674	0.25	0.093	1
CEP152	0.0160843	1.39969	0.25	0.092	1
NFX1	0.0161778	0.528872	0.65	0.326	1
MTA2	0.0162021	0.943834	0.25	0.086	1
FLYWCH1	0.0162165	1.29279	0.3	0.118	1
TFG	0.0162622	0.90267	0.55	0.273	1
TBX19	0.0164003	1.67035	0.15	0.041	1
SMCO4	0.0164156	1.48264	0.15	0.04	1
SKAP2	0.016483	1.11791	0.25	0.09	1
AL157938.2	0.0165445	1.11192	0.4	0.188	1
ZSWIM6	0.016545	0.913984	0.55	0.326	1
NBPF15	0.0166091	0.802401	0.4	0.166	1
MEOX1	0.016628	2.05146	0.15	0.043	1
MTCP1	0.016628	1.44987	0.2	0.064	1
IGFBP4	0.0166733	1.87825	0.1	0.021	1
ECPAS	0.0167003	0.49618	0.65	0.32	1
MRPL28	0.0167176	1.07175	0.3	0.115	1
ATL3	0.0167458	0.73625	0.45	0.2	1
BCORL1	0.0167983	1.33675	0.15	0.04	1
ZNF16	0.0168363	1.49438	0.15	0.041	1
WDR81	0.0169402	1.35547	0.2	0.064	1
ILK	0.0169792	1.10562	0.45	0.218	1
SMARCA4	0.0169892	0.6461	0.55	0.267	1
TARS2	0.0170113	1.45763	0.2	0.064	1
EXOSC10	0.0170991	0.796774	0.4	0.17	1
TMCO1	0.0171098	0.746083	0.7	0.423	1
TMEM185B	0.0171127	1.41997	0.15	0.041	1
PELI2	0.0171203	1.06537	0.4	0.185	1
DDB2	0.0171741	0.742429	0.55	0.27	1
ZNF557	0.0173713	1.23059	0.3	0.121	1
KIF20B	0.0174245	1.16802	0.4	0.192	1
Z98885.3	0.0174294	2.64058	0.1	0.022	1
MSRA	0.0174296	0.794175	0.35	0.145	1
AL049569.1	0.0174327	1.78005	0.15	0.041	1
MYH3	0.0175064	1.8191	0.1	0.021	1
MED27	0.0175101	0.639909	0.6	0.298	1
RAD51D	0.0175539	0.913344	0.25	0.086	1
COPA	0.0175657	0.655543	0.7	0.383	1
SIT1	0.0175901	1.19555	0.35	0.145	1
DIPK2A	0.0176109	1.17784	0.25	0.091	1
STT3B	0.0176552	0.816441	0.75	0.58	1
ELOF1	0.017687	1.04671	0.35	0.145	1
AC121761.1	0.0177449	1.94709	0.1	0.021	1
WTAP	0.0178544	0.707655	0.8	0.545	1
NIBAN1	0.0178544	0.932262	0.6	0.376	1
RANBP1	0.0178765	1.06289	0.6	0.349	1
IMPG2	0.0179097	1.45789	0.2	0.065	1
P4HA3	0.0180202	2.17116	0.15	0.043	1
DDX11	0.0180339	1.69506	0.15	0.041	1
KMT5C	0.0180468	2.07811	0.1	0.022	1
CLEC2D	0.0180747	-0.760832	0.75	0.856	1
PHACTR4	0.0182286	0.586057	0.8	0.437	1
BABAM1	0.0182513	0.786122	0.55	0.262	1
BECN1	0.0182517	0.592385	0.5	0.221	1
P2RY10	0.0183052	0.581294	0.65	0.334	1
RAPH1	0.0183311	1.10209	0.3	0.119	1
KNTC1	0.0184245	0.960258	0.25	0.089	1
ARPC5L	0.0184456	0.721532	0.6	0.314	1
RPS4Y1	0.0184519	-0.93264	0.35	0.665	1
FAM83D	0.0185731	2.01968	0.1	0.022	1
CDK2AP2	0.0186045	0.618793	0.6	0.303	1
PRXL2A	0.0186045	1.51455	0.15	0.041	1
EIF4EBP1	0.0186732	1.44972	0.2	0.065	1
ZFHX2-AS1	0.0190349	1.18364	0.2	0.064	1
SLC3A2	0.0190462	0.734697	0.7	0.354	1
AGPAT1	0.0190664	1.31297	0.2	0.065	1
VCL	0.0190976	0.664741	0.45	0.205	1
ABHD5	0.0191444	1.04125	0.2	0.063	1
ENG	0.0191476	1.1728	0.25	0.089	1
EFR3A	0.0191861	0.985758	0.6	0.393	1
IPO9	0.0192369	0.809463	0.5	0.25	1
HSPE1	0.0192968	1.01362	0.75	0.494	1
ANKMY1	0.0193985	0.666219	0.55	0.274	1
AC055811.1	0.0194076	2.2661	0.1	0.022	1
PFKL	0.0195092	1.16825	0.3	0.121	1
RMI2	0.0195101	0.945552	0.2	0.063	1
PARG	0.0195393	0.996808	0.55	0.256	1
TSPAN3	0.0197347	0.842511	0.35	0.139	1
GNPDA1	0.0197965	1.0428	0.35	0.152	1
CDKN2A	0.0198016	1.57911	0.15	0.043	1
ZNF208	0.0198031	1.47883	0.2	0.067	1
AL031428.1	0.0198431	0.771854	0.35	0.143	1
NKRF	0.0199285	1.64643	0.2	0.068	1
ACP5	0.0199512	1.94701	0.15	0.043	1
LINC00893	0.0199932	1.43708	0.2	0.066	1
SLC25A17	0.0199999	0.907337	0.35	0.149	1
MCRIP1	0.0200026	0.953583	0.4	0.186	1
AL078581.4	0.0202321	1.54443	0.15	0.042	1
RBBP4	0.0203415	0.716722	0.7	0.397	1
SNHG26	0.0203822	1.09649	0.2	0.064	1
KSR1	0.0204035	0.818492	0.3	0.116	1
UROS	0.0204662	0.812611	0.35	0.142	1
B4GAT1	0.020501	1.72112	0.1	0.022	1
ZDHHC16	0.0205964	1.46284	0.25	0.096	1
ING3	0.0206479	1.15951	0.35	0.151	1
MAZ	0.0206851	1.22047	0.45	0.23	1
PLGRKT	0.0207094	0.660259	0.45	0.194	1
NACA	0.0208212	-0.32234	1	0.996	1
MRPS5	0.0209125	0.985531	0.55	0.312	1
UBE2N	0.0209574	0.862986	0.7	0.454	1
AC009093.2	0.0209734	0.808708	0.45	0.212	1
ADAM8	0.0210205	1.37153	0.2	0.067	1
ENTPD7	0.0211827	1.66425	0.15	0.043	1
ZNF10	0.0212033	1.49145	0.3	0.123	1
SOCS2-AS1	0.0212271	1.92022	0.1	0.022	1
CD40LG	0.0214514	0.94123	0.4	0.181	1
ABL2	0.0214693	0.614655	0.5	0.237	1
SLC5A6	0.0214868	2.17478	0.1	0.023	1
SERPINE3	0.0215222	1.81855	0.1	0.022	1
SOCS2	0.0215303	1.06301	0.25	0.093	1
ACACA	0.0215408	0.496994	0.45	0.199	1
C2orf92	0.0215512	2.50499	0.1	0.023	1
REC8	0.0215877	1.77145	0.15	0.043	1
HLA-A	0.0216051	0.369967	1	0.995	1
NCOA7	0.021613	0.612608	0.7	0.417	1
TMUB1	0.0216632	0.867136	0.3	0.115	1
DYNC1LI1	0.0217168	0.900651	0.45	0.223	1
ZNF28	0.0217625	1.4157	0.2	0.067	1
ACP6	0.0217832	1.77653	0.2	0.071	1
HIBCH	0.0219111	0.671388	0.6	0.306	1
TESC-AS1	0.0220142	2.01031	0.1	0.023	1
NELFA	0.0221731	1.0679	0.35	0.151	1
TRMT10C	0.0221977	0.764147	0.5	0.245	1
FAAP100	0.0222271	1.4649	0.1	0.022	1
C11orf80	0.0222736	0.367787	0.45	0.191	1
AC007220.1	0.0222873	2.32063	0.1	0.023	1
NKIRAS2	0.0223009	0.986219	0.2	0.064	1
AL354740.1	0.0223183	1.4137	0.2	0.068	1
NUDT15	0.0223958	1.59045	0.15	0.043	1
AIMP1	0.0224489	0.68437	0.65	0.346	1
NLK	0.0224703	0.82948	0.5	0.263	1
MAP3K14	0.0225032	0.7695	0.5	0.249	1
MARS	0.022578	0.710477	0.4	0.171	1
TM2D1	0.0226393	0.460519	0.7	0.34	1
NEFL	0.0226801	2.77492	0.1	0.023	1
FANCB	0.0227251	1.48929	0.15	0.043	1
INTS5	0.0227617	1.65265	0.2	0.068	1
MAP2K3	0.0228605	1.18072	0.3	0.121	1
TBC1D2B	0.0230262	-2.13702	0.1	0.322	1
HTT	0.0230827	0.89709	0.55	0.309	1
MAPRE1	0.0231435	0.657364	0.5	0.23	1
TXN	0.02316	0.577224	0.7	0.427	1
CYP4V2	0.0231688	1.10492	0.3	0.122	1
CCNY	0.0232017	0.656407	0.85	0.551	1
RCN2	0.0232515	0.836736	0.6	0.317	1
AC244033.2	0.0232597	2.12375	0.1	0.023	1
ILRUN	0.0232962	0.849697	0.6	0.33	1
MRPS9	0.0234214	0.58344	0.5	0.23	1
TFR2	0.0234341	1.82296	0.1	0.023	1
FASTKD2	0.0234696	1.00784	0.4	0.189	1
SBF1	0.0234927	1.08721	0.25	0.094	1
ZW10	0.0235309	1.41139	0.2	0.069	1
MPZL1	0.0236156	1.53272	0.2	0.069	1
MMD	0.0236287	1.26892	0.2	0.067	1
RPRD1B	0.0236387	1.06259	0.4	0.184	1
LEF1	0.0237422	-1.1709	0.65	0.725	1
TFB2M	0.0237861	0.93849	0.25	0.092	1
UMPS	0.0239729	1.26664	0.3	0.124	1
AC100830.1	0.0242674	2.04372	0.1	0.023	1
DRAM2	0.0242746	0.686268	0.45	0.205	1
GIMAP1	0.024302	-1.17234	0.4	0.583	1
RANGAP1	0.0243239	1.02788	0.4	0.19	1
MRTFB	0.0244628	0.964643	0.45	0.233	1
VAC14	0.0244764	0.725061	0.3	0.117	1
ALAS1	0.0245244	1.71129	0.2	0.07	1
LRP8	0.0246546	1.58236	0.2	0.07	1
RBM42	0.0246833	1.15404	0.3	0.123	1
SMIM13	0.0247497	1.2173	0.2	0.067	1
CDC23	0.0248157	0.922994	0.25	0.092	1
AKIP1	0.0248351	1.0206	0.25	0.092	1
AL355916.2	0.0248958	1.40971	0.15	0.043	1
TIA1	0.0249018	0.674576	0.4	0.176	1
AURKAIP1	0.0249043	0.661721	0.7	0.375	1
AC067852.2	0.0249466	2.16997	0.1	0.023	1
AC048382.5	0.0249952	1.88415	0.15	0.045	1
ELP6	0.025064	0.833643	0.35	0.147	1
MTERF4	0.0250903	-1.43049	0.25	0.458	1
RNF32	0.0250946	1.40724	0.15	0.043	1
ZNF106	0.0251269	1.0112	0.5	0.293	1
AC092338.2	0.0251465	2.45248	0.1	0.024	1
KCTD18	0.0251575	0.976782	0.25	0.092	1
HNRNPUL2	0.0251618	1.02967	0.45	0.229	1
AL121933.2	0.0251859	1.42956	0.2	0.068	1
B4GALT5	0.0252075	0.609425	0.35	0.149	1
ITGA4	0.0252592	0.929423	0.85	0.62	1
ACO2	0.0252826	0.88863	0.45	0.225	1
RABAC1	0.0253528	0.554222	0.85	0.543	1
MOB2	0.0253953	0.894215	0.4	0.183	1
RNF4	0.0254951	0.763612	0.65	0.364	1
B4GALNT3	0.0255198	2.30418	0.1	0.024	1
AL121839.2	0.0255759	0.894645	0.3	0.118	1
CRACR2A	0.0255835	1.03088	0.4	0.192	1
RTCA	0.0255916	0.727798	0.45	0.207	1
LIPA	0.0255918	0.8795	0.4	0.187	1
SAR1B	0.0255993	0.724817	0.5	0.239	1
ZMYM1	0.0256269	1.24477	0.35	0.163	1
ODC1	0.0256438	0.656126	0.4	0.173	1
VMAC	0.0257208	1.36642	0.2	0.069	1
EEF1D	0.0257594	-0.470153	1	0.962	1
NELFB	0.0257858	0.952405	0.3	0.123	1
LINC01004	0.0259046	-1.60013	0.1	0.341	1
RASSF2	0.0261306	1.19217	0.25	0.096	1
YOD1	0.0261334	2.37966	0.1	0.024	1
AL390774.2	0.0261465	1.50428	0.15	0.044	1
AXIN2	0.0261918	1.36396	0.15	0.043	1
ZNF778	0.0262944	1.65818	0.15	0.045	1
COX17	0.0264044	0.925118	0.65	0.372	1
RARA	0.0264505	0.979778	0.25	0.093	1
MTERF1	0.0264793	0.667694	0.45	0.207	1
SP2-AS1	0.0265061	0.907157	0.2	0.067	1
RCC2	0.0265546	0.982298	0.35	0.157	1
GFOD2	0.0265563	1.67046	0.25	0.104	1
SHARPIN	0.0266035	1.15732	0.35	0.159	1
IGFBP3	0.0266129	2.78468	0.1	0.024	1
SMIM15	0.0266528	0.703601	0.35	0.144	1
PRKX	0.0267914	0.921892	0.65	0.432	1
TRIM47	0.026826	1.74799	0.1	0.023	1
SIRT5	0.0268546	0.501592	0.3	0.115	1
GPKOW	0.026867	1.1967	0.2	0.068	1
IRF4	0.0269595	0.765806	0.25	0.094	1
CERS6	0.0269706	-0.959088	0.1	0.354	1
KAT2B	0.0269855	0.741558	0.65	0.437	1
IL18	0.0269917	2.12082	0.1	0.024	1
IER5	0.0270015	1.57022	0.25	0.1	1
AL158801.3	0.0270071	1.64285	0.15	0.045	1
DDHD1	0.0270244	0.595528	0.8	0.507	1
POMZP3	0.0270344	1.83562	0.2	0.07	1
KLHL24	0.0270391	-1.32866	0.15	0.394	1
ZBTB6	0.0271363	1.35292	0.2	0.069	1
RPL27	0.0272831	-0.385416	1	0.992	1
SZRD1	0.0273476	0.638699	0.55	0.273	1
AC027097.1	0.027356	1.27847	0.2	0.069	1
ZNF326	0.0274218	0.786109	0.45	0.219	1
ABCB9	0.0274337	2.28245	0.1	0.024	1
MATK	0.0275108	1.09633	0.15	0.044	1
YIF1B	0.0275281	1.36532	0.2	0.069	1
SEC61B	0.0275718	0.680085	0.8	0.603	1
ASB16	0.0276307	2.46081	0.1	0.024	1
FER	0.0276388	0.578394	0.45	0.211	1
EIF3B	0.0276647	0.751251	0.55	0.283	1
ETNK1	0.0277013	0.740502	0.7	0.424	1
GIMAP2	0.0277675	-1.35929	0.2	0.427	1
KCTD6	0.0277758	1.84348	0.15	0.046	1
TBRG4	0.0277823	1.2617	0.25	0.097	1
POLA1	0.0278994	1.24055	0.3	0.133	1
UHMK1	0.0279298	0.741782	0.6	0.318	1
CFL1	0.0279445	0.51329	0.95	0.896	1
LARP7	0.0279537	0.658953	0.55	0.282	1
DNAJB1	0.0279629	0.745061	0.45	0.209	1
AC242426.2	0.0279936	1.63489	0.2	0.073	1
HDAC6	0.028007	1.88909	0.15	0.047	1
AMBRA1	0.0281387	0.489776	0.85	0.563	1
PLCB1	0.028182	0.905698	0.4	0.201	1
AC016727.1	0.0283428	1.74866	0.15	0.046	1
CACYBP	0.0284129	0.651418	0.65	0.37	1
ULK3	0.0284631	1.74446	0.15	0.046	1
GADD45GIP1	0.0284678	1.02412	0.6	0.399	1
BAG3	0.0286566	1.50122	0.2	0.072	1
OGN	0.0286615	1.91597	0.1	0.024	1
DAP	0.0286805	0.802928	0.35	0.151	1
RBM43	0.0288029	0.667016	0.35	0.145	1
ZNF589	0.0288244	0.937197	0.3	0.122	1
DDX60	0.0289882	0.563462	0.6	0.318	1
RALY	0.0290972	0.595002	0.75	0.493	1
PLA2G10	0.0291186	2.11713	0.1	0.024	1
AEN	0.0291295	1.4436	0.15	0.045	1
CTNNBIP1	0.0291386	1.57247	0.2	0.072	1
IREB2	0.0291922	0.830963	0.55	0.31	1
RFWD3	0.0292485	0.743973	0.35	0.151	1
MFSD4B	0.0292589	0.749639	0.55	0.3	1
N4BP2	0.0292721	0.896036	0.45	0.226	1
ZBTB39	0.0293243	1.97331	0.1	0.024	1
SLC9A9	0.0293572	0.949197	0.65	0.377	1
IPO11	0.0294109	1.37345	0.3	0.134	1
TMEM168	0.0295361	1.01964	0.5	0.273	1
NUP88	0.0295992	0.827663	0.55	0.317	1
EAF1	0.0296379	1.35042	0.25	0.1	1
WDR18	0.0296447	0.970364	0.2	0.068	1
CHD1	0.029655	0.619432	0.8	0.531	1
FAM160A2	0.0296554	1.37204	0.2	0.071	1
AIFM2	0.0297935	2.2091	0.1	0.024	1
ASL	0.029797	1.30051	0.2	0.07	1
ST7L	0.0299939	1.21516	0.3	0.133	1
HEATR1	0.0300077	0.950901	0.4	0.196	1
ALG8	0.0300284	1.56115	0.3	0.135	1
TBCB	0.0301832	0.683901	0.6	0.324	1
STK10	0.0301978	0.432136	1	0.688	1
PFN1	0.0302262	0.455494	0.95	0.903	1
RCL1	0.0302291	0.627225	0.4	0.183	1
ZFYVE26	0.0302456	0.863357	0.3	0.124	1
CCT2	0.0302835	0.944561	0.55	0.333	1
FNDC3A	0.0303253	0.546285	0.95	0.619	1
MYO1D	0.0304411	0.569632	0.45	0.219	1
AC139887.2	0.0304658	0.888555	0.4	0.19	1
SIL1	0.0306121	0.537792	0.45	0.204	1
AC091887.1	0.0306597	1.53628	0.15	0.046	1
GPS2	0.0306802	0.707909	0.6	0.325	1
TIMM17B	0.030744	1.16644	0.3	0.13	1
SNX10	0.0307525	1.33332	0.25	0.103	1
SNAPIN	0.0308037	0.999739	0.3	0.124	1
GOLPH3	0.030853	0.797157	0.65	0.385	1
TEDC1	0.0309303	1.62102	0.1	0.024	1
SMCR8	0.0309525	1.40299	0.2	0.071	1
ZBTB48	0.0310363	1.45946	0.2	0.073	1
PHAX	0.0310365	0.713812	0.5	0.256	1
COQ4	0.0310559	1.03135	0.3	0.131	1
TTC19	0.0310762	0.525498	0.8	0.456	1
PET100	0.03114	0.545615	0.75	0.441	1
PDK2	0.0311972	1.62818	0.15	0.046	1
LSG1	0.0312321	0.827044	0.35	0.156	1
UTP23	0.0312682	0.495793	0.45	0.204	1
APOL3	0.03129	1.11919	0.5	0.293	1
SAP18	0.0312932	0.519756	1	0.602	1
AC012459.1	0.031308	2.17564	0.1	0.025	1
WDR54	0.0313295	0.753995	0.35	0.153	1
TSG101	0.0313415	0.860343	0.55	0.344	1
DOHH	0.031396	1.34234	0.15	0.045	1
SSB	0.0314321	0.697199	0.75	0.525	1
ARHGEF38	0.0315443	2.11504	0.1	0.025	1
MTRF1	0.0315748	1.15907	0.3	0.132	1
MTMR3	0.0316246	0.727551	0.6	0.343	1
ZNF550	0.0317136	2.04404	0.15	0.049	1
PORCN	0.0317181	2.00703	0.1	0.025	1
TARS	0.0317218	1.01849	0.35	0.163	1
C1GALT1C1	0.0317274	1.2763	0.3	0.134	1
EPB41L4A-AS1	0.0317433	-1.74861	0.2	0.398	1
LMAN2L	0.0317659	1.74514	0.15	0.047	1
MINDY2	0.0318175	0.692111	0.45	0.223	1
GCLC	0.0318823	1.49169	0.25	0.106	1
FKBP11	0.0319102	0.569816	0.6	0.321	1
TAF5	0.0319659	1.78207	0.15	0.047	1
PITRM1-AS1	0.0319908	1.12881	0.15	0.045	1
GTF2H5	0.0320704	0.885783	0.45	0.236	1
STIP1	0.0321003	0.998627	0.45	0.253	1
DYNC1I2	0.0321018	0.542671	0.65	0.34	1
GPS1	0.0321635	1.19376	0.2	0.07	1
TXNL4B	0.0321851	1.72811	0.2	0.076	1
SLC35A5	0.032251	0.672969	0.25	0.092	1
FLACC1	0.0322647	1.49138	0.2	0.074	1
TMEM242	0.0322843	0.799203	0.35	0.153	1
HECTD2	0.0322916	1.35981	0.15	0.046	1
TMEM39A	0.032446	0.706119	0.3	0.122	1
VARS	0.0324967	1.49377	0.15	0.046	1
ELOC	0.0325138	0.505772	0.75	0.379	1
SLC5A10	0.0325287	2.41971	0.1	0.025	1
2025-12-01	0.0325327	1.0671	0.2	0.072	1
HEMK1	0.0326335	1.0677	0.25	0.098	1
PTBP3	0.0326794	0.492114	0.8	0.571	1
NAPA-AS1	0.032692	1.62841	0.15	0.047	1
FAM20A	0.0327182	2.13841	0.1	0.025	1
EMG1	0.0327522	-2.63777	0	0.188	1
DIP2C	0.0328795	1.01268	0.25	0.1	1
ANKEF1	0.0329735	1.73777	0.1	0.024	1
USP14	0.0329872	0.693428	0.65	0.363	1
DHRS12	0.0329872	1.17388	0.25	0.1	1
SLC7A1	0.0330177	1.3525	0.3	0.136	1
SREBF2	0.0330728	0.705264	0.6	0.353	1
NDUFA12	0.0332504	0.715076	0.7	0.491	1
TGFBR1	0.0332596	0.389811	0.45	0.207	1
SCOC	0.0333492	0.886056	0.35	0.154	1
WDR53	0.0333548	1.01697	0.25	0.097	1
RIPK3	0.0334032	2.3059	0.1	0.025	1
TSC1	0.0334033	0.832273	0.3	0.125	1
LY6E	0.0334232	0.675264	0.7	0.418	1
RMDN1	0.0334366	0.565731	0.55	0.273	1
AL139807.1	0.0334624	1.81908	0.2	0.075	1
TFAP4	0.033476	1.11386	0.2	0.07	1
AC026471.1	0.0336195	2.34186	0.1	0.025	1
ANAPC1	0.0336565	0.997946	0.45	0.252	1
NOMO1	0.0337194	1.33805	0.15	0.046	1
RIC8B	0.0337435	0.79636	0.4	0.194	1
IL12RB1	0.0337715	1.01737	0.3	0.127	1
MRPS18B	0.0339225	0.571107	0.45	0.21	1
PHF20	0.0339368	0.670151	0.8	0.532	1
GTF2H3	0.0341585	0.526296	0.35	0.143	1
FZD6	0.0342035	1.54564	0.1	0.025	1
MIDN	0.0342442	0.892132	0.3	0.125	1
VDAC2	0.0342982	0.584541	0.7	0.417	1
ITCH	0.0343435	0.814902	0.75	0.526	1
ACTR3C	0.0344158	1.3146	0.2	0.073	1
LINC00342	0.034462	0.527599	0.75	0.421	1
NPEPL1	0.0346066	0.935604	0.25	0.096	1
UBE3B	0.034654	0.770535	0.3	0.124	1
DHX37	0.0346921	1.34642	0.2	0.073	1
SFMBT2	0.0349509	0.449505	0.8	0.48	1
EXD2	0.0349915	1.65639	0.15	0.048	1
CDIPT	0.0349941	0.570877	0.35	0.145	1
RBMS1	0.0351631	0.658987	0.85	0.642	1
DHRS4-AS1	0.0352218	0.797605	0.3	0.125	1
HSP90B1	0.0352565	0.644027	0.85	0.576	1
DOK2	0.0352608	1.04302	0.3	0.13	1
GYG1	0.0352822	1.16187	0.25	0.101	1
TAF1D	0.035296	-1.10354	0.4	0.537	1
CD63	0.0353166	0.497212	0.6	0.34	1
POFUT1	0.0353203	1.26792	0.2	0.072	1
BHLHE40-AS1	0.0353413	1.76878	0.15	0.048	1
ZDHHC17	0.0353586	0.757696	0.55	0.294	1
SYNJ2	0.0353759	0.810047	0.3	0.126	1
RAB35	0.0353926	0.900745	0.3	0.129	1
ZCCHC3	0.0353999	0.906576	0.25	0.095	1
ANTXR2	0.0354051	0.665609	0.65	0.426	1
NDUFAF6	0.0354206	0.71798	0.5	0.273	1
ETV3	0.035483	1.07898	0.2	0.07	1
TMEM14A	0.0355009	0.941908	0.25	0.096	1
PTPN23	0.0355033	1.13559	0.2	0.072	1
LINC00861	0.0356121	-0.8723	0.65	0.769	1
THSD4-AS1	0.0356901	1.73019	0.1	0.025	1
SPNS3	0.0356966	1.32846	0.15	0.047	1
NEXN	0.035763	1.03722	0.2	0.071	1
MAST2	0.0359587	1.40754	0.25	0.102	1
KIF5C	0.0361003	1.1756	0.25	0.103	1
CCSER1	0.0361861	1.62652	0.1	0.026	1
ABCF2	0.0362102	0.971221	0.25	0.096	1
ANXA5	0.0362166	0.624746	0.55	0.302	1
AC012568.1	0.0363079	2.31422	0.1	0.026	1
PRKD2	0.0363228	0.925433	0.5	0.266	1
SLC37A3	0.0363498	1.10585	0.45	0.224	1
PHYH	0.0364088	2.05728	0.15	0.05	1
CCDC144A	0.036446	2.13826	0.15	0.05	1
PINX1	0.0364625	0.873322	0.35	0.158	1
GPM6B	0.0365159	1.16839	0.25	0.101	1
NR1D1	0.0365858	2.07488	0.1	0.025	1
ASNSD1	0.0365904	1.31655	0.3	0.13	1
CFAP97	0.0367099	0.646235	0.5	0.256	1
ANXA6	0.0367655	0.889593	0.55	0.329	1
TERF2	0.0367758	0.84457	0.4	0.191	1
POLR3F	0.0367832	1.59123	0.2	0.076	1
MIAT	0.0368131	0.856812	0.4	0.197	1
NSUN3	0.0371766	1.09977	0.4	0.209	1
TAB2	0.0372186	0.59018	0.95	0.705	1
RPS13	0.037255	-0.350208	1	0.997	1
GFM2	0.0373266	1.02359	0.3	0.132	1
LUZP1	0.0376329	0.650396	0.45	0.22	1
KLF7	0.037646	1.29122	0.4	0.228	1
WNK1	0.037649	0.4165	0.9	0.685	1
FOSL2	0.037706	1.02253	0.15	0.047	1
PATJ	0.0377681	0.871607	0.65	0.485	1
PHKB	0.0377871	0.49418	0.7	0.409	1
ALDH3A2	0.0378585	1.04717	0.2	0.071	1
SH2B3	0.0378662	0.723103	0.35	0.154	1
SND1	0.0378765	0.686698	0.8	0.555	1
SATB1-AS1	0.037891	-1.89373	0.2	0.394	1
ZMAT5	0.0379135	1.29193	0.2	0.073	1
MIB1	0.0379209	0.624193	0.65	0.377	1
PIN4	0.0380766	0.693897	0.55	0.298	1
ACTR1A	0.0381857	1.10798	0.3	0.137	1
LTA	0.0382554	1.11547	0.2	0.073	1
PRDX4	0.0382741	1.17127	0.3	0.135	1
LINC02798	0.0382788	2.2889	0.1	0.026	1
PPP1R11	0.0382871	0.591963	0.45	0.209	1
DOCK2	0.0383151	0.498286	0.95	0.682	1
AF131215.4	0.038361	2.30283	0.1	0.026	1
XRCC6	0.0383703	0.550051	0.9	0.532	1
AL109824.1	0.0383759	0.890924	0.3	0.129	1
TTN-AS1	0.0383982	1.05042	0.35	0.168	1
S100A11	0.0384057	0.418444	0.85	0.766	1
AC008537.4	0.0384823	2.07793	0.1	0.026	1
MCL1	0.0384863	0.480352	0.85	0.486	1
EHBP1L1	0.0385776	1.39548	0.25	0.107	1
MTFMT	0.0386205	0.761615	0.3	0.127	1
AC027243.3	0.0386567	1.24164	0.2	0.075	1
KDM4A	0.0387067	0.80195	0.3	0.129	1
TBCD	0.0387357	0.910555	0.45	0.252	1
AC127035.1	0.0387552	1.1966	0.25	0.102	1
ABCC4	0.0389074	0.603392	0.35	0.155	1
HSP90AA1	0.0389306	0.834565	0.95	0.825	1
VDAC3	0.0389637	0.490702	0.65	0.335	1
PRDX6	0.0389696	0.604931	0.65	0.36	1
TRAT1	0.0391019	0.694103	0.75	0.496	1
LMO4	0.0391284	1.31613	0.3	0.129	1
PLSCR1	0.039149	1.01582	0.3	0.136	1
SLC30A5	0.0392576	0.727251	0.45	0.226	1
IDH3B	0.0393417	0.902903	0.35	0.164	1
ANKRD17	0.0393531	-0.502851	0.45	0.677	1
XYLT1	0.0393798	0.678462	0.75	0.528	1
DNASE1L1	0.0394876	1.60691	0.15	0.049	1
KCTD7	0.0397907	0.81756	0.3	0.129	1
FUBP1	0.0398026	0.648142	0.8	0.485	1
ARL3	0.0398388	0.547969	0.35	0.152	1
GPR108	0.0399723	1.5749	0.25	0.113	1
NIP7	0.0399927	0.785133	0.3	0.126	1
PCK2	0.0400003	1.43861	0.15	0.049	1
CDK11A	0.0400521	0.836739	0.5	0.279	1
JPT1	0.0400861	0.940166	0.5	0.29	1
SLC16A1-AS1	0.0403382	0.587401	0.45	0.235	1
TRUB2	0.0403724	1.38392	0.2	0.075	1
FAM118B	0.0403749	1.86336	0.2	0.076	1
RPL34-AS1	0.0404968	1.4836	0.3	0.136	1
UBE2Q2	0.0405097	1.02494	0.5	0.303	1
TMED2	0.0405984	0.559553	0.6	0.312	1
NCALD	0.0406072	1.22329	0.35	0.179	1
AC090772.2	0.040722	1.04248	0.4	0.216	1
RELB	0.0408067	0.943471	0.45	0.223	1
C6orf62	0.0409744	0.553001	0.65	0.356	1
KANSL3	0.0410239	0.684359	0.4	0.187	1
DRC3	0.0410981	2.33151	0.1	0.027	1
SLC38A5	0.0412096	1.33153	0.1	0.026	1
CADM1	0.0412206	0.929349	0.15	0.048	1
TNRC6C	0.0412208	-0.878621	0.4	0.578	1
DNAJC1	0.0412575	0.409334	0.8	0.493	1
GPSM2	0.0413027	0.724989	0.35	0.16	1
TSPAN31	0.0413377	0.913484	0.25	0.099	1
PBX4	0.0413902	0.605211	0.45	0.23	1
GOPC	0.0414345	0.627148	0.55	0.321	1
AL022238.2	0.0414398	1.03594	0.15	0.048	1
SMN1	0.0414461	1.2334	0.15	0.048	1
PLAA	0.0415078	1.17382	0.35	0.173	1
EXT2	0.0415279	0.84188	0.4	0.19	1
EGLN3	0.0415627	0.530628	0.3	0.129	1
FYB1	0.04165	-0.609839	0.8	0.888	1
MTRNR2L12	0.0416862	-1.09522	0.6	0.703	1
SMG5	0.0417042	0.962872	0.3	0.134	1
DST	0.0417358	1.55403	0.15	0.05	1
C1S	0.0418069	1.21491	0.2	0.075	1
VMP1	0.041811	0.575755	0.8	0.588	1
AP000753.2	0.041842	2.35784	0.1	0.027	1
MATR3.1	0.0419741	1.03371	0.25	0.1	1
RNF167	0.0420563	0.636427	0.35	0.156	1
TIPIN	0.0420629	1.33513	0.2	0.077	1
CLIP3	0.0422736	1.67536	0.1	0.026	1
MRPS18C	0.0423058	0.501345	0.6	0.308	1
COX7C	0.0423863	0.321367	1	0.936	1
TAX1BP3	0.0424605	1.27641	0.15	0.048	1
AL138828.1	0.0424979	2.11127	0.1	0.027	1
AC073052.2	0.0426255	1.75914	0.1	0.026	1
TMEM167B	0.0427143	1.26263	0.25	0.103	1
FKBP5	0.0427387	0.646442	0.8	0.594	1
AHDC1	0.042783	1.4812	0.15	0.049	1
UBE2Z	0.042823	0.848496	0.45	0.243	1
SPRYD3	0.0428464	1.01909	0.2	0.073	1
PPTC7	0.0428599	-2.05758	0.1	0.291	1
PRR14L	0.0428743	0.619606	0.55	0.297	1
TNFRSF14	0.0430004	-1.27603	0.15	0.363	1
BAG1	0.0430234	0.822649	0.45	0.244	1
PCGF3	0.043045	0.990051	0.3	0.132	1
CYBA	0.0432608	0.489918	0.95	0.776	1
GAA	0.0433222	2.21837	0.1	0.027	1
SLC17A5	0.0433706	0.886837	0.4	0.205	1
LRRC69	0.0434548	0.894238	0.25	0.103	1
PSME3	0.0436107	0.672561	0.25	0.098	1
MEGF8	0.0436577	1.97069	0.1	0.026	1
RNF213	0.0436993	0.405845	0.95	0.844	1
ABCA2	0.0438883	1.64508	0.1	0.026	1
UQCRB	0.0441208	-0.322866	0.95	0.942	1
CEP128	0.0441733	0.653622	0.4	0.208	1
NF2	0.0443894	0.592307	0.35	0.157	1
TIMM10B	0.0444422	0.869344	0.3	0.132	1
STARD4	0.0444507	1.19948	0.2	0.076	1
UBE2B	0.0444984	-0.864332	0.6	0.646	1
DMAC2L	0.0445875	0.986419	0.3	0.138	1
AQR	0.0446326	0.607429	0.65	0.374	1
ASB7	0.0446666	0.939407	0.3	0.137	1
SNX24	0.0449204	1.16796	0.25	0.104	1
LINC00630	0.0449505	1.32574	0.15	0.049	1
KIAA1586	0.0449637	0.738528	0.25	0.099	1
DNAJC13	0.0449987	0.96967	0.4	0.217	1
GTF2A1	0.0450275	0.572045	0.4	0.192	1
OSGEP	0.0450972	0.503527	0.4	0.182	1
ELOVL6	0.0450994	1.07002	0.15	0.049	1
AP4B1	0.0451294	1.54682	0.15	0.05	1
MLH3	0.0451624	0.832818	0.35	0.169	1
MYL12A	0.0452259	0.542105	0.95	0.901	1
ALDH9A1	0.0452265	0.821925	0.35	0.158	1
PLA2G6	0.0454212	1.43887	0.15	0.05	1
PRR34-AS1	0.0455744	2.05694	0.15	0.052	1
NR2C2AP	0.0457151	1.26538	0.2	0.076	1
USP33	0.0457328	-1.23059	0.4	0.51	1
KBTBD6	0.0457453	1.19187	0.1	0.026	1
EAF2	0.0458714	1.27994	0.15	0.05	1
DHCR7	0.0459112	1.69551	0.1	0.026	1
REC114	0.0459307	2.59761	0.1	0.028	1
ZNF432	0.0459497	0.825919	0.2	0.074	1
AP000787.1	0.0459627	-1.05099	0.2	0.421	1
ACSS1	0.0460442	1.26956	0.25	0.108	1
AC009090.6	0.0460519	2.16812	0.1	0.027	1
PCM1	0.0460699	0.462221	0.9	0.66	1
SMAP1	0.0461744	0.641591	0.8	0.553	1
PLEKHA2	0.0462012	0.476064	0.65	0.372	1
ZNF512	0.0462399	0.756705	0.45	0.229	1
ADAM9	0.0463078	1.63883	0.1	0.027	1
ZNF92	0.0463184	0.82629	0.35	0.167	1
SYNCRIP	0.0463664	0.545262	0.7	0.413	1
GAK	0.0463674	0.661409	0.4	0.187	1
NOD1	0.0464581	0.949407	0.3	0.133	1
GRB10	0.0464845	1.977	0.1	0.027	1
SH3D19	0.0465196	0.882744	0.3	0.136	1
AC022210.2	0.0465417	0.645062	0.35	0.16	1
UPP1	0.0465462	0.853071	0.65	0.365	1
KIAA1958	0.0465943	0.33042	0.3	0.127	1
ITGA2	0.0466773	1.19612	0.1	0.026	1
ELMOD2	0.0467374	1.03475	0.25	0.105	1
POGLUT1	0.0467516	1.16925	0.3	0.145	1
KNSTRN	0.0467673	2.0268	0.1	0.027	1
UBAP2	0.0467724	0.467515	0.55	0.284	1
ARMH3	0.0468367	0.560978	0.65	0.392	1
ARGLU1	0.0468958	-0.777529	0.65	0.709	1
NINL	0.0469646	1.48746	0.1	0.027	1
SLC1A4	0.047011	1.21883	0.15	0.049	1
SAV1	0.0470331	1.54088	0.15	0.05	1
VPS33A	0.0470469	0.511896	0.45	0.217	1
SRSF11	0.0470501	-0.709196	0.75	0.733	1
LINC00685	0.0471724	1.02972	0.25	0.105	1
AL157402.2	0.0471961	0.685698	0.45	0.225	1
ZC3H4	0.0473312	0.647404	0.35	0.16	1
ST3GAL3	0.047379	0.483175	0.5	0.262	1
FLAD1	0.0474819	1.23855	0.25	0.102	1
TSPAN17	0.0474924	1.84763	0.15	0.053	1
CCT7	0.047529	0.778022	0.6	0.351	1
PLBD2	0.0475351	1.49298	0.15	0.05	1
PTEN	0.04758	0.70467	0.8	0.558	1
AC233976.1	0.0476492	0.979541	0.35	0.176	1
ARFIP2	0.0477013	1.29373	0.2	0.078	1
FAM160A1	0.0477441	2.19759	0.1	0.028	1
TRAF2	0.047787	0.93872	0.25	0.102	1
GUCD1	0.0478453	0.853722	0.2	0.074	1
CSDE1	0.0478678	0.433726	0.95	0.661	1
NSMCE1	0.0479298	0.523914	0.45	0.221	1
CCDC134	0.0480464	1.33144	0.2	0.077	1
SEC24D	0.0480569	0.716574	0.35	0.163	1
SUPT3H	0.0481106	0.638465	0.7	0.48	1
MANF	0.0481591	0.626165	0.55	0.302	1
KIF9-AS1	0.0482001	1.31072	0.25	0.109	1
CCND2	0.0483116	0.56619	0.65	0.381	1
TMEM104	0.0483997	0.974443	0.15	0.049	1
ZNF528-AS1	0.0485025	2.28795	0.1	0.028	1
CXorf58	0.0485168	1.4802	0.1	0.027	1
FAM153A	0.0485298	1.27086	0.2	0.079	1
LGALS1	0.0485343	0.821788	0.4	0.231	1
RBBP8	0.0485799	1.72456	0.1	0.027	1
POLR3A	0.0488471	0.671898	0.3	0.131	1
RNGTT	0.0488609	0.707386	0.7	0.496	1
LASP1	0.0490512	0.46738	0.5	0.246	1
GRAMD1C	0.0490952	1.86574	0.15	0.054	1
LINC02611	0.0491329	1.22978	0.15	0.05	1
MEN1	0.0491465	1.38314	0.15	0.05	1
EPM2A	0.0491559	0.953507	0.2	0.076	1
PCBP1-AS1	0.0492204	0.823567	0.45	0.245	1
DYNLRB1	0.0493804	0.547252	0.7	0.396	1
CALM1	0.0493952	0.31825	1	0.947	1
PSMA6	0.0494151	0.65339	0.7	0.475	1
FBXL14	0.0494646	0.814774	0.3	0.134	1
MAPKAP1	0.049465	0.589417	0.7	0.445	1
NOP16	0.0494756	1.18945	0.2	0.077	1
TMEM165	0.0495371	0.459102	0.7	0.418	1
GRPEL2	0.0495852	0.993061	0.2	0.076	1
EWSR1	0.049628	0.53735	0.6	0.337	1
GEMIN7	0.0497355	1.42553	0.15	0.051	1
TXNDC17	0.0498309	0.665925	0.4	0.189	1
U2AF1L4	0.0498941	1.19575	0.25	0.11	1
TMX3	0.0499475	0.694664	0.45	0.235	1
SLC33A1	0.0499629	0.869546	0.4	0.197	1
DOK6	0.0500832	1.12719	0.25	0.109	1
HSD17B12	0.0501746	0.97013	0.2	0.075	1
FRMD4B	0.0502079	1.01905	0.2	0.077	1
DDX10	0.0502563	0.550547	0.5	0.278	1
PRAG1	0.050277	-2.75092	0	0.162	1
BCAR3	0.0503676	1.74997	0.15	0.053	1
AC036103.1	0.0504372	2.05112	0.1	0.028	1
REL	0.0504744	0.64321	0.45	0.232	1
LONRF1	0.0505482	1.25843	0.15	0.051	1
MTMR14	0.0507229	0.586308	0.4	0.191	1
NECTIN3	0.0507778	1.79088	0.2	0.082	1
ANKRD6	0.0507982	1.45508	0.15	0.052	1
PSMD14	0.0508474	0.617934	0.45	0.234	1
FKBP15	0.0508614	-2.56818	0	0.162	1
MVB12A	0.0509003	0.84219	0.25	0.103	1
SIGIRR	0.0509547	0.596814	0.45	0.23	1
TSTD3	0.051075	0.465187	0.4	0.191	1
RAD1	0.0510819	0.920275	0.25	0.105	1
RPS19BP1	0.0511023	-1.32882	0.15	0.343	1
2025-03-02	0.0511433	0.717466	0.3	0.131	1
ZNF83	0.0512663	-1.41407	0.15	0.353	1
RPS5	0.0512906	-0.36963	1	0.987	1
PYURF	0.0513155	0.611841	0.6	0.361	1
ANK1	0.051337	1.03363	0.15	0.05	1
NFATC3	0.0514273	0.478947	1	0.688	1
FAM217A	0.051523	1.66155	0.15	0.052	1
RRAS	0.0516124	0.647391	0.2	0.073	1
ASCC2	0.0517065	0.465819	0.45	0.216	1
STAT3	0.0517454	0.578834	0.9	0.579	1
MEPCE	0.0519415	0.818923	0.2	0.075	1
SNRPB	0.0521404	0.612626	0.7	0.473	1
GABBR1	0.0523083	1.19392	0.2	0.077	1
RNF26	0.0525105	1.90675	0.1	0.027	1
CDC73	0.0525495	0.575341	0.7	0.469	1
COX7B	0.0525533	0.717182	0.7	0.538	1
XRN2	0.0525945	0.402427	0.8	0.507	1
SLC35F2	0.0526618	1.27432	0.2	0.08	1
AC137810.1	0.0527379	1.41028	0.25	0.113	1
ZNF280B	0.0527603	1.49151	0.1	0.027	1
DYNLL2	0.0527899	1.04626	0.35	0.182	1
LPGAT1	0.0528275	1.54267	0.45	0.269	1
PPP6R1	0.0528885	0.735013	0.45	0.229	1
CBWD1	0.0530364	1.02396	0.25	0.108	1
AL354809.1	0.0531491	1.57396	0.1	0.027	1
PPP2R5C	0.0533448	0.317158	1	0.863	1
PDSS1	0.0533925	0.837667	0.25	0.104	1
SCAF1	0.0534134	1.43165	0.2	0.081	1
CFAP161	0.0534821	1.35111	0.1	0.027	1
RGS9	0.053707	1.41927	0.1	0.027	1
TNFSF12	0.053795	1.09758	0.35	0.183	1
AKIRIN2	0.0538216	-2.04268	0.05	0.222	1
OGFRL1	0.0538532	1.20021	0.2	0.079	1
FLT3LG	0.0538576	0.833168	0.6	0.403	1
ODF3B	0.0538633	1.97379	0.1	0.028	1
AL355303.1	0.0540927	2.11308	0.1	0.028	1
ABHD11	0.0541275	2.18284	0.1	0.028	1
MYDGF	0.0541958	0.610886	0.55	0.295	1
UBE2J1	0.0542497	0.522106	0.35	0.162	1
PRNCR1	0.0542497	2.22536	0.1	0.029	1
NDRG1	0.0542684	0.989682	0.35	0.182	1
YEATS2	0.0543839	0.605401	0.5	0.28	1
NCBP2AS2	0.0544784	0.743076	0.4	0.197	1
RECK	0.0544998	1.36003	0.3	0.146	1
CLIC1	0.054531	0.87997	0.6	0.406	1
BCOR	0.0545387	1.00024	0.3	0.139	1
AF305872.2	0.054542	1.7541	0.1	0.028	1
NUS1	0.0545515	0.64788	0.45	0.241	1
PMVK	0.0545836	0.72861	0.3	0.135	1
TIFA	0.054805	1.13004	0.25	0.112	1
TBCCD1	0.054828	1.16858	0.2	0.079	1
ZNF607	0.0548434	2.19313	0.1	0.029	1
L2HGDH	0.0548827	0.811123	0.2	0.077	1
ZNF37A	0.0549518	0.50484	0.55	0.294	1
HGH1	0.0549997	1.75355	0.1	0.028	1
GZMK	0.0550196	1.67132	0.2	0.081	1
DOCK8	0.0550247	0.46003	0.95	0.857	1
FBXO42	0.0550274	0.505918	0.6	0.341	1
WDR4	0.0550473	1.5167	0.2	0.083	1
PTPN2	0.0550694	0.619317	0.75	0.474	1
PAK4	0.0550767	1.51452	0.15	0.052	1
LINC02641	0.0550866	2.49483	0.1	0.029	1
S100PBP	0.0551698	0.480985	0.65	0.355	1
CCDC30	0.0551885	1.31454	0.2	0.083	1
PAXX	0.0552879	0.901976	0.55	0.333	1
DERL1	0.0553108	0.776511	0.45	0.233	1
PLAGL2	0.0555289	1.12489	0.15	0.051	1
ZNF664	0.0555364	1.76146	0.15	0.052	1
SLC39A14	0.0558088	2.44106	0.1	0.029	1
SUSD4	0.0559938	1.47579	0.1	0.028	1
CLPTM1L	0.0560169	0.738148	0.35	0.168	1
GPAM	0.0560227	2.2781	0.1	0.029	1
SAMD12	0.0561898	0.902171	0.5	0.296	1
NDUFA3	0.0562344	0.580295	0.65	0.412	1
NEURL4	0.0562443	2.11632	0.1	0.029	1
TMED3	0.0563789	1.25683	0.3	0.14	1
ZRANB3	0.0564609	0.797081	0.45	0.25	1
NSUN4	0.0564946	0.913358	0.2	0.076	1
ARMT1	0.0565542	0.840947	0.25	0.106	1
LINC01003	0.0566417	1.3717	0.15	0.052	1
ATG5	0.0566837	0.766017	0.6	0.401	1
RNF115	0.0567377	0.659467	0.65	0.419	1
METTL16	0.056812	0.555822	0.6	0.356	1
MEF2D	0.0568256	-2.41398	0	0.155	1
COMMD9	0.0568458	1.35918	0.25	0.114	1
POP4	0.056891	0.730047	0.3	0.133	1
AC018752.1	0.0569511	1.13263	0.1	0.028	1
AC092120.3	0.0571031	1.26259	0.3	0.145	1
AASDH	0.057106	1.07609	0.3	0.149	1
AC004551.1	0.0571427	1.5495	0.2	0.083	1
NSMCE2	0.0573261	0.356222	0.85	0.554	1
CGAS	0.0573404	0.876356	0.3	0.14	1
DTYMK	0.0573549	1.06215	0.25	0.109	1
C1orf147	0.0573638	1.65402	0.15	0.054	1
ARF5	0.0577857	0.706296	0.45	0.232	1
FAM177A1	0.0578458	0.486748	0.6	0.338	1
ADAM15	0.0578707	1.83887	0.1	0.028	1
DSE	0.0578844	0.753838	0.25	0.107	1
NEK10	0.0580434	1.0856	0.15	0.052	1
ALDOA	0.0581414	0.674398	0.15	0.05	1
MAPKBP1	0.0582109	1.00424	0.25	0.111	1
DNAJC5	0.058242	0.583443	0.45	0.228	1
SHKBP1	0.0582451	0.860667	0.3	0.136	1
HYLS1	0.0582678	1.23536	0.15	0.052	1
PTS	0.0583077	0.662852	0.4	0.205	1
KIF1B	0.0585841	0.594333	0.4	0.206	1
IL1R1	0.0586498	1.24116	0.1	0.029	1
PSME2	0.0588949	0.488223	0.8	0.517	1
COCH	0.0589849	1.31346	0.1	0.028	1
F2RL2	0.0590794	1.93878	0.1	0.029	1
HIC2	0.0591314	1.33388	0.1	0.028	1
AP3M2	0.0591427	0.322831	0.55	0.294	1
LIMK1	0.0591487	1.0028	0.15	0.052	1
ETFDH	0.0595285	0.815008	0.25	0.108	1
PAFAH1B2	0.0596774	0.314127	0.55	0.272	1
TMEM251	0.0596933	1.32312	0.2	0.082	1
RRBP1	0.0597612	0.617942	0.3	0.135	1
TGFA	0.0597962	1.9557	0.1	0.029	1
RETREG3	0.0599049	-1.62945	0.15	0.321	1
SLC25A19	0.0600591	0.994094	0.15	0.051	1
DERL2	0.0601146	0.980851	0.4	0.204	1
MECOM	0.0601897	1.54357	0.1	0.028	1
AL023584.2	0.0603676	1.81493	0.1	0.029	1
DIAPH2	0.0605074	0.683333	0.65	0.431	1
AC034193.1	0.0607048	2.06236	0.1	0.029	1
THG1L	0.0607625	1.2826	0.2	0.082	1
PRKAR1A	0.0607715	0.626115	0.5	0.265	1
HSPA4	0.0608398	0.654922	0.5	0.275	1
TESC	0.0608518	1.42283	0.1	0.028	1
PLD3	0.060924	0.622919	0.4	0.197	1
SEMA3F-AS1	0.0612269	1.8	0.1	0.029	1
SIN3A	0.0613759	0.830261	0.55	0.356	1
SP100	0.0615537	0.4505	0.9	0.842	1
HIVEP2	0.0615779	-0.610776	0.5	0.677	1
FNTB	0.0616427	1.05451	0.3	0.141	1
LINC00486	0.0617463	-0.547562	1	0.999	1
MBD1	0.0618308	0.919661	0.3	0.14	1
RNF2	0.0620189	0.837426	0.35	0.172	1
NPM3	0.0620203	1.09177	0.15	0.052	1
MRPL23	0.0620694	1.16357	0.25	0.115	1
CRTAP	0.0622151	-2.34873	0	0.149	1
TOR2A	0.0622909	1.42271	0.15	0.053	1
AC025034.1	0.0623782	2.10208	0.1	0.03	1
INTS14	0.0623948	1.0503	0.2	0.08	1
ERP29	0.0625085	-0.648393	0.65	0.747	1
WDR36	0.0625868	0.606894	0.35	0.163	1
SH3TC1	0.0627147	2.11551	0.1	0.03	1
PRDX2	0.0627263	0.659738	0.7	0.469	1
AC011511.2	0.0627398	1.48189	0.1	0.029	1
CEP76	0.0627421	1.18268	0.15	0.053	1
WASHC4	0.0628271	0.686927	0.55	0.355	1
TCTEX1D2	0.0628779	0.853845	0.3	0.14	1
FHL3	0.0630476	1.96426	0.1	0.029	1
TXNRD1	0.0632309	0.378805	0.7	0.391	1
TRMT11	0.0632831	0.906649	0.5	0.281	1
AC006299.1	0.0632914	0.724208	0.2	0.079	1
TMEM178B	0.0632996	1.87913	0.1	0.029	1
TMLHE-AS1	0.0633237	0.703358	0.25	0.106	1
JMJD1C	0.0634088	0.363934	0.85	0.772	1
AKAP17A	0.0634664	1.0511	0.4	0.219	1
FAM111A-DT	0.0635317	1.35261	0.1	0.029	1
NSF	0.0635639	0.828369	0.4	0.226	1
SERPINB1	0.0635672	0.655565	0.65	0.387	1
PSMG1	0.063582	1.6132	0.2	0.085	1
RBM3	0.0637386	0.559286	0.75	0.488	1
ATP13A3	0.0638156	0.583571	0.45	0.241	1
ATP23	0.063836	1.37459	0.15	0.054	1
EDC3	0.0639173	1.09805	0.2	0.081	1
TBRG1	0.0640779	-1.26048	0.25	0.401	1
RAP1GAP2	0.0641442	0.696313	0.25	0.112	1
DPH2	0.0642083	1.71875	0.1	0.029	1
NCKAP1L	0.0643547	0.654901	0.55	0.335	1
NETO2	0.0644447	1.30287	0.15	0.055	1
AMPD2	0.0644493	1.33844	0.1	0.028	1
STRN3	0.0644604	0.913799	0.7	0.453	1
PLA2G12A	0.0644667	0.622466	0.3	0.135	1
VPS26B	0.0645147	-2.32277	0	0.147	1
KIAA0408	0.0645855	2.82814	0.1	0.03	1
F8A3	0.0647473	1.53842	0.1	0.029	1
BST2	0.0647563	0.750828	0.65	0.413	1
MGST3	0.0647646	0.540961	0.7	0.469	1
AL138778.1	0.0647662	2.26683	0.1	0.03	1
UAP1	0.0648059	1.31613	0.2	0.082	1
NRF1	0.0648786	0.522155	0.7	0.478	1
RPIA	0.0648917	0.830529	0.35	0.174	1
ERC1	0.0649001	0.423215	0.9	0.618	1
ZNRF3	0.0649021	1.44862	0.1	0.029	1
NUP153	0.0649057	0.459997	0.7	0.421	1
CHST11	0.0649096	0.676562	0.9	0.677	1
SORL1	0.065147	-0.603957	0.4	0.658	1
PRDX3	0.0652851	0.762685	0.4	0.215	1
AC010632.2	0.0654348	1.97664	0.1	0.029	1
SINHCAF	0.0655608	0.711722	0.6	0.361	1
ZNRF1	0.0655704	0.719323	0.25	0.11	1
DENND1B	0.0656316	0.519588	0.6	0.369	1
MRPL27	0.0656896	0.856126	0.3	0.14	1
MCMBP	0.0657169	0.581373	0.45	0.238	1
SLC4A4	0.0657781	0.83721	0.1	0.029	1
RAB27A	0.0659812	0.411408	0.65	0.399	1
TIMM8B	0.0659815	0.672049	0.4	0.2	1
AC138123.1	0.0660047	0.645035	0.4	0.202	1
Z93930.2	0.0660406	0.636261	0.4	0.212	1
PAXIP1-AS2	0.0662264	0.889149	0.25	0.112	1
FXN	0.0662785	0.737773	0.35	0.175	1
RALGPS1	0.0663463	1.04698	0.2	0.082	1
INPP4A	0.0663729	0.605223	0.75	0.556	1
UBE2G1	0.0664166	0.379126	0.7	0.433	1
RNF220	0.0665213	1.07348	0.25	0.114	1
HSPA1B	0.0666574	1.52117	0.1	0.029	1
PRXL2C	0.0667656	1.26264	0.2	0.084	1
AL139317.5	0.0668769	1.48217	0.1	0.029	1
AC015802.6	0.0673389	2.62339	0.1	0.031	1
MCM7	0.0673749	1.27018	0.2	0.085	1
FUNDC2	0.067387	0.944093	0.4	0.205	1
ZNF211	0.0674716	1.32229	0.15	0.054	1
SP140L	0.0676199	0.903906	0.6	0.391	1
AL080276.2	0.0676347	1.38759	0.15	0.054	1
CGRRF1	0.0676601	1.16152	0.25	0.118	1
HPF1	0.0677046	0.563247	0.35	0.168	1
DLST	0.0677097	1.03365	0.35	0.188	1
TMEM35B	0.0677391	0.593199	0.55	0.293	1
ARID5B	0.0678003	0.538607	0.8	0.658	1
ADI1	0.0678387	0.442209	0.4	0.192	1
KIAA1841	0.0679485	1.06724	0.15	0.053	1
AP005482.1	0.0681584	1.52755	0.1	0.029	1
TET2	0.0681692	0.587391	0.5	0.293	1
IFIT5	0.0682311	0.648493	0.3	0.138	1
ATP6V0D1	0.0683411	0.938341	0.3	0.142	1
ZNHIT6	0.0683608	0.493922	0.45	0.241	1
PPP1R37	0.0684095	1.95811	0.1	0.03	1
GSE1	0.0684549	1.45612	0.2	0.085	1
COMMD1	0.0684913	0.718571	0.6	0.387	1
SMIM18	0.0684951	1.6495	0.1	0.029	1
HS1BP3	0.0685601	1.40042	0.15	0.055	1
INSR	0.0686013	1.63512	0.1	0.03	1
DEPDC4	0.0686376	1.81999	0.15	0.058	1
UBE2O	0.0686864	0.536898	0.4	0.202	1
MOGS	0.0686986	0.79988	0.35	0.18	1
PIGU	0.0687658	0.766647	0.35	0.176	1
UQCC1	0.0687969	0.997215	0.4	0.227	1
DESI2	0.0688143	0.483684	0.4	0.202	1
ATG16L2	0.0688354	0.545253	0.4	0.198	1
PCAT1	0.0688606	0.464422	0.7	0.439	1
AC068724.3	0.0689827	0.789706	0.45	0.277	1
NLRX1	0.069148	1.97856	0.1	0.03	1
TARDBP	0.0693567	-1.70219	0.1	0.265	1
DGAT1	0.0693655	1.50746	0.15	0.055	1
MYL12B	0.0693847	0.308132	0.95	0.876	1
G3BP2	0.0694016	0.469438	0.7	0.498	1
DOP1B	0.069416	0.73437	0.35	0.182	1
ATP6V1A	0.069444	0.320625	0.35	0.164	1
PPID	0.0695238	0.778728	0.4	0.206	1
SMARCE1	0.0695615	0.703599	0.55	0.33	1
TMEM167A	0.0696514	0.474812	0.5	0.26	1
SMG7	0.0696867	0.653392	0.6	0.382	1
MFSD14A	0.0697279	0.642178	0.55	0.322	1
PPP1R18	0.0698144	0.586424	0.55	0.319	1
COPS3	0.0699034	0.650758	0.4	0.209	1
PXYLP1	0.069967	0.512037	0.25	0.106	1
CORO1A	0.0700772	0.520791	0.85	0.694	1
DHX33	0.0701918	0.995326	0.2	0.081	1
AC107068.2	0.0704099	0.641867	0.2	0.078	1
GDPD1	0.0705851	1.47429	0.15	0.056	1
ZMIZ2	0.0706264	0.723498	0.2	0.079	1
RNF157	0.0708123	0.833069	0.5	0.286	1
BTN3A1	0.07087	-0.964528	0.4	0.529	1
TMEM65	0.070999	0.406921	0.65	0.379	1
SNHG17	0.0710165	0.769019	0.3	0.143	1
AC011603.2	0.0710536	0.978965	0.2	0.082	1
MAK16	0.0710554	1.53818	0.2	0.087	1
ESF1	0.071096	0.710167	0.45	0.259	1
RPUSD4	0.0712113	1.1554	0.2	0.085	1
KLRK1	0.0712156	-3.5148	0	0.141	1
CEP19	0.071311	1.53844	0.15	0.056	1
PRCC	0.0714418	0.656187	0.35	0.174	1
P2RX4	0.0714814	1.00486	0.3	0.152	1
TBC1D5	0.0715552	0.352944	0.85	0.706	1
NPIPB5	0.0715961	1.02669	0.25	0.113	1
TIMM23	0.0716806	-2.2287	0	0.14	1
DDX56	0.0720079	0.86492	0.25	0.111	1
COA1	0.0720843	0.453616	0.75	0.547	1
TBC1D19	0.0721993	1.00262	0.35	0.195	1
CHMP5	0.0722185	0.727975	0.5	0.298	1
IL7	0.0722954	1.25297	0.15	0.057	1
ACAA1	0.0723194	0.828748	0.35	0.174	1
NSA2	0.0723385	0.398429	0.95	0.686	1
B4GALT4-AS1	0.0723567	1.83518	0.1	0.03	1
TRAF1	0.0725516	0.654482	0.55	0.307	1
CDKAL1	0.0725874	0.384445	0.9	0.737	1
TGIF2	0.0726188	0.738914	0.35	0.175	1
DNAH6	0.0727028	0.651879	0.15	0.053	1
APMAP	0.0728386	0.337592	0.35	0.168	1
DCP1B	0.0728463	-2.48934	0	0.139	1
KDM1B	0.0729397	0.999331	0.2	0.084	1
RAD54L2	0.072955	0.792401	0.4	0.218	1
NDUFA1	0.0729691	0.531894	0.8	0.587	1
NCAPH2	0.07299	1.29048	0.15	0.055	1
NFE2L3	0.0733596	-2.28295	0	0.139	1
DENND2D	0.0733759	0.59582	0.45	0.242	1
SNF8	0.073585	0.670692	0.5	0.267	1
CPOX	0.0736711	1.10137	0.25	0.119	1
WDR43	0.0738245	0.662066	0.55	0.352	1
FOPNL	0.0739066	0.713791	0.3	0.142	1
LMO7	0.0739896	1.04097	0.3	0.155	1
FAF1	0.0741556	0.37461	0.8	0.705	1
WDR33	0.0741953	0.430656	0.75	0.606	1
ZYX	0.0741986	0.945927	0.3	0.145	1
VPS29	0.0742658	0.425546	0.7	0.421	1
ANTKMT	0.0742728	0.894388	0.2	0.082	1
POLR3K	0.0744138	0.686369	0.3	0.138	1
MPLKIP	0.0745917	0.570169	0.45	0.239	1
IGHMBP2	0.0746338	1.09203	0.15	0.054	1
AL031768.2	0.0746845	1.57908	0.1	0.03	1
C4orf33	0.074754	1.942	0.1	0.031	1
FUCA1	0.0748152	0.881586	0.15	0.054	1
NEDD8	0.0749878	0.514146	0.7	0.577	1
HGSNAT	0.0749924	0.567749	0.5	0.275	1
PIM1	0.0753872	0.38486	0.7	0.454	1
OPTN	0.0754449	0.476754	0.75	0.473	1
SLC25A12	0.0756663	0.584388	0.5	0.265	1
TIAM1	0.0756731	0.63492	0.5	0.304	1
C1QBP	0.075776	0.757342	0.65	0.478	1
LACTB	0.0758295	1.16011	0.3	0.148	1
CD226	0.0758416	0.424641	0.6	0.365	1
THAP7	0.0758793	-2.15227	0	0.137	1
CDK8	0.0759641	-2.04996	0.15	0.3	1
PPP2R1B	0.0759835	1.08509	0.25	0.115	1
NDUFV1	0.0762418	0.721118	0.45	0.254	1
AHCY	0.0763188	1.12951	0.15	0.054	1
TMEM138	0.0763429	0.707875	0.25	0.111	1
FBXO22	0.0765278	0.746701	0.35	0.186	1
SLC52A1	0.0765787	1.39919	0.15	0.057	1
ADCK1	0.076581	1.3597	0.1	0.03	1
RNF31	0.0765903	0.790793	0.25	0.114	1
ATP5MF	0.0766542	0.431283	0.75	0.474	1
DNAJC10	0.0767027	0.69573	0.35	0.175	1
KIF16B	0.0767558	0.60833	0.35	0.173	1
FBXL2	0.0767819	1.57263	0.15	0.058	1
PKP4	0.0768521	0.974438	0.35	0.192	1
RPRD1A	0.0768774	0.529539	0.55	0.34	1
TSHZ2	0.0768777	-0.779817	0.3	0.505	1
WDR7	0.0772175	0.469866	0.75	0.481	1
UBE2E2	0.07731	-3.37137	0	0.136	1
CCDC88C	0.077515	0.381656	0.9	0.612	1
AIMP2	0.0780233	0.687485	0.25	0.11	1
BCL7B	0.0780569	0.752882	0.35	0.182	1
OXSR1	0.0780737	0.488963	0.5	0.272	1
DYNC1H1	0.078201	0.405625	0.7	0.444	1
YWHAH	0.078222	0.433298	0.4	0.2	1
C12orf4	0.078295	1.12604	0.3	0.151	1
AL162586.1	0.0783511	1.44596	0.1	0.03	1
SLC24A1	0.0783782	0.719464	0.25	0.111	1
MRPL14	0.0783792	0.862097	0.45	0.246	1
SEC23IP	0.0784242	0.864372	0.35	0.185	1
TOP3A	0.0784564	0.843198	0.25	0.115	1
HNRNPA3	0.078474	0.442364	0.9	0.721	1
EVA1C	0.0785358	0.701709	0.45	0.252	1
RETREG2	0.0786305	0.671963	0.3	0.139	1
TPRKB	0.0787414	0.657793	0.4	0.211	1
OAS1	0.0787937	0.700298	0.25	0.113	1
TRAF6	0.0788484	0.686148	0.3	0.146	1
PPWD1	0.078906	0.425684	0.6	0.344	1
CRPPA	0.0789345	0.946387	0.1	0.03	1
RACGAP1	0.0789398	2.2968	0.1	0.032	1
ZNF133	0.079003	1.0831	0.2	0.087	1
CRELD2	0.0790402	0.815777	0.25	0.11	1
TRADD	0.0791287	0.431441	0.65	0.388	1
BHLHE40	0.0792328	0.729294	0.35	0.174	1
CTBP1	0.079306	0.785914	0.3	0.147	1
AHSA1	0.0793102	0.743523	0.4	0.222	1
AC024075.3	0.079321	1.50954	0.1	0.031	1
LRFN3	0.0794722	2.0353	0.1	0.032	1
CS	0.0795556	0.46454	0.4	0.204	1
RBBP6	0.0796338	0.408486	0.75	0.433	1
CCDC77	0.0797747	1.23395	0.2	0.086	1
AL591895.1	0.0798223	0.812177	0.25	0.113	1
WDR60	0.0798523	1.03825	0.3	0.146	1
ERI3	0.0798552	0.565591	0.35	0.172	1
HNRNPA1	0.079989	0.383785	1	0.864	1
SMG1	0.0800975	0.49914	0.85	0.569	1
ZBTB14	0.0801066	0.889782	0.2	0.082	1
RAB5A	0.0801145	0.581163	0.55	0.298	1
CIZ1	0.0801511	0.950207	0.25	0.117	1
CBWD5	0.0802062	1.33094	0.25	0.122	1
PYCARD	0.0802484	-2.1786	0.05	0.197	1
EIF1AX	0.0803383	0.631836	0.7	0.489	1
TADA2B	0.0803539	0.875948	0.15	0.055	1
AAMP	0.0803895	0.491167	0.3	0.137	1
LMBR1L	0.0804464	-2.17197	0	0.133	1
HAUS6	0.0804995	0.505251	0.4	0.205	1
KBTBD2	0.0805187	0.873796	0.45	0.281	1
UBE2F	0.0805499	0.646254	0.45	0.262	1
TYW1	0.0808211	0.576469	0.65	0.416	1
UTP20	0.0809042	0.836682	0.3	0.149	1
XKR9	0.0809317	0.979518	0.1	0.03	1
RAB7A	0.0812959	0.363763	0.85	0.569	1
AC005037.1	0.0813031	0.41695	0.3	0.139	1
SLF1	0.0813929	1.06628	0.35	0.193	1
NDUFAF3	0.0815144	0.489211	0.5	0.273	1
CLN5	0.0815631	0.617614	0.4	0.208	1
SLC16A3	0.081571	0.968765	0.2	0.085	1
DNAJC27	0.0816077	1.23687	0.2	0.087	1
INO80C	0.0816117	1.55251	0.2	0.087	1
NBEAL1	0.0816893	-2.14378	0.15	0.289	1
PTTG1	0.0820313	0.941635	0.15	0.056	1
AC058791.1	0.0821045	0.652722	0.4	0.212	1
ADCY9	0.0821996	0.452795	0.3	0.147	1
ARPC2	0.0822032	0.359119	1	0.885	1
DTNB	0.0822208	0.512564	0.65	0.412	1
HDDC3	0.0822882	-2.0923	0	0.132	1
EMC1	0.0822904	0.631742	0.2	0.081	1
WDR25	0.0822922	1.37858	0.2	0.091	1
EFL1	0.0823568	0.794187	0.35	0.189	1
MAP11	0.0824119	1.19599	0.1	0.03	1
UBTD2	0.0824764	0.635671	0.3	0.147	1
LINC01801	0.0825027	1.53371	0.1	0.031	1
NAPG	0.0825309	0.589581	0.4	0.21	1
AC006369.1	0.0827375	0.502905	0.4	0.223	1
TULP4	0.0827648	0.749225	0.5	0.29	1
NOLC1	0.0828502	0.89061	0.3	0.151	1
TPI1	0.0828852	0.456321	0.75	0.476	1
CDC14B	0.0829224	1.18897	0.2	0.089	1
SUPT7L	0.0829458	1.24618	0.2	0.089	1
CD46	0.0829656	-0.966236	0.4	0.504	1
C5orf63	0.0831152	1.58048	0.15	0.058	1
PEX13	0.0831872	0.562647	0.35	0.179	1
ZNF611	0.0833226	0.813687	0.45	0.274	1
TCTN3	0.0835109	0.526515	0.3	0.14	1
SEC24C	0.0836087	0.696488	0.3	0.15	1
DDOST	0.0836739	0.495664	0.55	0.313	1
CCDC85C	0.0837009	1.39076	0.15	0.057	1
DRG1	0.0838168	0.91449	0.4	0.249	1
AC006213.3	0.083942	1.05464	0.1	0.031	1
GGCT	0.0840108	0.693665	0.3	0.142	1
SLC25A23	0.084107	1.05151	0.15	0.056	1
CHD9	0.0841329	0.471498	0.55	0.356	1
HDHD3	0.0842106	0.812975	0.25	0.115	1
SERBP1	0.0844982	0.580869	0.8	0.673	1
MRPL17	0.0845235	0.61818	0.3	0.142	1
MAF1	0.0845617	0.705252	0.5	0.295	1
NUP107	0.0849572	-1.50793	0.1	0.264	1
RGP1	0.0849879	1.37319	0.2	0.088	1
AC007390.2	0.0851111	1.37467	0.1	0.031	1
RHOF	0.0852884	0.859938	0.4	0.229	1
KLHL18	0.0852919	1.00883	0.25	0.117	1
GALNT12	0.0853097	1.52287	0.1	0.031	1
ASPH	0.0853851	-2.29878	0	0.13	1
[truncated: 4,253 more rows]
