# Supplementary material for: Single-cell characterization of the gastrointestinal HIV reservoir reveals heterogeneous cellular phenotypes
Source: J Clin Invest. 2025 Dec 23;136(4):e196536. doi: 10.1172/JCI196536 (PMC12904708; doi:10.1172/JCI196536)
Supplement: Supplemental table 12 [file jci-136-196536-s102.xlsx]

## Sheet: HIVpos_Tcell_unstimcolon
	p_val	avg_log2FC	pct.1	pct.2	p_val_adj
HIV	0	16.4194	1	0	0
FZD8	1.98116e-44	6.80517	0.182	0.002	7.25143e-40
AC083806.2	8.0668e-38	7.07589	0.182	0.002	2.95261e-33
CRYBB3	2.43203e-15	5.24135	0.182	0.005	8.90171e-11
HPD	4.36463e-14	5.18742	0.182	0.006	1.59754e-09
AIRN	1.96585e-12	4.7383	0.182	0.007	7.19539e-08
OR2L2	5.16896e-12	5.30964	0.182	0.007	1.89194e-07
TNNT3	2.1227e-11	4.63474	0.182	0.007	7.76951e-07
AC005899.5	2.22566e-11	4.24987	0.273	0.016	8.14635e-07
FAR1-IT1	3.26297e-11	5.46556	0.182	0.008	1.19431e-06
AC105339.6	1.3707e-10	4.2272	0.273	0.018	5.01704e-06
INSL3	2.12131e-10	5.20681	0.182	0.008	7.76444e-06
AL353807.5	6.40355e-10	3.73844	0.364	0.033	2.34383e-05
LINC02762	7.04032e-09	3.58926	0.455	0.058	0.00025769
PPP1R42	3.28989e-08	4.76233	0.182	0.011	0.00120416
AL133477.2	5.55738e-08	4.54239	0.182	0.011	0.00203411
LMOD3	7.16465e-08	3.20899	0.455	0.065	0.0026224
SHTN1	1.01012e-07	4.2849	0.182	0.011	0.00369723
ACER1	1.71629e-07	4.41963	0.182	0.012	0.00628197
ABCD4	3.14556e-07	2.56658	0.636	0.129	0.0115134
BCL2L15	3.75461e-07	4.33612	0.182	0.012	0.0137426
SMC5-AS1	6.96091e-07	4.05178	0.273	0.028	0.0254783
SPRED1	8.6699e-07	4.01047	0.182	0.013	0.0317336
C17orf58	1.38116e-06	4.40377	0.182	0.014	0.0505531
SRGAP2-AS1	1.80308e-06	3.38485	0.273	0.029	0.0659964
AC073263.1	2.8541e-06	3.76459	0.182	0.014	0.104466
LINC01678	3.15326e-06	4.03673	0.182	0.014	0.115416
TDRKH-AS1	3.97567e-06	4.43637	0.182	0.015	0.145517
SNPH	4.07944e-06	4.13572	0.182	0.015	0.149316
IL26	4.17862e-06	2.84459	0.273	0.031	0.152946
RBM15-AS1	4.77083e-06	3.43173	0.273	0.032	0.174622
SLC6A16	5.00524e-06	3.249	0.364	0.055	0.183202
ALKBH6	5.77828e-06	2.63274	0.364	0.053	0.211496
AP001453.1	6.69437e-06	2.94061	0.273	0.031	0.245027
CCDC38	7.06653e-06	4.25847	0.182	0.015	0.258649
CCDC150	8.35287e-06	4.43789	0.182	0.016	0.305732
MTHFSD	8.72774e-06	3.05755	0.364	0.057	0.319453
AL132800.1	1.01747e-05	3.70899	0.182	0.016	0.372415
AC005343.1	1.03968e-05	4.21599	0.182	0.016	0.380544
SPDYE6	1.15051e-05	3.94602	0.182	0.016	0.421111
RETSAT	1.17005e-05	2.4898	0.455	0.084	0.428262
RABGAP1L-IT1	1.36208e-05	3.91451	0.182	0.016	0.498547
MTSS1	1.58795e-05	3.904	0.273	0.035	0.581221
PDE6C	1.72575e-05	3.48197	0.182	0.016	0.631661
AC231533.1	2.39889e-05	3.99432	0.182	0.017	0.878042
TMED2-DT	2.44124e-05	3.78988	0.182	0.017	0.893543
PLEKHA8	2.60525e-05	2.59829	0.545	0.135	0.953574
AC006960.2	2.67136e-05	3.57738	0.182	0.017	0.977771
AC073569.2	2.71396e-05	4.01135	0.273	0.036	0.993365
AC008686.1	2.77631e-05	3.55309	0.182	0.017	1
INAFM2	2.96398e-05	3.95778	0.182	0.017	1
LINC01322	3.0363e-05	3.7129	0.182	0.017	1
DOCK2	4.02418e-05	1.20058	1	0.731	1
NCEH1	4.03908e-05	2.15798	0.364	0.06	1
ALOX12	5.72208e-05	4.22887	0.182	0.019	1
CDKL5	6.21608e-05	2.52345	0.455	0.099	1
AP002954.1	6.82723e-05	3.8004	0.182	0.019	1
PPP1R3E	6.95744e-05	2.11847	0.455	0.093	1
ZNF546	7.15207e-05	2.51942	0.455	0.098	1
TTC21A	7.16831e-05	4.12057	0.182	0.019	1
AL928970.1	7.54328e-05	3.49297	0.182	0.019	1
AL080317.2	7.94587e-05	3.41677	0.182	0.019	1
FREM3	8.53361e-05	3.62955	0.182	0.019	1
EFCAB7	9.27027e-05	2.47697	0.455	0.102	1
DCLRE1B	0.000125334	3.83667	0.182	0.02	1
AL390728.6	0.000125616	2.31729	0.455	0.101	1
DMTN	0.000128038	3.39065	0.273	0.043	1
AL355999.1	0.000134145	3.19897	0.182	0.02	1
HEXIM2	0.00014481	4.16718	0.182	0.021	1
ZNF425	0.000145101	3.53909	0.273	0.044	1
SUMO4	0.000159293	2.67551	0.455	0.11	1
COPG1	0.000171192	2.05018	0.636	0.229	1
AASS	0.000183722	3.80092	0.182	0.021	1
TNXB	0.000187815	3.46922	0.182	0.021	1
AP001767.3	0.000202321	2.63007	0.364	0.074	1
AC010168.1	0.000216947	3.24432	0.364	0.081	1
IL24	0.000233028	3.70501	0.182	0.022	1
SHLD2	0.00023759	1.2211	0.909	0.394	1
AL158011.1	0.000241257	3.26589	0.182	0.021	1
AC023355.1	0.000255435	3.53198	0.182	0.022	1
OR3A2	0.000256512	3.38907	0.182	0.022	1
FBXL12	0.000266225	2.10642	0.455	0.107	1
LINC00334	0.000285162	2.85321	0.182	0.021	1
GAS2	0.000341805	2.61337	0.273	0.046	1
AL135791.1	0.000357335	3.24224	0.182	0.022	1
AL078604.4	0.00038506	3.7458	0.273	0.048	1
AL161443.1	0.000388852	3.83291	0.182	0.023	1
LIMK2	0.000441693	2.05894	0.545	0.166	1
HAP1	0.00045287	4.77255	0.182	0.024	1
ZBTB20-AS3	0.000454413	3.55507	0.182	0.023	1
SPPL2B	0.000482409	2.11291	0.364	0.076	1
EXTL3	0.000488009	2.68015	0.364	0.083	1
AL160171.1	0.000490915	2.67351	0.273	0.047	1
PODXL	0.000512516	3.59263	0.182	0.023	1
EIF4ENIF1	0.000535147	2.33699	0.545	0.185	1
LDHAL6A	0.000546469	2.81061	0.273	0.05	1
PRKACB	0.000548173	1.22085	1	0.618	1
SLC26A2	0.00058628	2.11099	0.455	0.123	1
PANX1	0.000590369	2.5869	0.273	0.048	1
FLYWCH1	0.000590406	2.10489	0.455	0.122	1
CYTH3	0.000634619	1.3927	0.727	0.267	1
NKIRAS2	0.00065563	2.33603	0.364	0.083	1
AP001267.3	0.000672715	2.22731	0.364	0.08	1
AMT	0.000702714	3.29337	0.182	0.024	1
AL136171.2	0.000706123	3.64861	0.182	0.025	1
PLA2G10	0.000717213	2.84078	0.182	0.024	1
CATSPER2	0.00072017	2.3453	0.364	0.083	1
MFSD8	0.0007399	1.81776	0.727	0.286	1
POLK	0.000822507	1.22501	0.818	0.346	1
CCZ1B	0.000828763	1.54156	0.636	0.223	1
OARD1	0.000852089	1.86799	0.636	0.292	1
CCDC125	0.000865559	1.8343	0.455	0.12	1
GOLGA1	0.000900392	1.43629	0.636	0.202	1
AC009542.1	0.00090125	3.58883	0.182	0.025	1
AC114956.3	0.000926887	3.03791	0.273	0.053	1
ZNF232	0.000952156	2.72385	0.273	0.052	1
AC091180.5	0.000957054	3.69628	0.182	0.026	1
AC119673.2	0.00103181	3.56638	0.182	0.026	1
AL354822.1	0.0012138	3.19136	0.182	0.026	1
PDP2	0.00125538	2.61032	0.273	0.054	1
LINC00944	0.0012562	1.51884	0.636	0.221	1
MICU3	0.00127821	2.03109	0.364	0.087	1
LPIN2	0.00133171	0.951253	1	0.646	1
CEP57	0.00134812	1.28451	0.818	0.438	1
CEP152	0.00135213	2.25522	0.455	0.15	1
AL357054.2	0.00136787	3.18324	0.182	0.027	1
LINC00920	0.00137	3.24095	0.182	0.027	1
GOT1	0.00141288	1.93415	0.455	0.133	1
MXD3	0.00143478	3.39454	0.182	0.027	1
NSUN5	0.0014393	2.23212	0.455	0.147	1
SPATC1L	0.00147802	3.71473	0.182	0.028	1
RNGTT	0.00150897	1.31188	1	0.55	1
PDCD10	0.00154117	1.02684	0.909	0.52	1
FKBPL	0.00162763	3.36388	0.182	0.027	1
SMCR5	0.00169227	2.7439	0.182	0.027	1
AC046134.2	0.00173794	1.9146	0.364	0.088	1
VCL	0.001789	1.97836	0.455	0.132	1
ARHGEF19	0.00179023	3.56534	0.182	0.028	1
FTCDNL1	0.00187067	2.98671	0.182	0.028	1
ELP4	0.001892	0.93288	0.909	0.399	1
TMEM106C	0.00191003	2.42678	0.364	0.101	1
NDE1	0.00192605	1.52168	0.636	0.3	1
DLGAP1-AS1	0.00194883	1.43463	0.636	0.239	1
HECTD2	0.00201095	3.09803	0.273	0.06	1
ARRDC1-AS1	0.00201937	2.20756	0.273	0.054	1
EXOSC6	0.00202154	1.69235	0.636	0.277	1
AP002433.1	0.0020325	2.37186	0.273	0.056	1
GPX7	0.00206207	2.05846	0.364	0.091	1
CEP97	0.00215929	1.919	0.455	0.144	1
AL355916.2	0.00216624	2.55061	0.273	0.057	1
SIDT2	0.00217369	2.1283	0.364	0.092	1
U2AF1	0.00217638	3.03314	0.182	0.028	1
AC090644.1	0.00218261	2.44623	0.273	0.058	1
KLHDC4	0.00218636	1.72621	0.545	0.191	1
AC011939.2	0.00219101	3.04448	0.182	0.028	1
DDRGK1	0.00223917	1.8093	0.545	0.223	1
LYSMD3	0.00224925	1.84757	0.636	0.261	1
ERI3	0.00226431	1.54631	0.545	0.181	1
TCAIM	0.00232314	1.49862	0.545	0.184	1
FAM185A	0.00233316	2.49712	0.364	0.094	1
SLC35C1	0.00243342	3.08605	0.273	0.061	1
AL133334.1	0.00246733	3.07288	0.273	0.061	1
CKB	0.00255445	1.98249	0.182	0.029	1
AK9	0.00257942	1.52075	0.545	0.177	1
MYL6B	0.00259066	2.84827	0.273	0.06	1
RREB1	0.00265454	1.26449	0.727	0.349	1
LDOC1	0.00269528	3.65156	0.182	0.03	1
TUBD1	0.00271621	1.47775	0.545	0.186	1
OSBP	0.00273893	1.28954	0.727	0.363	1
LRP11	0.0027916	3.18332	0.182	0.03	1
RCBTB2	0.00281015	2.00096	0.455	0.145	1
NDUFB7	0.00283535	1.14743	0.818	0.522	1
PIAS2	0.00286121	2.02792	0.545	0.204	1
AC006270.1	0.00286864	3.29262	0.182	0.03	1
CCDC84-DT	0.00290961	2.67527	0.182	0.029	1
CBR3-AS1	0.00292047	2.03644	0.273	0.057	1
FHOD1	0.0029511	1.93397	0.364	0.094	1
TMEM216	0.00297864	2.39216	0.364	0.106	1
PCGF6	0.00299739	2.80466	0.364	0.111	1
AC091607.2	0.00305605	2.80447	0.273	0.062	1
RPS6KA5	0.00314465	0.72004	1	0.739	1
KLHL9	0.00314936	1.8238	0.455	0.141	1
HIKESHI	0.00315088	1.78896	0.636	0.308	1
ZBED5	0.00319302	1.65288	0.545	0.206	1
LINC01715	0.00321293	3.16869	0.182	0.03	1
SLK	0.0032941	1.15103	0.818	0.422	1
MEN1	0.00330969	2.48845	0.273	0.061	1
STAM2	0.00338882	1.52011	0.636	0.254	1
DOLPP1	0.00343215	2.92102	0.182	0.03	1
FGGY	0.00347023	2.09727	0.455	0.146	1
TOP3A	0.00349652	2.05835	0.455	0.154	1
ANKRD36B	0.0035746	1.33563	0.636	0.251	1
ZNF74	0.00368956	3.34977	0.182	0.031	1
ST6GALNAC3	0.00377034	2.43007	0.182	0.031	1
NEK8	0.00377289	2.76639	0.182	0.03	1
GCA	0.003916	1.84737	0.364	0.099	1
ZNF714	0.00392463	2.69221	0.364	0.104	1
C3orf49	0.00394105	3.04155	0.182	0.031	1
PIGO	0.00397038	3.0802	0.182	0.031	1
NHSL2	0.00401615	2.77415	0.182	0.031	1
HDAC10	0.00405599	2.71176	0.273	0.063	1
EHMT2	0.00412185	1.96572	0.455	0.156	1
KLF12	0.00413201	0.910972	1	0.812	1
AC106818.2	0.00423187	1.75092	0.364	0.098	1
CLIP4	0.00429475	1.30588	0.727	0.353	1
FGFR1OP	0.004339	1.76797	0.545	0.249	1
FRMD3	0.0044845	1.90657	0.273	0.062	1
MSH6	0.00449575	1.97907	0.545	0.234	1
PILRA	0.00451152	3.02711	0.182	0.032	1
ZNF43	0.00456252	1.29542	0.636	0.266	1
LINC00511	0.00464093	2.2742	0.273	0.066	1
VGLL4	0.00473891	1.6992	0.636	0.324	1
MORN3	0.00474165	1.75143	0.364	0.099	1
PPIL1	0.00479025	1.78695	0.364	0.099	1
NCOA3	0.00480664	1.00845	0.909	0.69	1
CCDC88C	0.00484209	1.16253	0.818	0.594	1
IL20RB-AS1	0.00485653	3.13693	0.182	0.032	1
FBXO41	0.00489868	3.62078	0.182	0.033	1
CDPF1	0.00492129	2.69835	0.182	0.031	1
ALG1L9P	0.00493073	2.92133	0.182	0.032	1
USP53	0.00496176	1.55036	0.636	0.297	1
YPEL5	0.00501193	-3.81971	0	0.445	1
FXYD1	0.00502938	3.27354	0.182	0.033	1
RECQL5	0.00507047	2.52792	0.182	0.031	1
AC027644.3	0.00514686	2.5002	0.273	0.067	1
UST	0.00521241	1.62644	0.636	0.309	1
CLK2	0.00528177	2.05656	0.364	0.105	1
RSBN1	0.00531285	1.03707	0.818	0.516	1
GPR137B	0.00538899	1.79376	0.545	0.232	1
NAB2	0.00539846	2.4673	0.182	0.032	1
FBXO42	0.00558961	1.40544	0.727	0.352	1
AL353593.1	0.0056125	2.85037	0.182	0.033	1
STEAP1B	0.00563909	2.49653	0.273	0.068	1
ELMOD2	0.00568461	1.67019	0.455	0.155	1
MFSD3	0.00569491	3.29155	0.182	0.034	1
AC010320.2	0.00570846	2.57918	0.182	0.032	1
DNAJC11	0.00578926	1.99844	0.455	0.173	1
KANSL3	0.00599878	1.30379	0.636	0.254	1
GIMAP7	0.00599883	0.708162	1	0.777	1
C9orf153	0.00601895	2.8197	0.182	0.033	1
DCLRE1A	0.00605246	2.7291	0.182	0.033	1
GLI4	0.00613418	1.72165	0.364	0.101	1
MFSD13A	0.00616704	2.75009	0.182	0.033	1
PRKCSH	0.00625579	1.7006	0.545	0.22	1
EPHX1	0.00625809	3.31089	0.182	0.035	1
NFS1	0.00628133	2.34477	0.273	0.066	1
EMB	0.00633177	0.755473	1	0.815	1
ZNF18	0.00635698	2.44032	0.273	0.069	1
KIFC3	0.00644526	2.22447	0.273	0.067	1
MORC2-AS1	0.0064675	2.95978	0.182	0.034	1
ALG1	0.00650853	2.50911	0.273	0.069	1
TTC39B	0.00664281	1.58791	0.636	0.324	1
SLC39A11	0.00671608	1.00134	0.727	0.315	1
UBA5	0.00680456	1.65471	0.545	0.229	1
TMEM267	0.00686248	1.96743	0.545	0.286	1
SLC36A1	0.00702392	2.2802	0.273	0.067	1
DIRC3	0.00707636	1.72142	0.545	0.24	1
SYNE3	0.00708518	1.76525	0.364	0.108	1
DHRS12	0.00725387	2.38714	0.364	0.121	1
ZNF644	0.00726528	0.819267	0.909	0.663	1
MAPRE2	0.00727392	1.05238	0.818	0.444	1
STK35	0.00734721	2.06724	0.364	0.12	1
AL117381.1	0.00739032	1.83452	0.364	0.112	1
CRIM1	0.00742837	1.69163	0.455	0.15	1
ZNF30	0.00746252	2.35473	0.273	0.07	1
YWHAB	0.0074877	0.798978	1	0.862	1
TRIM22	0.00750737	1.07225	0.818	0.567	1
AL161725.1	0.00756592	1.97431	0.364	0.111	1
RAB5B	0.0075999	1.61714	0.545	0.253	1
SH3KBP1	0.00760559	0.601687	1	0.794	1
ZNF71	0.00762097	2.54985	0.273	0.07	1
RPL24	0.00788586	-0.620913	1	0.984	1
LLPH	0.00789948	1.18063	0.727	0.352	1
RECK	0.00792125	1.88931	0.455	0.169	1
NAXD	0.00797083	2.56277	0.273	0.073	1
AC009299.3	0.00804335	2.45983	0.273	0.07	1
ZAP70	0.00810051	1.34026	0.636	0.297	1
TNPO1	0.00810055	1.03423	0.909	0.493	1
INTS14	0.008152	2.19236	0.364	0.121	1
SLC35E2B	0.00816891	1.71249	0.455	0.172	1
METAP1D	0.00827974	2.37719	0.273	0.072	1
AC009107.2	0.00833452	2.03789	0.364	0.12	1
PRAG1	0.00836784	1.62855	0.364	0.109	1
AGPAT5	0.00836856	1.67647	0.545	0.249	1
HDAC7	0.00839642	1.78215	0.455	0.171	1
C8orf37	0.00840249	2.79266	0.182	0.035	1
LINC01841	0.00840691	2.96376	0.182	0.036	1
HDLBP	0.00861937	0.826485	0.909	0.539	1
DGAT1	0.00864357	2.1472	0.273	0.07	1
AC245140.2	0.00865157	2.7682	0.182	0.036	1
YIPF5	0.00871159	-2.99074	0	0.406	1
LRCH4	0.00875417	2.28716	0.364	0.125	1
OTUD6B-AS1	0.00878236	1.35366	0.636	0.331	1
APIP	0.00878753	1.43784	0.545	0.242	1
AP005482.1	0.00884264	2.75857	0.182	0.036	1
ZHX3	0.00885447	1.64332	0.364	0.112	1
CDRT4	0.00903615	1.82351	0.455	0.17	1
SCYL3	0.0091487	1.84627	0.455	0.187	1
MIATNB	0.00922256	1.38873	0.545	0.226	1
TOM1	0.00931374	1.51365	0.455	0.161	1
ERN1	0.0093698	0.799419	0.909	0.664	1
RAB7A	0.00951526	1.04518	0.818	0.642	1
CD5	0.00953006	1.15045	0.636	0.261	1
TIMM29	0.00953881	1.54473	0.455	0.162	1
GRID2IP	0.00954592	2.45974	0.182	0.035	1
NOP58	0.00957068	-1.94221	0.182	0.601	1
AC010618.3	0.00957623	2.75525	0.273	0.078	1
CHMP2A	0.00957843	0.996803	0.818	0.434	1
LINC01138	0.00974272	0.825383	0.909	0.525	1
CNOT1	0.0097495	1.25695	0.818	0.554	1
HSD17B4	0.00975292	1.7278	0.545	0.222	1
RFC5	0.00987496	2.51349	0.273	0.074	1
LINC00299	0.0101498	0.868103	0.364	0.103	1
METTL15	0.0102407	1.50366	0.727	0.381	1
SRPK1	0.010262	0.955862	0.818	0.427	1
ZSCAN30	0.010485	1.96398	0.273	0.07	1
TENT2	0.0105109	0.86201	0.909	0.579	1
ATAD1	0.0106832	1.57025	0.727	0.381	1
ANK3	0.0107704	0.820411	1	0.661	1
PSMD6-AS2	0.0108899	1.83323	0.364	0.116	1
ZBTB17	0.0109341	1.8337	0.364	0.118	1
TNIK	0.0110402	1.03675	0.909	0.616	1
UAP1	0.0110866	1.97353	0.455	0.174	1
ARHGEF3	0.0110884	0.924859	0.909	0.661	1
CA5B	0.0111512	1.50893	0.545	0.22	1
AC092535.4	0.0113083	2.17408	0.273	0.075	1
TRAF3IP3	0.0113275	0.972479	0.818	0.647	1
KLHL24	0.0113279	1.36009	0.727	0.401	1
AMDHD2	0.0115225	2.50728	0.273	0.08	1
APLF	0.0116693	2.20645	0.364	0.131	1
ABCA10	0.0116924	3.14021	0.273	0.081	1
PTPN7	0.0117507	1.27191	0.636	0.297	1
CITED4	0.0117576	2.29518	0.273	0.077	1
APBB1IP	0.0117583	0.665793	1	0.856	1
SPRYD3	0.0117751	1.80657	0.364	0.118	1
LINC01891	0.0118785	2.27901	0.273	0.076	1
FGD4	0.0119156	2.78694	0.182	0.038	1
SPAG1	0.0119215	1.66316	0.545	0.284	1
RPA3	0.0119563	0.861077	0.818	0.42	1
NOP14-AS1	0.0119737	2.23346	0.273	0.074	1
CABIN1	0.0120067	1.49503	0.636	0.326	1
DNAJC9	0.0120456	0.994126	0.727	0.338	1
LINC02245	0.0120521	1.83344	0.455	0.2	1
SENP5	0.0120974	-2.61663	0.091	0.454	1
EBLN2	0.0122058	2.73145	0.182	0.038	1
SMARCA2	0.0123388	0.822048	0.909	0.64	1
POLD2	0.0123779	1.96426	0.364	0.127	1
DBF4B	0.0124578	2.27744	0.182	0.037	1
DPM2	0.0125688	2.05857	0.364	0.123	1
CLASP2	0.012713	1.06503	0.818	0.54	1
ARHGAP18	0.0128723	1.18313	0.636	0.292	1
SNHG19	0.0128924	2.33509	0.273	0.076	1
TXNIP	0.0129144	0.734787	1	0.782	1
DPF2	0.0129647	1.45004	0.545	0.251	1
BLOC1S1	0.0129736	1.10246	0.727	0.402	1
CACNB2	0.0131118	2.19012	0.273	0.076	1
KNTC1	0.0131459	1.59837	0.364	0.118	1
TRPC1	0.0131511	2.53092	0.273	0.082	1
ZNF641	0.013283	1.634	0.364	0.116	1
AC092567.1	0.0134974	2.9504	0.182	0.04	1
RINL	0.0135743	1.64798	0.455	0.178	1
RBM39	0.0137552	-1.02505	0.727	0.863	1
USP37	0.0137655	1.13344	0.636	0.3	1
ZNHIT6	0.0138072	1.05653	0.636	0.285	1
NBAS	0.0140364	1.09847	0.727	0.474	1
ALKBH1	0.0142149	1.20652	0.455	0.159	1
INPP5K	0.0142514	2.1499	0.364	0.137	1
GRWD1	0.0142765	2.06061	0.364	0.127	1
PIK3CB	0.0143004	1.531	0.636	0.341	1
SPECC1	0.0143374	1.95447	0.273	0.077	1
ENO2	0.014378	2.05167	0.364	0.125	1
BTN3A3	0.014442	1.46796	0.455	0.178	1
ZDHHC12	0.014505	1.85219	0.455	0.191	1
FAM24B	0.0146607	2.25201	0.273	0.082	1
MPHOSPH8	0.0147404	0.864613	0.909	0.696	1
YBX1	0.0148293	-0.919548	0.818	0.886	1
POLD1	0.0149244	3.44832	0.182	0.042	1
CLIP2	0.0150181	2.1499	0.273	0.077	1
APBA3	0.0150983	1.83624	0.273	0.074	1
SEC24B	0.0152619	0.89397	0.818	0.494	1
RBM3	0.0153169	-1.51389	0.364	0.658	1
MEGF9	0.0154047	1.44322	0.545	0.264	1
ZNF319	0.0154654	2.70099	0.182	0.04	1
MMP25-AS1	0.0155194	1.08005	0.636	0.301	1
IPMK	0.0155983	1.56748	0.455	0.179	1
MTHFD2L	0.0159183	1.5185	0.364	0.121	1
UNG	0.0159324	2.39633	0.273	0.082	1
YTHDF2	0.0159783	1.51453	0.636	0.414	1
POLR3D	0.0160739	1.9101	0.364	0.129	1
PHF21A	0.0161695	1.12951	0.727	0.538	1
SRSF12	0.0161884	1.95262	0.182	0.038	1
BMF	0.0162667	2.06951	0.273	0.079	1
NCOA2	0.0162868	0.867526	1	0.721	1
GPR157	0.0164404	1.93385	0.273	0.078	1
ZBP1	0.0164817	2.20179	0.273	0.081	1
ETFRF1	0.0168144	1.55208	0.455	0.191	1
COX6A1	0.0168346	-1.338	0.455	0.695	1
QSER1	0.0168635	1.86005	0.364	0.132	1
ZNF738	0.0173248	2.82056	0.273	0.088	1
KIF22	0.0174965	1.21355	0.455	0.162	1
DOCK10	0.0176058	0.649688	0.909	0.842	1
RPL10A	0.0176515	-0.602333	1	0.979	1
SEPTIN9	0.0177167	0.831084	0.909	0.628	1
KDM3B	0.0177802	0.99148	0.727	0.405	1
CWC22	0.0177906	1.33967	0.636	0.299	1
CCDC93	0.0178901	1.21371	0.636	0.294	1
ZNF486	0.0179233	1.92189	0.273	0.078	1
TNFSF12	0.0179623	1.7294	0.545	0.267	1
BRWD1	0.01797	1.026	0.909	0.612	1
NELFE	0.0180934	1.76496	0.455	0.218	1
EIF5A	0.018106	-1.79188	0.182	0.532	1
TRIM37	0.0181858	1.09172	0.636	0.309	1
KIN	0.0182981	1.23816	0.545	0.245	1
NCAPH	0.0183833	2.17343	0.182	0.04	1
BAG1	0.0184199	-2.60335	0	0.349	1
WWC3	0.0185565	1.27269	0.455	0.172	1
THG1L	0.0186554	1.41103	0.364	0.118	1
ANK1	0.0186601	1.40083	0.273	0.075	1
GYPC	0.0186612	-2.02071	0.182	0.5	1
LMBRD2	0.0186639	1.99864	0.364	0.136	1
CHAC2	0.0186837	2.45156	0.273	0.084	1
BAHD1	0.0188551	2.92539	0.273	0.086	1
C2CD2	0.0188712	2.95052	0.182	0.043	1
TDG	0.0190422	1.12058	0.636	0.337	1
TBCK	0.019121	1.363	0.727	0.382	1
TNFAIP8L2	0.0191727	2.79906	0.182	0.043	1
AC253572.2	0.0191755	2.37618	0.182	0.041	1
LRBA	0.0192637	0.631379	1	0.851	1
CHID1	0.0192804	1.97186	0.364	0.133	1
GPAM	0.0193407	2.56488	0.182	0.042	1
BOLA1	0.0194442	2.44259	0.273	0.086	1
NDST2	0.0195505	1.96491	0.364	0.135	1
RELA-DT	0.0197816	2.46593	0.182	0.041	1
LINC00106	0.0198202	2.30358	0.182	0.041	1
ITGB3BP	0.0198881	1.46766	0.545	0.245	1
ZNF592	0.0199478	1.58586	0.545	0.266	1
LRRC8C	0.0200222	0.93722	0.818	0.508	1
UQCRQ	0.0201275	-1.6826	0.182	0.546	1
AC068587.4	0.0201716	1.06474	0.818	0.506	1
AC025164.1	0.0204757	1.34561	0.455	0.175	1
SLC43A1	0.0206992	2.83778	0.182	0.043	1
FAM120B	0.0210058	-2.34235	0.091	0.423	1
2025-03-09	0.0210103	1.8462	0.455	0.188	1
KIAA0586	0.0212402	1.07938	0.636	0.319	1
ENGASE	0.0212654	2.1424	0.182	0.041	1
DCAF6	0.0213188	-2.36648	0.091	0.422	1
CENPQ	0.0214964	1.61935	0.273	0.078	1
CEPT1	0.0216323	1.76226	0.545	0.29	1
FDX1	0.0218753	-2.54562	0	0.335	1
AL137779.1	0.0219543	1.73563	0.364	0.131	1
FRMD4A	0.0219997	1.55764	0.455	0.199	1
TANK	0.022084	0.668902	0.909	0.718	1
AC012459.1	0.0221342	2.27828	0.182	0.042	1
PFAS	0.0221754	2.56298	0.182	0.043	1
HOMER2	0.0222622	2.19512	0.182	0.042	1
CCDC124	0.0223491	1.3135	0.455	0.178	1
USP31	0.0223898	2.18004	0.273	0.088	1
AC019205.1	0.0223926	1.97652	0.364	0.144	1
ZNF669	0.0224491	1.91677	0.273	0.081	1
STAT2	0.0225208	1.12475	0.545	0.251	1
WWP2	0.0228691	0.9744	0.727	0.448	1
MLST8	0.0229154	2.42999	0.182	0.043	1
STX4	0.0229559	1.64542	0.455	0.201	1
FOXN2	0.0230407	1.24392	0.636	0.429	1
HGSNAT	0.0230592	-2.85518	0	0.331	1
AC024145.1	0.0231373	1.79051	0.273	0.082	1
C2orf81	0.023156	2.20115	0.182	0.042	1
C5orf34	0.0232497	2.0812	0.182	0.041	1
ALK	0.0232578	1.79577	0.273	0.081	1
DCP1A	0.0232801	0.901009	0.727	0.4	1
RSBN1L	0.0234496	0.870571	0.909	0.581	1
MRPL54	0.0234604	-2.50964	0	0.33	1
PSMB1	0.0234631	0.676185	1	0.67	1
AL139353.2	0.0235065	2.38013	0.182	0.043	1
PHACTR2-AS1	0.023508	2.2983	0.273	0.087	1
LDB1	0.0235716	1.69629	0.364	0.132	1
SYNGAP1-AS1	0.0236312	2.83064	0.182	0.045	1
TMEM43	0.0236826	1.41392	0.545	0.29	1
ZNF805	0.0238055	2.06674	0.273	0.085	1
SCYL1	0.0238872	1.72935	0.364	0.133	1
LRCH3	0.0239071	0.95148	0.818	0.492	1
SARNP	0.023939	0.873243	0.818	0.532	1
DTX3L	0.023991	1.37345	0.545	0.327	1
FAM214A	0.0240829	1.04768	0.727	0.605	1
CNNM4	0.0243743	2.20885	0.273	0.089	1
MTERF1	0.0244602	1.75559	0.455	0.206	1
AC019163.1	0.0245889	1.8754	0.273	0.084	1
SFXN2	0.0246008	1.77329	0.273	0.082	1
DDX46	0.0246177	0.623502	0.909	0.65	1
PER2	0.0246978	1.66443	0.273	0.081	1
LINC01943	0.0247197	1.04612	0.455	0.191	1
KIF2A	0.0252528	0.737941	0.909	0.704	1
TMEM204	0.0252576	1.32312	0.545	0.271	1
SCARB2	0.0252806	1.67092	0.364	0.135	1
KIF1C	0.0253505	1.67817	0.364	0.137	1
THAP7-AS1	0.0254534	2.18045	0.182	0.042	1
AC009630.1	0.0255061	2.53868	0.182	0.044	1
LIG1	0.0255081	1.32787	0.364	0.125	1
CBFB	0.0255339	1.12229	0.727	0.437	1
LSM1	0.0255407	-2.38969	0	0.323	1
EMSY	0.0256613	1.05112	0.636	0.352	1
PTPN4	0.0257581	0.924756	0.818	0.638	1
ZNF678	0.025771	1.62714	0.364	0.14	1
CNOT11	0.02626	1.18044	0.545	0.249	1
ZNF559	0.0263305	1.60572	0.364	0.137	1
ATF7IP	0.0265829	0.717264	0.909	0.775	1
POLR1D	0.0267556	-1.39119	0.273	0.588	1
SLC44A3	0.0269682	2.51868	0.182	0.046	1
LRRN3	0.0270459	1.21283	0.636	0.35	1
COX15	0.0271962	1.83583	0.364	0.149	1
SAMHD1	0.0273816	0.761127	0.818	0.541	1
CBWD3	0.0276586	2.2542	0.273	0.094	1
GCLC	0.0277254	1.3409	0.455	0.193	1
USF3	0.0277494	1.13386	0.545	0.273	1
RFX7	0.0279911	0.895555	0.727	0.522	1
BMI1	0.0280343	1.7232	0.455	0.214	1
GTSF1	0.028128	2.13022	0.182	0.044	1
TET3	0.0283353	0.947242	0.545	0.244	1
PTPRE	0.0283514	1.33641	0.455	0.197	1
USP54	0.0285356	1.70196	0.273	0.087	1
CLIP1	0.0286285	1.02072	0.727	0.506	1
C19orf53	0.029127	-0.600458	0.182	0.625	1
ARRDC3	0.0292526	0.811603	0.727	0.367	1
SPN	0.0293421	1.02372	0.727	0.376	1
CBX5	0.0293717	1.34747	0.636	0.353	1
TTC3	0.0294479	0.828924	0.909	0.691	1
NOD1	0.0296007	1.55276	0.364	0.139	1
OTUD3	0.0296104	1.80802	0.273	0.085	1
ATF7	0.0296947	-2.36668	0.091	0.393	1
ADI1	0.0297094	1.1354	0.545	0.268	1
RASA1	0.0297289	0.88567	0.818	0.524	1
ARL6IP4	0.0297727	0.850253	0.818	0.64	1
MT-ND6	0.0298972	0.775834	0.909	0.716	1
RPL5	0.0299527	-0.503714	1	0.984	1
UBA52	0.0300176	-0.402879	1	0.981	1
ZNF783	0.0300374	2.07434	0.273	0.092	1
CCSAP	0.0301329	1.9902	0.273	0.088	1
STAMBPL1	0.0301511	0.901445	0.636	0.308	1
ERO1B	0.0301743	0.91019	0.636	0.324	1
PRKCQ	0.0302219	0.559206	0.909	0.742	1
DONSON	0.0302641	2.15246	0.273	0.091	1
MARF1	0.0304057	-2.51383	0	0.308	1
SLC16A1-AS1	0.0306056	1.65407	0.455	0.222	1
AC026347.1	0.0306228	1.40764	0.545	0.261	1
GRIPAP1	0.0308137	1.47915	0.455	0.236	1
MEA1	0.0308331	1.41713	0.455	0.198	1
AL683807.1	0.0308446	1.83934	0.273	0.089	1
ZNF528-AS1	0.031177	2.19937	0.182	0.046	1
SKP1	0.0313428	-0.774828	0.909	0.87	1
NMT2	0.0313593	1.19987	0.636	0.402	1
VRK1	0.0315361	1.2858	0.545	0.274	1
TEP1	0.0315864	1.69537	0.364	0.142	1
MBD4	0.0316202	0.998627	0.636	0.319	1
NAPG	0.0316242	-2.49752	0	0.305	1
MPZL2	0.0317358	2.50988	0.182	0.047	1
GATAD1	0.0318005	1.72583	0.364	0.15	1
FBXO7	0.0318543	1.04737	0.636	0.361	1
KIF9	0.0319614	1.99666	0.182	0.045	1
MED16	0.0319761	2.3335	0.273	0.096	1
SCAF8	0.0321839	0.781187	0.818	0.565	1
FMN1	0.032185	1.97375	0.182	0.046	1
MPC1	0.0323255	0.899412	0.727	0.407	1
ARPC5L	0.0327004	-1.79325	0.091	0.42	1
DESI2	0.0328506	-2.39673	0	0.302	1
RTCA	0.0330242	-2.35924	0	0.301	1
ANXA6	0.0331662	1.18179	0.636	0.375	1
TTI1	0.0331778	1.4876	0.364	0.139	1
TYK2	0.0332209	1.4746	0.364	0.137	1
HEG1	0.0333325	1.57623	0.364	0.148	1
TRAF3IP2-AS1	0.0334694	1.54269	0.455	0.212	1
MINK1	0.0336043	1.23177	0.455	0.192	1
SMYD5	0.0336298	2.37637	0.182	0.047	1
HAUS8	0.033645	1.99785	0.273	0.092	1
UBQLN1	0.0337925	-1.71709	0.091	0.428	1
C10orf88	0.0338375	2.00887	0.273	0.094	1
AGFG1	0.0338665	0.985747	0.636	0.424	1
KAT2B	0.0339037	0.701713	0.727	0.451	1
ZBTB48	0.0339525	2.13327	0.273	0.091	1
N4BP2L2	0.0340117	0.722662	0.909	0.877	1
KIF13B	0.0342524	0.801799	0.727	0.415	1
ASB16-AS1	0.0344239	2.04551	0.273	0.091	1
DOCK8	0.0346718	0.616599	0.909	0.855	1
USP7	0.0347163	-2.09709	0.091	0.383	1
DUSP23	0.0347673	1.42512	0.364	0.136	1
ARMC10	0.0349085	1.07087	0.545	0.248	1
WDR13	0.0349853	1.99981	0.273	0.093	1
HMGN3	0.0349939	-2.04428	0.091	0.39	1
ZNF236	0.0352978	1.02307	0.545	0.269	1
TMEM19	0.0353357	2.04188	0.273	0.095	1
TPGS1	0.0353531	1.44814	0.455	0.199	1
AC026979.2	0.0353614	1.91603	0.364	0.136	1
PIM1	0.0354748	-1.83066	0.091	0.419	1
GLRX5	0.035608	1.02878	0.636	0.337	1
EXOC8	0.0358507	1.7169	0.273	0.088	1
ATXN1L	0.0359323	1.97303	0.273	0.092	1
EHBP1L1	0.0359641	1.41803	0.364	0.139	1
ZFX	0.0359851	0.977427	0.727	0.419	1
PUF60	0.036088	-2.21074	0	0.294	1
CCDC18-AS1	0.0362223	1.13992	0.636	0.396	1
CCDC180	0.0363771	2.01582	0.182	0.046	1
CASP8AP2	0.0363773	-2.51481	0	0.293	1
KIAA0100	0.0364209	1.30967	0.455	0.204	1
PIK3IP1-AS1	0.0364311	1.70942	0.364	0.164	1
NEK7	0.0365161	0.829213	0.909	0.62	1
PSD4	0.0365611	1.45095	0.455	0.21	1
MT1X	0.036571	1.09317	0.545	0.298	1
C1orf112	0.0368818	1.86839	0.273	0.095	1
FAM219A	0.036945	1.96234	0.273	0.095	1
LARP7	0.0370322	1.0684	0.636	0.382	1
MAP4K4	0.037068	1.14208	0.818	0.531	1
RPL41	0.0372154	-0.392692	1	0.993	1
PDK1	0.0372572	1.05202	0.455	0.19	1
RELB	0.0373736	-2.88135	0	0.291	1
HIST4H4	0.0375318	2.38676	0.182	0.048	1
ABCB10	0.0376267	1.90336	0.364	0.168	1
CAB39L	0.0376504	2.19242	0.273	0.102	1
GLCCI1	0.0376695	0.622095	0.818	0.605	1
DGCR8	0.0377458	1.70142	0.273	0.089	1
ZNF865	0.0379999	2.11345	0.182	0.047	1
SEMA6A	0.0381464	2.19925	0.182	0.048	1
ATP13A3	0.0381694	-2.46338	0	0.289	1
TM2D1	0.0384338	0.999077	0.636	0.386	1
CEP135	0.0384996	1.07764	0.545	0.26	1
EDF1	0.0385052	-0.971334	0.727	0.741	1
PRKX	0.0387347	1.07158	0.636	0.408	1
PITPNM1	0.0387948	1.92951	0.273	0.091	1
AKAP1	0.0390271	1.8456	0.273	0.094	1
RSL1D1	0.0391261	-1.36014	0.182	0.513	1
PIGP	0.0392123	1.64108	0.364	0.153	1
DSTYK	0.0392967	1.47289	0.455	0.233	1
PLEKHJ1	0.0393285	1.79433	0.455	0.223	1
XIST	0.0394594	1.27715	0.273	0.091	1
KIAA1143	0.039479	-2.27571	0	0.286	1
IPCEF1	0.0397086	0.795818	0.727	0.406	1
CEACAM21	0.0399339	1.11472	0.545	0.281	1
TAF15	0.0400263	0.783459	0.818	0.703	1
COPS3	0.0403414	-2.23565	0	0.284	1
AC009061.2	0.0404175	1.93261	0.273	0.097	1
AC004112.1	0.0404483	2.30898	0.182	0.049	1
AC008083.3	0.0404509	1.65139	0.273	0.093	1
PA2G4	0.0404539	-1.13757	0.364	0.677	1
PARP10	0.0405061	1.70816	0.273	0.091	1
UVRAG	0.0406312	0.690337	0.818	0.533	1
RPS5	0.0407036	-0.566415	0.909	0.973	1
AC073342.1	0.0407533	1.42753	0.364	0.141	1
CLYBL	0.0408575	0.963547	0.545	0.272	1
SRP19	0.0408774	0.895332	0.909	0.581	1
UBE2K	0.0409892	0.660354	0.909	0.691	1
ZRSR2	0.0409928	0.962166	0.545	0.259	1
RFC1	0.0410085	1.03086	0.727	0.486	1
RORA-AS1	0.0413612	1.02711	0.818	0.63	1
TXK	0.0415029	-3.35979	0	0.281	1
CDKL3	0.0415075	1.42268	0.273	0.089	1
FAM117B	0.0416247	1.02938	0.545	0.279	1
EIF4E3	0.0416405	1.04204	0.636	0.395	1
CCR9	0.0416639	2.11241	0.182	0.049	1
ATP6V1H	0.0418495	1.24701	0.636	0.355	1
ARPP19	0.0419319	-1.51298	0.182	0.48	1
ABCA7	0.042007	1.87757	0.273	0.095	1
LAMTOR5	0.0420479	0.917696	0.727	0.485	1
AC007384.1	0.0421963	1.1548	0.545	0.286	1
TUBB	0.0422071	-1.76055	0.182	0.47	1
KMT2E	0.0422464	0.407886	1	0.842	1
AMY2B	0.0422812	1.69624	0.273	0.093	1
RGL1	0.0424848	2.8138	0.182	0.052	1
VPS52	0.0425457	2.17062	0.273	0.101	1
OPA1	0.0426137	-1.69211	0.091	0.409	1
MRPS36	0.0426511	-1.92847	0.091	0.376	1
EMC4	0.0426645	-2.11633	0	0.279	1
ABCC5	0.0426696	1.43256	0.364	0.151	1
BET1	0.042757	1.68949	0.455	0.241	1
MAGT1	0.0428664	0.896155	0.636	0.353	1
TPK1	0.0433099	1.62764	0.455	0.246	1
DIAPH2-AS1	0.043373	1.77127	0.273	0.099	1
RPL19	0.0434175	-0.380406	1	0.987	1
RNASEK	0.043659	-0.896394	0.545	0.752	1
AC003102.1	0.0439482	2.39785	0.182	0.05	1
HIST1H2BD	0.0440129	2.762	0.182	0.053	1
ZSCAN29	0.044047	2.40344	0.182	0.051	1
AC009505.1	0.0441719	1.52982	0.364	0.149	1
ATG12	0.0442319	1.058	0.636	0.43	1
MRPL22	0.0442426	-2.11803	0	0.276	1
GIMAP6	0.0442433	1.00613	0.545	0.273	1
NUP85	0.0442436	1.47679	0.364	0.153	1
ATP6V0B	0.0442842	-1.7621	0.091	0.384	1
DYNLL1	0.0443205	0.632705	0.909	0.645	1
HDGFL2	0.044323	1.81183	0.364	0.166	1
COL18A1	0.0443752	2.60665	0.182	0.05	1
TMEM59	0.0445323	-1.01683	0.545	0.694	1
RAPGEF1	0.044558	0.524476	0.909	0.667	1
LINC01934	0.0446901	-1.87469	0.273	0.567	1
SNTB1	0.0449116	1.1529	0.636	0.347	1
SLC1A4	0.0450148	1.2566	0.455	0.229	1
THAP2	0.0450727	2.17515	0.273	0.105	1
PLCE1	0.0451121	2.53475	0.182	0.052	1
SNHG25	0.0453928	1.46394	0.455	0.252	1
ATRX	0.04548	0.585122	1	0.768	1
NPC1	0.0455367	1.13186	0.636	0.383	1
KRT18	0.0457084	0.511081	0.182	0.05	1
FLOT2	0.045813	1.16498	0.545	0.276	1
TAF11	0.0459979	1.11342	0.545	0.279	1
C1QBP	0.0461008	-1.34477	0.182	0.518	1
NUP88	0.0461109	0.88923	0.636	0.339	1
UTP25	0.0461241	1.50962	0.364	0.151	1
AC009137.1	0.0463821	1.84187	0.182	0.048	1
INTS2	0.0463974	1.36162	0.364	0.146	1
IFI44	0.0464261	0.911268	0.455	0.193	1
RAB11B	0.0465201	1.42233	0.455	0.205	1
RERE	0.0467462	0.540788	0.909	0.547	1
RPS23	0.0468009	-0.435829	1	0.988	1
SEPHS1	0.0470092	1.72688	0.364	0.159	1
STX16	0.0472319	1.01081	0.727	0.44	1
ZNF587B	0.0472326	1.17073	0.364	0.138	1
ZNF609	0.0472472	0.853959	0.909	0.583	1
FARP2	0.0474305	1.39799	0.364	0.155	1
LIMS1	0.0474808	0.480059	1	0.684	1
DOP1B	0.0475217	1.07716	0.455	0.212	1
RPF1	0.0475527	1.38188	0.636	0.336	1
RPL34-AS1	0.0478656	1.68945	0.273	0.098	1
MFN1	0.0479479	0.944028	0.545	0.254	1
RPL13A	0.0480747	-0.397718	1	0.99	1
GNB1	0.0481544	0.553286	0.909	0.746	1
ALG8	0.0485688	1.76809	0.364	0.158	1
CCT8	0.0486764	-1.4746	0.273	0.5	1
TRMT1L	0.0487765	1.58806	0.364	0.156	1
C2orf49	0.0490028	1.2931	0.455	0.206	1
PHAX	0.0491708	0.949278	0.636	0.338	1
THEMIS	0.0491998	0.453315	0.909	0.699	1
AL139383.1	0.0495324	1.78147	0.182	0.05	1
LGALS3	0.0495555	-2.22087	0.182	0.47	1
COLGALT2	0.0496913	1.78272	0.273	0.097	1
AL139807.1	0.0498172	1.5706	0.364	0.148	1
PHYH	0.049851	1.5557	0.273	0.095	1
CD99	0.04986	0.689293	0.909	0.808	1
EIF2D	0.0498966	1.63325	0.364	0.167	1
EVL	0.049921	0.603405	0.909	0.808	1
NBPF12	0.049977	1.05857	0.455	0.194	1
NUP42	0.050001	-2.167	0	0.265	1
CCDC146	0.050106	1.33483	0.364	0.145	1
SRSF2	0.0503716	-1.0133	0.455	0.686	1
ZNF888	0.0507107	2.49006	0.182	0.054	1
MCM3AP	0.0507733	1.30884	0.455	0.212	1
LINC00943	0.0507748	2.03323	0.182	0.051	1
CPTP	0.0507872	2.34675	0.182	0.052	1
MIEF1	0.050841	1.61942	0.364	0.154	1
TLE3	0.0509316	1.04825	0.545	0.281	1
ARRDC3-AS1	0.0510357	1.41594	0.364	0.151	1
GZF1	0.0510803	2.31276	0.182	0.052	1
VIPAS39	0.0511045	1.32908	0.273	0.09	1
TCHP	0.0511102	1.09733	0.636	0.376	1
PACS1	0.0512891	0.512964	1	0.773	1
ZNF264	0.0513242	1.54966	0.455	0.224	1
KRTCAP2	0.0513484	-0.971979	0.545	0.724	1
AC139530.1	0.0513835	2.63959	0.182	0.053	1
MRE11	0.0516325	1.39873	0.455	0.259	1
FAM216A	0.0517313	1.69668	0.273	0.097	1
SLC39A4	0.0517705	2.26835	0.182	0.053	1
ZNF430	0.0519978	0.850904	0.636	0.39	1
ZSWIM9	0.0521268	1.579	0.273	0.096	1
C9orf64	0.0521495	2.01625	0.182	0.051	1
BTG3	0.0521941	-2.26513	0	0.261	1
CFAP44	0.0522753	1.6006	0.364	0.163	1
SUPT16H	0.0523722	0.871326	0.818	0.507	1
SLC37A1	0.0524816	1.34646	0.364	0.151	1
TBRG1	0.0527878	0.853614	0.818	0.482	1
2025-12-01	0.0528232	1.47816	0.364	0.152	1
EXOSC9	0.0528268	1.22546	0.455	0.222	1
LINC02649	0.0528385	-2.57902	0	0.26	1
EPB41	0.0528634	0.500797	0.909	0.86	1
ACVR1	0.0531897	-2.43886	0	0.259	1
ZNF438	0.0533048	1.68869	0.364	0.157	1
ZFP82	0.0534382	1.79525	0.273	0.099	1
ZNF274	0.0535962	-2.16284	0	0.259	1
MTBP	0.0536074	2.50575	0.273	0.111	1
TTC37	0.0538842	1.00697	0.636	0.425	1
MARK2	0.0539492	-1.78937	0.091	0.362	1
ZCCHC4	0.0539585	2.046	0.273	0.104	1
NDUFAF2	0.0539677	-1.96815	0.091	0.37	1
FAM76A	0.0540133	1.02741	0.455	0.199	1
TMEM245	0.0540289	0.877028	0.727	0.585	1
TUBA4A	0.0541126	-2.34923	0	0.258	1
H2AFV	0.0541287	0.534366	0.909	0.722	1
TSTD3	0.0543993	-2.37409	0	0.257	1
HIVEP2	0.0545357	0.655674	0.909	0.735	1
GNAO1	0.0545736	1.19145	0.364	0.148	1
BPHL	0.054672	2.67358	0.182	0.056	1
NBR2	0.0547206	1.55688	0.273	0.096	1
PEX6	0.0547339	1.50974	0.364	0.164	1
ZC3H6	0.0547711	1.4236	0.545	0.331	1
RAB14	0.0548543	0.678967	0.818	0.506	1
UQCRB	0.0549591	-0.693056	0.818	0.922	1
EEF1D	0.0554125	-0.590805	1	0.937	1
GEMIN5	0.0555856	1.89864	0.273	0.105	1
ARF1	0.0558609	0.915524	0.818	0.682	1
GSTK1	0.0561568	0.679099	0.818	0.647	1
PDE12	0.0563311	1.77059	0.364	0.174	1
CBFA2T2	0.0564391	0.788139	0.818	0.531	1
TMEM102	0.05672	2.61312	0.182	0.055	1
TSEN15	0.0569009	1.04283	0.545	0.283	1
FYB1	0.0569132	0.436248	1	0.843	1
PARG	0.0569378	1.5791	0.545	0.303	1
AL139260.1	0.0574627	1.90949	0.273	0.104	1
LINC00278	0.0577357	1.30146	0.364	0.158	1
SEC16A	0.0577945	-2.0288	0	0.252	1
PABPC1	0.0578092	-0.810975	0.727	0.939	1
TNPO3	0.0578301	0.808114	0.727	0.441	1
ARPC3	0.0579212	-0.648397	0.636	0.891	1
UROS	0.0579231	0.928683	0.455	0.191	1
RPS6KA3	0.0581195	0.524725	1	0.745	1
FAM215B	0.0582075	1.97202	0.273	0.106	1
C9orf72	0.0582942	1.18531	0.364	0.146	1
GRAP2	0.0582948	0.74948	0.818	0.592	1
COX14	0.0583856	0.945486	0.636	0.444	1
MRPL52	0.0584156	-1.34834	0.091	0.397	1
RAB11A	0.0584708	0.60868	0.818	0.655	1
TTLL3	0.0585635	1.0249	0.364	0.141	1
GLS	0.0585992	0.672283	0.909	0.792	1
WIPF1	0.0586806	0.512851	1	0.848	1
POLR2I	0.0586992	-1.65591	0.091	0.362	1
ZDHHC7	0.0589535	1.42641	0.364	0.158	1
ZNF701	0.0589974	1.82635	0.364	0.153	1
TTC28-AS1	0.0590763	-2.25863	0	0.25	1
OPRM1	0.059143	1.24534	0.455	0.224	1
WDR44	0.0591482	0.810498	0.636	0.339	1
CTSD	0.0592852	0.889119	0.545	0.269	1
TMEM104	0.0593104	1.86458	0.182	0.052	1
CEP126	0.0595736	2.42408	0.182	0.056	1
RNF125	0.0595916	-1.31728	0.182	0.502	1
TNFAIP8L1	0.0596144	1.53902	0.273	0.099	1
ZNF24	0.0597145	0.896188	0.636	0.389	1
USP20	0.0597948	-2.09584	0	0.249	1
IQGAP1	0.0598737	0.67723	1	0.769	1
PIAS1	0.0599012	-0.967682	0.545	0.719	1
TRRAP	0.0599332	0.728485	0.818	0.436	1
SIRT7	0.0602257	-1.9836	0	0.248	1
CEBPB	0.0602859	-1.50797	0.091	0.389	1
VKORC1	0.0603522	1.02603	0.545	0.287	1
COMMD8	0.060383	-2.02994	0	0.248	1
TCEAL4	0.0605022	1.21499	0.364	0.153	1
FLACC1	0.0605226	2.85411	0.182	0.058	1
AP1S2	0.0606	-2.0905	0	0.247	1
GTF2H2	0.0609267	1.55965	0.364	0.173	1
AC015923.1	0.060966	1.46439	0.364	0.15	1
EI24	0.0609678	2.07595	0.364	0.176	1
AC053527.2	0.0610072	1.61919	0.273	0.105	1
SLC10A7	0.0611155	-2.40691	0	0.247	1
PUM3	0.0615041	-1.0595	0.091	0.408	1
MR1	0.0616029	1.6532	0.364	0.187	1
RNF113A	0.0616555	1.1295	0.455	0.204	1
IKBKE	0.0617044	1.35763	0.364	0.157	1
NUP35	0.0620447	1.20257	0.364	0.149	1
SPDYE5	0.0621089	2.66993	0.182	0.058	1
PTP4A2	0.062127	0.433742	1	0.765	1
ATP5F1D	0.0621459	0.776882	1	0.664	1
ARHGEF2	0.0623356	1.56723	0.364	0.173	1
TTC14	0.0623616	0.877333	0.636	0.463	1
ENTR1	0.0624933	1.1669	0.364	0.146	1
ZNF717	0.0625296	2.25129	0.182	0.056	1
FBH1	0.0629505	-2.05228	0	0.244	1
PON2	0.063157	1.72437	0.182	0.052	1
ST6GAL1	0.0634214	-1.57316	0.273	0.524	1
RNF169	0.0636187	0.907447	0.636	0.394	1
PPM1K	0.0641337	0.94564	0.727	0.434	1
RNF24	0.0642879	0.967722	0.636	0.403	1
FUCA2	0.0642996	1.66895	0.273	0.103	1
SPICE1	0.0645597	1.8654	0.364	0.174	1
VAMP2	0.064801	0.605723	0.818	0.556	1
SEC61B	0.0650496	0.413672	1	0.806	1
NUCB2	0.0651071	-1.97563	0.091	0.339	1
PRKCB	0.0651229	0.882757	0.727	0.617	1
ARPC2	0.0653123	0.376239	1	0.926	1
ELL	0.0654445	-1.97705	0	0.24	1
PHF12	0.0656863	0.934978	0.545	0.321	1
NUP160	0.0657263	1.31715	0.545	0.388	1
ABCC10	0.0657788	1.79022	0.273	0.104	1
KIZ	0.0660755	1.79563	0.455	0.276	1
ANKRD36	0.0661406	0.744355	0.727	0.436	1
IRF1	0.066176	-0.693278	0.273	0.61	1
MTR	0.0663035	1.06185	0.636	0.433	1
PPM1F	0.0664189	1.97632	0.182	0.054	1
TRAM2	0.0664405	1.97242	0.182	0.055	1
LCP1	0.0665866	0.530955	1	0.798	1
GIMAP5	0.0667718	0.919833	0.727	0.555	1
CEP112	0.0669776	0.706041	0.545	0.276	1
TRIM26	0.0670633	1.23051	0.455	0.264	1
CUL3	0.0671342	0.584342	0.909	0.707	1
DMWD	0.0671714	1.96213	0.182	0.054	1
EEFSEC	0.0672628	1.23543	0.455	0.241	1
SP100	0.0673851	0.433056	1	0.814	1
KIAA0232	0.0676434	0.730549	0.636	0.401	1
LINC00476	0.0677013	2.00614	0.364	0.198	1
NDUFB5	0.0679134	-1.65251	0.091	0.342	1
UQCC1	0.0679378	-2.11048	0	0.237	1
VWA8	0.0682798	0.857774	0.727	0.497	1
TRAPPC1	0.0683252	0.810823	0.727	0.557	1
PDSS2	0.0683659	-1.48037	0.182	0.451	1
SCAF11	0.0683971	-0.723753	0.727	0.826	1
TRPS1	0.068472	-1.76512	0.182	0.448	1
TMEM209	0.0686143	1.83451	0.364	0.169	1
KDM4B	0.068861	-2.00222	0	0.236	1
EIF3C	0.0689913	2.41423	0.182	0.056	1
THYN1	0.0693306	1.29781	0.455	0.253	1
PRH1	0.0693832	1.02246	0.545	0.318	1
PDZD8	0.0694484	1.34069	0.545	0.333	1
SPDYA	0.0694485	1.29621	0.273	0.101	1
NPAT	0.0695338	1.46758	0.636	0.37	1
AC005261.1	0.0695688	1.27815	0.364	0.16	1
MED10	0.0696037	-1.35884	0.182	0.434	1
PCGF5	0.0696075	0.60259	0.909	0.643	1
MTDH	0.069707	0.443574	1	0.79	1
TTC5	0.0697319	1.3467	0.364	0.169	1
WDR27	0.0699835	0.962894	0.364	0.149	1
EFHC1	0.0701106	2.41744	0.182	0.059	1
TFRC	0.0704921	-2.14276	0	0.233	1
MSRB1	0.0705841	1.91096	0.182	0.055	1
GPR171	0.0707577	0.955265	0.636	0.432	1
AC008115.3	0.0709735	2.1473	0.182	0.057	1
SLAMF6	0.0711029	1.1517	0.455	0.23	1
SCAF4	0.071103	1.06173	0.545	0.323	1
ARF3	0.0713318	-1.88135	0	0.232	1
PDHA1	0.0715252	1.06537	0.455	0.222	1
KMT2C	0.0715835	0.598993	0.909	0.767	1
AC025283.2	0.0716508	2.50076	0.182	0.06	1
TEX2	0.0718533	1.27336	0.273	0.1	1
SEPTIN1	0.0719083	0.938641	0.636	0.363	1
RPS27L	0.0719274	0.803203	0.818	0.716	1
BPTF	0.0719914	0.457283	0.909	0.798	1
AC017101.1	0.0722597	1.91768	0.182	0.056	1
TESPA1	0.0723424	0.660252	0.636	0.369	1
SUZ12	0.0724637	0.889857	0.636	0.475	1
MSH5	0.0725668	1.85512	0.182	0.055	1
AC016727.1	0.0726972	2.42913	0.182	0.058	1
KLHDC2	0.0727073	1.24735	0.545	0.379	1
INPPL1	0.0727917	2.57457	0.182	0.061	1
EIF4G2	0.0728653	-0.829809	0.636	0.739	1
MGST2	0.0729124	2.08103	0.182	0.059	1
RAP1GDS1	0.0730548	1.23674	0.636	0.554	1
UNC50	0.0731105	1.07455	0.455	0.227	1
BOD1L1	0.073175	0.470996	0.818	0.457	1
MIS12	0.0733178	-1.87468	0	0.23	1
ZCCHC10	0.0734427	0.934465	0.545	0.31	1
ORC5	0.0734816	-2.15312	0	0.23	1
AC004797.1	0.0737343	0.99775	0.545	0.315	1
MRPL32	0.0737733	1.35271	0.455	0.251	1
IGFLR1	0.0739277	-1.92579	0	0.229	1
RPS8	0.0739544	-0.436303	1	0.99	1
PIGL	0.0742479	-1.98743	0.091	0.328	1
TXN2	0.0745185	-1.85231	0	0.228	1
LINC02316	0.0745401	2.23989	0.182	0.06	1
CAMKMT	0.0746038	0.94663	0.727	0.543	1
TTLL12	0.074635	1.93517	0.182	0.056	1
STARD3	0.0747216	1.86774	0.364	0.186	1
SPTLC1	0.0747494	1.11915	0.545	0.335	1
CRTC2	0.074814	1.98036	0.273	0.112	1
AL133243.3	0.0748273	1.88522	0.182	0.055	1
PUS1	0.0748476	1.46379	0.273	0.104	1
HINT1	0.0748707	-0.637486	1	0.93	1
SUGT1	0.0750473	0.917927	0.636	0.394	1
LRIG2	0.0750738	0.706879	0.545	0.255	1
GNB2	0.0754026	0.815068	0.636	0.382	1
RAD21	0.0754106	0.62592	0.818	0.65	1
OSBPL2	0.0756316	1.45552	0.364	0.172	1
EWSR1	0.0757059	-1.20772	0.182	0.457	1
PNO1	0.0759052	-1.88279	0	0.226	1
GADD45GIP1	0.0761518	0.946016	0.727	0.496	1
ZNRD1	0.0762435	-1.50023	0.091	0.341	1
RALGAPA2	0.0762993	0.710132	0.727	0.484	1
CHST15	0.076486	3.50028	0.182	0.062	1
AK3	0.0765697	0.821148	0.545	0.287	1
ILRUN	0.0766515	0.880089	0.636	0.395	1
LRRC28	0.0766798	1.1662	0.364	0.168	1
SMIM10L1	0.07668	-1.86931	0	0.226	1
DAZAP2	0.0767691	0.719162	0.727	0.61	1
DCAF13	0.076948	-1.83233	0	0.225	1
HOMEZ	0.0769886	2.21421	0.182	0.058	1
HEIH	0.0770515	1.55985	0.273	0.106	1
MANBA	0.077197	1.70904	0.455	0.261	1
CHTOP	0.077238	1.18744	0.455	0.275	1
WDR33	0.0772702	-0.847584	0.364	0.651	1
ZNF622	0.0774618	-1.77499	0	0.225	1
C2orf74	0.0777274	1.71735	0.273	0.113	1
NAA16	0.0777733	0.85734	0.545	0.288	1
WASL	0.0778153	1.18957	0.455	0.256	1
ATP5PD	0.0779907	0.792544	0.727	0.551	1
COQ6	0.0780235	1.26987	0.273	0.101	1
MACF1	0.0781179	0.480931	0.909	0.736	1
TOB1	0.0782435	0.82872	0.364	0.148	1
LINC02100	0.0783959	1.19757	0.364	0.173	1
HACL1	0.0784242	-2.0107	0	0.223	1
TMEM11	0.0785388	1.20908	0.364	0.16	1
NAP1L4	0.0786063	0.664146	0.909	0.784	1
IFNAR1	0.0786122	1.14223	0.545	0.385	1
C7orf26	0.0786617	2.05811	0.273	0.117	1
TCEAL8	0.0788463	1.50339	0.455	0.244	1
UHRF1BP1L	0.0788625	-1.97683	0.091	0.319	1
LRCH1	0.0789057	0.812306	0.636	0.394	1
RBM10	0.0789273	1.02341	0.455	0.226	1
AC068888.1	0.0789542	1.05354	0.455	0.223	1
NCK2	0.0789606	0.645098	0.818	0.576	1
PIP4K2A	0.0790619	0.521708	0.909	0.82	1
RNLS	0.07911	2.50583	0.182	0.06	1
AZI2	0.0791481	1.35717	0.455	0.26	1
AL450384.2	0.0792311	1.90679	0.182	0.058	1
CLK1	0.079247	0.586669	0.818	0.501	1
FBXO33	0.0792579	0.711574	0.727	0.413	1
COMMD2	0.0794159	0.851782	0.545	0.28	1
ZCCHC18	0.079705	1.65358	0.182	0.055	1
CDKN2AIP	0.0797995	-1.85035	0	0.222	1
CARMIL1	0.0798967	1.09247	0.273	0.103	1
NUP133	0.0799256	-1.93922	0	0.222	1
MLLT3	0.0799298	0.338724	0.909	0.673	1
SSR3	0.0799797	-0.985418	0.273	0.59	1
EMC7	0.0800001	-1.2139	0.091	0.367	1
ATP6V1E2	0.0800362	2.15128	0.182	0.059	1
GNE	0.0800507	1.37783	0.364	0.177	1
FAM122B	0.0801191	1.71465	0.273	0.113	1
CAMSAP2	0.0802605	1.4752	0.182	0.056	1
CARM1	0.0803473	2.43285	0.182	0.062	1
GNPAT	0.0804571	-1.86299	0	0.221	1
YEATS2	0.0804937	0.800564	0.545	0.312	1
MAP2K2	0.0805402	1.19249	0.636	0.395	1
TRIM33	0.0805957	0.539564	0.818	0.518	1
CCDC12	0.080668	-1.29158	0.273	0.479	1
PRPSAP2	0.0806858	-1.87104	0	0.221	1
MRGBP	0.080686	1.84185	0.273	0.116	1
NCKAP1	0.0808298	1.54505	0.182	0.056	1
IFI35	0.0808642	-1.84948	0	0.22	1
CUL4B	0.0813013	1.32568	0.364	0.175	1
GRIP1	0.0814258	1.56706	0.364	0.167	1
MYLIP	0.0814268	-2.11307	0	0.22	1
ITPR1	0.0814326	0.705364	0.727	0.409	1
SLC27A1	0.0815175	2.0369	0.182	0.058	1
FAM110A	0.0818056	2.36754	0.182	0.059	1
GAR1	0.0818158	1.7227	0.364	0.188	1
SOD2	0.0818264	0.636927	0.818	0.495	1
HEATR4	0.0818395	2.29833	0.182	0.062	1
UFC1	0.0818829	-1.08984	0.273	0.528	1
CDK5RAP2	0.0821761	0.977996	0.545	0.357	1
RSPRY1	0.082392	1.17278	0.455	0.233	1
NDUFAF4	0.0830835	-1.7963	0	0.218	1
IARS2	0.0832298	0.988138	0.636	0.34	1
TAF6	0.0832514	1.34557	0.273	0.103	1
AC005562.1	0.0832693	1.86622	0.273	0.109	1
ZNF433-AS1	0.0834762	-2.02927	0	0.217	1
AQP11	0.0835776	1.94681	0.182	0.059	1
SKA2	0.0836697	1.10603	0.455	0.241	1
GPATCH4	0.084055	-1.87228	0	0.217	1
TDRKH	0.0841322	1.81941	0.182	0.058	1
METTL2B	0.0842663	-1.86795	0	0.217	1
SBNO2	0.0844516	-1.88923	0	0.216	1
AL161430.1	0.08446	2.26817	0.182	0.062	1
FBXO11	0.084462	0.672108	0.818	0.657	1
STARD3NL	0.084865	1.26644	0.364	0.173	1
DTD2	0.0848945	1.93793	0.273	0.117	1
TSTD1	0.0849099	0.795496	0.636	0.456	1
GARS	0.0851578	-1.73347	0.091	0.321	1
SNAPC3	0.0854105	-1.93934	0	0.215	1
SF3B2	0.0854414	-1.04181	0.364	0.578	1
ESS2	0.0855726	2.38514	0.182	0.062	1
CRIP1	0.0856837	-0.797314	0.727	0.843	1
ARMC2	0.0857484	1.12518	0.364	0.172	1
SETD4	0.0859776	1.49745	0.273	0.109	1
HMGCL	0.0860459	1.47046	0.273	0.11	1
CFLAR-AS1	0.0863354	1.47973	0.364	0.185	1
STXBP2	0.0864606	0.864281	0.455	0.207	1
HSPA5	0.0864806	-1.78014	0.364	0.636	1
TGIF2	0.0867849	1.3249	0.364	0.181	1
AC008554.1	0.0868088	1.63086	0.182	0.057	1
LTBP4	0.0868752	1.84422	0.273	0.119	1
AC015853.3	0.0870393	2.00645	0.182	0.06	1
PPP1R13B	0.0870551	1.56065	0.364	0.177	1
PRR7	0.0870632	1.78159	0.182	0.058	1
ATXN7	0.0872806	0.764447	0.636	0.467	1
EIF2B2	0.0873527	1.31006	0.273	0.104	1
SRSF9	0.0877169	-0.844638	0.364	0.605	1
KARS	0.0878167	-1.59036	0.091	0.319	1
NFKBIA	0.08795	-1.78812	0.182	0.417	1
ZNF511	0.0881802	-1.72177	0	0.212	1
ACAA1	0.0882353	-1.67222	0	0.212	1
SSBP1	0.0882572	-0.943402	0.364	0.623	1
ECHDC2	0.0882695	1.68102	0.364	0.166	1
DR1	0.0884368	1.05689	0.545	0.368	1
WDR63	0.0884948	1.10846	0.273	0.108	1
RAP2B	0.0885036	1.02277	0.455	0.23	1
DHPS	0.0885389	-1.71314	0	0.212	1
MTHFR	0.0886049	1.51724	0.273	0.112	1
PABPC1L	0.0888196	2.28594	0.182	0.062	1
YARS	0.0888774	-1.30429	0.182	0.437	1
RGCC	0.0889413	-2.37632	0.182	0.395	1
UPP1	0.0889721	0.94174	0.636	0.381	1
PISD	0.0891489	-1.85062	0	0.211	1
CSNK2B	0.0892121	-1.24186	0.182	0.427	1
NSUN3	0.0893523	1.12174	0.455	0.246	1
MAF1	0.0897828	-1.18601	0.091	0.355	1
HMGXB3	0.0897906	-1.72031	0	0.21	1
UPRT	0.0898115	1.94289	0.273	0.113	1
OAS2	0.0898186	-1.82242	0	0.21	1
LBH	0.0899918	0.794943	0.727	0.571	1
POLR3GL	0.0900098	1.09259	0.545	0.363	1
NIPSNAP2	0.0901579	0.794451	0.545	0.294	1
AC018816.1	0.0903969	1.40931	0.364	0.177	1
CCND3	0.0904966	0.802447	0.818	0.605	1
NUFIP2	0.0905818	0.55473	0.818	0.549	1
AC092329.4	0.0906512	1.4259	0.273	0.111	1
RTN4IP1	0.0906624	1.42983	0.182	0.057	1
AC079793.1	0.0906963	0.437437	1	0.747	1
AL513188.1	0.0907429	1.30532	0.273	0.108	1
GCNT1	0.0912707	0.590541	0.364	0.15	1
REV1	0.0913104	1.53518	0.455	0.311	1
URM1	0.091598	-1.71918	0	0.209	1
MRPL36	0.091695	1.34256	0.455	0.266	1
LSM7	0.0917719	-1.06592	0.455	0.592	1
PCAT1	0.0918401	1.84612	0.455	0.272	1
SNHG20	0.0918505	2.62767	0.182	0.066	1
USF2	0.0920419	0.905778	0.545	0.343	1
SNRNP40	0.0921341	-1.11417	0.091	0.359	1
CDKAL1	0.0921593	0.506616	0.909	0.739	1
ZNF383	0.0923347	1.08468	0.364	0.162	1
CMTM7	0.0924554	-0.56899	0.273	0.518	1
SMC2	0.0924647	1.11588	0.364	0.17	1
ITSN2	0.0925395	0.806157	0.727	0.68	1
SPAG9	0.0929242	0.558393	0.727	0.517	1
TPT1-AS1	0.0929464	-1.59063	0.091	0.321	1
MTX2	0.0930615	-1.90878	0	0.207	1
TM2D2	0.0931363	1.80953	0.273	0.121	1
SIPA1L3	0.0931893	0.750916	0.636	0.37	1
MRPL21	0.0932246	1.14391	0.455	0.258	1
ZNF160	0.0932529	1.35759	0.455	0.252	1
PATJ	0.0933601	0.381878	0.818	0.529	1
PITPNC1	0.0935989	0.354609	1	0.865	1
SNAP29	0.0936121	-1.71724	0	0.206	1
MRPL27	0.0937284	-1.67409	0	0.206	1
AC092279.1	0.0937981	2.00983	0.182	0.061	1
SCAF1	0.0938511	1.63819	0.273	0.112	1
RPS24	0.0939098	-0.386022	1	0.987	1
RNMT	0.0941611	-1.32185	0.182	0.42	1
ZNF626	0.0941948	-1.88746	0	0.206	1
ATF4	0.0942399	-1.29341	0.182	0.426	1
ZNF350-AS1	0.0942781	1.81139	0.182	0.06	1
CARD16	0.0943347	-1.89046	0.091	0.305	1
PPP1R12A	0.0943628	0.638121	1	0.778	1
NIPA2	0.0943702	1.54903	0.455	0.292	1
PHACTR2	0.0944791	0.813172	0.818	0.615	1
BICD1	0.0946057	0.842383	0.545	0.335	1
GTF2I	0.0946269	0.828396	0.727	0.608	1
KDM5C	0.0946626	1.2731	0.364	0.174	1
PPP2R5C	0.0947622	0.35774	1	0.915	1
MSANTD4	0.0951801	1.59656	0.273	0.119	1
SSU72	0.0952219	0.544969	0.818	0.511	1
CD3D	0.0954861	-0.74613	0.727	0.857	1
C12orf42	0.095603	1.05412	0.182	0.057	1
NAPB	0.0956103	1.40281	0.273	0.11	1
RAB10	0.0956147	0.687811	0.818	0.665	1
NAT10	0.0956413	1.43221	0.364	0.176	1
CP	0.0958468	1.6806	0.182	0.06	1
KCNAB2	0.0960334	0.867351	0.636	0.423	1
YIPF6	0.0960812	-1.71486	0	0.204	1
CALCOCO1	0.0962615	1.36521	0.364	0.188	1
P2RY8	0.0964023	0.560355	0.727	0.592	1
DIDO1	0.096607	0.719036	0.727	0.421	1
AC116348.3	0.0966208	1.40098	0.273	0.111	1
MCCC2	0.0967075	-1.77605	0	0.203	1
ANXA4	0.0967674	-1.92467	0	0.203	1
HECTD4	0.0968064	0.700225	0.636	0.418	1
HMGA1P4	0.0968579	1.46386	0.273	0.116	1
SNX6	0.0969647	0.722698	0.909	0.707	1
ZNF611	0.0972058	0.985869	0.545	0.31	1
IQCB1	0.0973114	-1.72087	0.182	0.385	1
CASD1	0.0973328	0.771249	0.545	0.324	1
C4orf3	0.0973532	0.645031	0.727	0.601	1
AL035071.2	0.0973593	1.43087	0.273	0.112	1
ZNF420	0.0978607	1.34135	0.364	0.181	1
VPS36	0.0979664	-1.29196	0.273	0.46	1
ST8SIA4	0.0980161	-1.19806	0.182	0.453	1
PLIN3	0.0980739	1.36256	0.273	0.112	1
AHSA1	0.0981942	-1.38431	0.091	0.32	1
EXOSC7	0.0982554	1.50285	0.455	0.224	1
SF3B4	0.0982742	-1.57526	0	0.202	1
AOPEP	0.0982796	1.05111	0.364	0.173	1
SRP72	0.0983524	-1.15491	0.273	0.478	1
RBM48	0.0984564	-1.67843	0	0.202	1
CENPK	0.0985477	-1.95605	0	0.201	1
TMEM9B	0.0988301	-1.46627	0.091	0.311	1
FGD5-AS1	0.0988524	-1.65501	0.091	0.302	1
ZMYM6	0.0988654	1.03713	0.455	0.245	1
WEE1	0.0990623	2.77942	0.182	0.067	1
MIA2	0.0991156	0.77057	0.636	0.467	1
KIAA0513	0.0992209	1.52275	0.273	0.118	1
DKC1	0.0992695	-1.64191	0.091	0.302	1
UGDH	0.0993128	1.43037	0.273	0.117	1
UBE4B	0.0993505	1.07019	0.545	0.423	1
DEAF1	0.0994948	-1.91637	0	0.201	1
EEA1	0.0995388	-0.701946	0.091	0.366	1
RBM38	0.0996176	-1.86824	0	0.2	1
IPO7	0.0999583	-1.50397	0.182	0.384	1
SYNE1	0.100133	0.662093	0.818	0.584	1
MUTYH	0.100232	1.2018	0.273	0.107	1
SLC4A5	0.100232	2.02933	0.182	0.064	1
SLBP	0.100337	-1.21879	0.091	0.34	1
SLC27A5	0.10043	2.47742	0.182	0.063	1
ELMSAN1	0.100457	1.2603	0.545	0.328	1
CSNK1G1	0.100665	1.14772	0.545	0.442	1
PCBD1	0.100835	1.72112	0.273	0.123	1
RCN2	0.10086	0.967085	0.545	0.361	1
PHRF1	0.100884	-1.62258	0	0.199	1
PCMTD2	0.100897	0.786622	0.455	0.214	1
AL157838.1	0.100932	2.28206	0.182	0.064	1
AC007566.1	0.101001	1.65275	0.182	0.06	1
CDHR3	0.101165	1.41181	0.273	0.112	1
ASF1A	0.101174	-1.41577	0.091	0.316	1
GUCD1	0.101201	1.23918	0.273	0.108	1
CYBC1	0.101539	-1.58194	0	0.199	1
MRPL44	0.10157	-1.62682	0	0.199	1
DMTF1	0.101693	0.926593	0.727	0.475	1
AC009120.2	0.101744	1.99858	0.364	0.205	1
RPS10	0.101824	0.44895	1	0.957	1
DNTTIP2	0.101922	-1.08686	0.091	0.348	1
DDX5	0.101969	0.339169	1	0.973	1
C3orf38	0.102093	1.40715	0.455	0.291	1
GIMAP1	0.102115	0.866209	0.636	0.506	1
ZMYND8	0.102132	1.04905	0.545	0.361	1
AMD1	0.10259	0.573745	0.727	0.514	1
POP4	0.102638	-1.58215	0	0.198	1
TBCC	0.10268	0.747093	0.545	0.284	1
TKT	0.102722	-1.06181	0.091	0.348	1
KAT5	0.102758	1.09901	0.364	0.167	1
RAD23A	0.102976	0.837427	0.727	0.493	1
CREBRF	0.102982	0.986496	0.727	0.561	1
PMF1	0.103004	0.82204	0.636	0.378	1
CTDSP1	0.103127	1.15114	0.455	0.282	1
UBE2O	0.103154	1.15283	0.455	0.251	1
UBE2Q1	0.103671	1.26052	0.364	0.188	1
AREL1	0.103749	1.24818	0.364	0.186	1
ANKLE2	0.103812	-1.42928	0.091	0.311	1
AL050309.1	0.103871	1.75897	0.364	0.197	1
UBR2	0.103895	0.516198	0.818	0.667	1
TCOF1	0.103971	-1.66266	0	0.196	1
SLC7A1	0.104003	-1.85427	0	0.196	1
AL139022.1	0.104226	1.50912	0.273	0.117	1
CSNK1G2	0.104227	-0.988973	0.091	0.352	1
UBC	0.104273	-0.812547	0.818	0.951	1
LYRM9	0.10429	2.20039	0.182	0.067	1
CHKB-DT	0.10443	1.93416	0.182	0.064	1
TOM1L2	0.104458	1.3299	0.364	0.182	1
EXOC6B	0.104697	0.72001	0.727	0.497	1
ZNF675	0.104707	0.813239	0.455	0.22	1
RILPL2	0.104729	0.861597	0.545	0.332	1
MRPS34	0.104966	-1.35831	0.182	0.385	1
PCNA	0.105231	1.3608	0.364	0.195	1
PEX26	0.105368	1.0446	0.455	0.238	1
ZNF449	0.105471	1.67534	0.182	0.061	1
IFIT2	0.105568	1.90492	0.182	0.064	1
ZNF688	0.105833	1.10638	0.364	0.169	1
EML2	0.105999	-1.73145	0	0.194	1
MED31	0.106014	1.03959	0.455	0.245	1
RBBP5	0.106258	0.776033	0.455	0.218	1
AC008731.1	0.106301	1.19673	0.273	0.11	1
THUMPD2	0.106553	-1.89129	0	0.194	1
CDK5R1	0.106602	1.6667	0.182	0.061	1
ABHD6	0.10674	1.83438	0.182	0.064	1
AMMECR1	0.106859	0.991008	0.455	0.278	1
TRIM28	0.106919	0.908622	0.455	0.241	1
NUP62	0.106927	1.69669	0.364	0.193	1
MAP3K20	0.107039	2.45326	0.182	0.065	1
GPBP1	0.107263	0.759031	0.909	0.77	1
ZNF195	0.107339	-1.633	0	0.193	1
RNF167	0.107339	-1.54976	0	0.193	1
DEGS1	0.107431	-1.17131	0.182	0.409	1
AKIRIN1	0.107917	0.649767	0.636	0.459	1
HIC1	0.108004	1.77331	0.273	0.124	1
ERAP2	0.108076	0.806087	0.636	0.409	1
CLNS1A	0.108361	0.808293	0.636	0.439	1
WDR60	0.108461	-1.87947	0	0.192	1
TBCB	0.108482	0.55687	0.727	0.426	1
CMPK1	0.108526	0.676392	0.818	0.634	1
ECE1	0.108562	1.11219	0.364	0.179	1
PPIL3	0.108627	-1.64159	0	0.192	1
NUDT19	0.108628	1.80583	0.273	0.125	1
PSMB9	0.108656	0.352194	0.909	0.657	1
ABITRAM	0.108726	1.63372	0.182	0.061	1
NADK2	0.108834	1.51015	0.273	0.118	1
MAP4K5	0.108948	0.610429	0.636	0.389	1
CDYL2	0.108978	1.17398	0.455	0.241	1
TMEM259	0.109164	1.05724	0.455	0.245	1
TXNDC11	0.109193	-1.59271	0.091	0.299	1
TIGD7	0.109311	1.55512	0.182	0.061	1
FLAD1	0.109408	1.96144	0.273	0.136	1
DNAAF2	0.109527	-1.60801	0	0.191	1
TSPAN3	0.109576	1.32774	0.364	0.184	1
DYNC1LI2	0.109659	-1.47051	0.091	0.302	1
MRPL37	0.109834	1.7238	0.273	0.12	1
TBC1D16	0.109845	1.44998	0.273	0.12	1
MSRB2	0.109879	1.16194	0.273	0.11	1
GLYR1	0.109916	-1.41878	0.182	0.381	1
MPLKIP	0.109929	1.23912	0.455	0.27	1
COG1	0.109939	1.51881	0.273	0.121	1
DENND5A	0.110083	1.19401	0.364	0.187	1
YWHAG	0.110203	-1.40031	0.091	0.309	1
AC002558.3	0.1106	1.76371	0.182	0.062	1
HAUS4	0.110647	1.52554	0.273	0.116	1
RPL14	0.11069	-0.348861	1	0.987	1
NLRP1	0.110782	0.840001	0.636	0.48	1
DCAF17	0.111037	0.976682	0.364	0.172	1
SCO1	0.111381	-1.57093	0	0.19	1
CKMT2-AS1	0.111381	-1.84688	0	0.19	1
POMGNT1	0.1114	2.43269	0.182	0.067	1
FAM78A	0.111517	-1.6079	0	0.189	1
STK26	0.111603	1.24243	0.455	0.288	1
THOC2	0.11174	0.387928	0.909	0.544	1
SMG5	0.111766	1.02029	0.364	0.168	1
SS18L2	0.11192	0.93472	0.636	0.492	1
H2AFZ	0.111959	-1.00558	0.545	0.694	1
STK10	0.112062	0.4486	0.818	0.705	1
LINC00342	0.112091	1.05378	0.545	0.416	1
RUVBL1	0.112098	0.958893	0.455	0.258	1
SNRPA1	0.11228	-1.14919	0.182	0.41	1
OGFRL1	0.112679	1.06491	0.364	0.171	1
AC002460.2	0.112799	0.951413	0.182	0.062	1
PAK2	0.112953	0.392645	1	0.81	1
TMEM203	0.11303	1.65786	0.364	0.203	1
TADA2A	0.113091	-1.64879	0	0.188	1
ELL2	0.113126	-2.26739	0	0.188	1
UQCR11	0.113199	0.389642	0.909	0.789	1
ULK4	0.113205	-0.960665	0.182	0.457	1
CRKL	0.113229	-1.6028	0	0.188	1
C16orf87	0.113298	-1.79662	0	0.188	1
RHD	0.113402	-1.89908	0	0.188	1
SURF2	0.113432	1.045	0.364	0.17	1
MNAT1	0.113494	1.17502	0.545	0.438	1
NFYB	0.113494	1.53179	0.364	0.19	1
PRDM4	0.11354	-1.59605	0	0.188	1
ZNF14	0.113599	1.38662	0.364	0.204	1
TNPO2	0.11363	1.72442	0.273	0.12	1
RNF214	0.114059	0.734991	0.364	0.157	1
FAM193B	0.114193	1.22296	0.364	0.181	1
AP1G2	0.114241	1.45895	0.273	0.119	1
SLC33A1	0.114265	-1.4371	0.091	0.305	1
BRPF1	0.114746	2.07819	0.182	0.066	1
OCIAD2	0.114833	0.729797	0.909	0.717	1
RPL4	0.115103	-0.466499	0.909	0.936	1
LDHA	0.115127	-0.653725	0.364	0.661	1
MICAL3	0.11516	1.21331	0.273	0.116	1
SAR1A	0.115482	0.88275	0.545	0.372	1
EBNA1BP2	0.11549	-1.47658	0	0.186	1
KDM5A	0.115625	0.966609	0.727	0.633	1
IL6ST	0.115744	-1.73878	0.182	0.38	1
GPATCH11	0.115839	1.27773	0.364	0.195	1
SLC25A24	0.115848	-1.62776	0.091	0.293	1
GPATCH1	0.115888	1.39645	0.273	0.118	1
TAF4B	0.115983	-2.15341	0	0.186	1
DMGDH	0.116138	1.21129	0.182	0.062	1
TRMT10B	0.116211	1.35977	0.455	0.258	1
SLFNL1-AS1	0.116217	2.27566	0.182	0.07	1
PCNX2	0.116349	0.605176	0.909	0.75	1
SFXN3	0.116454	1.76186	0.273	0.134	1
SH2D1A	0.116524	0.935291	0.455	0.263	1
DYNC1I2	0.116633	0.84215	0.636	0.452	1
CD3G	0.116728	0.32043	1	0.792	1
AL021155.5	0.11709	1.54919	0.182	0.064	1
CTC1	0.117401	1.05947	0.364	0.178	1
JTB	0.11769	-0.79619	0.455	0.627	1
BIN3	0.117721	-1.60707	0	0.184	1
SMAD2	0.117862	0.492735	0.818	0.535	1
ILF3	0.118054	0.666681	0.727	0.437	1
BUB3	0.118084	-1.04073	0.273	0.485	1
PWP1	0.118093	-1.11111	0.091	0.326	1
LEPROTL1	0.118229	0.32229	0.909	0.791	1
TNFAIP8	0.11836	0.432127	0.909	0.791	1
ZMYM5	0.118518	0.771668	0.545	0.325	1
CCDC102B	0.118538	1.52059	0.182	0.064	1
SUCO	0.118666	-1.20322	0.182	0.407	1
AC022210.2	0.118689	-1.81408	0	0.183	1
CPB2-AS1	0.118702	1.13105	0.455	0.293	1
CLUAP1	0.118739	1.43808	0.364	0.202	1
TBC1D15	0.118802	0.743786	0.636	0.498	1
MALT1	0.11893	-1.09745	0.273	0.515	1
TTC38	0.118992	1.57166	0.182	0.063	1
VIM-AS1	0.119086	-1.62219	0	0.183	1
ANKRD6	0.119114	2.27241	0.182	0.07	1
ZNF317	0.119305	1.52149	0.273	0.123	1
SHKBP1	0.119351	1.22866	0.364	0.182	1
CCDC92	0.119391	1.37621	0.455	0.274	1
PSMB6	0.119526	-1.09547	0.273	0.455	1
CEBPZOS	0.119695	0.920907	0.545	0.345	1
SYNRG	0.119922	0.615944	0.909	0.607	1
ITGAL	0.119946	0.715061	0.727	0.589	1
EDEM2	0.119972	0.918582	0.455	0.241	1
RNF41	0.120246	-1.52765	0	0.182	1
GTF2F1	0.120314	-1.50839	0.091	0.287	1
SMARCC1	0.120552	-0.761514	0.455	0.613	1
KXD1	0.120866	-1.41286	0	0.181	1
MRPS21	0.120927	-0.860192	0.273	0.505	1
SERPINB6	0.120939	-1.56383	0	0.181	1
ZNF638	0.120997	0.501609	0.818	0.695	1
CAPN1	0.121088	0.805269	0.455	0.225	1
ZNF337	0.121122	-1.5489	0	0.181	1
C11orf49	0.121156	1.07597	0.545	0.33	1
EZR	0.121205	-0.837587	0.636	0.777	1
SNX5	0.121439	1.1083	0.455	0.276	1
NUDT9	0.1215	1.85844	0.273	0.138	1
WAC-AS1	0.121563	-1.63932	0	0.181	1
MCUR1	0.121747	-1.47467	0	0.181	1
ZC3H7B	0.121793	1.02477	0.364	0.173	1
CKAP2	0.121821	-1.66124	0	0.181	1
MTHFD2	0.122255	-1.6878	0.091	0.288	1
DDX3X	0.122319	-0.96669	0.364	0.61	1
NT5C	0.122477	1.34426	0.364	0.2	1
NT5E	0.122541	1.76061	0.182	0.066	1
PPP1R35	0.122562	0.787697	0.545	0.284	1
BCL9	0.122686	1.54728	0.182	0.064	1
HOOK3	0.12272	0.655836	0.636	0.457	1
LPP	0.122945	-1.01766	0.455	0.618	1
AUH	0.122976	0.781027	0.545	0.365	1
STAM	0.12301	-1.14518	0.091	0.331	1
GPAT3	0.123043	1.68185	0.182	0.067	1
PDSS1	0.123058	1.44737	0.273	0.124	1
NAF1	0.123202	1.07669	0.364	0.182	1
BRI3	0.123225	0.560719	0.727	0.475	1
EPB41L4A-AS1	0.123296	1.35966	0.545	0.327	1
CCDC186	0.123463	0.606122	0.636	0.432	1
HSPE1	0.123504	-0.786147	0.455	0.644	1
VPS13A	0.123525	0.95688	0.636	0.45	1
SIGIRR	0.123585	1.01545	0.455	0.25	1
MANF	0.123587	-1.13665	0.273	0.502	1
RNF44	0.123956	1.32852	0.364	0.181	1
PSMD6	0.124005	-1.21495	0.091	0.302	1
SNTB2	0.124044	1.39435	0.364	0.199	1
SAMD9	0.124106	0.968826	0.636	0.453	1
AP1AR	0.12416	1.26062	0.364	0.201	1
GLG1	0.124183	0.537333	0.818	0.663	1
WASHC3	0.124249	-0.729279	0.091	0.34	1
AC083862.3	0.124307	2.06867	0.182	0.068	1
ANAPC13	0.12435	-1.45408	0	0.179	1
EZH1	0.124372	0.750443	0.545	0.334	1
EXOC3	0.124458	1.34599	0.364	0.191	1
STARD7	0.124696	-1.32329	0.091	0.299	1
BMP2K	0.124717	1.10651	0.364	0.182	1
TBL1XR1	0.124873	0.719105	0.818	0.689	1
NUDT4	0.124953	1.01075	0.455	0.264	1
SNRNP48	0.124993	1.22492	0.364	0.194	1
CHST12	0.125104	0.799458	0.455	0.233	1
MAP2K5	0.12512	0.75897	0.545	0.36	1
TRIM25	0.1253	1.36444	0.364	0.218	1
HERC5	0.125632	-1.87237	0	0.178	1
GATAD2A	0.125808	-0.945996	0.273	0.514	1
AL158198.1	0.125931	0.966804	0.182	0.062	1
MUS81	0.125978	1.60566	0.273	0.131	1
ATXN2L	0.126033	1.05061	0.545	0.363	1
ZNF91	0.126112	0.914455	0.545	0.426	1
ARHGAP11B	0.126118	1.45371	0.182	0.065	1
YES1	0.126202	-1.95277	0	0.177	1
NASP	0.126255	-0.781623	0.273	0.581	1
CAPN7	0.126338	-0.852189	0.182	0.453	1
IDH3A	0.126507	-1.46209	0	0.177	1
UBP1	0.126852	1.12538	0.455	0.273	1
PKP4	0.126901	0.76745	0.545	0.305	1
SDE2	0.126927	-1.4066	0	0.177	1
KLF13	0.126995	0.558616	0.909	0.659	1
TSTD2	0.127003	-1.511	0	0.177	1
NHLRC2	0.127083	1.26019	0.364	0.205	1
POMP	0.127095	0.526868	0.818	0.608	1
FAF2	0.127109	-0.62233	0.091	0.341	1
CD55	0.1272	-1.21332	0.091	0.322	1
NDUFB6	0.127553	-1.40214	0.182	0.362	1
RBM14	0.128079	-1.50081	0	0.176	1
DHX15	0.128169	-1.13	0.182	0.397	1
CCDC50	0.128289	1.08153	0.364	0.186	1
USP11	0.128697	-1.47817	0	0.175	1
ARL6	0.128719	1.71269	0.182	0.067	1
AAGAB	0.128772	1.06032	0.455	0.312	1
TMEM189	0.128857	1.15533	0.273	0.115	1
ELP6	0.128969	-1.44757	0	0.175	1
SMIM29	0.129047	-1.42595	0	0.175	1
C8orf37-AS1	0.129157	1.36285	0.273	0.131	1
STAU1	0.129166	0.772184	0.727	0.55	1
GPSM2	0.129358	-1.67577	0	0.175	1
GAPVD1	0.129527	1.03793	0.545	0.426	1
ZNF33B	0.129604	1.1879	0.545	0.344	1
ERCC4	0.129653	1.42876	0.273	0.122	1
C7orf31	0.129703	1.78822	0.182	0.068	1
METTL6	0.129943	-1.54428	0	0.174	1
WASF2	0.129954	-0.953385	0.455	0.592	1
UBOX5-AS1	0.129991	1.97377	0.182	0.071	1
MDC1	0.130491	-1.51246	0	0.174	1
INO80	0.130513	0.632671	0.636	0.412	1
MYCBP	0.130539	1.4985	0.364	0.215	1
EXOC4	0.13059	-0.731647	0.455	0.682	1
DNAJB12	0.130609	-1.3892	0	0.174	1
HNRNPUL1	0.130634	0.45451	0.727	0.558	1
ARHGEF9	0.130651	1.3942	0.364	0.197	1
TMEM50B	0.130676	0.838807	0.545	0.347	1
SIRT2	0.130703	1.23501	0.364	0.19	1
ZFP64	0.130767	1.33155	0.273	0.125	1
CCDC152	0.130833	1.75532	0.182	0.068	1
MRTO4	0.131081	-1.44196	0	0.173	1
BCL2L11	0.131081	-1.86756	0	0.173	1
MTFR1L	0.131124	1.59981	0.182	0.065	1
BANP	0.13122	-1.60758	0.091	0.278	1
GATD3B	0.131237	1.88556	0.182	0.068	1
CBX6	0.131435	0.834866	0.455	0.232	1
JUN	0.13155	-1.68901	0.273	0.484	1
EIF2S3	0.131597	0.787467	0.636	0.535	1
MRPL17	0.131712	-1.37963	0	0.173	1
MAK16	0.131836	1.62451	0.273	0.129	1
RECQL	0.131882	-0.826957	0.182	0.451	1
RPL18A	0.131903	-0.350827	1	0.985	1
INTS3	0.131936	1.12597	0.273	0.115	1
S100PBP	0.131945	0.875998	0.545	0.373	1
APOBR	0.132071	2.1774	0.182	0.071	1
TSEN54	0.132119	0.940234	0.455	0.243	1
CTSZ	0.132188	-1.33996	0	0.173	1
GABPB1-IT1	0.132313	1.03133	0.455	0.265	1
LIN54	0.132348	1.24438	0.455	0.254	1
C1orf56	0.132417	0.794225	0.455	0.256	1
GNAI2	0.13256	0.585796	0.727	0.693	1
LYSMD2	0.132618	0.781881	0.545	0.364	1
AC245297.3	0.132652	0.645221	0.727	0.536	1
XRCC4	0.132869	1.07129	0.364	0.195	1
S100A4	0.132901	0.406013	0.818	0.753	1
C12orf49	0.133224	-1.37053	0	0.172	1
ZMYM1	0.133278	0.833363	0.364	0.171	1
MIER1	0.133365	0.712872	0.727	0.686	1
COX5B	0.133561	-0.742008	0.636	0.719	1
ATP2A2	0.133712	-1.46407	0.182	0.358	1
CHP1	0.133745	-1.4616	0	0.171	1
ELP5	0.133785	-1.34076	0	0.171	1
TRIOBP	0.134066	-1.4172	0	0.171	1
AL024508.1	0.134144	1.98145	0.182	0.069	1
PIN4	0.134243	0.701792	0.545	0.342	1
PMEPA1	0.134275	-1.54457	0.091	0.287	1
SYMPK	0.134382	0.989291	0.455	0.264	1
SLC6A6	0.134511	-1.01737	0.091	0.319	1
ZMAT1	0.134539	2.05188	0.273	0.131	1
AC019130.1	0.134658	1.51742	0.182	0.067	1
ZNF566	0.134711	-1.56231	0	0.171	1
BEX2	0.134792	-1.58633	0	0.171	1
THOC3	0.134792	-1.38661	0	0.171	1
PFKP	0.134924	1.09576	0.455	0.264	1
HIPK2	0.134993	0.840979	0.545	0.401	1
AC131571.1	0.135011	1.0248	0.364	0.187	1
RNF31	0.135378	1.35158	0.273	0.124	1
WARS2	0.135521	-1.92958	0	0.17	1
CISD3	0.135846	-1.43123	0	0.17	1
IFT122	0.135873	1.93418	0.182	0.071	1
XPO5	0.135969	-1.45302	0	0.17	1
DARS	0.13609	-0.781241	0.273	0.524	1
KMT2D	0.136127	1.21078	0.364	0.204	1
ANKRD23	0.136213	-1.48421	0	0.17	1
TRAFD1	0.136213	-1.46874	0	0.17	1
TRAPPC2B	0.136245	1.37924	0.273	0.123	1
DNAJB14	0.136396	-0.666998	0.273	0.601	1
PPHLN1	0.136518	0.602491	0.818	0.611	1
SLC52A2	0.136643	1.68133	0.273	0.126	1
LMNA	0.136745	-3.54623	0	0.169	1
ATP1A1	0.136771	-1.02488	0.273	0.471	1
SLF1	0.136836	0.603029	0.545	0.335	1
GPN1	0.136991	-1.31755	0	0.169	1
CSRP1	0.137009	1.15794	0.273	0.117	1
NDUFA9	0.137083	0.965395	0.455	0.293	1
EPM2AIP1	0.137101	1.09459	0.455	0.269	1
TYW5	0.137133	0.919634	0.364	0.178	1
AFDN	0.137226	1.18184	0.364	0.197	1
EXOSC1	0.137302	-1.23929	0.091	0.291	1
CNBD2	0.137355	2.49606	0.182	0.075	1
PATL2	0.137443	-1.84622	0	0.169	1
SEMA6A-AS1	0.137499	1.6505	0.182	0.069	1
AL021707.1	0.137677	1.28454	0.364	0.202	1
LFNG	0.137726	1.69131	0.182	0.068	1
DHX8	0.137748	-1.51649	0.091	0.274	1
RPL17	0.137751	-0.301765	1	0.986	1
TCP11L1	0.13796	1.14258	0.364	0.202	1
ZNF12	0.137979	-1.33082	0	0.168	1
MBD5	0.138375	0.423246	0.818	0.584	1
YWHAH	0.138465	-0.551286	0.182	0.453	1
RPL36A	0.138628	-0.360421	1	0.979	1
URI1	0.138697	0.378947	0.909	0.646	1
SYCE1L	0.138702	2.24176	0.182	0.073	1
ZNF524	0.138713	1.31442	0.273	0.122	1
SHOC2	0.138764	-0.923873	0.273	0.507	1
PRRC2B	0.138899	0.413274	0.818	0.64	1
ACBD5	0.138929	-1.55725	0.091	0.273	1
GPR65	0.138994	1.07046	0.455	0.266	1
PIAS3	0.139143	1.99737	0.182	0.071	1
RABGAP1	0.13936	1.20096	0.545	0.406	1
MAPRE1	0.139455	0.91493	0.545	0.38	1
AC005670.3	0.139558	0.959195	0.455	0.281	1
JOSD2	0.139681	-1.27349	0	0.167	1
ZPR1	0.140141	-1.29645	0	0.167	1
TPST2	0.140141	-1.35075	0	0.167	1
GBA	0.140235	2.18451	0.182	0.074	1
LIN52	0.140274	0.795349	0.455	0.256	1
MX1	0.140631	-1.67715	0.091	0.297	1
DCAF5	0.140651	-1.20012	0.273	0.435	1
ARL8A	0.140732	1.272	0.364	0.191	1
L3MBTL1	0.140875	1.45886	0.182	0.066	1
RPS6KB2	0.140897	-1.21272	0	0.166	1
DNAAF5	0.141198	1.45742	0.182	0.066	1
BTF3	0.141352	-0.46973	0.909	0.942	1
MBNL1	0.141633	0.440148	1	0.976	1
MX2	0.141677	0.575382	0.545	0.326	1
SNRPB	0.141851	0.518107	0.909	0.622	1
RPL26L1	0.141869	-1.36527	0	0.165	1
CRYBG1	0.141878	0.391002	0.727	0.41	1
AL031428.1	0.142038	-1.57964	0	0.165	1
PAK1IP1	0.142293	-1.44292	0	0.165	1
NLRC3	0.142505	0.457564	0.818	0.569	1
ZDHHC17	0.142554	0.752127	0.545	0.33	1
HERPUD1	0.142698	-1.79435	0.364	0.52	1
FBLN7	0.142761	-1.62825	0	0.165	1
GPR15	0.14279	0.758629	0.545	0.399	1
URGCP	0.143002	1.08268	0.455	0.268	1
PLSCR1	0.143017	-1.65472	0	0.165	1
PSMC1	0.143047	-1.1642	0.182	0.367	1
DDX31	0.143358	2.11069	0.273	0.136	1
GNPDA2	0.143487	-1.33341	0	0.164	1
RPS6KA1	0.143527	0.839035	0.364	0.17	1
TOMM70	0.143781	-1.47348	0.091	0.271	1
HIST1H3D	0.143959	-1.54027	0	0.164	1
PSMG1	0.144311	1.18818	0.273	0.121	1
LTA4H	0.144323	1.41702	0.364	0.197	1
UBE2S	0.144373	-1.47762	0.091	0.277	1
OTUD6B	0.144382	1.72859	0.273	0.134	1
ZYG11B	0.144421	1.34275	0.364	0.208	1
WDR89	0.144432	-1.48243	0	0.164	1
AC073332.1	0.14444	1.25526	0.273	0.13	1
PTBP3	0.144559	0.580817	0.909	0.695	1
KCTD9	0.144691	-1.37553	0	0.164	1
IRF4	0.144695	0.892825	0.364	0.207	1
WWOX	0.144826	0.822026	0.636	0.512	1
ADCY7	0.14489	1.5619	0.364	0.209	1
LRRC8B	0.145036	-1.62216	0	0.163	1
ZNF282	0.145065	1.82585	0.182	0.071	1
DPY30	0.145128	-1.0594	0.182	0.388	1
FBXO10	0.145217	1.74239	0.182	0.07	1
EMC9	0.145289	2.13334	0.182	0.075	1
HSP90AB1	0.145335	-0.492689	0.909	0.909	1
TRIM41	0.145362	2.56634	0.182	0.075	1
OIP5-AS1	0.14557	1.03704	0.636	0.467	1
CAMK2D	0.145573	0.898007	0.636	0.515	1
OVOL2	0.14562	1.45101	0.182	0.067	1
NDUFA7	0.145625	-0.882808	0.091	0.314	1
INPP5F	0.145643	-1.84223	0	0.163	1
ZNF131	0.145823	0.715142	0.727	0.587	1
ST3GAL1	0.146041	0.773301	0.636	0.446	1
PPP2R3C	0.146076	0.896015	0.545	0.369	1
CMTR1	0.146078	-1.3075	0	0.163	1
NDUFS2	0.146149	-0.963032	0.091	0.307	1
SHFL	0.146359	-1.44124	0.091	0.269	1
SRSF11	0.146455	0.419131	0.909	0.772	1
PGRMC2	0.146475	-1.25595	0.091	0.282	1
EIPR1	0.146655	1.27363	0.364	0.226	1
ZFP36L2	0.146866	0.380979	1	0.812	1
PTDSS1	0.147074	1.02505	0.455	0.28	1
HERC4	0.147113	0.721979	0.727	0.685	1
CLPTM1	0.147301	-1.28945	0	0.162	1
SLC35F5	0.14745	1.87879	0.364	0.236	1
LINC00963	0.147535	1.32862	0.364	0.218	1
RNF144A	0.1476	0.3515	0.727	0.521	1
SLC35A3	0.147675	-1.10134	0.091	0.302	1
SLC23A2	0.147684	1.06153	0.455	0.298	1
SLC1A5	0.148005	-1.43868	0	0.161	1
PTPRM	0.148022	1.91948	0.273	0.128	1
SIRT6	0.148095	2.00049	0.182	0.071	1
GORASP2	0.148549	0.5733	0.636	0.385	1
BBS4	0.14868	1.27734	0.273	0.13	1
VAMP7	0.148711	-1.30119	0	0.161	1
SNAPC1	0.1488	-1.53654	0	0.161	1
CNTRL	0.148887	0.523435	0.727	0.51	1
NOP2	0.148889	-1.3197	0	0.161	1
CTDP1	0.148889	-1.28504	0	0.161	1
PIEZO1	0.148977	-1.31159	0	0.161	1
MED7	0.149	1.45357	0.273	0.129	1
NDUFV1	0.149047	-1.2129	0.091	0.276	1
TATDN2	0.149143	1.10151	0.364	0.192	1
E2F3	0.149204	0.815687	0.545	0.395	1
GTPBP2	0.149335	1.31709	0.273	0.129	1
HSD17B8	0.149497	2.07383	0.182	0.073	1
CARNMT1	0.149515	0.96223	0.455	0.248	1
MCTP2	0.149634	1.00442	0.455	0.284	1
MBD3	0.149656	1.57791	0.273	0.134	1
ATG16L1	0.149706	-1.33546	0.091	0.273	1
ZNF431	0.150034	0.645384	0.545	0.326	1
PSAP	0.150036	-1.19281	0.182	0.365	1
LINC00624	0.150168	2.36637	0.182	0.074	1
MSRA	0.150268	-1.67032	0	0.16	1
RNPEP	0.150274	1.67526	0.273	0.14	1
GLT8D1	0.150402	-1.19261	0	0.16	1
OLA1	0.15055	-0.376734	0.273	0.517	1
NFYC	0.150588	1.07193	0.455	0.29	1
ATG5	0.15061	-0.927207	0.364	0.526	1
RAD9A	0.150763	0.995675	0.364	0.181	1
SENP7	0.15079	0.453668	0.818	0.681	1
ARID1A	0.150864	0.626602	0.636	0.531	1
PSME3	0.150895	-1.18242	0	0.159	1
HDAC2	0.150909	1.16766	0.455	0.283	1
GNG2	0.151	-1.02121	0.455	0.658	1
ZCRB1	0.151213	-0.68582	0.091	0.319	1
RNFT1	0.151254	-1.33011	0	0.159	1
DCAF10	0.151312	1.05884	0.545	0.379	1
DHRS3	0.151762	1.04755	0.364	0.205	1
TSN	0.151891	-1.34917	0.091	0.267	1
AP1M1	0.15191	1.204	0.364	0.219	1
NBN	0.151948	-1.35771	0.091	0.271	1
DNASE2	0.151956	1.66428	0.273	0.132	1
JADE2	0.15209	0.909566	0.455	0.291	1
KHDC4	0.15212	0.619276	0.545	0.291	1
CMC1	0.152248	0.685651	0.545	0.35	1
ZDHHC5	0.152316	0.818123	0.455	0.244	1
SGCE	0.152453	1.00364	0.364	0.189	1
PRDM15	0.152473	1.40499	0.182	0.067	1
CREBBP	0.15258	0.456155	0.818	0.653	1
NCOA4	0.152593	-0.904674	0.091	0.305	1
MYO16	0.15277	0.732777	0.273	0.125	1
SLC25A11	0.153245	-1.21037	0	0.158	1
RHOC	0.15329	-1.38768	0	0.158	1
DDX55	0.153336	-1.30065	0	0.158	1
WBP4	0.153388	1.80656	0.364	0.203	1
LINC00243	0.153581	0.975284	0.364	0.198	1
TRABD	0.153728	0.730827	0.545	0.345	1
ZSCAN21	0.153743	2.1226	0.182	0.073	1
HPCAL1	0.15382	-1.02793	0.182	0.401	1
ATG4C	0.153883	-1.54942	0	0.157	1
CEP170	0.153929	-1.50263	0	0.157	1
ANAPC11	0.154011	-0.910581	0.273	0.468	1
RDX	0.154038	-1.04261	0.091	0.302	1
NUDT13	0.154276	1.82824	0.182	0.073	1
FTSJ3	0.154432	-1.22467	0	0.157	1
PACC1	0.154444	1.87792	0.273	0.145	1
COQ10B	0.154513	1.02547	0.545	0.354	1
ARSA	0.154927	1.62725	0.182	0.07	1
P3H1	0.155029	1.59177	0.182	0.07	1
ILF2	0.155383	-1.03791	0.182	0.378	1
ASXL2	0.155396	-0.575861	0.364	0.559	1
SMU1	0.155405	0.622476	0.636	0.397	1
NDUFA1	0.155416	0.383579	0.909	0.698	1
RAC2	0.155473	0.494647	0.818	0.639	1
ORAI1	0.155725	0.665235	0.545	0.295	1
GOLPH3L	0.155913	2.0042	0.364	0.204	1
PIGBOS1	0.155952	-1.22671	0	0.156	1
CEP162	0.155952	-1.6578	0	0.156	1
APPBP2	0.156013	-0.832141	0.182	0.432	1
PRKCD	0.156072	1.59275	0.182	0.07	1
ACTR3	0.156131	0.431322	1	0.762	1
OPTN	0.156227	0.678908	0.727	0.566	1
NSUN6	0.156402	1.45872	0.455	0.248	1
MYADM	0.156432	-2.01388	0.091	0.27	1
HEATR1	0.156545	-1.38839	0.091	0.267	1
PGBD2	0.156632	1.69439	0.182	0.071	1
TRIM44	0.156729	-1.31521	0.273	0.413	1
NARS	0.156804	-1.04392	0.182	0.379	1
DBF4	0.157211	-0.851362	0.091	0.308	1
PRCP	0.157252	-1.39689	0	0.155	1
TBC1D22A	0.157275	0.511219	0.727	0.725	1
TIAM1	0.157346	-2.01543	0	0.155	1
LANCL1	0.157375	1.13063	0.364	0.21	1
BHLHE40-AS1	0.157395	1.67682	0.182	0.072	1
HEATR3	0.157473	1.31533	0.273	0.129	1
PDCD5	0.157521	0.648393	0.727	0.501	1
SMIM3	0.157532	-1.21323	0	0.155	1
ARSG	0.157579	-1.37253	0	0.155	1
HNRNPA1	0.157585	-0.544465	0.818	0.873	1
LONP1	0.158	-1.19733	0	0.155	1
VAMP3	0.158	-1.16951	0	0.155	1
ALKBH7	0.158388	-0.543709	0.091	0.317	1
SMARCB1	0.158613	-1.33966	0.091	0.263	1
TOPORS	0.15889	1.42476	0.364	0.222	1
GRK2	0.159112	1.53333	0.455	0.3	1
IFNGR1	0.159175	0.584806	0.545	0.32	1
HSPA1A	0.159316	-2.50293	0.091	0.265	1
TPR	0.15936	0.399436	0.818	0.669	1
ATF1	0.159369	-1.04301	0.091	0.298	1
PCK2	0.159482	1.79127	0.182	0.073	1
AMZ2	0.159505	-1.14512	0	0.154	1
NUP107	0.159527	0.947577	0.455	0.296	1
WAS	0.159638	1.11342	0.545	0.348	1
NSF	0.159934	-1.28773	0.091	0.268	1
POLG2	0.160052	0.93676	0.364	0.185	1
ANAPC10	0.160269	-1.39742	0.091	0.27	1
FBXL13	0.160386	1.25878	0.182	0.069	1
SLC41A1	0.160422	1.75381	0.182	0.073	1
PPWD1	0.160861	0.790357	0.545	0.373	1
WWTR1	0.160922	1.66045	0.182	0.073	1
NPHP3	0.161025	0.889242	0.455	0.29	1
RALB	0.161167	-1.31988	0	0.153	1
STMN3	0.161324	1.05584	0.273	0.121	1
ATP5MG	0.161479	-0.447491	0.909	0.927	1
CASTOR2	0.161785	1.95882	0.182	0.075	1
CZIB	0.16198	-1.18549	0	0.152	1
MTMR6	0.162037	1.19193	0.455	0.298	1
LEMD2	0.162076	-1.17069	0	0.152	1
NEK1	0.162146	-0.503426	0.182	0.419	1
PLCG1	0.162501	1.08029	0.273	0.122	1
C5orf22	0.162604	-1.34721	0	0.152	1
WDR41	0.162632	1.75888	0.273	0.134	1
ELMO1-AS1	0.162749	-1.35076	0	0.152	1
GNPNAT1	0.162941	-1.22474	0	0.152	1
FBXL5	0.163116	0.916933	0.545	0.419	1
SNX24	0.163209	0.848148	0.273	0.122	1
ZNF148	0.163218	0.694086	0.727	0.682	1
AC092902.4	0.163231	1.55213	0.182	0.072	1
TNIP2	0.163245	-1.37105	0.091	0.259	1
GMPPA	0.163327	1.57417	0.182	0.071	1
VAMP1	0.163329	1.62702	0.182	0.072	1
SIRT3	0.163513	1.3174	0.273	0.133	1
CUTC	0.163577	1.09997	0.455	0.27	1
COP1	0.163628	0.549723	0.818	0.733	1
ACBD6	0.163787	-1.16633	0.364	0.507	1
MAEA	0.163837	1.00838	0.455	0.258	1
BTAF1	0.16426	0.485719	0.636	0.404	1
ITK	0.164268	-0.927515	0.818	0.731	1
MRPL2	0.164734	-1.10163	0	0.15	1
UBL3	0.164796	0.921802	0.636	0.471	1
MAGI3	0.164828	1.08298	0.455	0.267	1
DENR	0.164967	-1.06459	0.364	0.471	1
AC092652.2	0.164975	2.43482	0.364	0.235	1
MYO9A	0.165024	1.12358	0.545	0.469	1
POLD3	0.165075	-1.35271	0	0.15	1
DDX58	0.165137	0.889769	0.545	0.341	1
HIVEP3	0.165173	-1.986	0	0.15	1
RPGR	0.165271	-1.57683	0	0.15	1
TMEM208	0.165287	-1.10567	0.091	0.275	1
YDJC	0.165368	-1.08923	0	0.15	1
ZFAND1	0.165401	1.1764	0.364	0.228	1
HACE1	0.165417	-1.41604	0	0.15	1
CCNT2-AS1	0.165453	2.05209	0.182	0.074	1
CS	0.165478	-1.25506	0.091	0.265	1
S1PR1	0.165539	1.50469	0.273	0.135	1
SLC16A4	0.165561	1.63158	0.273	0.14	1
ARFGAP2	0.165692	1.06885	0.364	0.201	1
CORO1B	0.165922	-1.42724	0.091	0.263	1
SLFN12L	0.165928	0.784595	0.818	0.701	1
CTSC	0.166073	0.744442	0.636	0.472	1
USHBP1	0.166136	1.96484	0.182	0.076	1
RER1	0.166142	0.718328	0.636	0.435	1
SLFN11	0.166201	-1.29859	0	0.15	1
IL6R	0.16625	-1.70322	0	0.149	1
RB1	0.166287	0.982506	0.636	0.535	1
SSNA1	0.166314	-0.895614	0.182	0.39	1
ZNF708	0.166442	-0.920767	0.182	0.384	1
SH3BP5	0.166449	1.48354	0.273	0.141	1
RABGEF1	0.166663	-1.10175	0.273	0.443	1
MFSD1	0.166667	1.43175	0.273	0.138	1
TCFL5	0.166856	1.5387	0.182	0.071	1
SNF8	0.166885	-1.06574	0.182	0.357	1
MAPK9	0.167039	-1.23282	0.091	0.267	1
LINC01135	0.167137	-1.58955	0	0.149	1
C11orf54	0.167225	1.18446	0.364	0.214	1
QDPR	0.167433	-1.16451	0	0.149	1
CACNA1C	0.16745	1.798	0.273	0.141	1
IPO11	0.167582	-1.43752	0	0.149	1
RPL7	0.167658	-0.35098	1	0.97	1
FBXO4	0.167803	1.20979	0.273	0.13	1
AL137009.1	0.167978	-1.87556	0	0.148	1
USP42	0.168092	0.833974	0.455	0.259	1
DUSP1	0.168127	-2.34291	0	0.148	1
UBE4A	0.168435	0.728187	0.545	0.366	1
XPO1	0.168544	0.541005	0.727	0.51	1
TAGLN2	0.168557	-0.894046	0.455	0.653	1
CARMIL2	0.16868	1.41767	0.182	0.07	1
EYS	0.169073	-1.3792	0	0.148	1
INTS11	0.169122	-1.03931	0	0.148	1
ARMC7	0.16917	1.36954	0.182	0.069	1
GOLGA8A	0.169252	1.02229	0.364	0.205	1
TRIM27	0.169271	-1.20278	0.091	0.264	1
P2RX4	0.169278	0.784983	0.455	0.265	1
ALMS1	0.169463	0.685104	0.545	0.345	1
DBP	0.169522	1.5062	0.273	0.14	1
MTG2	0.169622	-1.23606	0	0.147	1
AL137856.1	0.169635	0.60289	0.455	0.26	1
BOLA2	0.169773	-1.10992	0	0.147	1
PI4KB	0.170011	1.15598	0.364	0.201	1
UBA6-AS1	0.170023	-1.6681	0	0.147	1
ICE2	0.170178	1.01766	0.455	0.31	1
AVL9	0.170249	0.896859	0.545	0.403	1
RPS9	0.17028	-0.346452	1	0.983	1
ZNFX1	0.170311	-1.1091	0.182	0.362	1
RABAC1	0.170332	-0.738349	0.545	0.658	1
HSPA13	0.170395	1.2659	0.364	0.206	1
OTULINL	0.170418	0.783675	0.455	0.262	1
TSPAN31	0.170425	-1.07238	0	0.147	1
AC011447.3	0.170659	1.38037	0.182	0.071	1
KIF1BP	0.170727	-1.27154	0	0.147	1
AC011476.3	0.170727	-1.46025	0	0.147	1
PRDX2	0.170732	0.642307	0.636	0.47	1
STIM2	0.17074	0.62513	0.727	0.568	1
MCEE	0.170828	-1.14899	0	0.147	1
AL158152.1	0.17108	-1.21552	0	0.147	1
PDIA4	0.171084	-1.24598	0.091	0.269	1
MRPL39	0.171181	-1.11456	0	0.147	1
SLC30A9	0.17119	-1.08051	0.182	0.374	1
TTL	0.171288	1.62503	0.273	0.134	1
HIF1AN	0.171349	1.63647	0.273	0.141	1
EXOSC8	0.171423	0.657249	0.545	0.312	1
ZC3H14	0.171714	-1.24069	0.091	0.267	1
SFT2D2	0.171828	-0.659749	0.091	0.304	1
RCAN1	0.171945	1.76035	0.182	0.075	1
AMZ1	0.172024	1.33559	0.182	0.071	1
WDR19	0.172194	-1.43889	0	0.146	1
SURF1	0.172334	0.943208	0.455	0.275	1
PRKD2	0.172495	1.17969	0.364	0.213	1
TAB3	0.172549	-1.3165	0	0.146	1
BIRC6	0.172864	0.385724	0.909	0.831	1
RPP21	0.173001	-0.853928	0.091	0.291	1
ETS1	0.173071	0.404369	1	0.891	1
CTU1	0.173639	2.01209	0.182	0.077	1
CCDC84	0.173644	1.01093	0.455	0.319	1
STX6	0.173713	1.05772	0.364	0.212	1
LAX1	0.173775	-1.26476	0	0.145	1
KDM4C	0.173809	0.388633	0.818	0.704	1
NANS	0.173875	-1.35318	0.091	0.26	1
MAP1LC3B	0.173906	-0.458508	0.364	0.616	1
BPGM	0.17398	-1.16113	0	0.145	1
IL15RA	0.174029	1.34188	0.273	0.133	1
AC020913.1	0.174201	1.42529	0.182	0.072	1
TBCD	0.17423	0.823437	0.455	0.293	1
TPCN1	0.174247	0.951953	0.273	0.125	1
ZNF594	0.174327	2.3632	0.182	0.08	1
RSU1	0.174374	0.809237	0.636	0.474	1
SINHCAF	0.174437	-0.865385	0.182	0.408	1
BATF	0.174558	-1.89967	0.182	0.342	1
STIM1	0.174681	-1.00785	0.455	0.57	1
MGAT2	0.174979	1.94447	0.364	0.221	1
TMEM250	0.17519	1.40611	0.273	0.142	1
MPP7	0.175204	0.415204	0.727	0.506	1
HPS6	0.175381	1.59722	0.182	0.073	1
PDE6D	0.175447	1.53414	0.364	0.23	1
CRTC1	0.175628	-1.2983	0	0.144	1
LRP12	0.175675	1.72038	0.273	0.141	1
FCHO1	0.17568	-1.15195	0	0.144	1
BLOC1S6	0.175772	0.789624	0.545	0.346	1
TMEM263	0.17578	-0.818332	0.091	0.295	1
DOCK11	0.175804	0.895874	0.636	0.558	1
CDS2	0.175806	0.880417	0.455	0.295	1
APAF1	0.17583	1.53776	0.364	0.214	1
AC015971.1	0.175871	1.56584	0.182	0.074	1
DDX60	0.176058	-1.66411	0.091	0.25	1
DYNC1H1	0.176104	0.405825	0.818	0.581	1
NBPF19	0.176139	1.43367	0.273	0.141	1
PPP2R3A	0.176166	0.958982	0.273	0.131	1
DZIP3	0.176461	0.973547	0.364	0.216	1
MVB12B	0.176553	1.13045	0.455	0.311	1
IMP3	0.176792	0.700804	0.636	0.414	1
FAM122A	0.176816	2.17353	0.182	0.078	1
CEMIP	0.176891	1.81102	0.182	0.079	1
RPE	0.176911	1.56549	0.273	0.153	1
CTPS1	0.176926	-1.18518	0	0.143	1
PRPF40A	0.176941	-0.566141	0.455	0.621	1
CD37	0.176986	-0.618815	0.545	0.688	1
CUBN	0.17703	-1.52168	0	0.143	1
SYNJ2	0.177082	-1.36916	0	0.143	1
ZNF337-AS1	0.177101	1.13053	0.273	0.129	1
PNKD	0.177236	1.20792	0.364	0.241	1
MICU1	0.17753	0.500138	0.545	0.334	1
TOR2A	0.177568	1.56138	0.182	0.073	1
AC099063.1	0.177609	1.56145	0.182	0.077	1
ID3	0.177657	-1.80103	0	0.143	1
PRPF40B	0.177657	-1.47104	0	0.143	1
NRIP1	0.177992	1.40591	0.455	0.294	1
FAM114A2	0.178076	-1.1338	0	0.143	1
OBI1	0.17827	0.830676	0.364	0.191	1
PLCB1	0.178507	0.583014	0.636	0.438	1
POGLUT1	0.178653	0.710681	0.364	0.178	1
HOXB2	0.178737	0.874275	0.273	0.123	1
NEO1	0.178758	-1.63602	0	0.142	1
NOL12	0.17918	-1.06046	0	0.142	1
AC211433.1	0.179234	0.77561	0.364	0.185	1
EIF3A	0.179267	0.458636	0.818	0.71	1
RAB33A	0.179338	-1.11537	0	0.142	1
RPS6KC1	0.179376	0.715781	0.545	0.394	1
ATE1	0.179463	0.909072	0.545	0.425	1
FKRP	0.179468	1.4531	0.182	0.073	1
ACACA	0.179543	-1.70227	0.091	0.249	1
C16orf91	0.179549	-1.03552	0	0.142	1
ZNF22	0.179627	-1.24939	0.182	0.334	1
MYO1F	0.179748	0.355785	0.818	0.556	1
EIF2B5	0.179761	-1.04408	0	0.142	1
USP14	0.179777	0.8499	0.545	0.5	1
UBALD1	0.180008	1.81607	0.182	0.077	1
ZNF600	0.180049	0.902471	0.364	0.188	1
CENPP	0.180078	-2.07899	0	0.141	1
WDR75	0.180188	-1.33287	0.091	0.251	1
FBXO44	0.180246	1.84524	0.182	0.076	1
RNF7	0.180307	-0.885826	0.364	0.498	1
SCAMP2	0.180408	0.764034	0.545	0.353	1
PRIMPOL	0.180503	-1.26531	0	0.141	1
ARMT1	0.180556	-1.12108	0	0.141	1
C18orf25	0.180581	0.489025	0.636	0.383	1
GSS	0.180768	-1.15189	0	0.141	1
TAP1	0.180966	-1.21589	0.182	0.346	1
AC006504.5	0.180981	-1.41523	0	0.141	1
ERC1	0.180982	0.718307	0.636	0.539	1
CYCS	0.180996	-1.10275	0.364	0.486	1
RCN1	0.181022	1.95029	0.182	0.081	1
AL137779.2	0.181114	1.44091	0.273	0.15	1
GNA13	0.181173	-0.902595	0.273	0.465	1
SMAD5	0.181225	1.19867	0.364	0.219	1
EIF3H	0.181251	0.424822	0.909	0.74	1
IFT74	0.181354	-1.39583	0	0.141	1
CCDC71L	0.18138	1.16179	0.273	0.133	1
[truncated: 4,269 more rows]
