# Supplementary material for: Single-cell characterization of the gastrointestinal HIV reservoir reveals heterogeneous cellular phenotypes
Source: J Clin Invest. 2025 Dec 23;136(4):e196536. doi: 10.1172/JCI196536 (PMC12904708; doi:10.1172/JCI196536)
Supplement: Supplemental table 13 [file jci-136-196536-s103.xlsx]

## Sheet: HIVpos_Tcell_stimblood
	p_val	avg_log2FC	pct.1	pct.2	p_val_adj
HIV	0	18.662	1	0	0
LINC01090	1.79575e-13	3.48268	0.108	0.007	6.57281e-09
AC105402.3	1.26066e-10	1.95727	0.595	0.202	4.61425e-06
SMOX	5.15054e-10	2.98253	0.243	0.041	1.8852e-05
ZBED2	2.94375e-09	1.55153	0.73	0.308	0.000107747
EML2-AS1	2.99136e-09	3.81157	0.108	0.01	0.00010949
AC003093.1	4.39081e-09	2.17514	0.324	0.074	0.000160712
HIST2H2AA4	5.64314e-09	1.82312	0.378	0.094	0.00020655
AC067930.8	8.96943e-09	3.38788	0.135	0.016	0.000328299
TMEM107	9.06212e-08	1.59544	0.324	0.079	0.00331692
SCN8A	1.00841e-07	2.55303	0.162	0.025	0.00369099
ZIK1	1.12632e-07	3.13485	0.108	0.012	0.00412255
CHST14	1.25316e-07	3.21798	0.108	0.012	0.00458683
CTSC	1.36564e-07	1.27729	0.811	0.447	0.0049985
TEX14	1.37495e-07	1.66198	0.622	0.284	0.00503258
C11orf98	1.53362e-07	2.25866	0.27	0.063	0.00561336
IRF8	1.70007e-07	-3.37466	0.162	0.585	0.00622259
ZDHHC24	1.90141e-07	2.20544	0.243	0.052	0.00695956
IL17F	2.16432e-07	3.77363	0.243	0.053	0.00792184
S100A4	9.25114e-07	1.02722	0.432	0.143	0.033861
CD70	1.07493e-06	2.94955	0.135	0.021	0.0393445
IL12RB1	1.09445e-06	2.93031	0.108	0.014	0.0400591
LINC00649	3.21429e-06	1.39617	0.324	0.094	0.117649
PLS1	3.21599e-06	2.5107	0.108	0.015	0.117712
SNHG9	4.07209e-06	1.31059	0.595	0.264	0.149047
CBY1	4.91283e-06	3.00783	0.108	0.015	0.179819
HECTD2	6.71696e-06	1.4356	0.676	0.35	0.245854
XYLT2	6.92221e-06	1.73696	0.216	0.05	0.253367
AC244131.2	7.60712e-06	2.86561	0.162	0.033	0.278436
MAF	9.02283e-06	0.871976	0.649	0.299	0.330254
AC245014.3	9.83723e-06	1.73125	0.459	0.185	0.360062
C11orf96	1.062e-05	2.38684	0.135	0.024	0.388714
BLOC1S3	1.13648e-05	3.05086	0.108	0.016	0.415973
ZNRF1	1.28669e-05	1.40481	0.378	0.134	0.470955
KIAA2013	1.41999e-05	1.92759	0.243	0.067	0.519745
HLA-B	1.72412e-05	0.426752	1	0.991	0.631062
DLG5	1.85932e-05	2.63333	0.108	0.017	0.680547
TRMT2A	1.94086e-05	2.1037	0.27	0.082	0.710394
GAB3	2.04853e-05	2.49417	0.162	0.035	0.749803
ZNF785	2.41699e-05	2.10852	0.162	0.034	0.884666
AMD1	2.66867e-05	-1.02057	0.595	0.814	0.976785
BAZ1A	2.76394e-05	-1.01238	0.541	0.78	1
LINC00892	3.00145e-05	0.689349	0.568	0.251	1
SSR4	3.21349e-05	0.700847	1	0.854	1
ANKS3	3.28327e-05	1.6096	0.324	0.112	1
KLHDC3	3.43619e-05	1.72599	0.243	0.068	1
IRF4	3.69719e-05	-0.909528	0.811	0.908	1
LTB	4.11298e-05	1.79646	0.351	0.132	1
RASAL2	4.14038e-05	1.44368	0.351	0.124	1
LINC02284	4.29523e-05	2.39575	0.108	0.018	1
NUP62	5.43189e-05	1.27174	0.459	0.209	1
IL32	5.76557e-05	0.826988	0.892	0.663	1
CBR3	5.85951e-05	2.33595	0.108	0.018	1
TNF	6.30085e-05	1.21028	0.838	0.598	1
COX5B	6.99829e-05	0.851889	0.811	0.503	1
CTSB	7.51037e-05	1.24269	0.514	0.243	1
PPP1R2	7.59035e-05	0.828993	0.892	0.657	1
CTDSP1	7.77737e-05	2.20521	0.162	0.038	1
JAKMIP1	8.0218e-05	2.49195	0.108	0.019	1
TRAPPC4	9.01058e-05	1.02716	0.757	0.425	1
GHDC	9.27102e-05	3.39495	0.108	0.02	1
CYTIP	9.94357e-05	-1.68792	0.351	0.643	1
ZNF383	0.000106667	1.6853	0.216	0.061	1
SNX20	0.000114978	2.12327	0.135	0.029	1
SLC27A2	0.000117022	1.06188	0.568	0.272	1
NUMB	0.000119159	0.93569	0.568	0.281	1
ZNF343	0.000120144	2.22238	0.162	0.04	1
PRDX2	0.000124102	1.44091	0.514	0.272	1
TPM4	0.000134453	1.18344	0.324	0.118	1
COG3	0.000157928	1.2279	0.514	0.275	1
ATP5MPL	0.000158355	0.771208	0.865	0.592	1
HLA-DRB5	0.000182224	1.99727	0.108	0.02	1
RPS4Y1	0.000188987	-1.40598	0.324	0.608	1
HNRNPLL	0.000195909	0.695539	0.622	0.323	1
AP005329.1	0.000196183	2.60152	0.108	0.021	1
ZNF451	0.000197042	1.15717	0.514	0.252	1
AC068587.4	0.000199467	1.20096	0.432	0.193	1
AC011462.5	0.000218855	2.37762	0.108	0.021	1
GZMB	0.00022376	1.23245	0.622	0.358	1
ZC2HC1A	0.000224723	2.01402	0.108	0.021	1
ARHGAP11B	0.000226325	2.20812	0.108	0.021	1
SSR1	0.000233432	0.971856	0.703	0.411	1
CCDC51	0.000244513	2.36017	0.108	0.021	1
DOCK11	0.000245897	1.26576	0.324	0.127	1
HLA-DQB1	0.000264662	1.47765	0.189	0.054	1
MEST	0.00029621	2.47394	0.108	0.021	1
CHMP2A	0.000299582	0.783744	0.757	0.499	1
CDKN2A	0.000318739	2.61684	0.108	0.022	1
NBEAL2	0.000319927	2.23824	0.108	0.022	1
P2RX5	0.000340976	2.06784	0.135	0.031	1
FAM83D	0.000359802	2.07718	0.162	0.043	1
ASB3	0.000362587	0.78938	0.514	0.25	1
ARMCX6	0.00036804	2.06858	0.189	0.055	1
C19orf12	0.000414685	1.71817	0.216	0.07	1
CCL20	0.000422075	1.99432	0.541	0.312	1
WDR44	0.000429307	1.92559	0.27	0.101	1
DNLZ	0.000435053	1.53026	0.297	0.115	1
AC017002.3	0.00044323	1.23675	0.216	0.066	1
MT-CO3	0.000448426	0.370986	1	0.996	1
SMURF2	0.000476548	1.28136	0.324	0.136	1
BRMS1	0.000477719	1.07046	0.459	0.213	1
ACTN4	0.000478778	0.923838	0.676	0.418	1
DNA2	0.000523471	2.14747	0.108	0.023	1
LAMTOR1	0.000541681	1.00646	0.568	0.305	1
PDIA6	0.000549718	0.476295	1	0.846	1
EIF5	0.000550975	-0.672766	0.865	0.918	1
RNF187	0.000564602	2.09748	0.162	0.046	1
MIR646HG	0.000582505	1.52055	0.216	0.07	1
IL1R2	0.000587013	0.791561	0.162	0.044	1
ARHGAP10	0.000593324	0.90848	0.351	0.143	1
RABAC1	0.000597586	1.39209	0.405	0.199	1
PHF21A	0.000625433	1.34333	0.297	0.116	1
LRR1	0.000629177	1.54916	0.243	0.087	1
IL7R	0.000634704	-1.50402	0.459	0.646	1
HLA-DQA1	0.000635934	0.886541	0.135	0.034	1
NFIA	0.000636592	2.33028	0.108	0.023	1
DNAJC10	0.000650857	1.28524	0.541	0.306	1
U2AF1L4	0.000717351	1.98642	0.135	0.034	1
ZNF714	0.000718242	2.73595	0.108	0.024	1
SPIN2B	0.000733742	2.16383	0.108	0.023	1
STK17A	0.000741405	-1.44312	0.324	0.552	1
ZNF282	0.000748398	1.34762	0.216	0.07	1
TULP2	0.000756188	1.92332	0.135	0.034	1
C2CD5	0.000777225	1.87936	0.243	0.088	1
AC103591.3	0.000781891	1.30557	0.27	0.098	1
TNFRSF18	0.000782983	0.608463	0.514	0.259	1
TRERF1	0.000807477	3.15077	0.135	0.035	1
TAF6L	0.000817432	2.05667	0.135	0.035	1
GAPDH	0.000824761	0.496409	1	0.928	1
RRS1	0.000833262	-1.27688	0.378	0.579	1
GLS	0.000836951	-0.648662	0.946	0.953	1
POU2AF1	0.000853883	1.69087	0.27	0.108	1
RNF24	0.000863266	1.81566	0.216	0.074	1
SEC11A	0.00086553	0.83148	0.676	0.414	1
AC079793.1	0.00087462	1.0625	0.351	0.15	1
DLGAP1	0.000880593	2.54513	0.189	0.062	1
LRBA	0.000928782	0.702083	0.865	0.72	1
ATP5F1E	0.000946842	0.484149	0.973	0.935	1
SNHG5	0.000967699	-0.981606	0.676	0.775	1
KIAA0556	0.000989027	1.33038	0.351	0.162	1
LINC01215	0.00101143	-1.99975	0.162	0.407	1
ACP2	0.00102196	2.02397	0.135	0.035	1
EPHB1	0.00106417	1.7552	0.108	0.024	1
HIBCH	0.00106589	0.913258	0.622	0.371	1
SMAD7	0.00107628	1.23823	0.189	0.06	1
AL360012.1	0.00108071	1.46537	0.243	0.092	1
ATP6V1D	0.00111238	1.08737	0.486	0.267	1
DALRD3	0.00112849	1.88227	0.189	0.062	1
COPB2	0.00114244	0.898939	0.595	0.327	1
AFDN	0.00116239	0.975759	0.541	0.309	1
PIK3C3	0.00117146	0.944609	0.541	0.302	1
GADD45G	0.00118512	1.02228	0.459	0.224	1
OSBPL3	0.00120806	0.716659	0.811	0.555	1
ANP32B	0.00125035	-0.629859	0.838	0.88	1
COMMD5	0.00126213	1.28645	0.324	0.14	1
KIF5C	0.00132091	1.27638	0.27	0.104	1
C9orf16	0.00141857	0.717145	0.73	0.465	1
RPL5	0.00144109	-0.300467	1	0.987	1
SNRPD3	0.00145593	-1.01938	0.405	0.617	1
OSTC	0.00145958	0.631624	0.865	0.68	1
TIAM1	0.00150266	-1.07262	0.405	0.679	1
NAP1L1	0.00150875	-0.503055	0.892	0.955	1
SPIN1	0.00152295	1.24595	0.27	0.108	1
PALM2-AKAP2	0.00153097	0.97376	0.351	0.156	1
COX6B1	0.00154305	0.694998	0.865	0.704	1
MT-ND6	0.0015492	0.777186	0.568	0.308	1
NDUFA8	0.00158052	1.29234	0.297	0.123	1
SEPTIN1	0.00160301	1.46043	0.243	0.092	1
YPEL5	0.00161541	1.09391	0.297	0.124	1
HSD17B8	0.0016272	1.93071	0.108	0.025	1
LINC00158	0.00165877	1.6125	0.162	0.049	1
INF2	0.00168121	1.88926	0.108	0.025	1
PRKCH	0.00168913	0.478263	0.838	0.674	1
SNAPC3	0.00173771	1.08959	0.243	0.089	1
PLPPR3	0.00175991	2.29267	0.135	0.038	1
ANXA6	0.00176424	1.90035	0.135	0.037	1
BRIX1	0.00178796	-0.772132	0.622	0.749	1
PTCH2	0.00181397	1.68018	0.162	0.05	1
TMEM173	0.00182298	1.56459	0.243	0.094	1
PITPNM1	0.00183456	1.86601	0.108	0.026	1
CHCHD5	0.00188357	1.66596	0.297	0.132	1
ATP5MD	0.00189972	0.614751	0.865	0.745	1
AC239799.2	0.00191542	1.53789	0.243	0.095	1
RRM2	0.00192988	2.0913	0.108	0.026	1
TRAM1	0.00195232	0.846333	0.676	0.477	1
GPHN	0.00199056	0.495868	0.892	0.719	1
NDUFA11	0.00199383	0.604882	0.811	0.673	1
TMEM87B	0.00201081	1.20532	0.243	0.093	1
OXA1L	0.0020205	1.18738	0.324	0.147	1
LAMTOR2	0.00202676	1.3134	0.27	0.113	1
PGGHG	0.00203781	0.92199	0.541	0.315	1
MED15	0.00208914	1.3024	0.405	0.213	1
GNAS	0.00209256	0.340489	0.919	0.722	1
NEXMIF	0.00209812	1.48201	0.108	0.026	1
TET2	0.00211984	0.531223	0.784	0.57	1
PGAM1	0.00216079	0.421678	1	0.882	1
STARD7-AS1	0.00216811	1.90656	0.108	0.026	1
HLA-C	0.00217958	0.396287	1	0.953	1
MAPKAPK2	0.00218442	0.498838	0.73	0.443	1
STARD3NL	0.00218815	1.59262	0.216	0.08	1
OGN	0.00219428	1.19246	0.216	0.078	1
HLA-DPA1	0.00220923	1.7645	0.162	0.052	1
CD40LG	0.00226695	0.548837	0.865	0.728	1
LCMT1	0.00229751	1.27235	0.351	0.178	1
IL23R	0.00230769	1.82645	0.135	0.039	1
GFER	0.00230825	1.60312	0.216	0.079	1
WAC	0.00232824	-1.12622	0.432	0.617	1
C1orf112	0.0023458	-2.79663	0.054	0.278	1
KAT2B	0.00236082	1.02006	0.216	0.078	1
CCR6	0.00243621	1.42063	0.108	0.027	1
CACNA1D	0.00245172	1.833	0.135	0.038	1
AC025188.1	0.00248645	2.2288	0.108	0.027	1
TAF4B	0.00251048	-1.49137	0.324	0.533	1
MAP4	0.0025307	0.465172	0.784	0.494	1
CKS2	0.0025555	0.617347	0.676	0.431	1
PSME2	0.00256079	0.54193	0.838	0.739	1
FMNL2	0.00259291	1.3947	0.243	0.099	1
FTO	0.002686	1.05442	0.486	0.29	1
ST8SIA1	0.00277639	1.32928	0.243	0.099	1
SEL1L	0.00286459	0.737023	0.73	0.468	1
PTBP1	0.00289327	0.62625	0.838	0.584	1
SEPTIN6	0.00290859	0.902353	0.622	0.406	1
ARF6	0.00293888	0.651972	0.811	0.599	1
SLC19A1	0.00294938	1.58164	0.189	0.067	1
PIP4K2B	0.00295482	1.87886	0.108	0.027	1
SCOC	0.00296109	1.84865	0.162	0.053	1
AC124016.1	0.00298049	1.68541	0.162	0.052	1
BACH1-AS1	0.00301668	2.01295	0.108	0.028	1
ZC3H12C	0.00302905	2.5835	0.108	0.028	1
WASHC2C	0.00304822	1.5906	0.162	0.052	1
PTPRM	0.00309822	1.36889	0.189	0.067	1
AIM2	0.00310415	0.784388	0.568	0.329	1
POP5	0.00312765	1.27646	0.351	0.176	1
SIRT1	0.00316323	-3.55625	0	0.193	1
XIST	0.00318729	0.56923	0.405	0.196	1
MB21D2	0.00319171	0.992026	0.27	0.114	1
SLC35G2	0.00320442	1.67612	0.108	0.028	1
SEM1	0.00322351	0.585995	0.811	0.686	1
COQ4	0.00326714	1.32329	0.243	0.098	1
DUSP16	0.00327008	0.420838	0.459	0.23	1
PUM2	0.00327656	0.527594	0.784	0.531	1
SERINC5	0.00329801	1.05127	0.541	0.335	1
GNA15	0.00332632	1.0985	0.216	0.081	1
IL21	0.00338991	0.928236	0.486	0.279	1
AC022146.2	0.00341689	1.76627	0.108	0.028	1
ZNF384	0.00341766	1.38967	0.243	0.1	1
MT-ATP8	0.003477	0.823084	0.595	0.383	1
RCN2	0.00349447	0.822714	0.405	0.2	1
WDR83OS	0.00354437	0.774548	0.676	0.483	1
EI24	0.00354548	-2.02721	0.108	0.314	1
RPN1	0.00360504	0.727589	0.703	0.487	1
KRAS	0.00360838	0.862987	0.595	0.39	1
ADCK2	0.00365711	1.67654	0.135	0.04	1
NUDT5	0.00367973	0.680921	0.676	0.417	1
AMMECR1	0.00376737	1.07509	0.351	0.17	1
GON7	0.00380017	1.18386	0.216	0.08	1
HERC4	0.00381307	-1.88919	0.135	0.349	1
MT-CO1	0.00383012	0.406002	1	0.997	1
TNFRSF1A	0.0038527	1.95114	0.135	0.041	1
B3GALNT2	0.00387495	1.08216	0.216	0.082	1
ZNF407	0.0038964	0.591957	0.784	0.499	1
JUND	0.00400626	0.734158	0.649	0.408	1
MSI2	0.0040325	0.949334	0.622	0.434	1
AC025682.1	0.00404127	1.16721	0.27	0.113	1
RPS6KA1	0.00414249	1.77566	0.189	0.071	1
PTGER4	0.00417496	0.715934	0.73	0.491	1
UQCRQ	0.00421971	0.651014	0.865	0.688	1
S100A6	0.00423071	0.551302	0.703	0.491	1
CYB561D2	0.00434733	1.46296	0.216	0.087	1
RREB1	0.0044512	1.10817	0.351	0.181	1
MT-CYB	0.00445732	0.373086	0.973	0.987	1
RNASEK	0.0044694	0.764193	0.676	0.443	1
SIPA1L2	0.00458508	0.548193	0.811	0.57	1
CARD11	0.00460237	0.949153	0.459	0.254	1
LRRC47	0.00461421	1.04005	0.297	0.132	1
NCOA2	0.00463612	0.600894	0.541	0.343	1
TMUB1	0.00464343	1.68454	0.162	0.056	1
TRIB1	0.0046883	1.36236	0.351	0.176	1
PPP4C	0.0047285	0.796878	0.622	0.368	1
PPARD	0.00477291	1.11833	0.297	0.136	1
NDUFB3	0.00479919	0.840046	0.514	0.312	1
TCTN3	0.00487709	-2.36317	0.027	0.223	1
COX8A	0.00488138	0.869333	0.784	0.549	1
CEP41	0.00489691	1.81753	0.108	0.029	1
OST4	0.00490405	0.581859	0.865	0.757	1
ECHS1	0.00490754	1.31783	0.216	0.085	1
MTMR8	0.00492139	2.10079	0.135	0.042	1
CTDSPL2	0.00492543	0.755771	0.486	0.283	1
A1BG	0.00493874	1.46148	0.162	0.055	1
ABHD12	0.00494117	1.07723	0.243	0.101	1
RACK1	0.00497171	-0.338283	1	0.98	1
MICAL3	0.00498803	0.648106	0.432	0.217	1
MIR155HG	0.00499675	-0.423893	1	0.994	1
ATP1A1	0.00513308	-0.802585	0.676	0.735	1
IWS1	0.00518618	-1.08778	0.243	0.478	1
SEPHS1	0.00529272	0.896143	0.351	0.171	1
USP50	0.00538487	1.79409	0.108	0.03	1
CD3E	0.00539363	0.61688	0.676	0.458	1
DMAC1	0.00542719	1.32886	0.297	0.15	1
GOLM1	0.00544287	1.75081	0.108	0.03	1
SPTSSA	0.00554842	1.36092	0.216	0.088	1
IL4	0.00557318	2.3053	0.162	0.057	1
DEXI	0.00558575	0.994315	0.297	0.131	1
ADAM15	0.00561441	1.85405	0.162	0.058	1
TMX1	0.00561507	0.929418	0.459	0.276	1
PKIA	0.00566486	-1.34931	0.432	0.599	1
LRRC8C	0.00568915	-0.835672	0.568	0.741	1
ATG5	0.00581619	0.564568	0.757	0.527	1
C4orf46	0.00587603	2.1999	0.108	0.031	1
ATP2C1	0.00596674	0.887153	0.459	0.288	1
BACH2	0.00606055	-0.893335	0.919	0.91	1
CEP112	0.00608264	0.773291	0.216	0.084	1
UBE2J1	0.00610516	1.45271	0.297	0.149	1
IQCG	0.006106	0.940651	0.595	0.42	1
ZNF852	0.00618763	1.86692	0.108	0.03	1
DYNLT3	0.00628029	0.808441	0.486	0.276	1
TMEM273	0.00628882	1.62816	0.189	0.072	1
PITPNC1	0.00629963	-2.21295	0.216	0.41	1
STOM	0.00633454	0.795352	0.486	0.296	1
RPS20	0.00634176	-0.32074	1	0.984	1
UBE2Q1	0.00636181	1.33668	0.378	0.204	1
PTGER2	0.00638064	1.38769	0.135	0.042	1
SELL	0.00643372	-1.25598	0.189	0.414	1
AL391832.4	0.00649462	1.86801	0.108	0.031	1
CPPED1	0.00654268	1.43647	0.108	0.03	1
CA5B	0.00657098	0.758163	0.324	0.153	1
LINC00910	0.00667627	0.56566	0.459	0.268	1
MAN1B1-DT	0.00676151	1.94174	0.135	0.045	1
BAG2	0.00678706	1.31498	0.216	0.089	1
TNFRSF4	0.00681349	0.762239	0.73	0.583	1
SH2D3A	0.00682351	1.19017	0.243	0.106	1
MAN1A2	0.00685543	0.934717	0.459	0.274	1
CYBA	0.00694234	1.00029	0.541	0.348	1
DDX3Y	0.00696787	-1.03905	0.189	0.416	1
TRIM66	0.00701072	1.36984	0.162	0.057	1
ZMAT2	0.00704249	0.694558	0.757	0.543	1
SEPTIN7	0.00721067	0.336244	0.892	0.803	1
BOLA3	0.00732788	0.63513	0.622	0.382	1
LOXL2	0.0073346	2.10398	0.108	0.031	1
FAM168A	0.00734786	1.67248	0.135	0.045	1
RBM26-AS1	0.00737802	1.34735	0.162	0.057	1
ATP6V0A2	0.00745203	-1.39416	0.27	0.455	1
USP46	0.00749726	1.69593	0.135	0.045	1
DENND5A	0.00750052	-1.94491	0.135	0.329	1
CD47	0.00752578	-0.917924	0.432	0.613	1
GCC2	0.00753359	0.715615	0.486	0.277	1
POP7	0.00753692	0.844226	0.459	0.266	1
NDUFA3	0.00753912	0.570517	0.595	0.355	1
GPKOW	0.00763112	1.3584	0.162	0.057	1
ZDHHC16	0.00768848	0.781247	0.432	0.23	1
PRDX3	0.00771287	0.801161	0.595	0.386	1
WDR43	0.00784093	-0.413326	0.865	0.913	1
SAP30	0.00787855	1.18841	0.189	0.072	1
STYX	0.00809679	1.10991	0.297	0.145	1
CD52	0.00810688	0.419631	0.432	0.23	1
VPS36	0.00810876	-0.944759	0.405	0.572	1
C1GALT1	0.00816875	0.761628	0.514	0.331	1
CASC11	0.00818979	1.11234	0.297	0.143	1
MCOLN2	0.00842347	0.391872	0.568	0.338	1
RBL1	0.00850958	1.17206	0.216	0.088	1
CD84	0.0085224	0.512268	0.378	0.196	1
SINHCAF	0.00854308	-0.809736	0.541	0.688	1
KLHL2	0.00861177	-3.16621	0.027	0.194	1
TNRC6C	0.00868695	0.785997	0.405	0.225	1
SMAD5	0.00869181	1.73653	0.162	0.061	1
ACSL4	0.00869576	-1.0453	0.595	0.65	1
PAK4	0.00869976	1.77527	0.108	0.032	1
KCNQ5	0.00872332	-1.05794	0.486	0.655	1
AOPEP	0.00879214	1.57408	0.297	0.154	1
RARA	0.00883547	1.25259	0.189	0.076	1
PELI1	0.00894636	0.500705	0.703	0.526	1
CXCR4	0.00898463	1.03041	0.135	0.044	1
PDLIM5	0.00914657	-1.6882	0.135	0.327	1
NDUFB7	0.0091882	0.902471	0.541	0.383	1
OOEP	0.00932579	1.07742	0.378	0.201	1
ZBTB32	0.00933917	0.882546	0.216	0.09	1
C12orf40	0.00941261	2.11126	0.108	0.033	1
SPATS2L	0.00943772	1.15908	0.162	0.06	1
NTRK2	0.00946322	2.21497	0.108	0.033	1
ADAM12	0.00951735	1.13085	0.135	0.046	1
ADNP	0.00962672	-1.82152	0.189	0.343	1
IL4I1	0.00962848	1.9051	0.108	0.033	1
ARL4C	0.00963039	0.970474	0.189	0.074	1
TFR2	0.00969407	1.94708	0.108	0.032	1
NDUFV1	0.00970956	0.92622	0.378	0.211	1
GIPC1	0.00977027	1.99635	0.108	0.033	1
ZCWPW2	0.00977591	2.15864	0.108	0.033	1
DDX5	0.00981089	-0.302345	1	0.988	1
UCHL3	0.0098377	0.653713	0.649	0.511	1
MYL12B	0.00991004	0.407853	0.919	0.777	1
GFI1	0.0100112	-1.89932	0.081	0.264	1
CDR2	0.0100165	1.04914	0.486	0.297	1
DENND4A	0.0100359	-1.34934	0.459	0.605	1
DPM3	0.0101108	1.33978	0.243	0.112	1
AC027097.2	0.010158	1.24474	0.216	0.092	1
RUNDC1	0.0102326	1.4159	0.162	0.06	1
ATP6V1E1	0.0102562	0.773593	0.459	0.274	1
MRPS21	0.0102882	0.682781	0.73	0.583	1
MDH2	0.0104977	0.490042	0.757	0.51	1
CD59	0.0106634	0.730412	0.459	0.263	1
RBMS1	0.0107361	-1.28083	0.541	0.639	1
ELOVL6	0.0107444	-3.88338	0	0.151	1
PSMD10	0.0107927	1.89655	0.135	0.048	1
TENT2	0.0108109	-0.635119	0.243	0.468	1
CFAP298	0.0108356	0.735982	0.514	0.305	1
PQBP1	0.010928	0.814178	0.486	0.292	1
PAIP2	0.0109989	0.406153	0.568	0.323	1
PPP2R5C	0.0110929	0.660883	0.541	0.326	1
DBI	0.0111238	0.603582	0.703	0.482	1
ATP2B1-AS1	0.0111734	1.28079	0.189	0.077	1
NSMCE3	0.0112253	0.949924	0.351	0.184	1
IL10RB	0.0112753	1.31441	0.216	0.095	1
BCKDK	0.0113549	1.81838	0.135	0.048	1
HTATSF1	0.0113907	1.1259	0.378	0.217	1
KIF2A	0.0114599	0.428695	0.73	0.53	1
PLCG1	0.0114663	2.07794	0.108	0.034	1
GPR65	0.011573	1.16767	0.27	0.129	1
NUP160	0.0116181	0.652069	0.649	0.469	1
ZNF81	0.0116419	1.47131	0.162	0.062	1
ZFAS1	0.0116632	-0.35267	0.811	0.897	1
LAT	0.0116673	0.871458	0.378	0.206	1
FBXO9	0.0118588	1.03446	0.243	0.111	1
ZFYVE19	0.0118832	1.33015	0.135	0.046	1
XCL1	0.0118858	1.83799	0.378	0.214	1
NF1	0.0118932	0.748663	0.405	0.228	1
ANAPC15	0.011927	1.09441	0.243	0.108	1
NRARP	0.0119364	1.56956	0.108	0.033	1
CNDP2	0.0119635	0.695754	0.405	0.222	1
SEC61G	0.0120622	0.44645	0.892	0.866	1
TBK1	0.0121351	1.38154	0.216	0.095	1
NUDT21	0.0121416	0.936797	0.459	0.3	1
HEG1	0.0121852	1.30578	0.189	0.079	1
U2AF1L5	0.0122308	1.60741	0.108	0.033	1
WDPCP	0.0122317	0.621824	0.432	0.234	1
IL17A	0.0122376	1.57604	0.216	0.093	1
DYNLL1	0.0122904	0.692925	0.568	0.411	1
AL117209.1	0.0123086	1.09478	0.162	0.06	1
YES1	0.0123122	-0.817596	0.351	0.555	1
BAK1	0.0127479	1.79725	0.135	0.049	1
OSTF1	0.0127867	0.829424	0.216	0.092	1
PHF8	0.0127987	-2.32925	0.027	0.186	1
CD82	0.0128627	0.498215	0.676	0.487	1
AC138123.1	0.0128686	0.809539	0.297	0.145	1
TESPA1	0.0129076	0.437383	0.703	0.475	1
AL138724.1	0.0129557	1.00211	0.189	0.075	1
ARFRP1	0.0130889	0.880277	0.297	0.146	1
ABRACL	0.0131538	0.447338	0.811	0.643	1
CASC4	0.0132337	0.774607	0.459	0.274	1
CD3EAP	0.0132436	-1.2975	0.189	0.361	1
RICTOR	0.0132579	0.948538	0.432	0.257	1
AL138930.1	0.0133409	1.6179	0.135	0.048	1
AC006369.1	0.013396	0.764072	0.297	0.151	1
CTTN	0.0134062	1.08621	0.297	0.151	1
TPD52L2	0.0135517	0.89042	0.405	0.228	1
ILF3-DT	0.013662	1.21685	0.297	0.152	1
GLIPR2	0.0138989	2.84885	0.108	0.036	1
ARL2BP	0.0139288	1.22615	0.243	0.113	1
MAGEF1	0.013955	2.3099	0.108	0.035	1
PLP2	0.0139696	1.12922	0.324	0.174	1
IL1R1	0.0139802	0.986493	0.351	0.196	1
MED9	0.0139989	1.12028	0.162	0.061	1
DHRS4L2	0.0140408	1.66819	0.108	0.034	1
AGPAT4	0.0140439	1.27912	0.162	0.065	1
PSMC5	0.0140653	0.590107	0.73	0.568	1
DLGAP1-AS1	0.0140719	1.65988	0.108	0.034	1
GLUL	0.014189	0.638275	0.432	0.246	1
AGGF1	0.0142753	1.17023	0.27	0.135	1
TTLL12	0.0144308	0.634268	0.378	0.198	1
STT3A	0.014561	0.782405	0.405	0.235	1
ZSCAN5A	0.0146551	1.05274	0.189	0.079	1
PLA2G12A	0.0148045	-1.8264	0.054	0.22	1
STAT5A	0.0148332	-0.864586	0.541	0.675	1
GRAMD1B	0.0148905	1.00729	0.189	0.081	1
QPCTL	0.0150029	0.72653	0.243	0.108	1
TUFT1	0.0150664	1.51934	0.108	0.034	1
UGCG	0.0150714	0.709244	0.514	0.308	1
EPC2	0.0151633	-1.00629	0.216	0.426	1
CBWD6	0.0151983	1.7961	0.135	0.05	1
TRAPPC3	0.0153184	1.00595	0.378	0.227	1
CPT1A	0.0153406	1.58994	0.135	0.049	1
FCMR	0.0154024	1.55417	0.135	0.049	1
HIPK2	0.0154476	0.528728	0.568	0.36	1
SRSF7	0.0154624	-0.342292	0.919	0.982	1
TUBD1	0.0154671	1.29392	0.135	0.048	1
PRRC2A	0.015515	0.958229	0.351	0.202	1
POLR3A	0.0155226	0.913593	0.351	0.197	1
TNFAIP8	0.0155694	-0.523444	0.973	0.968	1
IRF2	0.0156619	0.657328	0.189	0.076	1
SRSF10	0.0156659	-0.485108	0.838	0.877	1
ZBTB1	0.0157113	0.669824	0.297	0.153	1
JPT1	0.0157794	0.561747	0.757	0.619	1
SSR2	0.0158027	0.76044	0.703	0.499	1
GRK2	0.0158029	1.60595	0.135	0.05	1
INPP5D	0.0158219	1.15971	0.189	0.079	1
INSIG1	0.0158709	-1.81753	0.297	0.46	1
MRPS35	0.0159199	0.505088	0.73	0.544	1
GEM	0.0159738	-2.44961	0.081	0.248	1
EIF2S1	0.0159814	0.471705	0.919	0.814	1
NPAS2	0.0160018	-3.52639	0	0.136	1
SART3	0.0163483	-1.43807	0.054	0.227	1
GTF2A2	0.0164679	0.547863	0.784	0.619	1
ZNF432	0.0164992	0.875617	0.243	0.111	1
SLC19A2	0.016513	0.802889	0.351	0.192	1
IFNG	0.0166635	0.490032	0.757	0.643	1
AC127035.1	0.0166684	1.33657	0.189	0.083	1
NDUFA6	0.0167067	0.529997	0.73	0.484	1
PSMB3	0.01676	0.331434	0.946	0.872	1
TAF9B	0.0168156	1.69218	0.108	0.035	1
STN1	0.0168392	1.06205	0.216	0.095	1
NOLC1	0.0171255	-0.487968	0.865	0.858	1
COMTD1	0.0171365	1.06274	0.216	0.097	1
RPF2	0.0171865	-0.541456	0.757	0.791	1
RPS6KC1	0.0172194	0.841959	0.486	0.3	1
SLC25A11	0.0172397	1.15581	0.243	0.12	1
PDCD6	0.0173443	0.678054	0.649	0.494	1
UXT	0.0173948	0.379269	0.838	0.643	1
DNTTIP1	0.0174107	1.04318	0.189	0.078	1
CSNK1G3	0.0174557	0.579306	0.405	0.231	1
ZNRF3	0.0176516	-1.75451	0.108	0.269	1
WDR89	0.0176592	-1.63105	0.081	0.249	1
ZNF45	0.0177268	1.69884	0.135	0.051	1
INPP1	0.0177577	1.4516	0.135	0.051	1
ASPHD2	0.0178285	1.11245	0.189	0.08	1
STXBP3	0.0178336	0.958022	0.378	0.224	1
KDM6B	0.0178691	-0.846579	0.649	0.771	1
EML2	0.0179307	1.29288	0.189	0.083	1
RPS21	0.0180284	0.348678	1	0.986	1
PTK2	0.0183017	-1.58956	0.054	0.219	1
FAM135A	0.0183713	1.20525	0.135	0.05	1
ADD3	0.0184318	1.15499	0.162	0.066	1
AC010201.3	0.0184657	1.74729	0.162	0.068	1
ATP5MF	0.0184869	0.688188	0.73	0.611	1
RASA2	0.0184991	-1.14746	0.135	0.318	1
UBE2B	0.0185949	-0.61545	0.568	0.699	1
AGAP4	0.0186601	1.60526	0.108	0.036	1
BCL2A1	0.0186625	-0.501732	0.919	0.946	1
ASAP1-IT2	0.0186949	1.77349	0.108	0.036	1
TOB2	0.0187433	0.92887	0.27	0.134	1
RASGEF1B	0.0188589	1.15411	0.297	0.156	1
TMEM204	0.0188756	2.25376	0.108	0.037	1
CD69	0.0189132	-0.60493	0.892	0.948	1
LINC00944	0.0189665	0.87007	0.27	0.135	1
WASHC2A	0.0189779	1.11508	0.162	0.063	1
CMTM4	0.0191529	1.87581	0.135	0.052	1
SPN	0.0192158	0.942667	0.189	0.08	1
ZFAT	0.0193737	0.770893	0.243	0.113	1
PPDPF	0.0194041	0.625447	0.486	0.316	1
CPSF3	0.019452	1.17524	0.243	0.121	1
LINC00513	0.0195519	-0.42286	0.838	0.927	1
ATP5F1B	0.0196443	0.354409	0.838	0.739	1
TLCD1	0.0197086	1.14003	0.162	0.064	1
MTERF1	0.0197168	1.09364	0.243	0.117	1
MIB1	0.0197233	0.454815	0.351	0.185	1
UTP6	0.0197967	-0.682088	0.432	0.642	1
PIK3CA	0.0198562	-1.85653	0.081	0.24	1
TESK1	0.0198644	1.20379	0.216	0.103	1
CHST11	0.0198854	0.339135	0.73	0.547	1
EMB	0.0198885	0.897584	0.324	0.18	1
PDE4B	0.0199144	-1.11386	0.378	0.546	1
PSMG3	0.0199723	0.871041	0.324	0.174	1
HCST	0.0199959	0.968281	0.297	0.166	1
NEDD8	0.0200065	0.747321	0.649	0.447	1
AC018557.3	0.0201392	1.78071	0.108	0.036	1
CNBP	0.0201821	-0.415849	0.919	0.893	1
TG	0.020237	-1.96346	0.108	0.262	1
ERAL1	0.0205151	1.24241	0.243	0.12	1
MAML2	0.0205352	-0.491325	0.838	0.925	1
ITPR3	0.0205522	1.23213	0.216	0.104	1
CBFA2T2	0.020618	1.06104	0.243	0.121	1
AKAP10	0.0207734	0.692028	0.459	0.305	1
DDX39A	0.0207809	-0.75041	0.514	0.656	1
ACSF3	0.0209038	0.951767	0.243	0.119	1
ALOX5AP	0.021038	1.1972	0.108	0.036	1
RBBP4	0.0210518	0.595104	0.541	0.37	1
CETN2	0.0211139	1.36102	0.135	0.051	1
FAM174C	0.0211551	0.532732	0.622	0.4	1
AC092821.3	0.0213054	-2.44223	0.081	0.227	1
SCFD1	0.0213149	0.486491	0.757	0.596	1
MAST2	0.0213211	0.787011	0.459	0.301	1
PYURF	0.0213305	1.0509	0.432	0.28	1
GRAMD4	0.0213421	0.820113	0.297	0.155	1
DOK2	0.0214973	1.04168	0.162	0.066	1
AC006329.1	0.0215229	1.1224	0.243	0.122	1
PTS	0.021637	0.724574	0.459	0.275	1
LINC00630	0.0216761	1.6884	0.108	0.037	1
WDR48	0.0217479	-2.79074	0	0.125	1
TSNAX	0.0217546	-2.70259	0	0.125	1
RRAS2	0.0219336	-1.10594	0.297	0.463	1
PNPO	0.0219445	1.43254	0.189	0.086	1
AFG1L	0.0219576	1.73375	0.108	0.037	1
FLT1	0.0220582	-2.24036	0.027	0.172	1
TCEA1	0.0222459	0.36144	0.811	0.628	1
P4HTM	0.022262	1.31979	0.108	0.036	1
AL138720.1	0.0222744	1.1698	0.351	0.213	1
HMGN3	0.0223029	1.14076	0.216	0.102	1
AC073333.1	0.0223161	-2.66394	0.027	0.162	1
CLTB	0.0223559	-0.81059	0.324	0.527	1
ZNF761	0.0224253	1.27804	0.135	0.05	1
CCDC18	0.0225355	0.542636	0.432	0.269	1
IARS	0.0226599	-0.448218	0.865	0.871	1
INO80D	0.022981	-0.958805	0.27	0.447	1
CLPTM1	0.0230414	1.11612	0.297	0.17	1
NXT1	0.0230818	-0.817419	0.459	0.603	1
C1orf50	0.0230926	1.11867	0.189	0.082	1
SNX6	0.0231194	0.590527	0.595	0.428	1
LIN52	0.0231377	1.40808	0.27	0.14	1
LINC01943	0.0231449	0.849215	0.432	0.281	1
OPTN	0.0232311	0.687029	0.162	0.065	1
ZNF526	0.0233159	1.32757	0.108	0.036	1
G3BP1	0.0234017	-0.526436	0.784	0.859	1
SNRPA	0.0234294	0.619245	0.595	0.421	1
AC058791.1	0.023674	-0.973217	0.405	0.551	1
AC092650.1	0.0237077	1.43062	0.108	0.037	1
RTF2	0.0238146	0.845036	0.541	0.368	1
PNO1	0.0238155	-0.408204	0.676	0.819	1
COPS8	0.0238176	0.626001	0.459	0.273	1
NAPA	0.0239759	-1.9517	0.054	0.195	1
ATG16L2	0.0240137	1.5667	0.135	0.053	1
NAB2	0.0240165	1.26578	0.135	0.052	1
UBE2E2	0.02405	-1.46445	0.135	0.304	1
HK2	0.0241422	-1.28982	0.216	0.362	1
CTSH	0.0241885	1.78587	0.108	0.038	1
HNRNPU	0.0243144	-0.319328	0.946	0.922	1
SLC22A5	0.0244025	1.55012	0.108	0.037	1
SLC9B1	0.0244439	2.16871	0.108	0.038	1
CAP1	0.0244802	-0.907878	0.27	0.443	1
SLC25A37	0.0247339	-1.76056	0.054	0.201	1
NDUFAF8	0.0247352	0.352319	0.919	0.745	1
CCDC85B	0.0247539	0.508906	0.703	0.561	1
WDR83	0.0248181	1.10953	0.216	0.104	1
TNFSF8	0.0248255	0.685468	0.703	0.585	1
PDE4D	0.024856	-2.49903	0.108	0.258	1
RANGRF	0.0250093	1.33612	0.162	0.069	1
NR1H2	0.0251411	0.808774	0.351	0.205	1
IAH1	0.0252797	-0.79142	0.216	0.375	1
MAEA	0.0253926	0.855187	0.297	0.16	1
ARRB2	0.0254532	1.35538	0.162	0.068	1
TINF2	0.0254945	1.10929	0.297	0.167	1
TWF2	0.0255316	1.15121	0.216	0.104	1
KBTBD2	0.0256016	0.842954	0.297	0.165	1
KDM2A	0.0256355	0.493794	0.622	0.438	1
MTAP	0.0256942	-0.862864	0.297	0.489	1
PKIA-AS1	0.0257228	-2.13961	0.108	0.253	1
AAGAB	0.0258512	0.461901	0.459	0.27	1
CENPN	0.0260133	1.09593	0.189	0.086	1
SELENOW	0.0260725	0.851356	0.27	0.136	1
UBE2L3	0.0260853	0.444093	0.892	0.72	1
CCNC	0.0261886	0.610859	0.649	0.497	1
EDF1	0.0265093	0.557062	0.784	0.664	1
UTP18	0.0265578	-0.859909	0.405	0.517	1
SSNA1	0.0266079	0.856794	0.459	0.328	1
CHPF	0.026612	1.36634	0.162	0.07	1
SMURF1	0.0266346	0.661816	0.351	0.204	1
GDI2	0.026755	0.447415	0.757	0.586	1
DGKH	0.0269529	0.720799	0.432	0.274	1
SREBF2	0.0270156	-0.852824	0.405	0.563	1
DENND1B	0.0271357	0.641439	0.351	0.205	1
CHIC2	0.02729	0.905839	0.405	0.271	1
RAP2B	0.0273428	0.727811	0.378	0.223	1
DMGDH	0.0273752	1.47483	0.135	0.053	1
MEAF6	0.0273942	-1.50205	0.081	0.233	1
TRIP11	0.0274367	0.690276	0.378	0.222	1
ZNF208	0.0274602	1.63438	0.135	0.054	1
RTCB	0.0274691	0.573562	0.568	0.387	1
TIMM10B	0.0274892	-1.76712	0.054	0.196	1
NADK	0.0275307	0.764432	0.324	0.179	1
CCT5	0.0276696	-0.360476	0.811	0.877	1
IQGAP2	0.0276927	0.442784	0.811	0.637	1
AC016831.7	0.0277212	-0.421897	0.838	0.873	1
OTUD4	0.0277388	-0.756513	0.622	0.719	1
STK4	0.027768	-0.629655	0.865	0.889	1
ADIPOR2	0.0279072	-1.2494	0.243	0.385	1
PIK3C2A	0.0279452	0.635556	0.568	0.379	1
VMA21	0.0279654	-0.906296	0.324	0.478	1
LHFPL5	0.0279783	1.1251	0.243	0.123	1
CD3D	0.0280402	0.441028	0.865	0.797	1
PXN	0.0280713	-2.61598	0	0.116	1
SEPTIN2	0.0281065	-0.856552	0.351	0.489	1
WDR4	0.028467	-0.998873	0.243	0.398	1
TP53	0.0286836	0.810625	0.27	0.14	1
TMEM38B	0.0287992	-2.02452	0.027	0.158	1
SFT2D2	0.0288012	1.01602	0.324	0.196	1
EIF2AK1	0.0288414	0.807895	0.405	0.25	1
ITGA2	0.0290427	1.04854	0.243	0.127	1
TMED9	0.0290759	0.551243	0.73	0.601	1
ETF1	0.0290762	-0.523447	0.622	0.796	1
ETHE1	0.0292531	1.45503	0.135	0.053	1
LSM4	0.029269	0.629522	0.514	0.335	1
ATP13A1	0.0292745	1.0602	0.162	0.068	1
LENG9	0.0293407	1.48566	0.162	0.071	1
B4GALT4	0.0293989	1.13007	0.243	0.127	1
RRM1	0.0294541	1.25017	0.189	0.092	1
CRELD2	0.0295966	0.68423	0.27	0.138	1
KLHL6	0.0296375	-1.04876	0.162	0.33	1
GMPPB	0.0296488	1.15389	0.27	0.144	1
PTPN22	0.0296513	-2.41344	0.081	0.223	1
MALAT1	0.0297641	-0.300538	1	0.999	1
AL627171.2	0.0297681	-1.58111	0.189	0.331	1
PHC2	0.0298556	0.904593	0.297	0.17	1
ECSIT	0.0298712	0.856158	0.27	0.143	1
RILPL2	0.0301108	0.630849	0.459	0.305	1
MCM3	0.030146	0.823711	0.351	0.199	1
AC091114.1	0.0301617	1.69553	0.135	0.054	1
SLC9A1	0.0302216	1.09152	0.135	0.054	1
SMARCA4	0.0302258	-0.885022	0.351	0.493	1
ZNF22	0.0302801	-0.886085	0.162	0.326	1
SGPP1	0.0304214	1.01378	0.162	0.07	1
CMC2	0.0304719	0.598579	0.73	0.54	1
UBAP2	0.0305142	-0.903732	0.432	0.54	1
UBE2J2	0.0305151	-0.832222	0.162	0.313	1
UTY	0.0305176	-1.81284	0.135	0.274	1
NBL1	0.0305387	0.986537	0.162	0.069	1
RSBN1L	0.0306906	-1.08122	0.162	0.334	1
RALA	0.0307188	-1.03953	0.351	0.504	1
SRGAP2C	0.0308267	1.74555	0.135	0.055	1
DDX17	0.0308449	-0.619828	0.378	0.555	1
AC092338.3	0.0309644	-2.3258	0.027	0.151	1
TMEM168	0.031097	-1.07193	0.081	0.238	1
STRIP2	0.031185	0.793545	0.486	0.324	1
RCAN3AS	0.0313365	1.38139	0.108	0.039	1
EPS15	0.0313737	0.716931	0.622	0.506	1
CCDC91	0.0314356	0.552622	0.432	0.26	1
VGLL4	0.031465	1.01763	0.405	0.273	1
PLEK	0.0314903	1.58734	0.216	0.112	1
IDE	0.0315042	0.903818	0.27	0.148	1
BABAM1	0.0317338	-1.54988	0.054	0.193	1
ARHGEF7	0.0318749	0.656862	0.459	0.311	1
PHKG2	0.0319364	1.75384	0.108	0.04	1
CAPN7	0.0319393	1.06814	0.27	0.147	1
USP14	0.031978	-0.648227	0.568	0.696	1
SCD	0.0320191	1.49628	0.108	0.039	1
GPSM1	0.0323158	1.43389	0.162	0.073	1
SNHG26	0.0324147	-1.36682	0.081	0.231	1
GNL3	0.0324394	-0.563175	0.811	0.779	1
NOL7	0.0324675	-0.379327	0.757	0.858	1
C16orf58	0.0324812	1.19519	0.135	0.053	1
MRPL14	0.0326349	0.709903	0.459	0.294	1
LAX1	0.0327145	1.0563	0.216	0.106	1
GNB1L	0.0327619	1.20145	0.135	0.054	1
ZNF317	0.0327727	-1.49974	0.027	0.159	1
IFNGR2	0.0328561	-1.74441	0.081	0.225	1
UBE2M	0.0328829	0.816047	0.432	0.257	1
QTRT1	0.0330137	-1.01811	0.135	0.293	1
CNNM2	0.0330406	1.45354	0.135	0.055	1
CGAS	0.0330694	0.769783	0.378	0.235	1
NOP10	0.0330963	0.313283	1	0.888	1
AL355916.2	0.0331216	2.57596	0.108	0.041	1
LRRC8D	0.0331849	-1.02405	0.27	0.411	1
ADAR	0.0332069	-0.602754	0.378	0.543	1
KDSR	0.0332536	-0.766803	0.486	0.604	1
LIMD2	0.0332925	0.694911	0.351	0.205	1
FOXJ2	0.0334144	1.17815	0.108	0.038	1
VPS25	0.0335514	-2.39361	0	0.109	1
PPIB	0.0336288	0.435062	0.892	0.804	1
LARS	0.0336334	-0.559996	0.486	0.585	1
PSMA5	0.0338994	0.305069	0.892	0.809	1
MTRF1L	0.0339513	0.895245	0.297	0.172	1
LSM2	0.0339694	0.77943	0.486	0.345	1
AC109587.1	0.0340395	1.27386	0.135	0.055	1
AC006460.1	0.0341299	0.973599	0.108	0.038	1
IFITM1	0.0344041	1.2806	0.189	0.091	1
MAP7D1	0.034468	-2.43751	0	0.108	1
TPRA1	0.0346139	1.09233	0.189	0.089	1
POLB	0.0347552	0.629026	0.324	0.184	1
SIK3	0.0347927	0.417325	1	0.86	1
ZNF496	0.0348544	1.15902	0.162	0.071	1
ACOX3	0.0349799	1.13958	0.189	0.088	1
MT-CO2	0.035087	0.305125	1	0.972	1
GORAB	0.0353733	1.59098	0.108	0.04	1
CLTC	0.0354287	-0.909707	0.297	0.462	1
EMP1	0.0356937	0.926086	0.162	0.072	1
CLEC2D	0.0356955	-0.638588	0.757	0.833	1
STK38	0.0357123	0.633777	0.243	0.124	1
ATF7	0.035744	0.62899	0.351	0.198	1
POR	0.0357447	0.889247	0.189	0.088	1
USP31	0.0357835	-1.57146	0.108	0.247	1
GNPDA1	0.0359512	-0.712876	0.27	0.457	1
PIGB	0.0359682	1.40969	0.162	0.075	1
RBM38	0.0359927	0.839241	0.297	0.164	1
MED11	0.0362864	1.47922	0.189	0.092	1
HSP90AA1	0.0363499	-0.376423	0.892	0.968	1
MMP24	0.0365273	1.10078	0.162	0.073	1
ZNF580	0.0367089	0.797902	0.27	0.145	1
RAB2A	0.0373208	-0.51402	0.459	0.603	1
TMX4	0.037493	0.849669	0.162	0.072	1
PFKFB3	0.0376185	-1.18771	0.297	0.429	1
RAPGEF2	0.0376984	0.467419	0.595	0.411	1
MRPL41	0.0380979	0.484297	0.676	0.531	1
PCM1	0.0381375	0.515548	0.486	0.319	1
PRKAG2	0.0381444	0.602943	0.405	0.25	1
PDIA5	0.0382104	0.445861	0.595	0.42	1
SELENOF	0.038303	0.562364	0.676	0.625	1
SERTAD2	0.0383946	0.717397	0.189	0.089	1
UFD1	0.0384268	0.781378	0.405	0.26	1
LEPROTL1	0.0386419	0.897523	0.405	0.269	1
NFATC3	0.038816	0.57425	0.649	0.487	1
AC087521.2	0.0390374	1.52521	0.108	0.041	1
CHD9	0.0392638	-0.907448	0.054	0.187	1
COPS9	0.0392766	0.337893	0.811	0.566	1
RPRD1A	0.0393107	-1.86809	0.027	0.149	1
ZNF655	0.0394854	0.710709	0.432	0.3	1
USP19	0.0395365	1.74241	0.108	0.041	1
RFX1	0.0395602	1.22411	0.135	0.056	1
FAM126A	0.0396004	-2.1628	0.081	0.216	1
KRT10	0.0396122	0.377825	0.784	0.609	1
ATP8B4	0.0397945	0.759408	0.243	0.13	1
GEMIN5	0.0398941	-0.825214	0.108	0.258	1
DAZAP1	0.0402064	-0.623038	0.351	0.507	1
DYNC1H1	0.0405255	0.601408	0.432	0.289	1
GCA	0.0405524	0.695703	0.378	0.242	1
AC012447.1	0.0405656	1.07142	0.27	0.147	1
AMMECR1L	0.0405933	0.829647	0.243	0.128	1
CSNK2B	0.0407235	0.463481	0.757	0.607	1
C12orf10	0.0408579	0.953536	0.27	0.149	1
EIF6	0.040992	0.313612	0.865	0.703	1
DPH2	0.0412461	0.767111	0.351	0.219	1
MRPL58	0.0414198	-0.901553	0.162	0.319	1
EMC8	0.0414201	0.618472	0.459	0.296	1
SYNRG	0.0415996	-1.51446	0.081	0.218	1
AP005899.1	0.0416566	1.59896	0.135	0.057	1
PTPN11	0.0417891	-0.880921	0.514	0.576	1
STK39	0.0419029	1.37525	0.351	0.235	1
EIF5AL1	0.0419885	1.30776	0.135	0.057	1
RAB11A	0.0420061	-0.911363	0.541	0.642	1
ZNF331	0.0420716	-3.03155	0.027	0.14	1
TBL1XR1	0.0421298	0.424257	0.703	0.537	1
TMED10	0.0421387	0.378734	0.757	0.617	1
PCCB	0.042176	-2.23527	0.027	0.14	1
CD320	0.0422291	0.553215	0.432	0.269	1
FIP1L1	0.0423674	-0.717301	0.405	0.55	1
FAM160B1	0.0427053	0.883612	0.216	0.109	1
CD74	0.0427174	0.604705	0.351	0.215	1
PBX4	0.0428482	0.329892	0.378	0.235	1
MRPS18C	0.0428704	0.416634	0.757	0.581	1
FBXL15	0.0429154	1.32186	0.162	0.077	1
IGF1R	0.0429498	-1.28191	0.243	0.371	1
SNX18	0.0429932	1.56738	0.108	0.042	1
ANKRD12	0.0430852	-0.826109	0.676	0.724	1
LINC02328	0.0431144	0.529406	0.189	0.091	1
PHIP	0.0434376	0.674475	0.324	0.185	1
SLC7A5	0.0435272	-0.536469	0.892	0.888	1
EIF4B	0.0436267	-0.416147	0.784	0.773	1
STXBP4	0.0437183	0.798363	0.243	0.126	1
PLEKHA8	0.0437255	1.72321	0.108	0.042	1
TSC2	0.0437327	0.885869	0.162	0.071	1
MAMLD1	0.0437371	-1.89621	0.081	0.215	1
ARHGAP17	0.0439057	0.97831	0.297	0.174	1
DSTN	0.0439116	1.12465	0.351	0.222	1
ACAA1	0.0440993	0.980435	0.162	0.073	1
MAVS	0.0443248	1.3194	0.135	0.059	1
CD4	0.0443588	1.23663	0.108	0.041	1
MIER3	0.0443662	1.46539	0.162	0.075	1
EID2	0.0448449	1.00852	0.189	0.091	1
TBRG4	0.045022	0.490637	0.486	0.301	1
P4HA3	0.0450332	1.38583	0.162	0.075	1
MRPL55	0.0450454	0.920708	0.27	0.153	1
HLA-A	0.0452314	0.343279	1	0.973	1
ZBTB46	0.0452532	0.75544	0.189	0.091	1
SNHG30	0.0455975	1.21741	0.243	0.132	1
METTL1	0.0457519	-1.28391	0.108	0.243	1
AL445248.1	0.0457706	1.6463	0.108	0.042	1
TRIM11	0.0458768	1.48879	0.135	0.06	1
LUCAT1	0.0460665	0.576188	0.459	0.295	1
CHRM3	0.046073	0.938585	0.162	0.073	1
TXN2	0.0461689	1.04135	0.243	0.136	1
SMIM26	0.0461729	0.548696	0.622	0.5	1
GUF1	0.0461877	-1.49973	0.054	0.178	1
BAG5	0.0462901	-0.909959	0.162	0.31	1
MICU2	0.0463378	-0.731605	0.324	0.501	1
MIR17HG	0.0466968	-1.13468	0.243	0.382	1
FAM117A	0.0466971	0.968554	0.162	0.076	1
C12orf43	0.0467417	-1.28143	0.054	0.18	1
RAB4B	0.0467479	1.0042	0.189	0.094	1
HAGH	0.0470615	1.14643	0.189	0.092	1
LRRC59	0.0471449	0.392531	0.811	0.577	1
FAM162A	0.0474453	0.511844	0.459	0.29	1
GNL3L	0.0475197	-0.963927	0.243	0.379	1
TECR	0.0476657	1.30524	0.135	0.059	1
MKRN2	0.0477212	0.839972	0.351	0.214	1
CASP7	0.047929	0.889981	0.135	0.057	1
DNAJB11	0.0479363	0.302357	0.919	0.732	1
MPHOSPH6	0.0479676	0.563505	0.568	0.4	1
NUFIP1	0.0480836	-0.994138	0.216	0.359	1
C12orf49	0.0481706	0.657717	0.378	0.245	1
RAPH1	0.048427	0.565507	0.541	0.385	1
PRR13	0.0485007	0.479842	0.676	0.533	1
PIN4	0.0485331	0.440289	0.324	0.181	1
SGTB	0.048557	1.0819	0.189	0.093	1
ZFY	0.048892	-1.03578	0.054	0.187	1
KHDRBS1	0.0489701	-0.531876	0.459	0.594	1
UBL5	0.0490328	0.35378	0.811	0.786	1
GNAI3	0.0491758	0.491736	0.514	0.381	1
SEC22C	0.0491794	1.08568	0.162	0.075	1
EIF3J	0.0492	-0.503497	0.919	0.89	1
ZNF91	0.0495369	0.928023	0.324	0.204	1
CCSAP	0.0495425	1.02923	0.189	0.098	1
UTP25	0.0499128	0.510824	0.324	0.183	1
PCAT1	0.0501038	1.2158	0.162	0.077	1
MRPL39	0.0501622	-1.0339	0.27	0.394	1
RNF103	0.0501651	1.19498	0.135	0.059	1
FBXW7	0.0502291	-0.584578	0.676	0.761	1
SERPINB9	0.0502447	-1.71592	0.243	0.368	1
RBM48	0.0502455	1.36685	0.216	0.117	1
BUD23	0.0507183	-0.510262	0.622	0.731	1
OSER1	0.0507856	0.671377	0.216	0.107	1
CAMK2N1	0.0509141	1.35029	0.108	0.043	1
NIPBL-DT	0.0510023	1.63164	0.108	0.044	1
PDCD2	0.0510497	-0.546068	0.459	0.594	1
DHX40	0.0511854	0.826416	0.243	0.132	1
SRRD	0.0514282	0.812178	0.297	0.173	1
GLDC	0.0516236	0.571525	0.162	0.076	1
VKORC1L1	0.0516445	-1.06003	0.189	0.335	1
SMIM4	0.0516708	0.50655	0.568	0.418	1
ECM2	0.0519071	0.808175	0.189	0.093	1
ABCC1	0.0519634	0.553866	0.622	0.485	1
TBPL1	0.0521465	0.488081	0.405	0.254	1
ELMO2	0.0521917	0.709707	0.189	0.091	1
YLPM1	0.05241	0.585805	0.351	0.227	1
ERN1	0.0528839	0.682339	0.459	0.299	1
CNP	0.0529776	1.22995	0.162	0.079	1
BRD1	0.0529822	-1.63258	0.027	0.139	1
PMVK	0.0530104	0.925356	0.243	0.134	1
TMEM268	0.0530802	-1.3753	0.027	0.14	1
GYPC	0.0531996	-1.21885	0.162	0.293	1
TTI2	0.0532572	-0.919674	0.216	0.373	1
ACTR1A	0.0532899	0.791899	0.216	0.11	1
ARHGAP15	0.0533281	0.528714	0.541	0.366	1
ST13	0.0533486	0.47643	0.703	0.575	1
DHX57	0.0536046	0.8454	0.27	0.16	1
SIRT6	0.0537953	1.14145	0.135	0.059	1
PEX10	0.0538887	0.853672	0.27	0.156	1
C3orf35	0.0539729	1.21323	0.162	0.075	1
CWC25	0.0541397	-0.97177	0.189	0.333	1
TNFRSF10A	0.0543373	-1.34521	0.135	0.26	1
PRORP	0.0543455	-1.39354	0.108	0.24	1
RSPRY1	0.0545743	0.861273	0.324	0.191	1
BLOC1S4	0.0547302	0.585593	0.514	0.334	1
AC097376.3	0.054741	-1.46492	0.108	0.23	1
AC092535.4	0.0547429	1.09755	0.135	0.06	1
TMTC2	0.0547572	0.905443	0.243	0.136	1
SUFU	0.0547694	1.29746	0.108	0.043	1
MAK16	0.0548129	-0.783997	0.297	0.432	1
COX7A2	0.0548691	0.329956	0.865	0.884	1
WWP2	0.0548817	-1.03573	0.135	0.262	1
TMEM184B	0.0550452	0.87259	0.108	0.042	1
SNX11	0.0550658	1.03272	0.162	0.075	1
WDR45	0.0552038	1.12301	0.162	0.077	1
LRRFIP1	0.0552556	-0.358054	0.811	0.895	1
LRPAP1	0.0552596	0.783395	0.568	0.413	1
MRPS11	0.0553455	0.681027	0.297	0.173	1
TBL2	0.0553591	1.01271	0.162	0.076	1
PFAS	0.055486	0.802302	0.324	0.19	1
UTP14A	0.0554981	-0.622864	0.351	0.499	1
SLC2A13	0.0556603	0.688944	0.297	0.173	1
NRAS	0.0557454	0.987212	0.297	0.182	1
CNPY2	0.0557877	0.412338	0.649	0.495	1
LDLR	0.0558555	-1.76077	0.081	0.198	1
DYNLRB1	0.0561169	0.611982	0.405	0.256	1
CRBN	0.056393	-1.2291	0.108	0.234	1
HDHD5	0.0564009	0.450007	0.432	0.27	1
AL355512.1	0.0564957	1.76816	0.108	0.044	1
C22orf34	0.0569792	-1.5297	0.135	0.26	1
LINC01303	0.057047	1.61721	0.108	0.045	1
ARPC5	0.0574549	0.331357	0.622	0.44	1
PIGN	0.0574749	-1.9967	0.027	0.131	1
ZCWPW1	0.0576552	2.13465	0.108	0.046	1
NEK8	0.0577528	1.50026	0.108	0.044	1
BTBD7	0.0577734	-1.68718	0.135	0.252	1
CCL4L2	0.0578726	-0.754866	0.649	0.471	1
LONP2	0.0581001	-1.29796	0.135	0.264	1
NOSIP	0.0581903	0.527749	0.405	0.259	1
STX8	0.0582377	0.459854	0.378	0.233	1
SHMT2	0.0583117	0.730097	0.405	0.271	1
XRCC4	0.0584549	0.720878	0.216	0.113	1
ANGEL2	0.058463	0.698492	0.243	0.132	1
CD81	0.0584637	0.331357	0.703	0.571	1
ELK1	0.058544	1.16114	0.216	0.122	1
TOP2B	0.0587324	0.733012	0.297	0.17	1
NUP210L	0.0587725	0.745111	0.189	0.093	1
ATG7	0.0588037	-0.468818	0.243	0.413	1
ACACA	0.0588593	-0.482577	0.568	0.665	1
AC099343.3	0.0590637	0.860428	0.216	0.115	1
MVP	0.0590844	1.63861	0.108	0.045	1
GAB2	0.0590976	1.08106	0.162	0.078	1
CITED2	0.0591545	2.70061	0.189	0.101	1
ATP5F1D	0.0591713	0.562054	0.622	0.447	1
CD55	0.0597011	-1.29877	0.324	0.424	1
EXOC6B	0.0598003	0.831632	0.27	0.153	1
DNAJC21	0.0600398	-0.878143	0.324	0.433	1
CD7	0.0601266	-0.800628	0.514	0.594	1
AL627171.1	0.0601511	1.48078	0.108	0.045	1
DCP1A	0.0602609	0.347871	0.622	0.445	1
HS6ST1	0.0604127	0.713705	0.27	0.152	1
PMAIP1	0.0605788	-0.393103	0.595	0.703	1
MTF1	0.0605808	-1.92738	0.081	0.189	1
TAF1A	0.0606438	1.1546	0.243	0.139	1
FLYWCH2	0.0606731	1.09565	0.135	0.06	1
ZDHHC3	0.0608311	0.630535	0.27	0.149	1
MPPE1	0.0609213	1.35812	0.108	0.044	1
KATNBL1	0.0610709	-0.767597	0.351	0.507	1
TMEM131	0.0611706	0.407119	0.568	0.432	1
NDUFB5	0.061181	1.01853	0.243	0.138	1
NRDC	0.0615128	-1.01441	0.189	0.318	1
RCC1	0.0615788	0.534977	0.459	0.305	1
ARPC5L	0.0616664	0.541854	0.73	0.597	1
MARK2	0.0617379	0.912101	0.351	0.228	1
TMEM135	0.0617521	0.725761	0.243	0.134	1
CHD6	0.061933	1.16267	0.297	0.184	1
MFSD10	0.0619644	0.499678	0.432	0.278	1
ZFYVE9	0.0619667	-0.648969	0.081	0.212	1
SPTY2D1	0.061991	0.632697	0.459	0.338	1
TNFSF11	0.0621101	0.775554	0.108	0.043	1
TADA1	0.0621149	0.786636	0.243	0.134	1
DPH6	0.0621984	1.37821	0.162	0.083	1
TEDC1	0.0623911	1.35741	0.108	0.044	1
TM9SF1	0.062418	0.969618	0.297	0.186	1
ADPGK	0.0624354	-0.839826	0.27	0.387	1
PPP2R3C	0.0624677	0.543267	0.459	0.297	1
COX20	0.0625411	0.318637	0.784	0.618	1
AC015871.1	0.0626849	1.00622	0.108	0.043	1
ACTR6	0.0626914	0.613407	0.324	0.191	1
ABCB8	0.0627642	1.39738	0.108	0.045	1
NR2C2	0.0627914	0.658813	0.297	0.174	1
MGMT	0.063001	1.54382	0.189	0.105	1
NSD1	0.0630012	0.600568	0.595	0.46	1
RNF213-AS1	0.0630372	0.479084	0.216	0.112	1
IL2RG	0.0630564	0.326399	0.649	0.474	1
TTN	0.0630891	1.58453	0.135	0.064	1
BSDC1	0.0631333	1.36715	0.189	0.1	1
STARD3	0.0633546	0.807529	0.216	0.115	1
DDIT4	0.0635795	-0.918884	0.216	0.378	1
PRPF38B	0.063602	-0.462803	0.541	0.626	1
CD48	0.0636412	0.314451	0.838	0.77	1
TRAF1	0.0640863	-0.98713	0.541	0.67	1
RPS6KB2	0.0641052	1.1172	0.216	0.119	1
ZNF329	0.064239	1.5102	0.135	0.064	1
NXF1	0.0643118	0.601088	0.324	0.19	1
CUL3	0.0643598	0.351309	0.865	0.76	1
SRSF4	0.0644262	-0.368849	0.622	0.724	1
SMAP2	0.0644376	0.377192	0.649	0.497	1
MIATNB	0.0644741	-1.77349	0.027	0.128	1
TMEM101	0.0644845	1.60214	0.108	0.045	1
NET1	0.0646835	2.09401	0.135	0.065	1
CELF1	0.0646869	-0.558381	0.676	0.709	1
LYRM1	0.0647291	0.866434	0.243	0.138	1
TARBP1	0.0649252	-1.61436	0.054	0.164	1
CARHSP1	0.0649862	-1.03477	0.081	0.208	1
ALKBH7	0.065073	0.971066	0.135	0.06	1
PPP2R5E	0.0651542	-0.525352	0.216	0.387	1
KYAT3	0.065157	0.51976	0.378	0.248	1
LINC01184	0.065265	-1.26735	0.027	0.133	1
THAP9-AS1	0.0654154	0.937523	0.135	0.06	1
HIF1AN	0.0654484	0.96304	0.189	0.099	1
SYVN1	0.0655161	0.425155	0.405	0.252	1
AC008269.1	0.0656763	0.761946	0.162	0.077	1
GEMIN7	0.0656813	0.734738	0.243	0.134	1
CHPT1	0.0657363	0.737227	0.297	0.176	1
SH3BGRL3	0.0658177	0.362916	0.757	0.634	1
HAT1	0.0658199	0.571741	0.514	0.383	1
IRF9	0.0658735	0.703358	0.405	0.263	1
P4HB	0.0659532	0.48466	0.73	0.56	1
CREM	0.0660147	-0.715628	0.595	0.708	1
ILVBL	0.0662055	0.829354	0.216	0.115	1
PPIH	0.0663752	-1.22615	0.135	0.253	1
PSD3	0.0664463	0.968755	0.27	0.155	1
FBXO34	0.0666374	-1.51519	0.189	0.309	1
TCOF1	0.0666538	0.443954	0.622	0.437	1
CBFB	0.0667064	0.745684	0.811	0.637	1
ROCK2	0.0668111	-1.42621	0.081	0.199	1
HNRNPA1P48	0.0670192	-0.781145	0.081	0.201	1
VPS13D	0.0670517	0.39813	0.622	0.456	1
HNRNPUL1	0.0670852	0.603475	0.405	0.257	1
SH3GLB1	0.0670926	0.657961	0.514	0.357	1
PIBF1	0.067271	-0.612756	0.459	0.617	1
MED27	0.0674735	0.304945	0.676	0.513	1
TEX261	0.0676056	0.985446	0.216	0.121	1
LHX4	0.0676785	1.34816	0.108	0.045	1
CHAC1	0.0679374	-1.69983	0.027	0.127	1
ZCCHC7	0.067956	-0.435839	0.838	0.836	1
DPP7	0.0680494	0.466319	0.568	0.427	1
COL6A3	0.0681472	0.949949	0.162	0.081	1
LRP10	0.0681498	1.08073	0.162	0.08	1
TFB2M	0.0681802	0.51327	0.459	0.3	1
TTF1	0.0682771	0.859305	0.405	0.294	1
OAT	0.0682959	-1.19355	0.108	0.233	1
MYH9	0.0683584	-0.708756	0.595	0.642	1
HCG18	0.0684477	0.458891	0.432	0.279	1
SMC3	0.0685159	-0.78288	0.243	0.371	1
CAMLG	0.0686159	-1.19652	0.162	0.282	1
HSP90B1	0.0688036	-0.430705	0.784	0.85	1
MAPKAPK3	0.0688317	-1.16845	0.135	0.257	1
HSBP1	0.0688529	0.500434	0.486	0.372	1
REEP5	0.0688569	0.339128	0.649	0.44	1
DVL3	0.0688902	1.45929	0.108	0.046	1
METTL23	0.068957	0.796026	0.297	0.183	1
TGFBR2	0.0690335	0.405222	0.784	0.663	1
CD5	0.0691968	0.680151	0.216	0.116	1
RABGEF1	0.0692146	0.493918	0.432	0.298	1
NMD3	0.0692249	-0.983359	0.216	0.341	1
RRAGA	0.0693902	0.737338	0.324	0.214	1
RDH13	0.0694042	1.25815	0.162	0.084	1
POC1B	0.0694829	0.761972	0.378	0.258	1
ATP5MC3	0.0694881	0.332122	0.892	0.821	1
MAPK6	0.0695526	-0.611044	0.432	0.535	1
ZNF783	0.0695591	-1.40822	0.081	0.192	1
TRAPPC2	0.0696683	0.899855	0.189	0.099	1
AHI1	0.0697128	0.474671	0.757	0.69	1
RANBP10	0.0697991	1.73289	0.216	0.126	1
Z93241.1	0.0700187	0.988963	0.162	0.078	1
NUTM2A-AS1	0.0700437	0.509112	0.486	0.342	1
MAP4K5	0.0703561	-0.826052	0.432	0.565	1
CLK3	0.0704614	0.590674	0.243	0.129	1
AC005670.3	0.070525	-1.94292	0.027	0.122	1
TRIM4	0.0705533	-1.72453	0.054	0.159	1
NUDCD1	0.0706496	-0.707871	0.27	0.417	1
WNK1	0.0707599	-0.649703	0.649	0.719	1
SLC45A4	0.0709358	-2.09462	0.054	0.154	1
ZNF880	0.0709799	1.00254	0.162	0.079	1
GALK2	0.0710424	0.880402	0.216	0.12	1
MTRNR2L12	0.0711363	-0.883374	0.703	0.737	1
SMDT1	0.0712232	0.545403	0.405	0.262	1
USP9Y	0.0713463	-0.65776	0.081	0.205	1
WIPF1	0.0713578	0.521031	0.297	0.181	1
S1PR1	0.0713887	0.56444	0.432	0.29	1
TFB1M	0.0714223	1.15741	0.243	0.149	1
ASPN	0.0714724	0.796774	0.162	0.079	1
KDM4C	0.0716417	0.442766	0.676	0.565	1
MZT1	0.0718228	0.66167	0.405	0.267	1
TWSG1	0.0718502	0.357705	0.162	0.078	1
COPA	0.0719087	0.380846	0.541	0.388	1
FAM50A	0.0721811	0.799343	0.216	0.119	1
ANKRD40	0.0722004	0.642389	0.297	0.182	1
HMCES	0.0723042	0.861895	0.216	0.119	1
GALNT6	0.0723173	0.700199	0.108	0.045	1
GTF2B	0.0723646	-0.636917	0.405	0.497	1
MPZL3	0.0723907	0.430891	0.405	0.255	1
GPATCH2	0.0724218	0.597075	0.297	0.183	1
CTNND1	0.0724289	0.696629	0.243	0.137	1
RPRD2	0.0727186	0.648164	0.405	0.275	1
SLC25A17	0.072751	0.385726	0.405	0.248	1
CTR9	0.0727773	-0.657413	0.162	0.287	1
CRCP	0.0727832	0.363576	0.568	0.377	1
HSPA9	0.0728086	-0.331894	0.838	0.873	1
DDX39B	0.0729336	-0.645773	0.514	0.59	1
ATRX	0.0730631	-0.702315	0.405	0.508	1
SRSF8	0.0731323	-1.07881	0.081	0.204	1
GRAMD1A	0.073288	1.13612	0.351	0.228	1
PPP2R5A	0.0733511	1.03181	0.378	0.259	1
CLIC1	0.0734296	0.408901	0.568	0.401	1
LTA	0.0735115	1.00454	0.432	0.295	1
CSE1L	0.0735175	-0.980146	0.216	0.341	1
LYSMD2	0.0735767	-1.01926	0.162	0.293	1
MRPL43	0.0736012	0.765152	0.297	0.181	1
NUDC	0.073615	-0.366074	0.838	0.833	1
ZFAND6	0.073691	0.485436	0.649	0.476	1
AC019163.1	0.0737266	0.937127	0.108	0.045	1
LINC00486	0.0737268	-0.404855	1	0.996	1
SIN3A	0.073779	0.542615	0.405	0.259	1
ILKAP	0.073802	-0.679345	0.27	0.402	1
FBXO4	0.0738615	1.32815	0.108	0.046	1
IL1RL2	0.0738662	0.916495	0.135	0.062	1
SF3B5	0.073875	0.392757	0.946	0.83	1
MRPS30	0.0741843	-0.950045	0.243	0.35	1
LINC00861	0.0742475	0.498832	0.243	0.129	1
HACL1	0.074716	-1.51121	0.027	0.125	1
IL6R-AS1	0.0748972	0.991679	0.108	0.045	1
TRAPPC1	0.0749308	0.915867	0.27	0.172	1
ZNF875	0.0749471	1.0779	0.189	0.104	1
MAP2K5	0.0751614	-2.49605	0.027	0.119	1
EDEM2	0.0752104	0.955529	0.189	0.1	1
TRMT13	0.0753963	-1.21187	0.054	0.165	1
TASOR	0.0754683	-1.03338	0.135	0.258	1
CHKB	0.0755336	1.04029	0.162	0.082	1
TANC2	0.0756594	-1.21074	0.108	0.224	1
RNPS1	0.0758257	-0.397018	0.703	0.766	1
FOXK2	0.0759168	-0.529525	0.378	0.518	1
EEA1	0.0759885	-0.684026	0.297	0.442	1
MFAP1	0.0760063	0.653591	0.432	0.284	1
FURIN	0.0760198	0.542362	0.405	0.27	1
SNHG32	0.0760276	-1.53711	0.081	0.185	1
DHRS7	0.0762562	0.79142	0.216	0.12	1
CDK11B	0.0763374	0.662173	0.405	0.266	1
KHSRP	0.0764736	-0.863641	0.189	0.322	1
ABI2	0.0766924	0.583352	0.324	0.199	1
CACUL1	0.076714	-1.18379	0.135	0.254	1
DICER1	0.0768484	-0.884426	0.189	0.31	1
CTLA4	0.0770943	0.789045	0.405	0.306	1
CERS4	0.0771463	1.04131	0.135	0.063	1
PAXX	0.0772004	0.523568	0.351	0.216	1
ARPC1A	0.0774345	-1.07656	0.108	0.233	1
MECP2	0.0774728	-1.03966	0.135	0.268	1
SAP30BP	0.0777216	-1.07366	0.243	0.34	1
AL359921.1	0.077799	1.00422	0.189	0.102	1
CBX5	0.0778393	1.08305	0.216	0.125	1
ROCK1	0.0778644	0.412375	0.676	0.556	1
ABCF3	0.0779621	1.36972	0.162	0.083	1
VBP1	0.0780107	0.525462	0.486	0.373	1
HMGB3	0.0780271	1.19149	0.108	0.046	1
NGRN	0.0780372	-1.30041	0.162	0.261	1
ECE1	0.0780528	-1.18507	0.216	0.331	1
RIOX2	0.0781015	0.734483	0.351	0.236	1
NFYA	0.078109	0.810191	0.27	0.166	1
CCDC57	0.0782306	-1.65506	0.027	0.122	1
MED13	0.0782396	-0.714222	0.324	0.461	1
SMNDC1	0.078313	-0.861664	0.216	0.346	1
PLCG2	0.078342	-1.96739	0.189	0.305	1
BORCS8	0.0783932	0.770476	0.243	0.142	1
NRIP1	0.0783987	-0.722526	0.459	0.569	1
KIAA1958	0.0784225	-1.36389	0.054	0.161	1
CSGALNACT2	0.0789502	-1.02211	0.27	0.403	1
GTF3C2	0.0791644	0.837326	0.216	0.121	1
ZMIZ2	0.0792376	0.879654	0.189	0.101	1
CDC26	0.0793428	0.615421	0.486	0.353	1
COX7B	0.0794227	0.408233	0.865	0.777	1
NOP16	0.0796324	-0.550632	0.73	0.722	1
OTUD3	0.0797295	0.788384	0.162	0.079	1
STIMATE	0.0798453	0.744235	0.162	0.082	1
PEX16	0.079846	0.705666	0.27	0.16	1
MPC2	0.0801155	0.919757	0.189	0.102	1
PDPR	0.0804428	-0.628383	0.054	0.168	1
NUDT22	0.0805276	0.70109	0.189	0.098	1
MAK	0.0808133	1.16179	0.108	0.047	1
RNF11	0.0812159	-1.93434	0.081	0.177	1
SNX14	0.0812658	-2.01668	0.054	0.152	1
TMEM88	0.0812819	0.616778	0.162	0.079	1
NEK4	0.0812919	1.50928	0.135	0.066	1
BIRC3	0.0813512	0.338959	0.649	0.512	1
MTF2	0.0814859	-0.855774	0.216	0.352	1
TMEM127	0.0816721	0.86656	0.162	0.081	1
ELL2	0.0817337	-0.985982	0.676	0.655	1
AC005261.1	0.0817487	-0.888089	0.054	0.164	1
POLA1	0.0817752	0.49865	0.351	0.222	1
TMCC1	0.0821317	0.655737	0.297	0.182	1
ATP6V1F	0.0821986	0.344424	0.568	0.391	1
RGS3	0.0824287	0.538659	0.135	0.063	1
TTC33	0.0825272	0.498496	0.459	0.329	1
IFNAR1	0.0826596	0.801343	0.27	0.172	1
GPR18	0.0826765	0.984678	0.135	0.065	1
HCFC1R1	0.0828034	0.764928	0.216	0.12	1
FTSJ3	0.0830318	0.637267	0.459	0.342	1
ASNSD1	0.0830332	-0.647924	0.135	0.252	1
MANBA	0.0830504	1.05756	0.108	0.047	1
BET1L	0.0832884	1.10775	0.162	0.085	1
SOCS1	0.0833274	-1.06045	0.189	0.308	1
PAFAH1B2	0.0833383	-0.79897	0.108	0.231	1
SYAP1	0.0833761	0.476706	0.297	0.176	1
GLTP	0.0834274	0.670086	0.27	0.167	1
UQCR11	0.0834638	0.397805	0.757	0.641	1
IMP3	0.0834803	0.339112	0.676	0.569	1
EMC3	0.0835967	0.41316	0.595	0.459	1
FRYL	0.0836006	0.40078	0.676	0.562	1
YWHAH	0.0837727	0.575261	0.297	0.181	1
HPS1	0.083793	-2.07666	0.027	0.115	1
CAPNS1	0.0840014	1.05168	0.216	0.127	1
SNTB2	0.0843864	0.493698	0.297	0.187	1
EML5	0.0845766	-2.44794	0.081	0.18	1
FLNB	0.0846797	0.714013	0.216	0.118	1
DBR1	0.084737	1.24509	0.189	0.104	1
CD38	0.0849666	-1.87333	0.027	0.12	1
KPNA1	0.0851689	-0.759482	0.405	0.496	1
AC112721.2	0.085435	0.390189	0.189	0.099	1
GID8	0.085655	0.621289	0.405	0.27	1
TSTD1	0.0857099	0.992296	0.297	0.187	1
RALGAPA2	0.0859376	0.513576	0.432	0.3	1
TWISTNB	0.0861443	-0.745071	0.405	0.477	1
EIF4G1	0.0865143	-0.447469	0.541	0.615	1
MOAP1	0.0865351	1.34269	0.135	0.068	1
CYLD	0.0866686	-1.298	0.189	0.299	1
RFX2	0.0867406	1.37419	0.108	0.048	1
RIOK1	0.0867902	-0.38788	0.514	0.662	1
SELPLG	0.0867911	1.20169	0.108	0.048	1
MAPKBP1	0.0868168	0.726739	0.216	0.122	1
MAP3K21	0.0869727	0.960652	0.108	0.047	1
PSMD5	0.0869772	-1.24859	0.135	0.257	1
CST7	0.0870639	0.515122	0.189	0.102	1
MGAT1	0.0871023	0.385341	0.378	0.239	1
TBCCD1	0.0872466	0.969441	0.162	0.084	1
ARMT1	0.087377	1.46034	0.108	0.049	1
SNRPC	0.087455	0.521183	0.676	0.575	1
AFAP1	0.0875334	0.426825	0.405	0.277	1
EEF1AKNMT	0.0875998	0.770187	0.324	0.217	1
NEU1	0.0876684	1.05842	0.189	0.106	1
STK3	0.0879273	0.461923	0.216	0.12	1
PDSS1	0.0879513	0.737958	0.378	0.247	1
PUS7	0.0883914	-0.37882	0.541	0.661	1
TOMM20	0.0885641	-0.350026	0.838	0.852	1
ZNF420	0.0887506	-1.75435	0.054	0.146	1
MTRNR2L8	0.0887808	-0.328707	0.216	0.337	1
FAM184A	0.0888794	-0.565884	0.324	0.447	1
TMEM260	0.088964	-1.83161	0.027	0.114	1
KCTD13	0.0890115	0.531886	0.243	0.136	1
SPINT2	0.0890431	1.06601	0.135	0.065	1
ZNF180	0.089372	1.32099	0.108	0.048	1
TNFAIP3	0.0893803	-0.656097	0.351	0.484	1
CD37	0.0895575	-0.738798	0.108	0.237	1
SPOPL	0.0896168	1.01261	0.216	0.122	1
ZDHHC18	0.0898047	0.979807	0.189	0.105	1
PPP4R1	0.0899519	0.963684	0.189	0.106	1
KLHL5	0.0900339	0.875621	0.27	0.166	1
HNRNPF	0.0901189	-0.308631	0.919	0.929	1
MPLKIP	0.090177	0.524144	0.514	0.358	1
SAP130	0.090441	0.811855	0.162	0.083	1
RNF113A	0.0907895	0.783721	0.243	0.145	1
AC016831.5	0.0908886	-0.423888	0.432	0.524	1
MAP3K5	0.0910894	-1.29	0.108	0.221	1
PCBD1	0.0911193	1.17245	0.162	0.085	1
MORF4L1	0.0911652	-0.930394	0.297	0.408	1
DCP2	0.0911964	0.980476	0.27	0.165	1
MCTS1	0.0912205	0.736302	0.405	0.29	1
ARMC6	0.0912609	0.48275	0.324	0.2	1
MLLT10	0.0915759	-1.11683	0.027	0.119	1
MIR181A1HG	0.0916166	-2.58136	0.027	0.112	1
PCNX4	0.0917477	-1.10499	0.243	0.346	1
CRAMP1	0.0918518	0.824096	0.162	0.082	1
AC026979.2	0.0918613	0.961143	0.108	0.047	1
AL117381.1	0.0918889	-1.50486	0.135	0.24	1
AL021707.1	0.0918995	-1.54904	0.027	0.115	1
MORF4L2	0.0925024	-0.493917	0.405	0.573	1
CFAP36	0.0928117	1.19961	0.216	0.135	1
YWHAZ	0.092836	0.342638	0.946	0.83	1
BMT2	0.0930879	1.18407	0.135	0.068	1
EIF3I	0.0934629	0.393041	0.811	0.686	1
WDR1	0.0937171	-1.00603	0.162	0.277	1
APEH	0.0940076	1.0626	0.135	0.065	1
AP2S1	0.0940891	0.418255	0.541	0.362	1
ZBTB11	0.0942664	-0.799795	0.216	0.329	1
ZNF428	0.0943687	1.18257	0.162	0.089	1
DRG1	0.09437	-0.742449	0.297	0.418	1
FNDC3B	0.0946459	0.300936	0.757	0.585	1
TMEM208	0.0946505	0.455295	0.676	0.563	1
ZNF48	0.0946852	1.23656	0.108	0.048	1
ENOX2	0.0949621	0.766413	0.243	0.149	1
CD46	0.0950091	-1.36323	0.081	0.18	1
NDUFB11	0.095043	0.584165	0.649	0.539	1
IKZF5	0.095127	0.994967	0.216	0.124	1
ZNF770	0.0951954	-0.999556	0.162	0.276	1
RBM27	0.0954244	-0.448894	0.514	0.619	1
BATF3	0.0954632	0.553271	0.595	0.531	1
CCS	0.095466	1.12066	0.135	0.067	1
NUDCD3	0.0955603	-0.808226	0.135	0.26	1
CTNNBL1	0.0956278	0.674253	0.486	0.387	1
AP002762.2	0.0957698	0.583832	0.162	0.085	1
PRKY	0.0959122	-0.396127	0.162	0.27	1
RAD9A	0.096001	1.03286	0.108	0.048	1
TLE4	0.09613	0.997556	0.351	0.244	1
NFKBIB	0.0961978	0.588813	0.541	0.411	1
SH2B1	0.0963368	0.963149	0.108	0.048	1
BTRC	0.0963604	0.303057	0.459	0.31	1
COMMD3	0.0963648	-1.48761	0.027	0.113	1
HIVEP3	0.0963904	0.380584	0.784	0.706	1
KDM2B	0.0963933	0.314274	0.324	0.207	1
RBM12	0.0964455	-1.05298	0.108	0.216	1
AC016831.1	0.0965259	-0.365642	0.514	0.604	1
SLFNL1-AS1	0.096881	0.492022	0.351	0.237	1
DNPEP	0.0970711	0.378723	0.595	0.433	1
ARL5B	0.0971138	-1.47652	0.108	0.21	1
UBXN2A	0.0972507	0.946842	0.189	0.109	1
RNF216	0.097303	-0.478962	0.324	0.481	1
KMT2E-AS1	0.097407	0.661705	0.135	0.065	1
ZNF57	0.097543	1.22396	0.108	0.049	1
TMEM263	0.0977176	0.7667	0.216	0.128	1
PRDX6	0.0979355	0.440481	0.514	0.354	1
THUMPD3-AS1	0.0980246	-0.747135	0.405	0.481	1
SETD4	0.0980356	-1.5981	0.027	0.11	1
IL22	0.098156	2.88497	0.243	0.167	1
STXBP2	0.0981968	0.908277	0.216	0.128	1
GCDH	0.0984396	0.731462	0.324	0.218	1
DUS1L	0.0985834	-0.401364	0.297	0.446	1
MAP3K1	0.0991429	0.918873	0.189	0.109	1
HELZ	0.0993285	0.620093	0.432	0.315	1
TUT4	0.0993972	0.661619	0.459	0.325	1
ARFIP2	0.0994559	1.08217	0.162	0.088	1
PEX5	0.0995886	0.689352	0.297	0.195	1
TUBB	0.0996034	0.46162	0.514	0.418	1
DNAJB9	0.0997113	0.436312	0.486	0.371	1
CIAO2B	0.0997485	-0.372838	0.784	0.824	1
AL133268.4	0.100064	-1.36817	0.054	0.151	1
BTBD11	0.100522	0.752327	0.27	0.174	1
CREB3L2	0.100542	0.509453	0.297	0.185	1
POLR2F	0.10058	0.422046	0.757	0.677	1
CAMSAP1	0.100649	0.741063	0.216	0.127	1
JMJD6	0.100782	0.688841	0.27	0.174	1
GPBP1	0.100801	-0.478304	0.622	0.659	1
CENPP	0.100868	1.05176	0.459	0.384	1
CD28	0.101109	0.523808	0.405	0.287	1
SLC39A3	0.101188	-1.07878	0.054	0.152	1
KCNN4	0.101268	1.14098	0.135	0.066	1
GPR174	0.101374	0.512841	0.189	0.104	1
DAD1	0.101501	0.571253	0.568	0.459	1
TRAF3IP2-AS1	0.101829	-0.627235	0.243	0.368	1
DGKZ	0.102488	0.685751	0.27	0.163	1
DENND10	0.102521	1.1629	0.135	0.066	1
KBTBD4	0.102886	1.25024	0.108	0.049	1
HABP4	0.10327	-1.61344	0.027	0.109	1
FASTKD1	0.103323	0.621351	0.27	0.167	1
HDLBP	0.103415	-0.55226	0.324	0.474	1
TRAPPC10	0.10353	0.313721	0.595	0.448	1
JUNB	0.103726	-0.537154	0.676	0.752	1
NKTR	0.103778	-0.733882	0.216	0.344	1
HK1	0.103903	0.3457	0.595	0.492	1
LARP7	0.103929	-0.687094	0.108	0.215	1
CRIM1	0.103964	1.16886	0.486	0.39	1
MPC1	0.104154	-1.29864	0.027	0.113	1
KDELR1	0.10431	-0.77594	0.054	0.151	1
MACF1	0.104359	-0.71278	0.703	0.768	1
TAP1	0.104388	0.380545	0.73	0.692	1
TVP23C	0.104631	1.48843	0.162	0.091	1
EIF1B	0.104751	0.388105	0.649	0.502	1
DIPK1A	0.105028	-0.963037	0.189	0.301	1
PPP6R3	0.105159	-0.32049	0.676	0.707	1
ADAM9	0.105159	1.60653	0.108	0.051	1
RRP7A	0.105261	0.341012	0.703	0.529	1
MYC	0.105265	-0.550351	0.73	0.807	1
RNF168	0.10535	0.480694	0.243	0.143	1
NDUFS1	0.10565	-1.41204	0.081	0.176	1
PUM1	0.105664	-0.450322	0.757	0.747	1
CCDC137	0.105751	-1.3645	0.162	0.246	1
RERE	0.105762	-1.07328	0.297	0.413	1
CDK8	0.105879	-0.821933	0.243	0.38	1
TIMM10	0.10612	-0.328801	0.432	0.564	1
SEC16A	0.106136	0.694573	0.324	0.218	1
DAPL1	0.106139	-1.33594	0.027	0.11	1
ARID3B	0.106156	0.76236	0.189	0.106	1
NELFCD	0.106221	0.390116	0.486	0.353	1
CASD1	0.106231	1.06147	0.108	0.05	1
CCNI	0.106341	-0.468803	0.486	0.611	1
TRPM7	0.106392	-0.469489	0.73	0.764	1
LPIN2	0.106467	0.465772	0.514	0.374	1
KEAP1	0.106473	-1.28186	0.027	0.111	1
ARL3	0.106665	1.11244	0.108	0.05	1
ZNF699	0.106701	0.86559	0.108	0.049	1
ELP3	0.106746	0.955708	0.432	0.313	1
SNHG29	0.106773	-0.428391	0.865	0.819	1
RNF2	0.106776	-1.02707	0.081	0.183	1
SMS	0.106907	-0.703041	0.297	0.432	1
VDR	0.107109	0.409544	0.27	0.159	1
CASP4	0.107286	0.566644	0.324	0.221	1
IL10	0.107724	2.15625	0.216	0.135	1
TGFBR3	0.107875	0.889332	0.135	0.067	1
CHPF2	0.107919	1.02593	0.135	0.067	1
YBX3	0.107934	-0.922834	0.243	0.367	1
CIAPIN1	0.107936	-0.939493	0.135	0.243	1
KMT5A	0.107972	0.891089	0.189	0.103	1
RNF181	0.108023	0.719254	0.405	0.312	1
TDP2	0.10807	0.840629	0.216	0.13	1
LINC01588	0.108122	0.82721	0.243	0.15	1
TRMT61B	0.108205	0.562917	0.27	0.162	1
DAPP1	0.108316	1.01394	0.135	0.068	1
CD151	0.108376	1.56292	0.135	0.069	1
ZBTB10	0.108544	0.623463	0.297	0.183	1
RECQL	0.108669	0.755636	0.216	0.13	1
PELO	0.108727	-0.735299	0.108	0.229	1
ANP32E	0.108772	0.597012	0.324	0.215	1
LRRN3	0.109093	-1.4064	0.054	0.146	1
NCK2	0.109197	-0.556293	0.405	0.515	1
ATP5MC1	0.109226	0.519355	0.595	0.43	1
MRPL27	0.10926	0.790795	0.405	0.316	1
GPX7	0.110275	-1.40186	0.027	0.107	1
RFC2	0.110432	0.813224	0.162	0.085	1
SNHG19	0.110461	1.01569	0.162	0.089	1
FARSA	0.110651	0.593516	0.595	0.45	1
MRPL54	0.110679	0.339455	0.595	0.428	1
CARS2	0.110703	-0.997107	0.162	0.274	1
RYR1	0.110798	0.861261	0.108	0.051	1
RBAK	0.111147	1.25677	0.135	0.068	1
STAT4	0.11126	-1.53468	0.486	0.541	1
MAT2A	0.111344	-0.381229	0.595	0.652	1
HCP5	0.111354	0.43825	0.189	0.107	1
SERP1	0.111528	0.333067	0.892	0.889	1
PSMB7	0.111711	0.372641	0.73	0.686	1
PRKDC	0.111855	-0.386836	0.73	0.815	1
CDC5L	0.112007	-0.843074	0.297	0.39	1
R3HDM2	0.112126	-1.10279	0.189	0.301	1
AC010260.1	0.112326	1.23865	0.108	0.051	1
RCC2	0.112344	-1.00095	0.189	0.286	1
ZRANB3	0.112422	0.578467	0.378	0.259	1
ACTR5	0.112555	1.06028	0.189	0.111	1
EIF4G3	0.112865	-0.587206	0.622	0.709	1
LY75	0.112871	-0.635086	0.054	0.149	1
WRNIP1	0.112921	0.747187	0.297	0.191	1
PPP3CA	0.113164	0.64625	0.297	0.189	1
PILRB	0.11319	0.601914	0.297	0.187	1
ZNF696	0.113227	1.25615	0.108	0.051	1
SLC35B3	0.113315	-2.00075	0.027	0.104	1
RTF1	0.113373	-0.657026	0.378	0.474	1
WDR5	0.113557	-0.804587	0.189	0.305	1
C1orf109	0.113731	-1.44448	0.108	0.196	1
PNRC2	0.11377	-0.661421	0.27	0.396	1
UBAP2L	0.113898	0.563347	0.568	0.433	1
RIC1	0.114125	0.337274	0.432	0.305	1
RAB21	0.114403	0.30829	0.649	0.516	1
ERVK13-1	0.11446	-1.20228	0.027	0.109	1
GMFG	0.114535	-0.642322	0.162	0.294	1
RAD23A	0.114566	-0.541595	0.486	0.627	1
MUS81	0.114604	1.01788	0.108	0.05	1
RASGRF2	0.114662	0.756831	0.351	0.246	1
REX1BD	0.114705	0.819933	0.135	0.068	1
INIP	0.114727	1.05443	0.243	0.158	1
SH2D2A	0.114774	0.555999	0.459	0.352	1
CCDC88C	0.114821	0.917805	0.324	0.215	1
CYSTM1	0.114822	0.50464	0.459	0.331	1
C16orf87	0.115253	0.876259	0.378	0.287	1
TMA16	0.115306	-0.588767	0.351	0.458	1
ACTG1	0.115311	0.34113	0.919	0.867	1
PURB	0.115465	-0.7267	0.108	0.225	1
SNX5	0.115698	-0.819622	0.324	0.404	1
XAB2	0.115715	0.963426	0.162	0.085	1
KLRB1	0.115763	0.949901	0.108	0.05	1
SLC35A1	0.115784	1.03084	0.189	0.111	1
TMEM160	0.115797	0.700072	0.27	0.168	1
RAB27A	0.115798	0.302171	0.73	0.632	1
RPN2	0.115914	0.410641	0.703	0.57	1
TRAPPC2L	0.115939	0.39845	0.486	0.342	1
DNAJB6	0.115947	-0.45125	0.649	0.745	1
ATAD3B	0.116177	-0.531186	0.243	0.358	1
CSNK2A1	0.116199	-0.389689	0.514	0.641	1
CRNKL1	0.116448	-1.19427	0.081	0.173	1
AKAP1	0.116707	0.637441	0.297	0.183	1
ZNF326	0.116797	-0.666847	0.243	0.351	1
BECN1	0.116821	0.385988	0.405	0.271	1
ZNF12	0.116897	0.556153	0.243	0.146	1
NME7	0.116954	0.392701	0.351	0.228	1
CDK7	0.116997	0.811625	0.297	0.192	1
EIF3B	0.117033	-0.411127	0.676	0.763	1
LCP2	0.117119	-0.7596	0.486	0.579	1
PRPF19	0.117168	-0.706045	0.189	0.306	1
CCR7	0.117341	-2.14082	0.027	0.103	1
PEX14	0.117538	-1.10834	0.216	0.31	1
BCAT2	0.1176	-1.43119	0.027	0.104	1
CASP3	0.117841	-2.12596	0.027	0.102	1
PAX8-AS1	0.117871	1.38561	0.108	0.052	1
TMEM18	0.118067	-0.797566	0.189	0.291	1
NUP35	0.118215	-0.771678	0.27	0.366	1
CHMP4A	0.11839	0.674109	0.378	0.268	1
CCNT2	0.118524	-0.731987	0.243	0.344	1
TRPC4AP	0.118525	-0.438146	0.27	0.396	1
TRAF7	0.11862	0.968905	0.162	0.09	1
GPX4	0.118791	0.526992	0.432	0.343	1
ARHGDIA	0.118824	0.435709	0.568	0.446	1
HTATIP2	0.118997	-1.28114	0.027	0.108	1
GALNT11	0.119005	-0.976369	0.162	0.274	1
MED10	0.119076	-0.669447	0.351	0.435	1
SPAG9	0.119205	-0.856144	0.486	0.577	1
NOM1	0.119246	0.456731	0.541	0.383	1
CCT6B	0.11927	0.59795	0.189	0.103	1
RXYLT1	0.119579	0.796018	0.189	0.106	1
FIS1	0.119595	0.475349	0.459	0.347	1
ZBED4	0.119791	-1.1229	0.054	0.144	1
BTBD1	0.11993	-0.847519	0.297	0.388	1
MYCBP2-AS1	0.120017	-0.891461	0.108	0.213	1
ARL4A	0.120209	-1.12783	0.081	0.175	1
CLEC16A	0.120329	-0.664771	0.189	0.299	1
NUP58	0.120446	-0.525558	0.378	0.509	1
NFKBIA	0.120611	-0.448909	0.649	0.793	1
DARS	0.120726	0.372028	0.595	0.467	1
POLD2	0.120995	-0.521452	0.459	0.587	1
EIF4EBP2	0.12121	-0.884051	0.081	0.182	1
EEF2K	0.121231	-2.03083	0.027	0.101	1
KLF7	0.121245	0.584501	0.216	0.126	1
CCDC26	0.121306	0.814268	0.108	0.05	1
ZNF28	0.12141	0.898504	0.135	0.069	1
SETD2	0.121866	-0.478818	0.568	0.606	1
PBDC1	0.121944	0.321969	0.514	0.393	1
BCKDHA	0.121988	1.10988	0.135	0.07	1
NBEAL1	0.122194	0.306093	0.324	0.206	1
BSG	0.122386	0.609619	0.405	0.293	1
FGD5-AS1	0.122482	0.915781	0.189	0.111	1
MTIF2	0.122652	0.549542	0.243	0.143	1
GALNT2	0.122688	0.415769	0.486	0.347	1
CTNNA1	0.122694	0.681911	0.351	0.252	1
ZRANB1	0.122832	-0.531856	0.054	0.151	1
FGFR1OP	0.122879	1.05286	0.189	0.109	1
WDR36	0.12317	-0.569322	0.514	0.609	1
SH3BGRL	0.123862	1.05293	0.108	0.052	1
FAAP100	0.124089	1.07453	0.135	0.071	1
PHACTR2	0.124109	0.395511	0.486	0.367	1
AL135925.1	0.124348	1.0418	0.108	0.051	1
MASTL	0.124355	1.05814	0.162	0.091	1
KHNYN	0.124637	1.3305	0.108	0.053	1
CISH	0.124814	-0.977472	0.162	0.257	1
TAB2	0.124889	-0.422007	0.784	0.769	1
MBNL3	0.125044	-1.4936	0.027	0.104	1
XPO7	0.125045	-0.763137	0.081	0.179	1
SNAPC4	0.125046	0.350596	0.378	0.256	1
CEP104	0.125133	0.552957	0.216	0.126	1
ZFYVE16	0.125315	0.757005	0.135	0.07	1
RMDN1	0.125358	-1.42364	0.027	0.102	1
OTUB1	0.125952	0.305201	0.486	0.354	1
SRPRB	0.126033	0.369656	0.73	0.662	1
INTS5	0.126072	0.565484	0.189	0.105	1
SOCS3	0.126215	-0.58272	0.297	0.446	1
GSK3B	0.126262	-0.370667	0.27	0.384	1
GALNT1	0.126439	-0.811103	0.243	0.35	1
RB1CC1	0.126525	1.16662	0.351	0.252	1
DENR	0.126572	-0.463139	0.405	0.508	1
SLC35B2	0.126856	1.01671	0.162	0.093	1
SEL1L3	0.126894	-1.15241	0.054	0.144	1
PGM1	0.126908	0.619992	0.162	0.088	1
ABHD2	0.127221	1.00922	0.162	0.092	1
OS9	0.127351	-1.07161	0.081	0.172	1
SCAP	0.127482	0.375794	0.405	0.286	1
MAP1S	0.127572	1.43758	0.135	0.073	1
CIR1	0.12758	0.872713	0.297	0.205	1
BAZ1B	0.127653	0.454417	0.568	0.462	1
APPL1	0.127674	-0.955784	0.027	0.106	1
NUTF2	0.127694	-0.456188	0.514	0.562	1
PKN1	0.127818	-1.0349	0.108	0.205	1
LINC00662	0.127876	0.742713	0.162	0.09	1
REXO1	0.128493	-0.880752	0.108	0.211	1
ZCCHC9	0.128968	-1.46534	0.027	0.1	1
P3H1	0.129065	0.893984	0.135	0.07	1
STK17B	0.129088	-0.446737	0.838	0.834	1
MLF1	0.129248	0.938342	0.108	0.052	1
ERBIN	0.129333	0.440575	0.486	0.353	1
TNRC6B	0.129354	-1.25862	0.189	0.283	1
PLEKHA2	0.129582	0.427887	0.243	0.153	1
RHOT2	0.129669	0.985617	0.189	0.113	1
UBXN8	0.129803	-0.873625	0.027	0.106	1
MYLIP	0.129885	0.706155	0.297	0.198	1
NDUFB2	0.129964	0.312723	0.811	0.762	1
UBE2V1	0.130176	-0.428275	0.459	0.568	1
DSTYK	0.130205	0.898903	0.243	0.148	1
GPANK1	0.13029	0.690886	0.162	0.088	1
AHCY	0.130325	0.552233	0.378	0.25	1
OTUD7B	0.130331	0.40726	0.378	0.26	1
COPS4	0.130672	0.615851	0.351	0.238	1
CAPN10	0.130677	1.34205	0.135	0.075	1
GLA	0.130713	-1.50951	0.027	0.101	1
POLR2A	0.130845	-0.681263	0.378	0.472	1
EPN1	0.13091	0.775234	0.243	0.156	1
TSPO	0.131025	0.670108	0.324	0.225	1
ZC3H18	0.131176	-0.562922	0.243	0.38	1
KPNA6	0.131213	-0.616629	0.378	0.454	1
UCP2	0.131252	0.782856	0.162	0.091	1
NFKB1	0.1313	-0.556598	0.946	0.941	1
MRPL10	0.13146	0.868996	0.162	0.09	1
RGP1	0.131577	1.02403	0.135	0.071	1
URB1	0.132002	-0.513571	0.378	0.468	1
NDUFA1	0.132029	0.384264	0.649	0.584	1
LAGE3	0.132262	0.771276	0.324	0.224	1
PPP2CA	0.132293	-0.513889	0.459	0.532	1
EIF2D	0.132295	-0.923977	0.081	0.181	1
ZNF581	0.13233	-1.02207	0.081	0.17	1
WIPI2	0.132424	-1.29908	0.027	0.101	1
PGP	0.132431	0.518073	0.324	0.213	1
APOL1	0.132583	-1.49107	0.054	0.135	1
RMDN2	0.133135	1.1501	0.108	0.053	1
FDPS	0.133178	0.364291	0.351	0.233	1
PET100	0.133237	0.365504	0.459	0.335	1
HNRNPH2	0.133941	1.21444	0.189	0.12	1
DNAJC9	0.134082	0.564902	0.27	0.172	1
S100A11	0.134134	0.696757	0.541	0.445	1
MRPL16	0.134556	0.459764	0.432	0.301	1
ZFP1	0.134727	1.25646	0.108	0.053	1
HPRT1	0.134735	-0.639641	0.514	0.548	1
DNPH1	0.134803	0.555847	0.27	0.175	1
ARID4A	0.134923	0.58522	0.162	0.09	1
ING5	0.135064	-0.987474	0.162	0.256	1
AL356599.1	0.13515	-1.3785	0.027	0.1	1
AIMP1	0.135264	0.449873	0.757	0.671	1
TXNRD1	0.135321	-0.610046	0.676	0.76	1
TIMM8B	0.135557	0.335722	0.73	0.593	1
MTX1	0.135625	0.724965	0.27	0.17	1
TMEM214	0.136	0.97611	0.162	0.093	1
EIF1AY	0.136932	-0.677726	0.216	0.312	1
INTS12	0.137045	-1.21838	0.108	0.193	1
GRB10	0.137081	0.691806	0.108	0.052	1
PITRM1	0.137394	-0.51539	0.243	0.34	1
BCCIP	0.138187	-0.486208	0.486	0.603	1
NOL11	0.138372	-0.474363	0.378	0.49	1
THAP7	0.138476	0.546061	0.243	0.149	1
MRFAP1L1	0.138538	0.697753	0.243	0.157	1
MIEF1	0.138569	-1.09807	0.081	0.166	1
ZFAND2A	0.139326	0.643159	0.243	0.148	1
PCSK5	0.139358	-1.65737	0.027	0.101	1
PSMD13	0.139468	0.38457	0.622	0.513	1
NAPG	0.139631	0.376898	0.486	0.342	1
TARS2	0.139698	1.31815	0.108	0.054	1
MRPL48	0.139962	0.675737	0.243	0.155	1
SETD1A	0.140237	0.693056	0.216	0.131	1
SMARCD1	0.140331	0.616878	0.324	0.226	1
CKLF	0.140768	0.737453	0.27	0.177	1
PRKCA	0.140791	-0.435017	0.595	0.719	1
SHPRH	0.140803	-0.852873	0.189	0.296	1
FAM136A	0.140823	0.558045	0.541	0.421	1
RFT1	0.140859	-1.12912	0.054	0.135	1
STRADA	0.140909	-1.1356	0.027	0.101	1
ELP1	0.140927	0.973566	0.189	0.115	1
ARL10	0.141181	0.952443	0.162	0.095	1
CHORDC1	0.141444	-0.420218	0.595	0.678	1
CDKAL1	0.141585	-0.452594	0.649	0.727	1
ATP11B	0.141705	0.324533	0.486	0.342	1
ARFGEF1	0.141849	0.312912	0.622	0.486	1
ATP8B2	0.141933	1.41802	0.135	0.074	1
ANTXR2	0.142011	-1.02831	0.216	0.322	1
FAM102B	0.142381	0.906744	0.108	0.053	1
ZNF292	0.143124	0.476027	0.622	0.513	1
ADK	0.143146	-0.309047	0.973	0.929	1
ARL1	0.14372	-0.664534	0.135	0.242	1
ASCC2	0.143752	0.473202	0.378	0.251	1
HDHD3	0.1438	1.26551	0.108	0.054	1
CUL4A	0.143832	-0.54208	0.459	0.565	1
POLR2L	0.143958	0.429752	0.838	0.806	1
CCDC9	0.144078	-1.11469	0.027	0.1	1
WAS	0.144115	0.935521	0.108	0.053	1
CEP170	0.144287	-0.995317	0.108	0.2	1
IKZF1	0.14507	-0.682647	0.351	0.468	1
MAGED1	0.14508	0.498233	0.324	0.223	1
DIS3	0.145437	-0.794359	0.27	0.36	1
IMPA1	0.145509	0.570802	0.351	0.242	1
RAB5C	0.145597	0.306723	0.514	0.389	1
TYW1B	0.145909	0.36406	0.486	0.366	1
CD44	0.145955	-0.451058	0.973	0.986	1
FEM1B	0.146021	-1.00715	0.027	0.1	1
RER1	0.146513	0.307748	0.595	0.51	1
CRLF3	0.146518	-0.724934	0.243	0.343	1
PMEPA1	0.146693	-0.758771	0.189	0.29	1
LAMP1	0.146817	0.389958	0.486	0.379	1
ITGA4	0.14686	0.829798	0.162	0.093	1
CHCHD7	0.146918	0.597867	0.27	0.18	1
GDI1	0.147574	-1.01025	0.027	0.1	1
CKAP5	0.14763	-0.977009	0.216	0.302	1
CNKSR2	0.147988	-1.50932	0.054	0.132	1
CSRNP1	0.148109	-0.665959	0.27	0.376	1
NAE1	0.148557	0.545886	0.514	0.386	1
XRCC3	0.148594	0.879504	0.108	0.053	1
AIP	0.148883	0.329622	0.432	0.305	1
WDR47	0.14893	-0.897985	0.027	0.1	1
ZNF704	0.149196	-1.15947	0.243	0.336	1
CNOT4	0.149305	-0.335132	0.459	0.558	1
LBR	0.149415	-0.886322	0.216	0.304	1
AGBL5	0.149564	0.914073	0.162	0.091	1
WDR12	0.149643	-0.404787	0.541	0.596	1
SUCO	0.149651	0.357971	0.405	0.292	1
LACTB2	0.149933	1.17103	0.135	0.074	1
DDX52	0.149944	0.56547	0.541	0.412	1
C1orf131	0.149992	0.869598	0.243	0.165	1
ARL13B	0.150049	0.630777	0.189	0.111	1
GCNT7	0.150074	1.19751	0.108	0.054	1
MRS2	0.150147	0.956361	0.135	0.073	1
UNC50	0.150175	0.486973	0.243	0.15	1
ATP1A1-AS1	0.150176	-1.44193	0.054	0.128	1
SARS	0.150279	-0.537669	0.459	0.54	1
DENND2D	0.150354	0.497099	0.324	0.228	1
QTRT2	0.150403	0.415138	0.405	0.295	1
CEBPZ	0.15044	-0.304504	0.568	0.705	1
TOM1	0.150699	0.790285	0.108	0.053	1
FBRS	0.150801	-0.781396	0.108	0.207	1
GRAMD2B	0.151224	0.344706	0.27	0.172	1
IL1B	0.151256	1.14569	0.108	0.055	1
LSM5	0.151371	-0.318078	0.486	0.585	1
ABL2	0.151457	0.408449	0.405	0.305	1
RIF1	0.151698	-0.371185	0.514	0.637	1
DRG2	0.151741	0.9171	0.243	0.157	1
RETREG1	0.15176	-1.54588	0.054	0.128	1
NFRKB	0.152145	-1.09496	0.081	0.163	1
PHF10	0.152328	1.40637	0.243	0.166	1
KCNK5	0.15246	0.529314	0.216	0.132	1
LATS1	0.152652	-0.665116	0.216	0.331	1
SF3A2	0.152734	0.755846	0.243	0.159	1
ADSS	0.152838	0.484147	0.514	0.418	1
IL18RAP	0.15284	0.788301	0.108	0.054	1
LRRC14	0.152871	0.944412	0.108	0.053	1
MLH3	0.15298	0.410745	0.216	0.13	1
SFI1	0.15313	0.549937	0.27	0.172	1
RAB33B	0.153199	0.693744	0.108	0.053	1
PSMD9	0.153283	0.405075	0.73	0.557	1
PPME1	0.153425	0.389343	0.432	0.321	1
NUP210	0.153633	-0.374236	0.081	0.174	1
CTSL	0.153863	0.633058	0.27	0.182	1
PARL	0.153937	-0.419579	0.378	0.479	1
SP100	0.154092	-0.803493	0.351	0.429	1
CCDC167	0.154094	0.918412	0.189	0.117	1
LRRC37A3	0.154266	0.893899	0.135	0.073	1
HNRNPR	0.154448	-0.347258	0.757	0.789	1
TMEM30A	0.154515	-1.01806	0.108	0.193	1
CLNS1A	0.154672	-0.385715	0.432	0.597	1
MED30	0.154755	-0.820466	0.135	0.231	1
CDIPT	0.154854	0.503747	0.216	0.128	1
CPSF6	0.155068	0.347363	0.568	0.484	1
PUS1	0.155525	0.334842	0.459	0.33	1
PPP1CC	0.155575	-0.577729	0.622	0.628	1
TIA1	0.155643	0.742502	0.189	0.114	1
LGALS3	0.155958	1.14088	0.162	0.096	1
MYCBP2	0.156091	-0.456602	0.703	0.737	1
DIPK2A	0.156262	0.815731	0.108	0.054	1
GADD45GIP1	0.156735	-0.387456	0.649	0.72	1
TESC	0.15702	1.15841	0.162	0.095	1
MARF1	0.157132	1.12146	0.162	0.095	1
PPP6R1	0.157232	-1.11075	0.081	0.161	1
AL355304.1	0.157333	0.41656	0.162	0.09	1
RPUSD2	0.157561	0.890461	0.189	0.114	1
GBP4	0.157728	0.308231	0.568	0.466	1
CSNK1G2	0.157817	-1.11366	0.054	0.132	1
DHODH	0.157868	-1.02175	0.108	0.192	1
PURA	0.158093	0.706525	0.216	0.135	1
MTMR2	0.158138	0.404755	0.324	0.228	1
MIS18A	0.158247	1.08845	0.162	0.095	1
HAX1	0.158352	0.329081	0.405	0.279	1
PRAG1	0.158399	0.60236	0.27	0.182	1
DPY19L1	0.158439	0.938293	0.108	0.055	1
MORC3	0.158516	-1.1626	0.189	0.26	1
ZCCHC8	0.158524	-1.05827	0.135	0.217	1
CCNT1	0.15877	-0.77064	0.189	0.283	1
CAPZB	0.15878	0.550703	0.595	0.557	1
IK	0.159015	0.435306	0.568	0.439	1
DIAPH1	0.159026	-0.631567	0.405	0.486	1
NTNG2	0.159289	0.494492	0.135	0.073	1
UNK	0.159367	0.498952	0.189	0.11	1
NDFIP2	0.159408	-0.30577	0.892	0.884	1
ATP2B1	0.159546	-0.726848	0.432	0.487	1
TUBA1C	0.159561	0.311238	0.919	0.859	1
BCAP31	0.159766	0.480783	0.432	0.307	1
ARF5	0.159791	0.702366	0.243	0.154	1
DNASE1	0.159792	0.591839	0.297	0.208	1
DPM2	0.159896	0.56677	0.351	0.254	1
WARS	0.159914	0.531862	0.622	0.616	1
DIMT1	0.160173	0.389564	0.676	0.614	1
CBX6	0.160263	-0.474299	0.243	0.353	1
VEGFB	0.160473	0.579044	0.189	0.111	1
SETDB1	0.160521	-1.32986	0.054	0.127	1
PISD	0.16068	0.975639	0.405	0.308	1
FAM114A2	0.161301	1.00938	0.108	0.055	1
VAMP2	0.161342	-0.604535	0.243	0.324	1
RAPGEF1	0.161369	-0.487083	0.297	0.391	1
PDCD2L	0.161517	0.527136	0.432	0.329	1
ARHGEF12	0.161585	-1.40408	0.108	0.189	1
ANAPC11	0.161788	0.403679	0.541	0.41	1
SLC35F2	0.162061	-0.779637	0.297	0.385	1
TASP1	0.162127	0.536296	0.595	0.5	1
ABHD5	0.162467	-1.08053	0.054	0.133	1
SNRNP48	0.162485	-0.73481	0.054	0.135	1
AC211433.1	0.162522	-1.36591	0.081	0.157	1
TMEM126B	0.16254	0.313569	0.405	0.285	1
MAP3K13	0.162788	0.616067	0.189	0.116	1
COPRS	0.162814	0.449475	0.514	0.417	1
HECTD1	0.162844	-0.609679	0.459	0.525	1
ATXN10	0.162882	-0.341066	0.73	0.746	1
BCR	0.163023	-1.04791	0.108	0.198	1
SPOUT1	0.163036	-1.02973	0.189	0.26	1
DCAF5	0.163162	0.398456	0.297	0.196	1
RTTN	0.163181	0.480774	0.216	0.132	1
CDK5RAP2	0.163242	0.648473	0.216	0.134	1
TBRG1	0.163325	0.403403	0.486	0.384	1
CEBPG	0.163326	-0.70954	0.324	0.396	1
AAMP	0.16385	0.542068	0.378	0.275	1
NSMF	0.16415	-0.942935	0.054	0.13	1
DIP2A	0.16425	-1.6757	0.054	0.124	1
NQO2	0.164407	1.13646	0.108	0.056	1
IER3	0.164419	-0.485529	0.622	0.623	1
KCNN3	0.164591	-1.07599	0.054	0.131	1
CHRM3-AS2	0.164611	-1.46407	0.054	0.126	1
AC009318.1	0.164731	0.651786	0.108	0.053	1
CRTC3	0.164739	-0.509541	0.216	0.32	1
SDF4	0.164758	0.347993	0.649	0.53	1
METTL3	0.164798	0.865196	0.162	0.095	1
WSB1	0.164809	-0.686192	0.216	0.29	1
YIPF5	0.165105	0.65237	0.243	0.164	1
ISCU	0.165174	0.716105	0.378	0.28	1
SNX19	0.16551	0.636685	0.189	0.116	1
MRPL47	0.165529	0.460014	0.703	0.595	1
LINC01138	0.165972	0.54984	0.243	0.16	1
TACC1	0.165996	0.498286	0.324	0.222	1
TMEM185B	0.166184	0.801499	0.243	0.161	1
AC067751.1	0.166207	1.29804	0.108	0.057	1
POC1B-AS1	0.166212	1.12025	0.108	0.056	1
EGLN1	0.166544	0.897852	0.162	0.094	1
PCYT1A	0.166557	0.647593	0.405	0.319	1
RBM4	0.166579	-0.399141	0.541	0.607	1
PRDM8	0.167683	0.711139	0.189	0.117	1
GYG1	0.167747	0.924825	0.108	0.055	1
SDHD	0.167996	0.362002	0.486	0.352	1
ZSWIM8	0.168074	-1.25285	0.054	0.128	1
MRPL17	0.168419	0.337487	0.649	0.507	1
B3GNT5	0.168625	-1.28707	0.135	0.226	1
GIMAP5	0.168713	0.839529	0.135	0.075	1
TUSC2	0.169697	0.431433	0.486	0.367	1
NDUFA6-DT	0.169798	0.880465	0.135	0.072	1
RNF114	0.169842	-0.910834	0.162	0.244	1
CLASRP	0.169863	0.662565	0.324	0.229	1
SETD6	0.170015	-1.36931	0.054	0.124	1
DISP1	0.170138	1.24287	0.135	0.077	1
UBE2H	0.170287	0.663747	0.189	0.117	1
RGS19	0.170485	1.18615	0.162	0.098	1
SLC16A7	0.170486	-0.7952	0.216	0.301	1
HAUS3	0.170604	0.549454	0.135	0.071	1
LYSMD3	0.170807	1.4595	0.108	0.057	1
DNAJC17	0.17132	0.432851	0.27	0.171	1
UCK2	0.171469	-0.66855	0.351	0.433	1
ACOT9	0.171791	0.46988	0.162	0.092	1
AC126696.1	0.171911	0.366253	0.135	0.073	1
RNF4	0.172077	0.318503	0.486	0.394	1
SNHG31	0.172263	0.381411	0.189	0.111	1
CSAD	0.172396	1.33636	0.108	0.059	1
TMEM44-AS1	0.172536	0.852275	0.135	0.074	1
DHRS7B	0.172649	0.665158	0.216	0.133	1
ZNF217	0.173082	-0.560914	0.054	0.132	1
APOA1-AS	0.17315	1.07037	0.108	0.057	1
NUBP2	0.173267	0.501784	0.243	0.152	1
SPOP	0.173712	-1.0219	0.189	0.269	1
SEC23B	0.173985	0.678642	0.351	0.261	1
PSMG1	0.17424	0.557805	0.432	0.325	1
TARSL2	0.174296	-1.37915	0.054	0.123	1
SGMS1	0.174445	-0.387162	0.405	0.499	1
MYL12A	0.174528	0.352837	0.514	0.413	1
MAPKAPK5	0.174584	-0.529134	0.297	0.394	1
OSBP	0.174645	0.343793	0.432	0.319	1
NELL2	0.174883	-0.591892	0.189	0.291	1
KLF6	0.174901	-0.502165	0.703	0.737	1
RNF10	0.175067	-0.358057	0.297	0.391	1
GABPB1-AS1	0.175083	-0.70502	0.27	0.354	1
TMEM164	0.1752	1.00334	0.108	0.056	1
RCSD1	0.175209	0.791662	0.135	0.075	1
AC010894.3	0.175512	0.649081	0.216	0.137	1
CMTM3	0.175644	0.775702	0.216	0.142	1
DCUN1D5	0.175905	-0.323946	0.784	0.744	1
AL442071.2	0.176108	0.624474	0.108	0.054	1
RANGAP1	0.17613	0.620629	0.351	0.258	1
PRRC1	0.176397	0.942044	0.216	0.143	1
REL	0.176523	-0.739327	0.703	0.791	1
CSK	0.176798	0.801678	0.324	0.248	1
NDUFAF4	0.176807	-0.386001	0.595	0.672	1
ANKRD28	0.177107	0.646939	0.459	0.351	1
SF3B4	0.17718	0.816695	0.378	0.297	1
LIMK2	0.177206	0.831329	0.108	0.055	1
EIF3A	0.177345	-0.308828	0.865	0.869	1
TAF11	0.177492	-0.710447	0.189	0.276	1
CHCHD3	0.1776	-0.586444	0.514	0.565	1
RNF185	0.177946	-1.749	0.054	0.12	1
UBE3D	0.177956	0.541679	0.432	0.355	1
SACS	0.178041	-0.580987	0.514	0.578	1
ENPP4	0.178047	1.29273	0.108	0.057	1
PPP1R21	0.178085	-1.01991	0.054	0.129	1
KIF13B	0.178134	0.487959	0.243	0.165	1
SLC35A3	0.178263	0.502595	0.324	0.233	1
PTPMT1	0.178336	1.11937	0.216	0.145	1
ZNF586	0.178576	-0.730666	0.081	0.167	1
FBXL2	0.178861	0.844188	0.135	0.076	1
AEN	0.178879	-0.718055	0.135	0.227	1
VKORC1	0.178894	0.614215	0.405	0.304	1
CCDC50	0.179049	0.745236	0.135	0.074	1
EMC1-AS1	0.179399	-0.81814	0.054	0.129	1
FEN1	0.179409	0.618213	0.162	0.093	1
IPO8	0.179495	0.748425	0.216	0.147	1
AASDHPPT	0.17966	0.803073	0.27	0.187	1
SLC25A22	0.179816	0.727497	0.216	0.144	1
RFWD3	0.179885	-0.786251	0.108	0.197	1
PRPF39	0.180093	-0.683927	0.297	0.383	1
ZNF277	0.18021	0.904861	0.351	0.264	1
LARP4	0.180264	-0.325898	0.622	0.712	1
NUDT2	0.180276	1.21394	0.135	0.078	1
MRPL24	0.180287	-0.635455	0.108	0.2	1
RASA1	0.180298	0.446551	0.514	0.355	1
NFATC1	0.180579	0.443203	0.405	0.317	1
CAMSAP2	0.180645	0.618035	0.324	0.208	1
RNF115	0.180816	-0.798464	0.216	0.303	1
SLA2	0.180992	0.752475	0.135	0.076	1
CMSS1	0.181198	-0.328996	0.919	0.895	1
TDP1	0.181305	-1.38584	0.108	0.176	1
RABEP1	0.181528	-0.469862	0.486	0.579	1
CRACR2A	0.181617	0.555938	0.216	0.135	1
LBH	0.181737	0.322178	0.595	0.462	1
TARS	0.182082	-0.412165	0.486	0.584	1
FAM193A	0.182245	-0.410927	0.216	0.326	1
DMAP1	0.182316	0.934809	0.135	0.075	1
ELP2	0.182375	-0.545029	0.297	0.398	1
PUS10	0.182431	1.13181	0.135	0.078	1
HEATR1	0.182503	-0.367709	0.486	0.557	1
AC087286.2	0.182746	0.452961	0.243	0.165	1
DOCK3	0.182975	0.682942	0.351	0.279	1
TESK2	0.183035	0.461597	0.189	0.117	1
MPP6	0.1831	-0.49094	0.595	0.658	1
AL031602.2	0.183111	1.00158	0.108	0.056	1
CNST	0.183234	-0.469763	0.324	0.439	1
RSF1	0.183312	-0.59966	0.514	0.555	1
ZNF76	0.183578	0.65604	0.108	0.055	1
POMC	0.183711	1.44871	0.162	0.096	1
SIVA1	0.183714	0.518605	0.351	0.245	1
NAA60	0.183852	0.809995	0.135	0.076	1
ARID5B	0.183935	-0.423299	0.946	0.886	1
PLEKHM1	0.184372	0.71396	0.135	0.075	1
PRPF38A	0.184375	0.505327	0.459	0.358	1
VPS35	0.184393	0.38549	0.486	0.366	1
FAM120B	0.18446	-0.860826	0.189	0.278	1
TRUB2	0.184784	0.733957	0.27	0.193	1
UHRF2	0.18517	-0.306569	0.216	0.342	1
GLRX	0.185687	1.22857	0.108	0.057	1
PPP4R3B	0.185698	-0.547563	0.459	0.514	1
MLF2	0.185701	0.307942	0.486	0.357	1
SQLE	0.185787	-0.883484	0.162	0.244	1
TRAPPC6B	0.185933	1.02491	0.162	0.1	1
FKBP3	0.186139	0.708998	0.324	0.237	1
AC019130.1	0.186154	0.832925	0.135	0.076	1
STUB1	0.186276	0.652579	0.351	0.288	1
SUGP2	0.186285	0.617574	0.216	0.134	1
TMEM141	0.186469	0.650167	0.243	0.162	1
GNA12	0.186627	-0.98549	0.135	0.22	1
BUB3	0.186646	-0.516887	0.405	0.484	1
C8orf33	0.186702	-0.758074	0.351	0.4	1
[truncated: 2,083 more rows]
