# Supplementary material for: Single-cell characterization of the gastrointestinal HIV reservoir reveals heterogeneous cellular phenotypes
Source: J Clin Invest. 2025 Dec 23;136(4):e196536. doi: 10.1172/JCI196536 (PMC12904708; doi:10.1172/JCI196536)
Supplement: Supplemental table 14 [file jci-136-196536-s104.xlsx]

## Sheet: HIVpos_Tcell_stimcolon
	p_val	avg_log2FC	pct.1	pct.2	p_val_adj
HIV	0	19.974	1	0	0
ITPR1-DT	5.09009e-10	2.54421	0.127	0.017	1.86307e-05
AC093249.6	6.16472e-09	3.04354	0.109	0.015	0.000225641
NEU4	3.66505e-08	1.91974	0.109	0.016	0.00134148
AC005050.3	1.34557e-07	1.0836	0.436	0.165	0.00492506
EME2	1.98204e-07	2.65011	0.109	0.017	0.00725466
AL157756.1	5.92924e-07	2.11174	0.145	0.03	0.0217022
AL355916.1	7.93794e-07	1.49142	0.218	0.059	0.0290544
AL672277.1	9.88688e-07	1.43708	0.236	0.067	0.0361879
AC104695.3	1.37156e-06	1.95604	0.164	0.038	0.0502019
DDB2	1.65689e-06	1.12197	0.564	0.276	0.0606455
LINC02255	1.8809e-06	1.39662	0.218	0.06	0.0688447
AC092650.1	2.85919e-06	1.84103	0.2	0.055	0.104652
PPM1K-DT	4.9056e-06	1.93109	0.127	0.027	0.179555
AL391832.4	6.38337e-06	1.68008	0.236	0.074	0.233644
TRIM39	7.29626e-06	1.38608	0.236	0.074	0.267058
GABBR1	7.99686e-06	2.09054	0.145	0.035	0.292701
ZNF546	1.07613e-05	1.27933	0.2	0.057	0.393886
AP003472.2	1.10872e-05	1.30452	0.273	0.094	0.405813
PTGFRN	1.15629e-05	1.82666	0.145	0.035	0.423226
AC022916.1	1.29622e-05	1.88348	0.2	0.061	0.474443
CENPN	1.45501e-05	1.02583	0.309	0.113	0.532563
AC025171.1	1.52384e-05	1.42493	0.182	0.051	0.557757
DDX47	1.52601e-05	1.95734	0.127	0.029	0.558548
SYNGAP1	2.05878e-05	1.05917	0.2	0.059	0.753555
KLF5	2.63977e-05	1.79216	0.273	0.103	0.966209
NOP14-AS1	2.70015e-05	0.970004	0.418	0.187	0.988307
ADNP-AS1	2.7975e-05	1.1224	0.255	0.087	1
AC104316.1	2.89761e-05	1.01375	0.418	0.189	1
CARMIL1	2.98546e-05	1.38918	0.164	0.045	1
AL158136.1	3.65146e-05	1.1414	0.327	0.129	1
KCTD16	3.90282e-05	1.88102	0.109	0.024	1
NEURL4	3.92113e-05	2.01488	0.145	0.039	1
AP001628.1	4.52763e-05	1.11801	0.273	0.099	1
NRG4	4.67866e-05	1.89852	0.2	0.065	1
AL138720.1	4.99691e-05	0.633819	0.691	0.405	1
ZNF79	5.0533e-05	1.02189	0.309	0.122	1
SLC24A1	5.20513e-05	1.16064	0.291	0.111	1
AL390957.1	5.30042e-05	0.876065	0.4	0.175	1
HECW2	6.57588e-05	0.982263	0.545	0.3	1
U2AF1L5	7.03736e-05	1.78246	0.145	0.04	1
TENM1	7.83712e-05	1.82172	0.127	0.033	1
SLC22A4	8.2389e-05	1.35321	0.145	0.039	1
SH2D3A	9.39511e-05	1.15021	0.291	0.118	1
CD84	9.82374e-05	0.625956	0.582	0.331	1
CLOCK	0.00010803	0.732793	0.509	0.251	1
GRAMD1B	0.000112862	0.948473	0.527	0.275	1
ZXDB	0.000115545	1.6851	0.127	0.033	1
RORC	0.000118065	1.02341	0.182	0.056	1
AC078785.1	0.000127589	0.906561	0.455	0.231	1
ZNF678	0.000133226	1.29945	0.273	0.109	1
SAMD12	0.000140117	0.706395	0.109	0.026	1
AL591846.2	0.000145777	1.36874	0.218	0.077	1
LINC02646	0.000155134	1.78971	0.127	0.034	1
STX11	0.000166723	0.7849	0.709	0.457	1
TNFSF10	0.000170323	0.380294	0.473	0.235	1
DUSP10	0.000177751	1.01733	0.255	0.099	1
RSKR	0.000206378	1.65908	0.109	0.027	1
AC110769.2	0.000211107	2.0177	0.109	0.027	1
AKAP8	0.000227898	0.759141	0.582	0.339	1
MDFIC	0.00022979	0.392067	0.964	0.899	1
LINC00243	0.000239115	1.08654	0.273	0.112	1
NSMCE1-DT	0.000255704	1.28978	0.255	0.103	1
IL31	0.000259182	0.86327	0.127	0.036	1
MCOLN2	0.000271442	0.651601	0.8	0.582	1
BCL6	0.000272539	0.642454	0.709	0.417	1
ZCCHC3	0.000305159	1.12549	0.327	0.153	1
ACOXL	0.000305319	1.55758	0.145	0.045	1
DLG5	0.000315929	1.37734	0.2	0.074	1
AL158071.3	0.000327616	1.51904	0.164	0.054	1
ZNF562	0.000328013	0.67081	0.545	0.306	1
SELPLG	0.000330528	1.26795	0.2	0.072	1
AC021752.1	0.000340403	1.10646	0.273	0.114	1
SOX30	0.000343195	1.70623	0.109	0.028	1
TESPA1	0.00034344	0.768437	0.636	0.403	1
IFT88	0.000367215	0.936962	0.145	0.044	1
CYSLTR1	0.000384572	1.03642	0.109	0.028	1
CLIC5	0.00038667	1.25642	0.2	0.073	1
BHLHE40-AS1	0.000390563	1.17195	0.182	0.062	1
IL21	0.000412154	0.9644	0.745	0.548	1
BAZ2A	0.000415141	0.7815	0.418	0.208	1
TNFSF8	0.000424752	0.620392	0.855	0.601	1
SLC29A3	0.000425977	1.51982	0.182	0.065	1
RNF44	0.000432314	1.21777	0.182	0.063	1
ATXN7L2	0.000435134	1.72307	0.109	0.029	1
SIPA1L2	0.000444696	0.873495	0.745	0.591	1
ARFGEF2	0.000448579	0.535124	0.655	0.397	1
AL031728.1	0.000450076	1.40242	0.127	0.036	1
CDV3	0.000472852	0.452663	0.927	0.839	1
IL1R1	0.000496476	0.542321	0.745	0.477	1
RRM2	0.000501414	1.19918	0.145	0.045	1
AL136987.1	0.000506248	1.1835	0.109	0.029	1
LIF	0.000584452	0.896246	0.364	0.178	1
ZNF461	0.000592212	1.51919	0.218	0.086	1
DCAF12	0.000622037	0.952267	0.364	0.186	1
AJ011931.2	0.000668387	1.60672	0.145	0.048	1
ZNF92	0.000692154	0.94986	0.291	0.133	1
LUCAT1	0.00069572	0.639019	0.655	0.422	1
SDCBP2	0.000711655	1.29041	0.127	0.038	1
MAML2	0.000750483	0.515674	0.982	0.911	1
HIBCH	0.000754531	0.748491	0.745	0.572	1
FKRP	0.000761531	0.916022	0.382	0.194	1
RNF31	0.000768566	1.18566	0.182	0.067	1
MAP3K7	0.000781359	0.756289	0.564	0.324	1
FANCD2	0.000795156	1.36323	0.145	0.048	1
METTL22	0.000862035	0.792123	0.182	0.065	1
PSD3	0.000895155	1.63481	0.182	0.069	1
DEAF1	0.00100627	0.411521	0.473	0.248	1
AC044781.1	0.00106789	1.11572	0.145	0.048	1
AC127070.1	0.00109089	1.09388	0.145	0.048	1
PAK3	0.00111377	1.77632	0.145	0.051	1
PTGR2	0.00111853	1.77075	0.145	0.05	1
PLEKHG1	0.00111909	0.599327	0.473	0.259	1
HILPDA	0.0011308	1.39948	0.164	0.058	1
UIMC1	0.00119695	0.511533	0.764	0.581	1
LINC01004	0.00121322	0.794255	0.527	0.325	1
EGR1	0.0012172	1.23315	0.327	0.156	1
ZNF121	0.0012212	0.470743	0.655	0.442	1
CDH23	0.00123536	0.836238	0.4	0.211	1
SNHG32	0.00124576	0.618346	0.473	0.264	1
GNA15	0.00124713	0.86023	0.255	0.107	1
AC091114.1	0.00127166	0.800006	0.291	0.138	1
ZNF543	0.00128568	1.54136	0.127	0.041	1
SMIM12	0.00129	0.647213	0.509	0.299	1
CAGE1	0.00129971	1.32719	0.127	0.04	1
TRIM41	0.00131064	1.71194	0.145	0.051	1
APOBEC3D	0.00132306	1.14446	0.182	0.069	1
CUBN	0.00133392	0.890033	0.309	0.144	1
C4orf19	0.00134534	1.09685	0.164	0.059	1
ATP2A2	0.00134864	0.463132	0.8	0.574	1
CBR3-AS1	0.00135122	1.19707	0.145	0.049	1
LINC02256	0.0013519	1.97378	0.109	0.033	1
FAM131A	0.00137104	1.59878	0.109	0.032	1
IL2	0.0013743	0.472169	0.945	0.926	1
LINC02341	0.0013963	0.907186	0.564	0.406	1
KHNYN	0.00139992	0.926521	0.182	0.068	1
AC009690.2	0.00140357	1.66192	0.109	0.032	1
AC092535.4	0.00142037	0.8155	0.127	0.04	1
INTS12	0.00143382	0.765551	0.418	0.226	1
AC138649.1	0.00146789	1.40189	0.109	0.032	1
CSF1	0.00149404	0.889198	0.473	0.27	1
AC135050.6	0.00151265	1.86219	0.109	0.033	1
FTL	0.00151308	-0.537032	0.855	0.924	1
PRPF38A	0.00153566	0.58707	0.582	0.349	1
ITGB3BP	0.00154791	0.883545	0.236	0.103	1
SAMD8	0.00155229	0.677901	0.564	0.362	1
TBKBP1	0.00156815	0.965719	0.236	0.102	1
ATF7IP2	0.00163069	0.591555	0.436	0.247	1
PRKD3	0.00168785	0.485272	0.545	0.323	1
NCOA6	0.00170276	0.417063	0.491	0.263	1
AL731577.2	0.00173281	0.703918	0.309	0.152	1
RGS1	0.00173571	0.854509	0.327	0.172	1
STXBP5	0.00175481	0.488743	0.709	0.498	1
ZNF295-AS1	0.00178806	0.787764	0.327	0.169	1
ZNF408	0.00186047	1.35587	0.127	0.042	1
TNF	0.00188621	0.47846	0.945	0.815	1
DNAJA4	0.00195631	1.07091	0.2	0.081	1
OSGEPL1-AS1	0.00199657	1.68241	0.109	0.033	1
EIF4G1	0.00200145	0.383286	0.873	0.627	1
ZBTB39	0.00201807	1.33541	0.127	0.042	1
AC079305.3	0.00202356	1.10224	0.2	0.083	1
DARS	0.00202528	0.497186	0.727	0.511	1
DYRK3	0.00203472	0.553882	0.455	0.264	1
RNPC3	0.00204272	0.705953	0.4	0.216	1
ALG13	0.00206607	0.49079	0.727	0.524	1
TOP1	0.0020669	0.439651	0.982	0.947	1
TRIM44	0.0021089	0.411428	0.655	0.419	1
RFFL	0.00214357	0.674737	0.582	0.384	1
STAT5A	0.00215509	0.391108	0.909	0.788	1
MRFAP1L1	0.00216326	0.723309	0.345	0.175	1
AL121972.1	0.00221733	2.18798	0.109	0.034	1
ST7-AS2	0.00221776	1.06438	0.2	0.083	1
GPAM	0.00221792	1.2304	0.109	0.033	1
XKR6	0.00223489	0.582609	0.545	0.335	1
CHD3	0.00229906	0.391135	0.291	0.134	1
LINC01393	0.00230109	1.17971	0.182	0.074	1
PILRB	0.00231284	0.583848	0.345	0.173	1
LINC02340	0.00231624	1.34895	0.109	0.034	1
PAM	0.00234464	0.419845	0.927	0.837	1
TMTC3	0.00237733	0.904696	0.255	0.118	1
NUDT19	0.00242859	0.792349	0.273	0.129	1
XXYLT1	0.00246884	0.754658	0.509	0.319	1
ST3GAL2	0.00249151	0.642733	0.255	0.114	1
PFN1	0.00250025	-0.677677	0.8	0.841	1
GTF2F2	0.00251161	0.438247	0.855	0.619	1
SIK3	0.00251215	0.376543	0.927	0.891	1
KCNJ15	0.00255726	1.18895	0.127	0.043	1
NABP2	0.00255795	0.931806	0.218	0.094	1
TAB2	0.00256483	0.479007	0.873	0.773	1
TJAP1	0.00263543	1.15926	0.2	0.085	1
AP1B1	0.00268413	0.512545	0.382	0.197	1
UBAC2-AS1	0.00268724	0.914983	0.218	0.094	1
SUPT7L	0.00270135	0.926501	0.255	0.12	1
ZNF75D	0.0027241	1.01066	0.273	0.136	1
AC134772.1	0.00275539	1.0563	0.127	0.043	1
AC005224.2	0.00284533	1.36038	0.127	0.043	1
NFKB2	0.00285989	0.405391	0.473	0.259	1
AC011933.4	0.00292948	0.545934	0.418	0.233	1
NPHP4	0.00297707	0.679912	0.255	0.116	1
THAP2	0.00299421	0.599	0.4	0.222	1
PARG	0.00303696	0.506588	0.564	0.362	1
PGM2	0.00309251	0.808925	0.255	0.118	1
RPS6KA3	0.0031137	0.38762	0.982	0.778	1
COL5A3	0.00312355	0.894071	0.182	0.074	1
TOB1	0.00319764	0.990253	0.255	0.123	1
RPUSD2	0.0032762	0.707349	0.273	0.129	1
C2orf76	0.00334392	0.964526	0.309	0.163	1
CHCHD6	0.00337411	0.601343	0.4	0.222	1
CCDC14	0.00341354	0.805485	0.218	0.096	1
HERPUD2	0.00342085	1.14597	0.418	0.257	1
ZSCAN16-AS1	0.00345061	0.503429	0.509	0.304	1
AL356124.1	0.00345146	0.798913	0.218	0.098	1
SUPT16H	0.00345634	0.476959	0.782	0.613	1
RGPD5	0.00356972	0.940935	0.182	0.075	1
OTUD7B	0.00365405	0.572762	0.6	0.401	1
SYCE2	0.00365915	1.6672	0.109	0.036	1
IL10RB	0.003693	0.450352	0.218	0.093	1
PPP1R15B	0.00376781	0.520252	0.527	0.311	1
REL	0.00378193	0.342284	0.964	0.876	1
NCOA2	0.00378718	0.579217	0.727	0.519	1
ZNF484	0.00385012	1.14884	0.236	0.112	1
AMIGO2	0.00389466	0.611464	0.491	0.293	1
AC006369.1	0.00402963	0.595243	0.436	0.254	1
AL117381.1	0.00403022	0.886901	0.527	0.366	1
PLRG1	0.00405349	0.410566	0.6	0.367	1
SPRY1	0.00410464	0.452576	0.673	0.509	1
WDR60	0.00414215	0.926541	0.327	0.182	1
POLR3F	0.00416382	0.440362	0.291	0.137	1
SGMS1-AS1	0.00417987	1.74196	0.109	0.037	1
AP003717.4	0.00418208	1.04209	0.145	0.055	1
KIF3B	0.00420135	0.471299	0.618	0.397	1
NAB1	0.00425593	0.488822	0.473	0.278	1
FLCN	0.00426745	1.15224	0.127	0.045	1
TBCK	0.00426823	0.779447	0.4	0.237	1
APH1B	0.00434296	1.05629	0.127	0.045	1
AP003472.1	0.00436586	0.977317	0.273	0.138	1
SPTY2D1OS	0.0043821	1.17001	0.145	0.055	1
ZNFX1	0.00441987	0.567904	0.691	0.556	1
ZBTB46	0.00442294	0.748176	0.4	0.228	1
IFT122	0.0044985	1.66735	0.109	0.037	1
PJA1	0.00451316	1.49273	0.109	0.036	1
AL162390.1	0.00481167	1.1968	0.145	0.056	1
AC087071.2	0.00481638	0.970252	0.2	0.09	1
AC010275.1	0.00482967	1.06331	0.127	0.046	1
IDI2-AS1	0.00484313	0.702024	0.255	0.121	1
NFKBIZ	0.00491773	0.428537	0.673	0.54	1
PDCD1	0.00495624	0.487343	0.527	0.324	1
MTERF4	0.00500932	0.462601	0.455	0.261	1
METTL2B	0.00509915	0.428039	0.655	0.436	1
NCS1	0.00513022	0.390687	0.564	0.357	1
HPDL	0.00521229	0.944248	0.182	0.077	1
SLC51A	0.00522434	1.27426	0.145	0.056	1
CTBP1	0.00522575	0.498041	0.273	0.131	1
ZNF829	0.00524504	1.70744	0.145	0.058	1
AL157912.1	0.00530312	1.32935	0.218	0.104	1
AL138930.1	0.00531317	0.728314	0.273	0.136	1
GGPS1	0.0053413	0.724129	0.182	0.076	1
IQGAP2	0.0053682	0.452383	0.855	0.71	1
CAMK2D	0.00538274	0.358128	0.945	0.892	1
OPA3	0.00539631	0.523382	0.4	0.228	1
GADD45B	0.0054041	0.397443	0.709	0.5	1
NR4A3	0.00543129	0.438287	0.873	0.643	1
PHF19	0.0054518	0.599507	0.382	0.217	1
TMEM184B	0.0054596	0.960331	0.145	0.056	1
DDX56	0.00546462	0.629027	0.455	0.291	1
C21orf91-OT1	0.00548081	1.44771	0.109	0.037	1
TYW5	0.00552532	0.554976	0.327	0.171	1
CREB5	0.00552902	1.44852	0.164	0.07	1
ZFR2	0.00554332	1.39715	0.109	0.037	1
OAF	0.00554798	1.39315	0.145	0.057	1
SCN8A	0.00555481	1.4063	0.127	0.047	1
SETD4	0.00558315	0.524539	0.291	0.142	1
TLN1	0.00563233	0.42429	0.6	0.372	1
SNX32	0.00566634	1.22134	0.127	0.047	1
IL24	0.00568301	0.657418	0.164	0.068	1
BRD9	0.00577318	0.443823	0.527	0.334	1
AC025164.1	0.00578636	0.84889	0.364	0.221	1
RACGAP1	0.00580722	1.44554	0.109	0.038	1
TEX2	0.00581624	0.743547	0.327	0.175	1
RPS10-NUDT3	0.00584758	0.908301	0.218	0.103	1
ANKRD33B	0.00586414	1.20244	0.2	0.092	1
ZHX1	0.00591071	0.316191	0.473	0.268	1
ZSCAN5A	0.00591791	0.67462	0.218	0.099	1
GLDC	0.00592648	0.719242	0.291	0.156	1
PTEN	0.00593126	0.729552	0.491	0.318	1
PKN1	0.00598658	0.800182	0.273	0.141	1
FKBP1A	0.00598957	-0.792272	0.418	0.582	1
ZNF496	0.00603472	0.708125	0.218	0.1	1
LINC00892	0.00604048	0.903527	0.582	0.364	1
ING1	0.0060751	0.970081	0.309	0.168	1
NECTIN1	0.00617077	1.00604	0.145	0.057	1
MIR762HG	0.00617833	0.649065	0.164	0.066	1
TNFSF13B	0.00624747	0.630542	0.109	0.037	1
TYW1	0.00625791	0.373827	0.709	0.518	1
ITGAV	0.0062736	0.548535	0.473	0.291	1
LINC02132	0.00633117	1.08389	0.236	0.115	1
CCNYL1	0.00636981	1.05434	0.455	0.291	1
RAB11A	0.00641437	0.326314	0.836	0.644	1
MFSD4B	0.00643893	0.377832	0.655	0.47	1
PRPF4	0.00645338	0.619702	0.491	0.306	1
KRIT1	0.00654963	0.520077	0.455	0.277	1
SMS	0.00656097	0.339798	0.745	0.532	1
CAMK4	0.00657561	0.487563	0.545	0.405	1
LINC00158	0.00659812	0.939124	0.236	0.116	1
MCC	0.00665174	0.540944	0.164	0.067	1
AC108449.1	0.00665325	1.31799	0.127	0.048	1
STX17-AS1	0.00668154	0.841987	0.582	0.42	1
AL049780.2	0.00673226	1.02457	0.182	0.08	1
GABPB1-AS1	0.00673616	0.441662	0.673	0.447	1
MYH10	0.00677388	0.946372	0.145	0.058	1
CD4	0.00681325	1.24739	0.109	0.038	1
CDKN2AIP	0.00682894	1.22328	0.182	0.083	1
MAPKAPK2	0.00683415	0.591426	0.818	0.675	1
LINC01091	0.0068403	0.818868	0.145	0.058	1
TXLNG	0.00684784	0.434623	0.727	0.574	1
ANK1	0.00685306	0.861588	0.145	0.058	1
AL136456.1	0.00695397	-0.644426	0.4	0.222	1
ALG8	0.00695897	0.625735	0.418	0.247	1
NECAP1	0.00698033	0.564437	0.364	0.202	1
ATP9B	0.00708098	0.487807	0.582	0.407	1
AC090617.4	0.00715706	1.063	0.164	0.069	1
ZBED2	0.00716673	0.421398	0.618	0.43	1
IL18R1	0.00719079	0.603447	0.564	0.374	1
MAPRE2	0.00721399	0.466172	0.655	0.441	1
PANX1	0.00722017	0.771273	0.182	0.079	1
AFDN	0.00724439	0.560455	0.618	0.421	1
ZFHX2-AS1	0.00734982	0.945342	0.127	0.048	1
SETD5	0.00735875	0.366004	0.673	0.498	1
NFKBID	0.00736017	0.476479	0.818	0.644	1
AC147651.4	0.00736115	0.601892	0.236	0.111	1
AL162377.1	0.00737048	1.17501	0.164	0.07	1
AP001330.4	0.00739933	1.44836	0.109	0.039	1
ZNF529	0.00750153	0.655621	0.418	0.254	1
SLC25A53	0.00753074	0.717942	0.255	0.127	1
NMRK1	0.00763489	1.42072	0.2	0.098	1
RUFY1	0.00765746	0.66171	0.418	0.263	1
NFKBIA	0.00766678	0.359165	0.945	0.888	1
PPA2	0.00778306	0.435168	0.6	0.408	1
AL365356.1	0.00782232	0.471801	0.436	0.248	1
NDFIP2-AS1	0.00795169	0.956007	0.164	0.069	1
PIBF1	0.00795743	0.451829	0.745	0.573	1
ENKUR	0.00805302	1.29953	0.127	0.049	1
SNRNP35	0.00813102	0.614813	0.255	0.127	1
EVI5	0.00814364	1.47739	0.527	0.366	1
DSTN	0.00815408	0.347903	0.418	0.242	1
XIST	0.00819446	0.531024	0.236	0.12	1
ZNF641	0.00823838	1.25346	0.109	0.039	1
AL354733.3	0.0082827	0.897856	0.291	0.164	1
AC008892.1	0.00831821	0.378108	0.436	0.251	1
MAF	0.00834739	0.51933	0.582	0.405	1
HNRNPLL	0.0083539	0.366375	0.782	0.649	1
AC010894.3	0.0084241	0.758589	0.309	0.165	1
NIPBL	0.00843441	0.357393	0.8	0.602	1
AC067751.1	0.00844883	0.73694	0.218	0.104	1
CD99L2	0.00847959	1.41737	0.127	0.05	1
IL6ST	0.00850779	0.711286	0.818	0.721	1
LINC01353	0.00853403	1.2748	0.127	0.049	1
PGAP2	0.00854021	1.08671	0.218	0.108	1
OXSM	0.00854626	1.02153	0.164	0.071	1
NUP107	0.00857591	0.4007	0.509	0.323	1
FAM160A2	0.00862651	0.727508	0.2	0.092	1
PLEKHA2	0.00866271	0.426475	0.418	0.246	1
AC000065.1	0.00877223	0.350402	0.345	0.186	1
PURB	0.00880668	0.494877	0.491	0.301	1
AL627171.1	0.00883502	1.40956	0.145	0.06	1
MCF2L2	0.00889453	0.332638	0.582	0.399	1
TMEM63B	0.00902958	0.954747	0.182	0.082	1
ATF3	0.00903727	0.966485	0.455	0.298	1
TRERF1	0.00904052	0.812964	0.127	0.05	1
TMEM141	0.00906094	0.795286	0.218	0.106	1
MFAP3	0.00909535	0.753303	0.255	0.125	1
POLM	0.00909566	0.836932	0.2	0.093	1
CHST7	0.00916203	0.458571	0.291	0.15	1
TBRG1	0.00917107	0.423666	0.618	0.43	1
CCNG1	0.0092094	1.04612	0.218	0.11	1
NR4A1	0.00920996	0.630451	0.509	0.321	1
ZNF600	0.00927035	0.631523	0.255	0.128	1
FOXP3	0.00933598	0.680246	0.127	0.049	1
AC132192.2	0.00938276	0.614637	0.182	0.08	1
USP5	0.00943215	1.05434	0.145	0.06	1
LINC00910	0.00950759	0.851846	0.455	0.303	1
ZNF528	0.00960984	0.897334	0.109	0.039	1
DCPS	0.00966708	1.01015	0.218	0.108	1
NEMP1	0.00971536	0.933434	0.182	0.083	1
HIVEP3	0.00983301	0.899929	0.782	0.666	1
MTX1	0.00994163	0.562245	0.327	0.179	1
ZNF737	0.0099849	0.791055	0.164	0.07	1
PLCB1	0.0100452	0.748395	0.582	0.403	1
LRRC8D	0.0101235	0.465314	0.509	0.331	1
COPA	0.0103314	0.548631	0.618	0.495	1
FAM193B	0.0104358	0.499797	0.273	0.143	1
STK19	0.0104996	0.455309	0.255	0.126	1
PDPK1	0.0105567	0.438455	0.345	0.194	1
EPB41L5	0.0106069	0.766648	0.2	0.097	1
SLC39A9	0.0106678	0.617055	0.364	0.217	1
NCBP3	0.0106979	0.400672	0.455	0.266	1
NFKB1	0.0106994	0.364241	0.945	0.916	1
ESYT1	0.0107792	1.10017	0.182	0.086	1
ZNF827	0.0107812	0.70962	0.618	0.422	1
TAF4B	0.0108378	0.438262	0.564	0.388	1
NDUFA8	0.0111023	0.939408	0.255	0.134	1
GPATCH2L	0.0111316	0.56497	0.491	0.328	1
TMEM214	0.0111821	0.778122	0.255	0.132	1
AC004917.1	0.0111886	0.591335	0.364	0.215	1
ANK3	0.0112253	0.724502	0.709	0.522	1
AL442003.1	0.0112485	0.763616	0.164	0.07	1
AL163932.1	0.0113018	1.02088	0.218	0.11	1
ZNF623	0.0113154	1.24042	0.145	0.062	1
UBAP2L	0.0113381	0.50394	0.545	0.407	1
VCPIP1	0.0114167	0.497209	0.364	0.212	1
TFRC	0.0114418	0.355789	0.891	0.761	1
DHX57	0.0114574	0.735133	0.309	0.174	1
CFAP36	0.0115908	0.587127	0.364	0.211	1
FAM174B	0.0115915	0.707741	0.182	0.085	1
AC092645.2	0.0116157	0.916616	0.109	0.04	1
SLC35A4	0.0116886	0.663318	0.236	0.118	1
RAB21	0.0117232	0.380155	0.873	0.698	1
PDSS1	0.0117323	0.680542	0.382	0.223	1
GORAB	0.011754	1.0576	0.145	0.062	1
CCDC50	0.0117759	0.353209	0.382	0.223	1
TAPBP	0.0117835	0.357711	0.436	0.26	1
UBOX5-AS1	0.0117862	1.31783	0.145	0.063	1
ZNF165	0.0118504	0.358375	0.418	0.254	1
FKBP5	0.0119271	0.318287	0.473	0.288	1
AC005920.2	0.0119817	0.693078	0.364	0.211	1
IMMP2L	0.0120174	0.327199	0.855	0.691	1
HMGXB4	0.0121439	0.426498	0.491	0.325	1
RHBDD1	0.0121692	0.646005	0.564	0.414	1
S1PR2	0.0121747	1.3104	0.145	0.062	1
ZNF766	0.0122632	0.571345	0.309	0.172	1
BZW2	0.0122829	0.350341	0.945	0.824	1
MAP3K8	0.0123058	0.458414	0.745	0.592	1
AC016074.2	0.012332	0.398372	0.182	0.083	1
AC124248.1	0.0123585	0.498378	0.182	0.082	1
AL139383.1	0.0123624	0.657325	0.255	0.134	1
CCDC58	0.0124508	0.424015	0.509	0.319	1
LRP11	0.0125369	0.977557	0.109	0.041	1
TMEM273	0.0126082	0.437526	0.291	0.161	1
NT5DC1	0.012708	0.984192	0.2	0.1	1
POP1	0.01272	0.388124	0.418	0.248	1
SNAPC5	0.0128341	0.551729	0.309	0.171	1
POU2AF1	0.0128467	0.446835	0.382	0.228	1
ZNF460-AS1	0.0129218	0.970188	0.145	0.062	1
NARF	0.0129502	0.896188	0.182	0.084	1
SIN3A	0.0130011	0.454571	0.473	0.296	1
AC138123.1	0.0130954	0.862	0.145	0.062	1
TARS2	0.0131319	0.947056	0.164	0.074	1
AC006141.1	0.013179	1.12477	0.182	0.087	1
PDS5B	0.0132349	0.475811	0.582	0.398	1
MEX3C	0.0132508	0.572551	0.418	0.252	1
PGGT1B	0.0133059	0.466897	0.382	0.226	1
RNF34	0.0133667	0.307504	0.473	0.28	1
OOEP	0.0133823	0.417598	0.364	0.202	1
EDARADD	0.0134172	1.22909	0.309	0.186	1
KMT2B	0.0135344	0.391541	0.345	0.194	1
NFIC	0.013544	1.46647	0.127	0.054	1
RNF138	0.0135548	0.51093	0.509	0.342	1
TBC1D10A	0.0135739	0.903699	0.127	0.051	1
MCM3	0.0136543	0.399265	0.382	0.216	1
KCTD5	0.013704	0.836227	0.255	0.134	1
ARC	0.0137476	0.521166	0.382	0.237	1
LINC00299	0.013785	0.49721	0.127	0.051	1
AC245014.3	0.0138077	0.960125	0.255	0.137	1
CD83	0.0139356	0.552216	0.764	0.641	1
FBXW11	0.0140803	0.328897	0.909	0.679	1
AGK	0.0141053	0.344641	0.655	0.445	1
RRAGB	0.0141367	1.48242	0.127	0.054	1
SDCBP	0.0142725	0.421539	0.873	0.742	1
ZBTB32	0.0142957	0.385051	0.4	0.235	1
C2orf92	0.0143389	0.521232	0.255	0.137	1
HDC	0.0143395	0.643488	0.2	0.095	1
NDUFAF5	0.0144452	0.418795	0.309	0.17	1
ZFHX2	0.0145508	1.23401	0.109	0.042	1
PCNX4	0.0145548	0.318634	0.564	0.373	1
SRCAP	0.0145646	0.316114	0.455	0.276	1
IDH3G	0.0145712	0.65964	0.218	0.109	1
AC009053.2	0.0145733	0.855238	0.164	0.073	1
PHF1	0.014587	0.990092	0.127	0.053	1
TBC1D14	0.0146274	0.614219	0.4	0.242	1
TIMM44	0.0146328	0.498267	0.455	0.293	1
ATG10	0.01469	0.832804	0.364	0.225	1
RAPH1	0.0147118	0.412227	0.691	0.512	1
ZMIZ1	0.0147559	0.747294	0.182	0.086	1
ADTRP	0.0148075	0.400288	0.109	0.041	1
TRMT44	0.0148959	0.632047	0.291	0.163	1
NAAA	0.0149412	0.657739	0.236	0.119	1
RUFY3	0.0149615	0.778045	0.255	0.137	1
SP2-AS1	0.015078	0.592743	0.2	0.096	1
UBXN7	0.0150827	0.43314	0.4	0.238	1
ZNF26	0.0150827	0.308153	0.473	0.288	1
CNOT6	0.0150902	0.627653	0.309	0.173	1
SMARCAD1	0.015309	0.404326	0.527	0.337	1
TSPOAP1	0.0153482	0.647122	0.145	0.063	1
CAMTA2	0.0154305	0.514088	0.327	0.191	1
ZNF841	0.0154708	1.23377	0.127	0.054	1
PLAAT4	0.0155154	0.865181	0.109	0.043	1
PTPRC	0.015591	-1.01882	0.564	0.648	1
RIF1	0.0156044	0.391159	0.818	0.61	1
GUF1	0.0156116	0.421578	0.364	0.21	1
RBBP5	0.0157106	0.539057	0.4	0.243	1
FAM193A	0.0158416	0.528326	0.436	0.281	1
TNFSF14	0.0158661	0.369677	0.909	0.711	1
PRAG1	0.0161186	0.876705	0.291	0.163	1
ZFPL1	0.0164383	1.08945	0.182	0.089	1
RAB9A	0.0165161	0.476117	0.345	0.201	1
AL355512.1	0.0165367	0.952768	0.164	0.076	1
TEX22	0.0166217	1.25128	0.145	0.066	1
AC131237.1	0.0166582	0.627263	0.291	0.162	1
NACC1	0.0167242	0.640605	0.309	0.174	1
MYO19	0.0167456	0.394917	0.473	0.311	1
C9orf72	0.0167494	0.955752	0.145	0.064	1
AP000873.2	0.0167653	0.603392	0.2	0.097	1
ZNF614	0.0168004	0.59483	0.255	0.135	1
EIF2AK1	0.0169243	0.390397	0.455	0.283	1
HCG17	0.0170451	0.587181	0.309	0.173	1
GJC1	0.0170927	1.36464	0.109	0.043	1
DNAJB12	0.0171832	0.572683	0.4	0.244	1
SPRYD4	0.0172079	0.790044	0.236	0.126	1
ZBTB5	0.0172094	0.305489	0.255	0.13	1
RRN3	0.0172328	0.438957	0.455	0.288	1
CEP128	0.0172725	0.426111	0.2	0.099	1
SH2B3	0.0173452	0.307492	0.4	0.24	1
PELI2	0.0175072	1.3312	0.273	0.154	1
TRIB1	0.0175531	0.48176	0.473	0.315	1
BRMS1L	0.0176471	0.785847	0.2	0.102	1
PIGL	0.0176925	0.484117	0.6	0.409	1
FBXO42	0.0177987	0.517267	0.4	0.243	1
TATDN1	0.0178081	0.425905	0.582	0.407	1
RLIM	0.017839	0.422837	0.436	0.271	1
GRAMD2B	0.0178674	0.537303	0.327	0.195	1
CSF2	0.0179375	0.304641	0.891	0.782	1
AC087521.2	0.0179744	1.22246	0.127	0.053	1
SERPINB9P1	0.0180351	0.678469	0.145	0.063	1
AL163051.1	0.0180369	1.0034	0.109	0.043	1
CTNND1	0.0180425	0.516608	0.182	0.086	1
POFUT1	0.0181448	0.45933	0.436	0.279	1
SDC4	0.0181818	0.50794	0.6	0.444	1
KIAA1257	0.0181939	0.815181	0.127	0.053	1
UTP23	0.0182157	0.607736	0.527	0.375	1
WDR83OS	0.0183394	-0.639283	0.455	0.541	1
RRAD	0.0185877	0.946594	0.182	0.092	1
XIRP1	0.0186808	0.897828	0.309	0.2	1
SERP1	0.0187313	-0.385992	0.945	0.902	1
DNAJC30	0.0188236	1.21452	0.164	0.08	1
AC098829.1	0.0189099	0.690122	0.236	0.127	1
C3orf14	0.0190157	1.10246	0.145	0.066	1
UBR4	0.0190318	0.415861	0.618	0.425	1
CYBA	0.0191338	-1.54511	0.218	0.341	1
HMGB3	0.0191412	1.4073	0.127	0.055	1
HYPK	0.0191905	0.964591	0.182	0.091	1
VTI1A	0.019245	0.320404	0.8	0.684	1
ACIN1	0.0195308	0.326871	0.582	0.401	1
HNRNPH1	0.0195322	-0.680763	0.764	0.736	1
RALGAPA2	0.0195648	0.34922	0.509	0.339	1
LINC01215	0.0195734	0.658665	0.564	0.399	1
TMEM200A	0.0195854	1.22091	0.236	0.129	1
RDH14	0.0196124	0.633207	0.273	0.152	1
DDX20	0.0196504	0.45906	0.291	0.162	1
AC007773.1	0.0197333	1.14305	0.127	0.054	1
AL512603.2	0.019757	1.48391	0.127	0.057	1
UCP2	0.0197718	1.01505	0.255	0.145	1
LANCL2	0.0198014	0.361424	0.455	0.287	1
TIMP1	0.0198753	1.11009	0.327	0.193	1
GPX7	0.0198863	0.815331	0.145	0.065	1
LRRC69	0.0198982	0.526488	0.218	0.111	1
MAP1LC3B	0.0199563	-0.851645	0.473	0.588	1
BOD1L1	0.01998	0.465897	0.491	0.337	1
RNF19A	0.0201155	0.353467	1	0.912	1
PHF20L1	0.0201789	-1.14418	0.255	0.367	1
C6orf62	0.0202126	0.307603	0.6	0.404	1
COX4I1	0.0202203	-0.428791	0.873	0.821	1
RP9	0.0202218	-1.54564	0.091	0.216	1
F3	0.0202257	1.7255	0.145	0.066	1
DDI2	0.0202314	-1.36312	0.073	0.199	1
ACVR1	0.0203127	0.562177	0.364	0.223	1
AL035458.2	0.0203225	1.01625	0.127	0.054	1
SETDB2	0.0204155	0.596383	0.218	0.113	1
SYNC	0.0204186	0.831994	0.218	0.116	1
SOBP	0.0208568	0.845949	0.236	0.129	1
STAT5B	0.0208763	0.874068	0.8	0.679	1
UBTF	0.0209267	0.512874	0.309	0.178	1
PPP3CB	0.020978	-1.37259	0.127	0.256	1
APOA1-AS	0.0210231	0.890593	0.164	0.078	1
DLGAP1	0.021105	1.06413	0.291	0.17	1
GPR18	0.0212342	-1.70399	0.036	0.148	1
SLAMF6	0.021263	0.705806	0.364	0.225	1
FBXO30	0.0212652	0.364255	0.382	0.237	1
LPAR6	0.0212799	0.73004	0.236	0.129	1
MIR222HG	0.0213648	0.314505	0.855	0.706	1
NUDT4	0.0214195	0.304628	0.8	0.655	1
SP140L	0.0214286	0.399427	0.473	0.307	1
PLPP1	0.0214426	0.829686	0.418	0.298	1
ZNF28	0.0215954	0.644503	0.2	0.1	1
AC114760.2	0.0216195	0.422799	0.364	0.217	1
ZNF805	0.0217895	0.987926	0.182	0.091	1
LXN	0.0217951	0.528136	0.182	0.087	1
ERCC3	0.021918	0.545081	0.327	0.188	1
AL133330.1	0.0219351	0.41452	0.273	0.148	1
ATXN7L3	0.021942	0.911836	0.218	0.118	1
TAB1	0.0219579	1.43335	0.109	0.045	1
AL031727.2	0.0220027	0.664808	0.127	0.054	1
C10orf105	0.0220244	2.34413	0.145	0.067	1
AC108047.1	0.0221814	0.686821	0.109	0.043	1
CYP20A1	0.0223041	0.443186	0.564	0.415	1
PRKCE	0.022428	0.388105	0.6	0.443	1
NRDE2	0.022486	0.600095	0.327	0.2	1
RSF1	0.0224889	0.32025	0.709	0.526	1
2025-12-01	0.0225569	0.532427	0.509	0.363	1
NPAT	0.0226395	0.644411	0.436	0.287	1
NFIL3	0.0229768	0.355902	0.618	0.442	1
EGR2	0.0231071	0.388733	0.782	0.65	1
YPEL5	0.0231363	-1.83398	0.073	0.192	1
CDK10	0.023304	0.448538	0.218	0.112	1
ZNF330	0.0236348	0.426489	0.509	0.338	1
TRMT1L	0.0236372	1.26308	0.109	0.045	1
RAB12	0.0236385	0.518873	0.255	0.142	1
UCHL5	0.0236655	0.408783	0.455	0.301	1
WAC-AS1	0.0236685	0.945083	0.145	0.066	1
MZT2B	0.0236809	-0.836096	0.509	0.536	1
TET2	0.0236875	0.562157	0.764	0.647	1
ZNF529-AS1	0.0237656	0.780655	0.145	0.066	1
NKIRAS2	0.0238464	0.935741	0.182	0.092	1
HIRA	0.0238611	0.478537	0.255	0.137	1
AL133415.1	0.0238668	1.02971	0.145	0.068	1
RBM26-AS1	0.023901	0.52553	0.164	0.076	1
CTSL	0.0239112	0.385646	0.4	0.241	1
VRK1	0.0239603	0.358338	0.382	0.228	1
NDUFA7	0.0240373	0.46907	0.418	0.266	1
NGRN	0.0240743	0.414653	0.455	0.286	1
MEPCE	0.0241666	0.7877	0.218	0.118	1
RAI2	0.0242515	0.569718	0.291	0.168	1
ATP13A1	0.024341	0.485881	0.164	0.077	1
TBC1D32	0.0244432	0.715522	0.145	0.067	1
LBR	0.0244782	-1.49505	0.164	0.278	1
RNASEH1-AS1	0.0245158	1.40368	0.109	0.045	1
TIAM2	0.0245601	0.38357	0.709	0.542	1
WARS2-AS1	0.0246507	0.661061	0.273	0.161	1
ZNF34	0.0247129	1.17195	0.109	0.045	1
USP13	0.0248209	1.41786	0.109	0.046	1
QSER1	0.0249308	0.404615	0.127	0.055	1
AP000424.1	0.025089	0.809819	0.164	0.08	1
BACH2	0.025163	0.703243	0.927	0.873	1
TAMM41	0.025305	0.484357	0.345	0.21	1
AMZ2	0.0254265	0.632269	0.236	0.129	1
PIEZO1	0.025672	0.422388	0.255	0.141	1
EEF1AKNMT	0.026066	0.493487	0.382	0.232	1
ASTL	0.0260712	0.646408	0.182	0.091	1
MFSD6	0.0262554	0.610085	0.509	0.358	1
STX6	0.0263645	0.384825	0.545	0.375	1
TRIM5	0.0264349	0.94118	0.182	0.09	1
NQO1	0.0266694	0.979611	0.109	0.045	1
FLOT1	0.0267595	0.546237	0.345	0.207	1
DDX28	0.026939	0.892795	0.236	0.131	1
CEP95	0.0270337	0.409292	0.382	0.242	1
TTF2	0.0272554	0.476815	0.618	0.45	1
PAGR1	0.0272983	0.797501	0.182	0.093	1
AL683813.1	0.0274714	0.679493	0.182	0.089	1
PEX3	0.0275421	-0.985795	0.055	0.164	1
IL7R	0.0276418	0.414371	0.727	0.567	1
AC022167.2	0.0276442	0.585351	0.145	0.067	1
DNAJC25	0.0276733	0.349771	0.418	0.262	1
GOLGA5	0.0276896	0.372932	0.364	0.218	1
NDUFAF8	0.0277261	-0.427324	0.545	0.639	1
DENND5A	0.0277267	0.356548	0.545	0.369	1
CCDC186	0.0277305	0.340621	0.345	0.21	1
SND1-IT1	0.0277356	0.41685	0.327	0.187	1
NOMO3	0.0277797	0.866495	0.127	0.057	1
CISD3	0.0278274	0.651315	0.127	0.056	1
MSANTD4	0.0279194	0.330024	0.255	0.137	1
JAK1	0.0279639	-0.697973	0.564	0.665	1
CREG1	0.0280082	0.675083	0.2	0.105	1
HEG1	0.0280808	1.07734	0.2	0.108	1
KDM3A	0.0282561	0.627824	0.255	0.143	1
AC018445.5	0.0286236	0.699734	0.164	0.079	1
RUFY2	0.0286238	0.657175	0.273	0.156	1
CLK2	0.0287259	0.996514	0.2	0.109	1
TRAC	0.0288262	-0.757969	0.364	0.49	1
UBAP1	0.0290527	0.367995	0.673	0.473	1
LINC00624	0.0291292	0.378105	0.255	0.14	1
DBR1	0.0293204	0.621582	0.218	0.115	1
KIF9-AS1	0.0294019	0.506185	0.164	0.08	1
POP4	0.0294705	0.384754	0.418	0.258	1
RAD50	0.029482	0.422992	0.309	0.192	1
FAHD1	0.0294859	0.866824	0.164	0.082	1
KRCC1	0.0296751	0.584713	0.182	0.091	1
MREG	0.0297511	1.77132	0.164	0.085	1
IL21-AS1	0.0298031	0.602194	0.164	0.08	1
USP40	0.0298251	1.01224	0.109	0.046	1
CDK6	0.0299361	0.486011	0.927	0.824	1
CRIM1	0.0299651	0.552455	0.727	0.596	1
CD44-AS1	0.0300134	0.628103	0.345	0.221	1
PRRC2A	0.0300608	0.455738	0.4	0.252	1
DUSP6	0.0301021	0.49472	0.582	0.45	1
UBE2Q2	0.0301284	0.877994	0.473	0.329	1
RNF13	0.0303086	0.394588	0.527	0.364	1
COPS2	0.0303168	0.351687	0.764	0.57	1
CCDC7	0.0305282	0.495821	0.109	0.046	1
AC253572.2	0.0307851	0.690249	0.291	0.167	1
EGLN3	0.0310074	1.24896	0.109	0.047	1
AC053513.1	0.031042	0.34865	0.309	0.179	1
UBE2V2	0.031141	0.504574	0.527	0.379	1
STXBP5-AS1	0.0311416	0.574116	0.455	0.309	1
CARD19	0.0313042	0.72432	0.2	0.108	1
C15orf40	0.031339	0.507038	0.255	0.145	1
CCDC152	0.0314281	0.663667	0.127	0.057	1
ZNF397	0.0315134	0.740834	0.164	0.081	1
THAP12	0.0315533	0.38421	0.636	0.471	1
WBP1L	0.0316327	0.70337	0.236	0.131	1
IGF2-AS	0.0316566	1.55655	0.109	0.048	1
CPSF2	0.0316909	0.428132	0.327	0.2	1
AC090617.10	0.03178	1.38302	0.145	0.072	1
CIR1	0.0318265	0.371492	0.364	0.228	1
NTRK2	0.0319608	1.32196	0.109	0.048	1
ARPC3	0.0321851	-0.541171	0.745	0.736	1
RAB39B	0.0324625	0.504622	0.255	0.141	1
SLC2A13	0.0324679	0.515777	0.455	0.311	1
TAF2	0.0325908	0.331329	0.545	0.391	1
AC005261.1	0.0327054	0.700632	0.345	0.221	1
CHN1	0.0328159	0.967424	0.127	0.058	1
SFMBT2	0.0328659	-1.24211	0.127	0.253	1
MIR17HG	0.0331026	0.393949	0.636	0.449	1
CTIF	0.0332212	0.789352	0.182	0.097	1
ADAM15	0.0332429	1.08763	0.127	0.059	1
PIGF	0.0332494	1.09613	0.127	0.059	1
C2orf42	0.0333122	0.377715	0.255	0.142	1
ERCC5	0.0333761	-2.36956	0.018	0.105	1
DMAC2	0.0333832	0.521433	0.218	0.117	1
CRADD	0.0335492	0.834396	0.382	0.258	1
PROK2	0.0335525	0.463127	0.145	0.069	1
TRABD	0.0336514	0.343196	0.382	0.246	1
ABHD17B	0.0336796	-1.18539	0.109	0.229	1
EPS8	0.0337407	0.92708	0.164	0.083	1
VPS13C	0.0337886	0.820438	0.509	0.372	1
ACER3	0.0338653	-0.849923	0.091	0.206	1
ESS2	0.0338687	1.01456	0.109	0.047	1
ANKRD46	0.0343917	0.523587	0.364	0.231	1
RBM48	0.0345656	0.685354	0.273	0.163	1
SPTSSA	0.0346128	0.405748	0.345	0.21	1
THOC2	0.0346543	0.440047	0.691	0.542	1
NFYA	0.0347351	0.340187	0.309	0.183	1
TDP1	0.034801	0.482765	0.418	0.272	1
DDX60L	0.0351424	0.458174	0.218	0.121	1
ZNF143	0.0352395	0.479735	0.455	0.307	1
DPP4	0.0355087	1.06111	0.2	0.115	1
G2E3	0.0357195	0.466905	0.491	0.343	1
MED21	0.035723	0.514139	0.327	0.212	1
MRPS2	0.0357676	0.390237	0.309	0.181	1
SLMAP	0.0358775	-0.930442	0.418	0.482	1
COX5A	0.0359125	-0.609864	0.618	0.658	1
DCTN5	0.0359562	0.46727	0.4	0.269	1
MTHFSD	0.0360925	0.849421	0.109	0.047	1
NEB	0.0361283	1.06684	0.109	0.048	1
NCAPD3	0.0361705	0.454601	0.218	0.12	1
CHKA	0.0361931	0.608833	0.309	0.195	1
PPP6R1	0.0363438	0.420151	0.255	0.146	1
PRDX3	0.0363586	-0.964936	0.255	0.37	1
MRPL27	0.0364729	0.444568	0.473	0.324	1
METTL3	0.0364851	0.571885	0.218	0.12	1
AC073333.1	0.0365357	0.70098	0.236	0.133	1
LRRC8C-DT	0.0365915	0.32821	0.545	0.389	1
GADD45G	0.0368191	0.420031	0.455	0.311	1
FBRSL1	0.0369243	0.549014	0.273	0.165	1
FBXO9	0.0369845	-2.12248	0.036	0.127	1
C2orf88	0.0370188	0.781934	0.2	0.112	1
PBX2	0.0371192	1.0313	0.109	0.048	1
MRPL45	0.0371195	0.709044	0.255	0.15	1
WWC2	0.037223	0.667914	0.164	0.082	1
LINS1	0.0372799	0.317099	0.473	0.313	1
NIPAL1	0.0373061	0.807777	0.218	0.122	1
RAB5C	0.0374165	0.355471	0.545	0.373	1
TOE1	0.0377172	0.534159	0.218	0.12	1
SLC20A2	0.0378288	0.402298	0.673	0.517	1
LINC00944	0.037861	0.962569	0.418	0.287	1
LIPA	0.0379174	0.924164	0.109	0.048	1
ITK	0.0380037	0.351716	0.618	0.53	1
ANAPC7	0.0380875	0.310227	0.473	0.315	1
AC104695.4	0.0382285	0.793049	0.109	0.047	1
PCID2	0.0383772	0.551113	0.691	0.529	1
TMCO4	0.0386683	0.783745	0.145	0.072	1
EPB41L2	0.0388583	-2.07764	0.073	0.173	1
HDAC1	0.038909	0.350521	0.418	0.271	1
BCL7B	0.0390263	0.30886	0.418	0.267	1
C21orf91	0.0391442	0.487158	0.345	0.232	1
CHMP4B	0.0391673	0.623792	0.564	0.437	1
DTD2	0.039339	0.425271	0.291	0.171	1
BAP1	0.0394721	0.990384	0.109	0.048	1
XRCC1	0.0395056	1.0425	0.109	0.049	1
DDX51	0.0397369	0.505271	0.236	0.135	1
ZBED5	0.039797	0.535494	0.236	0.136	1
NAGK	0.0398038	-1.78107	0.055	0.15	1
NEXN	0.0398087	0.759384	0.2	0.11	1
AP000442.1	0.039855	0.325225	0.291	0.17	1
TRMU	0.0399822	0.595721	0.218	0.122	1
IQCG	0.040692	0.406603	0.618	0.489	1
TMEM87A	0.0407695	0.322393	0.691	0.583	1
EIF2B2	0.0408509	0.742782	0.273	0.162	1
AP003307.1	0.0409277	0.787001	0.164	0.084	1
CHAC1	0.0410051	0.333261	0.255	0.143	1
IL22	0.0410967	0.740816	0.6	0.449	1
DSE	0.0413729	0.825261	0.182	0.101	1
PPM1K	0.041481	0.313022	0.545	0.389	1
UGDH	0.0415339	0.497996	0.236	0.136	1
TBCEL	0.0415636	0.551384	0.145	0.071	1
KIAA1191	0.0415737	0.385969	0.309	0.183	1
B4GALT2	0.0415834	1.15132	0.2	0.111	1
KLHL15	0.0415944	0.48059	0.291	0.178	1
XPNPEP3	0.0417731	0.445269	0.273	0.162	1
CRYBG3	0.0418999	0.726081	0.182	0.098	1
LINC00476	0.0419959	0.582061	0.218	0.127	1
C11orf24	0.0420623	0.893955	0.127	0.06	1
IRS2	0.042201	0.349317	0.2	0.11	1
AC018816.1	0.042234	0.53033	0.309	0.187	1
MBD6	0.0423446	1.04474	0.109	0.049	1
LUZP1	0.0423617	0.352689	0.491	0.352	1
GFI1	0.0423864	0.466059	0.327	0.203	1
ZNF91	0.0423962	0.379586	0.382	0.25	1
SELENOS	0.0424873	-0.862219	0.527	0.567	1
LINC02458	0.0425497	0.731587	0.236	0.135	1
CCL20	0.0425499	0.549977	0.727	0.662	1
IFI16	0.0426799	0.366926	0.909	0.799	1
ARHGEF3	0.0426825	0.387651	0.764	0.623	1
CCND1	0.0430354	1.04838	0.255	0.159	1
AC026347.1	0.0430844	0.630349	0.2	0.111	1
PTP4A3	0.0431654	0.64547	0.2	0.11	1
ATAD3B	0.043171	0.428542	0.4	0.263	1
SYVN1	0.0434144	0.452382	0.291	0.18	1
DISP1	0.0436288	1.5276	0.218	0.134	1
NEK9	0.0436372	0.693718	0.291	0.18	1
SNX29	0.0436993	-2.13276	0.036	0.125	1
TACR1	0.0437767	0.772773	0.109	0.049	1
KBTBD7	0.0438176	1.48175	0.109	0.049	1
SV2C	0.0438896	0.519164	0.109	0.049	1
ENTPD4	0.0439704	0.460774	0.309	0.196	1
GATB	0.0439753	0.733296	0.127	0.06	1
CLIP2	0.0440628	0.76244	0.109	0.049	1
CEBPB	0.0441126	-0.770562	0.2	0.315	1
MAP3K20	0.0441841	0.934588	0.109	0.05	1
XYLT1	0.0442262	-0.333339	0.364	0.217	1
NUP50-DT	0.0444805	0.519166	0.327	0.207	1
SRR	0.0445284	0.42031	0.182	0.095	1
CTNNA1	0.0446152	0.373698	0.655	0.47	1
AL645728.1	0.044775	0.79863	0.145	0.073	1
ZNF106	0.0448055	-1.5695	0.109	0.207	1
MATR3.1	0.0451618	0.512054	0.236	0.131	1
CHIC2	0.045299	0.517396	0.418	0.293	1
B3GNT5	0.045356	0.667454	0.527	0.403	1
AL139095.4	0.0453799	1.1717	0.109	0.05	1
LINC01473	0.0453864	0.784175	0.182	0.098	1
GPN1	0.0454513	-1.42917	0.091	0.19	1
ARHGEF2	0.0455125	0.30417	0.582	0.4	1
Z99127.4	0.0455392	0.300467	0.273	0.158	1
UPF3A	0.0457433	-1.22339	0.109	0.215	1
SUMO4	0.0458624	0.591782	0.182	0.096	1
SEMA4A	0.0459983	1.14237	0.109	0.05	1
UBE3B	0.0460008	0.909845	0.182	0.099	1
AL035681.1	0.0460235	0.820038	0.127	0.061	1
AC004837.4	0.0460605	0.822905	0.109	0.049	1
MAP3K3	0.0468874	0.425869	0.145	0.073	1
TRIM25	0.0469045	0.413028	0.327	0.207	1
TAF5	0.0469241	0.840782	0.164	0.086	1
DLEU1	0.0470696	0.359727	0.6	0.455	1
AC104695.2	0.0471532	0.354068	0.255	0.15	1
FBXO10	0.0472416	0.46838	0.164	0.084	1
CBX3	0.0475628	-0.658379	0.418	0.501	1
GAPDH	0.0476595	-0.36361	0.927	0.898	1
RNF7	0.0477032	-1.08553	0.309	0.382	1
AL022311.1	0.0478738	0.605696	0.2	0.11	1
MBOAT7	0.0479489	0.535293	0.2	0.111	1
AC015849.1	0.0479955	0.587621	0.127	0.062	1
TWNK	0.0483598	0.451303	0.309	0.189	1
ZXDC	0.0486626	0.468763	0.364	0.246	1
IDH3A	0.0488741	-0.741258	0.418	0.497	1
SMOX	0.0488814	0.97284	0.418	0.309	1
SCAMP4	0.0490584	0.913866	0.182	0.097	1
GGA1	0.0490865	0.589445	0.273	0.167	1
FCHSD2	0.0490931	-1.12714	0.2	0.313	1
XAB2	0.0491742	0.828284	0.145	0.074	1
AL132996.1	0.0493327	0.64099	0.182	0.099	1
TMC6	0.0495045	0.338586	0.145	0.072	1
TEX14	0.0497439	0.434038	0.436	0.3	1
MKLN1	0.0497659	-0.612459	0.509	0.592	1
LNPEP	0.0499266	-1.82558	0.091	0.185	1
SMARCC2	0.0500105	-1.46566	0.109	0.204	1
CUL1	0.0500755	0.412641	0.8	0.73	1
SLC2A1	0.0500969	0.637991	0.218	0.127	1
NUCB2	0.0502208	-2.08152	0.182	0.269	1
GATC	0.0503314	0.396405	0.345	0.227	1
VPS33B	0.0504294	0.549239	0.127	0.061	1
ACVR1B	0.0506228	0.714622	0.182	0.101	1
IRS1	0.0506551	0.983648	0.109	0.05	1
CRKL	0.0508139	0.406404	0.273	0.166	1
TIGD7	0.0514022	0.393123	0.164	0.084	1
ZNF704	0.0515128	-0.365428	0.364	0.219	1
SLC25A46	0.0515643	0.421173	0.273	0.169	1
C12orf49	0.0517915	0.359351	0.418	0.27	1
TENT5A	0.0518124	0.760943	0.109	0.05	1
SLC25A5	0.0520403	-0.322142	0.873	0.835	1
SETMAR	0.0520533	0.313843	0.182	0.095	1
SLC45A4	0.0521859	0.474374	0.291	0.185	1
RMND1	0.0523349	0.49984	0.236	0.139	1
PSMF1	0.0523997	0.346136	0.582	0.467	1
ATG4A	0.0526401	0.634491	0.109	0.05	1
ZCCHC4	0.0530025	0.722311	0.218	0.128	1
DHRS3	0.0530888	0.889088	0.109	0.051	1
WASHC2A	0.0532544	0.720362	0.164	0.087	1
MUS81	0.0536382	0.466127	0.109	0.049	1
UPP1	0.0537285	0.528821	0.273	0.17	1
TGOLN2	0.0538573	-1.25442	0.164	0.263	1
IL1RL2	0.0539093	0.478593	0.273	0.168	1
TP53BP2	0.0541711	0.465007	0.436	0.315	1
ARL17B	0.0542306	0.745667	0.164	0.088	1
PCED1B-AS1	0.0543032	0.310316	0.745	0.604	1
MANBA	0.0544201	0.608838	0.145	0.075	1
SLC19A2	0.0546352	0.655542	0.4	0.28	1
MRPS26	0.0546465	-1.12181	0.218	0.31	1
APLF	0.0547868	0.719307	0.236	0.144	1
STK40	0.0549367	0.417785	0.327	0.214	1
TRMT112	0.0549792	-0.477403	0.818	0.813	1
ZNF343	0.0552164	0.604398	0.127	0.061	1
HSPBP1	0.0553611	0.376222	0.364	0.228	1
AHCY	0.0555158	0.302736	0.345	0.219	1
PCED1B	0.0556067	0.325792	0.836	0.692	1
ATN1	0.0556416	0.945201	0.2	0.118	1
AC007216.4	0.0557419	0.332377	0.418	0.293	1
ELOA-AS1	0.0558949	0.462281	0.255	0.153	1
COPS3	0.0559118	-0.826157	0.4	0.46	1
IRAK2	0.0560154	0.908742	0.2	0.114	1
AL137009.1	0.0561197	0.32556	0.291	0.182	1
TRIM28	0.0562079	0.338675	0.473	0.328	1
SLA	0.0562799	0.320874	0.855	0.724	1
SFR1	0.0563726	0.913138	0.109	0.051	1
CD46	0.0564541	-1.64727	0.091	0.182	1
C5orf22	0.0565278	0.339836	0.218	0.124	1
DFFA	0.0565934	0.388228	0.4	0.269	1
IPP	0.0566741	0.994102	0.127	0.064	1
FTH1	0.056683	-0.697611	0.855	0.82	1
FUNDC1	0.0567429	0.536002	0.109	0.05	1
CDK5RAP3	0.0567742	0.369159	0.218	0.124	1
MAGT1	0.0569048	0.51003	0.436	0.303	1
LENG8	0.0570258	0.348202	0.255	0.155	1
PIP4K2C	0.0571601	1.0685	0.127	0.064	1
OXLD1	0.0572007	0.479226	0.255	0.154	1
ZDHHC9	0.0572298	0.403166	0.236	0.139	1
SSR3	0.0572541	-0.615126	0.636	0.633	1
CASC11	0.0573312	0.47118	0.291	0.184	1
PRIM2	0.0573794	-1.05013	0.109	0.211	1
TRAPPC9	0.05755	-1.68685	0.145	0.241	1
LACC1	0.057663	0.939605	0.109	0.052	1
WDR25	0.0576924	0.811228	0.273	0.184	1
ATXN2L	0.0577341	0.335459	0.582	0.454	1
IMMP1L	0.0577786	0.584148	0.327	0.219	1
AC099343.3	0.0579647	0.865207	0.2	0.117	1
ZNF253	0.0580352	0.382503	0.145	0.073	1
HDDC3	0.0580381	0.704615	0.182	0.103	1
PDPR	0.0583065	0.530059	0.309	0.202	1
CDKN2AIPNL	0.0583511	0.705993	0.164	0.089	1
ZSWIM5	0.0586906	0.689574	0.127	0.064	1
AL133268.4	0.0587386	0.358318	0.345	0.22	1
ANGEL2	0.0588708	0.513517	0.273	0.175	1
UBR5-AS1	0.0589099	0.963834	0.127	0.063	1
TBL2	0.0590087	0.486715	0.164	0.087	1
CUX1	0.0591625	-0.947335	0.309	0.41	1
EFCAB7	0.0592133	0.874844	0.109	0.051	1
Z99496.2	0.0592632	0.636267	0.109	0.05	1
SURF1	0.0592997	0.759088	0.218	0.13	1
EHD1	0.0593476	0.446229	0.164	0.087	1
EEF1D	0.0598733	-0.443389	0.818	0.828	1
AL136962.1	0.059962	0.527492	0.4	0.3	1
LINC00339	0.0603883	0.881031	0.109	0.051	1
C9orf78	0.0604429	-0.819711	0.382	0.459	1
TULP3	0.0604439	0.703376	0.218	0.132	1
DRG2	0.0604672	-1.81344	0.073	0.156	1
N4BP2	0.0605976	-0.62808	0.182	0.301	1
ZNF771	0.0606708	0.440123	0.2	0.112	1
HPCAL1	0.0606878	-1.5334	0.109	0.204	1
AC072022.2	0.0607464	0.651174	0.182	0.101	1
ACAD11	0.0607639	0.444691	0.309	0.197	1
SMCR8	0.0614645	0.829667	0.127	0.064	1
DARS2	0.0619188	0.475703	0.273	0.171	1
BIRC6	0.061969	-0.526993	0.564	0.64	1
FAM120C	0.0619941	0.437243	0.2	0.113	1
NSMF	0.0620081	0.443994	0.2	0.113	1
FDPS	0.0620124	-1.42461	0.109	0.2	1
FRMD4B	0.0620468	0.458168	0.6	0.474	1
NCEH1	0.0621115	1.42394	0.164	0.094	1
AC009137.1	0.0621779	1.33909	0.109	0.053	1
COPZ1	0.0622058	0.320303	0.564	0.379	1
ARRDC3-AS1	0.062271	1.0754	0.164	0.089	1
GALNT4	0.0625576	0.803535	0.164	0.091	1
SLC39A7	0.0625873	0.403566	0.236	0.14	1
FAM76B	0.0629424	0.647686	0.2	0.116	1
PDZD8	0.0632506	-0.75918	0.236	0.329	1
CUEDC2	0.0632788	0.718063	0.145	0.076	1
FARSB	0.0633169	0.397138	0.618	0.494	1
TBX21	0.0635207	-0.892585	0.309	0.394	1
RAB40C	0.0637153	0.877131	0.109	0.052	1
SLFNL1-AS1	0.0638317	0.426763	0.364	0.25	1
EIF2S3	0.0639757	0.319487	0.691	0.569	1
DYRK4	0.0641396	0.522548	0.218	0.129	1
MIGA1	0.0641574	0.416432	0.4	0.275	1
TMEM18	0.0644109	-1.13453	0.145	0.244	1
SP3	0.06443	0.449951	0.582	0.442	1
MAN1A1	0.0644885	0.401566	0.709	0.575	1
SEC11A	0.0645571	-0.61286	0.4	0.483	1
PSMG2	0.0646623	0.310501	0.6	0.446	1
RPS6KA5	0.0647966	-2.60213	0.073	0.156	1
SLC35A5	0.0649337	1.13433	0.109	0.053	1
AL137186.1	0.0649621	0.430764	0.273	0.177	1
YBX3	0.0651577	-1.22088	0.073	0.164	1
KLHL29	0.0652392	1.25361	0.109	0.053	1
LDLRAD4	0.0654367	-2.01111	0.2	0.295	1
ACSL1	0.0656741	0.506087	0.364	0.255	1
TRMT2B	0.0658035	0.8458	0.109	0.052	1
PEX16	0.0660979	0.364331	0.273	0.169	1
MRPL39	0.0668068	0.331294	0.618	0.511	1
SNHG4	0.06706	0.556748	0.273	0.175	1
AKNAD1	0.0671871	0.88311	0.145	0.077	1
PHLPP2	0.0680576	-0.737297	0.145	0.242	1
TNC	0.0681534	0.5691	0.109	0.052	1
ZNF417	0.0684179	0.549176	0.109	0.052	1
WDR83	0.0685828	0.762247	0.182	0.104	1
LINC00571	0.0687117	0.320714	0.364	0.244	1
AC092115.3	0.068792	0.540301	0.127	0.063	1
ATG4D	0.0688032	0.588309	0.109	0.052	1
KLRK1	0.068835	-2.26119	0.036	0.112	1
CSTB	0.0689831	-0.95768	0.382	0.451	1
SEC24C	0.0690808	0.385408	0.309	0.203	1
AL035071.2	0.0691754	0.766846	0.164	0.09	1
TMPRSS9	0.0692994	0.431279	0.145	0.076	1
MAN2A2	0.0693219	0.532123	0.127	0.064	1
KDM5B	0.0693317	0.34372	0.691	0.548	1
ENO3	0.0695146	0.925313	0.109	0.052	1
LINC00598	0.0698109	0.460958	0.164	0.09	1
TCF7L2	0.0699964	0.905944	0.109	0.054	1
PCIF1	0.0700683	0.418489	0.164	0.089	1
ZNF569	0.0701086	0.840645	0.2	0.117	1
PEBP1	0.0703099	-0.536954	0.509	0.568	1
ZC3H13	0.0704124	0.307932	0.636	0.514	1
DNLZ	0.070631	0.623296	0.127	0.064	1
CD58	0.0708526	0.34446	0.764	0.627	1
SMIM19	0.071043	0.403645	0.327	0.212	1
TTC1	0.0711233	0.332415	0.527	0.407	1
NR2C2AP	0.071201	0.600048	0.2	0.118	1
EIF3K	0.0712357	-0.400667	0.655	0.752	1
TAF9B	0.0712717	1.05653	0.109	0.054	1
ENO1-AS1	0.071739	0.64182	0.127	0.064	1
TPP2	0.0717457	0.325148	0.636	0.474	1
H2AFJ	0.0718594	0.633057	0.127	0.065	1
BRWD3	0.0718951	0.428462	0.291	0.188	1
POLE	0.0719616	0.571115	0.145	0.077	1
CYB5R4	0.0720371	0.366454	0.418	0.299	1
AL450998.2	0.0721849	0.954935	0.145	0.08	1
TMEM230	0.0724208	0.301248	0.491	0.359	1
SNX8	0.0728115	0.358938	0.291	0.183	1
H3F3A	0.0729254	-0.338274	0.964	0.947	1
COPS5	0.0731263	0.348427	0.4	0.283	1
TMEM266	0.0731693	0.613601	0.109	0.053	1
NR3C1	0.0732231	0.313172	0.873	0.782	1
GPR87	0.073245	0.665905	0.236	0.147	1
TRIM56	0.073671	0.375154	0.182	0.104	1
AC009554.1	0.073722	1.39011	0.164	0.093	1
PPP1R35	0.0737688	-1.49737	0.036	0.111	1
PRDM4	0.0739113	0.335043	0.309	0.202	1
GNAI2	0.0739426	-1.50343	0.127	0.212	1
KDM1A	0.0739909	-1.07913	0.2	0.29	1
RING1	0.074013	-1.2964	0.055	0.135	1
LY9	0.0741224	0.617811	0.109	0.053	1
ZNF234	0.0742763	1.31378	0.127	0.066	1
FAM136A	0.0744962	-0.996256	0.182	0.277	1
POLG	0.074508	0.412254	0.345	0.231	1
FDX2	0.075183	0.426346	0.164	0.089	1
GMDS	0.0752361	-0.553776	0.509	0.6	1
SCO2	0.0752393	0.633425	0.273	0.174	1
CCT6B	0.0754167	0.868473	0.273	0.184	1
TENT4B	0.0756836	0.484615	0.418	0.294	1
PPAN	0.0757591	-0.903755	0.345	0.416	1
INTS6-AS1	0.0758491	0.465339	0.127	0.064	1
EIF5A2	0.0760957	-1.09055	0.073	0.161	1
SOX5	0.0761459	1.16659	0.109	0.054	1
ERLIN2	0.0762024	1.1598	0.109	0.055	1
GAL	0.0763248	1.46106	0.109	0.056	1
CNNM4	0.0767972	0.720241	0.182	0.107	1
HIVEP1	0.0768665	0.609363	0.4	0.271	1
AC022395.1	0.0771136	0.539084	0.109	0.053	1
GPHN	0.0771481	0.353122	0.673	0.587	1
MAN1B1-DT	0.0771999	0.980583	0.145	0.08	1
AGA	0.0776354	0.561351	0.145	0.078	1
AC023509.6	0.0777432	0.506609	0.218	0.131	1
CCSAP	0.0778162	0.909347	0.255	0.158	1
MTMR14	0.0779779	0.367335	0.291	0.191	1
LINC01619	0.0780571	0.353537	0.836	0.78	1
GABPB1-IT1	0.0781855	0.537507	0.527	0.419	1
LINC00963	0.0783487	0.684962	0.255	0.158	1
AL365272.1	0.0784287	0.369961	0.182	0.103	1
GALNT7	0.0785131	-0.58351	0.109	0.206	1
TTLL4	0.0787013	0.444289	0.255	0.156	1
NHSL2	0.0789947	0.590494	0.2	0.121	1
MPP1	0.0790048	0.838723	0.109	0.055	1
MMS19	0.0793064	0.347651	0.4	0.277	1
AC027097.2	0.0795972	0.511411	0.164	0.093	1
HDDC2	0.0802735	0.361512	0.545	0.394	1
MAD2L1BP	0.0803134	-1.91644	0.036	0.106	1
DPF2	0.080504	0.306822	0.273	0.172	1
TATDN2	0.0806817	0.40438	0.327	0.216	1
SRSF3	0.0807383	-0.302169	0.945	0.91	1
AL162253.2	0.0808865	0.449363	0.164	0.091	1
RBM15-AS1	0.0810589	0.776466	0.127	0.066	1
ZNF16	0.0814423	0.646133	0.127	0.066	1
CNPY3	0.0814619	0.547594	0.309	0.204	1
TBC1D1	0.0814975	0.391224	0.436	0.328	1
DELE1	0.0815047	-1.03291	0.036	0.11	1
KAT5	0.081642	0.400888	0.236	0.146	1
SLC26A5	0.0818459	0.715961	0.127	0.066	1
AC104066.4	0.0820686	1.38154	0.109	0.056	1
EVI2B	0.0826612	0.443942	0.145	0.25	1
HS6ST1	0.0827633	0.512253	0.236	0.148	1
C6orf120	0.0830462	-1.62832	0.073	0.148	1
NUP133	0.0830722	0.499334	0.309	0.201	1
ZSCAN21	0.0832152	0.891254	0.127	0.067	1
ZCCHC9	0.0832465	0.610304	0.2	0.12	1
MAP4	0.0834374	-0.774861	0.4	0.476	1
SYNJ1	0.0837988	0.520629	0.182	0.107	1
ATP11C	0.0839869	0.807242	0.182	0.112	1
LINC01303	0.0840419	0.436486	0.109	0.053	1
AC027097.1	0.0840836	0.877749	0.109	0.055	1
MED15	0.0841775	0.323707	0.345	0.228	1
WDR13	0.0842173	0.628334	0.109	0.054	1
AL133523.1	0.0844783	0.980029	0.109	0.055	1
DNAJC27	0.0845038	0.560601	0.218	0.137	1
AC078929.1	0.0845669	0.576469	0.127	0.066	1
ACTB	0.0846132	-0.7053	0.8	0.783	1
COPG1	0.085008	0.36237	0.364	0.253	1
TOP1MT	0.0851356	-1.25241	0.036	0.108	1
LINC02250	0.0851856	0.565646	0.145	0.08	1
VPS25	0.0852242	0.436431	0.218	0.132	1
MTMR6	0.0852364	-1.3469	0.145	0.227	1
CMPK1	0.0853594	-0.672569	0.4	0.47	1
APPL1	0.0855728	-1.4351	0.036	0.108	1
NIF3L1	0.085673	0.767629	0.109	0.055	1
LRP12	0.0856799	0.488079	0.291	0.192	1
TMEM30A	0.0859636	0.4261	0.327	0.222	1
MRPS17	0.086174	0.337769	0.636	0.502	1
PTPRJ	0.0864684	-1.28066	0.309	0.386	1
ZNF444	0.0865209	0.460028	0.164	0.091	1
TTC39C	0.0865717	-1.20802	0.255	0.336	1
AL118516.1	0.0867925	0.563749	0.255	0.163	1
TBC1D31	0.0868445	0.310977	0.291	0.192	1
COX7B	0.0874694	-0.381834	0.8	0.781	1
FBXL3	0.0875547	0.41845	0.291	0.192	1
IL2RG	0.0876777	-0.595457	0.345	0.426	1
GALE	0.0877301	0.715121	0.127	0.067	1
ELMO1-AS1	0.0881205	0.405947	0.2	0.12	1
KIAA1217	0.0883828	0.323311	0.109	0.055	1
MXD1	0.088446	0.396592	0.218	0.136	1
CCT5	0.088456	-0.395577	0.836	0.812	1
RAB3GAP1	0.0885461	0.342623	0.564	0.44	1
GPN2	0.0886437	0.378297	0.291	0.185	1
SLC30A6	0.0889534	0.363162	0.273	0.179	1
PLCG2	0.0893324	-0.620536	0.455	0.308	1
CD7	0.0896027	-1.35332	0.291	0.358	1
PPM1B	0.0896758	0.368194	0.709	0.574	1
DNAJC17	0.0897739	0.363713	0.273	0.178	1
LRIF1	0.089944	-0.756543	0.236	0.327	1
ZNF586	0.0899552	-1.23192	0.109	0.191	1
BIN3	0.0903167	0.621325	0.291	0.204	1
PELO	0.0903347	0.449753	0.4	0.28	1
GNB2	0.090342	-1.87258	0.055	0.125	1
ZNF22	0.0905973	0.326445	0.473	0.33	1
ITPRIP	0.0909093	0.715005	0.236	0.155	1
RNF19B	0.0909913	0.528272	0.236	0.145	1
PTPN4	0.0912015	0.531554	0.345	0.255	1
JAGN1	0.0912409	0.453424	0.255	0.164	1
ARFGAP3	0.0916281	0.486086	0.855	0.671	1
N4BP2L1	0.0919063	0.384035	0.4	0.288	1
RABEPK	0.0919266	0.314188	0.345	0.234	1
FAM126A	0.0919943	-1.81976	0.091	0.168	1
SREBF1	0.0922048	0.844437	0.109	0.056	1
AC015912.3	0.0924485	0.828458	0.164	0.097	1
RBM14	0.0925851	0.449554	0.382	0.267	1
AC243960.1	0.0931312	0.523783	0.182	0.109	1
SLFN12L	0.0932502	-1.83506	0.073	0.149	1
KLHDC10	0.0933564	0.333601	0.4	0.289	1
PEX5	0.093575	0.768717	0.255	0.163	1
RDH13	0.0937237	0.591682	0.145	0.081	1
NUDCD3	0.0937335	-1.45205	0.2	0.263	1
AC024909.1	0.0939554	0.559577	0.127	0.067	1
AC005041.5	0.0939644	0.34806	0.182	0.105	1
ZBTB44	0.0941264	0.411675	0.473	0.353	1
ELP5	0.0943026	-0.760718	0.127	0.221	1
ALCAM	0.0943553	0.639261	0.436	0.34	1
CCDC127	0.0943795	0.447005	0.164	0.093	1
FAM13B	0.0944814	0.354412	0.382	0.285	1
ERMP1	0.0944979	0.508788	0.109	0.055	1
SARS	0.0945118	-0.445812	0.455	0.526	1
CNOT11	0.0945289	0.463478	0.273	0.179	1
ZBTB25	0.0945867	0.819924	0.145	0.084	1
UBE2D4	0.0947831	0.555471	0.182	0.108	1
NAT9	0.0948368	0.563187	0.182	0.108	1
RBM38	0.0950274	-1.89684	0.036	0.102	1
KDM4A-AS1	0.0951975	1.04622	0.109	0.056	1
CYTOR	0.0952287	0.403969	0.964	0.909	1
GNA12	0.0954827	-0.941485	0.164	0.249	1
MSL1	0.0955089	-1.31772	0.036	0.105	1
ZNF664	0.0955935	0.605725	0.145	0.081	1
MAN2C1	0.0956312	0.521307	0.145	0.081	1
RABL6	0.0958065	0.46961	0.291	0.201	1
RPTOR	0.0960822	0.575144	0.691	0.603	1
AC099811.4	0.0961401	0.577118	0.109	0.055	1
SNX6	0.0961562	0.321779	0.564	0.415	1
AP000779.1	0.0961811	0.403431	0.527	0.401	1
LGALS3	0.0962399	-0.443458	0.2	0.296	1
POLR1E	0.0963061	0.380428	0.255	0.163	1
PRR13	0.09648	-0.744885	0.418	0.467	1
LINC01128	0.0972065	0.316698	0.218	0.134	1
BNIP2	0.097331	0.320549	0.564	0.429	1
TCF12	0.0973647	-0.814323	0.564	0.579	1
TIPIN	0.097449	-1.47296	0.127	0.2	1
CLP1	0.0976012	0.888142	0.145	0.084	1
GTF2H3	0.0976707	0.377421	0.473	0.338	1
MPI	0.0977545	0.952602	0.145	0.083	1
HERC4	0.0978667	-1.13369	0.236	0.314	1
PCNX2	0.0979567	-0.586289	0.236	0.348	1
ZNF429	0.098346	0.478422	0.109	0.055	1
UQCRH	0.0983619	-0.376132	0.818	0.799	1
ALG9	0.0985167	0.602771	0.2	0.124	1
ZNF808	0.0985188	0.674581	0.2	0.126	1
CLCN7	0.0985421	0.406577	0.145	0.081	1
NDUFAF7	0.098874	0.422494	0.273	0.177	1
AC006460.2	0.0989667	0.654594	0.164	0.097	1
ETFB	0.0989884	-0.875916	0.055	0.132	1
SLC3A1	0.0992504	0.902771	0.109	0.056	1
ISCA2	0.0995215	-0.625535	0.036	0.109	1
CEP135	0.0997335	0.803663	0.309	0.214	1
GPR180	0.10004	-1.54816	0.055	0.123	1
AC097634.3	0.100237	0.433065	0.182	0.108	1
PAPOLG	0.100605	0.455981	0.291	0.195	1
ROCK1	0.1009	-0.492653	0.527	0.583	1
PLEKHB2	0.10109	-0.950687	0.2	0.285	1
TMEM161A	0.101154	0.52055	0.127	0.068	1
ARHGAP35	0.101195	0.495501	0.182	0.112	1
KMT2E-AS1	0.101311	0.456079	0.127	0.068	1
DOK6	0.101897	0.798834	0.164	0.099	1
TCTN3	0.101986	-1.07583	0.182	0.262	1
TRIM16	0.102918	1.01412	0.127	0.071	1
COQ7	0.103482	0.626684	0.145	0.083	1
CSRNP2	0.103482	-1.41825	0.036	0.101	1
HSD17B4	0.10357	0.509466	0.145	0.083	1
CHMP7	0.103973	0.431694	0.255	0.167	1
DUS4L	0.104099	0.816077	0.109	0.057	1
AFTPH	0.104297	-0.759252	0.236	0.343	1
ZNF761	0.104324	0.30887	0.109	0.055	1
GOLGA3	0.104827	-0.844058	0.236	0.317	1
TMEM11	0.105267	0.504388	0.309	0.211	1
RNFT1	0.105343	0.527476	0.164	0.095	1
KTN1	0.105425	-0.339982	0.745	0.756	1
RBMXL1	0.105478	0.613183	0.236	0.151	1
RANBP6	0.105732	0.487575	0.145	0.082	1
SMPD4	0.105944	0.338259	0.327	0.222	1
PCMT1	0.106445	-0.956357	0.236	0.307	1
U2AF1L4	0.106449	0.401596	0.109	0.056	1
NXF1	0.10672	0.466056	0.273	0.181	1
ZNF14	0.107074	0.796182	0.182	0.115	1
VPS29	0.107263	-0.919971	0.218	0.295	1
CHCHD3	0.107433	-0.643655	0.509	0.547	1
CORO7	0.107485	-1.95148	0.036	0.1	1
ZNF140	0.107659	0.457635	0.255	0.168	1
STK38L	0.108346	0.325506	0.291	0.189	1
HACD3	0.108545	-0.586832	0.291	0.378	1
APMAP	0.108607	0.481703	0.309	0.215	1
FAM174C	0.108693	-0.887094	0.164	0.245	1
LTB	0.109399	0.839924	0.127	0.072	1
MRAP	0.109426	0.566791	0.164	0.097	1
KCNK5	0.109449	0.356815	0.345	0.227	1
DTD1	0.109554	0.448021	0.436	0.317	1
POGLUT1	0.109615	0.432902	0.2	0.123	1
HS2ST1	0.109686	-0.904383	0.091	0.171	1
DNTTIP1	0.110136	-1.24627	0.036	0.1	1
ZNF880	0.11026	0.332457	0.164	0.094	1
ANKS1A	0.110683	-1.27306	0.055	0.126	1
HCCS	0.110923	-1.279	0.109	0.181	1
TSHZ3	0.11102	0.867459	0.291	0.207	1
OCIAD2	0.111093	-1.38099	0.127	0.202	1
ZNF639	0.111435	0.55312	0.236	0.154	1
PSMA6	0.111565	-0.319616	0.691	0.756	1
DPY19L3	0.111585	0.359638	0.309	0.216	1
SMARCA2	0.111599	0.507951	0.455	0.327	1
NADK	0.11178	0.352308	0.236	0.152	1
ZRANB3	0.112088	0.452352	0.382	0.275	1
AC023906.5	0.112166	0.71739	0.127	0.07	1
MRPL40	0.112178	-1.26136	0.055	0.122	1
RBM34	0.112316	0.771101	0.145	0.084	1
MAN2A1	0.112375	0.404196	0.636	0.506	1
GLTP	0.11255	-1.02998	0.091	0.167	1
ZFP90	0.112566	0.59564	0.127	0.071	1
C2orf27A	0.112713	1.01284	0.164	0.103	1
KCTD10	0.112932	0.759178	0.182	0.111	1
HNRNPH3	0.11306	-0.472943	0.636	0.649	1
PHC2	0.113403	-1.06241	0.055	0.125	1
STARD7	0.113501	-0.74353	0.255	0.328	1
AC008569.1	0.113735	0.513183	0.164	0.097	1
CTSC	0.114451	0.548704	0.564	0.474	1
STARD9	0.114601	0.408904	0.127	0.07	1
LINC02156	0.114934	0.468727	0.309	0.224	1
AP000223.1	0.115235	0.727187	0.109	0.058	1
LRIG2	0.115429	-1.22643	0.073	0.144	1
ITPR3	0.115687	0.675349	0.127	0.071	1
MED8	0.116217	0.414948	0.309	0.213	1
AL354740.1	0.116621	0.463114	0.109	0.057	1
SSBP2	0.116794	-0.302384	0.255	0.163	1
AC068533.3	0.11684	0.438367	0.273	0.18	1
COMMD3	0.117054	0.326547	0.218	0.139	1
MDC1	0.117064	0.333408	0.2	0.124	1
NEU3	0.117558	0.322841	0.218	0.138	1
HIF1AN	0.117633	0.342676	0.218	0.138	1
TFDP1	0.118014	-1.29465	0.055	0.121	1
RANBP9	0.118016	-1.11225	0.182	0.258	1
GSS	0.118044	0.533277	0.182	0.11	1
WDR5	0.118091	0.32884	0.345	0.243	1
NEDD1	0.118344	-1.18545	0.109	0.187	1
AC019163.1	0.118403	0.519484	0.145	0.084	1
DHX37	0.118606	0.437373	0.345	0.248	1
NOL11	0.118859	-0.556182	0.364	0.443	1
GIT2	0.119149	-1.42642	0.073	0.142	1
BX890604.2	0.119281	0.507036	0.255	0.163	1
RMDN1	0.119733	0.52282	0.164	0.098	1
AF305872.2	0.119795	0.348275	0.327	0.232	1
NCAPH2	0.120276	0.608976	0.109	0.058	1
SYNCRIP	0.120288	-0.302108	0.909	0.841	1
IL3	0.120358	1.08867	0.182	0.113	1
PLPBP	0.120383	0.313514	0.218	0.136	1
CDKN3	0.12042	0.374745	0.127	0.071	1
C16orf70	0.120487	0.817152	0.145	0.084	1
EMC10	0.120506	0.314452	0.255	0.167	1
INSL6	0.120601	0.52597	0.291	0.21	1
CDK8	0.120719	0.321834	0.509	0.379	1
ACAP2	0.120993	-1.04267	0.2	0.283	1
MTCH1	0.121193	0.344748	0.364	0.262	1
COPS4	0.121471	-0.82876	0.182	0.259	1
AXIN1	0.121602	0.300733	0.236	0.153	1
ZNF260	0.121663	1.35259	0.109	0.061	1
DDX59	0.121713	0.684386	0.127	0.072	1
EPM2A	0.121764	0.432949	0.218	0.14	1
ZNF780A	0.12223	0.899741	0.127	0.073	1
COX15	0.122374	0.329447	0.145	0.083	1
NCOA4	0.12291	-0.979073	0.182	0.256	1
DPH6	0.12293	0.384148	0.127	0.07	1
TRAPPC3	0.123038	-1.09242	0.164	0.236	1
MYO1G	0.123073	0.458343	0.164	0.098	1
ATXN1	0.123469	0.32301	0.927	0.79	1
AC104984.3	0.124018	0.684447	0.127	0.071	1
MADD	0.124058	0.356095	0.273	0.181	1
ZNF764	0.124171	0.756194	0.109	0.059	1
PIH1D1	0.12563	-1.3466	0.091	0.159	1
EIPR1	0.125638	0.458177	0.309	0.213	1
ZNHIT2	0.126019	0.38786	0.182	0.11	1
BTBD10	0.126069	0.349092	0.291	0.202	1
SFI1	0.126119	0.34271	0.291	0.198	1
METTL23	0.126216	0.465635	0.291	0.207	1
ATE1	0.126232	0.422694	0.455	0.364	1
MRC2	0.126647	0.869427	0.164	0.098	1
NKG7	0.12679	-2.48982	0.109	0.179	1
CANT1	0.127156	0.606824	0.164	0.1	1
CCZ1B	0.127169	0.411041	0.218	0.142	1
DDX41	0.127199	-1.31257	0.073	0.138	1
PFDN1	0.127201	0.591367	0.4	0.299	1
AP2B1	0.127325	0.345387	0.4	0.306	1
VPS33A	0.127776	0.426202	0.2	0.128	1
GLUD1	0.127784	0.313042	0.836	0.772	1
ZNF45	0.128165	0.864148	0.109	0.06	1
HCST	0.128168	-1.14837	0.091	0.165	1
ANXA6	0.128182	0.368596	0.145	0.086	1
OXCT1	0.128199	0.440611	0.618	0.513	1
AC022098.1	0.128239	0.581474	0.182	0.115	1
LRRC75A	0.128268	-1.45946	0.145	0.211	1
ZNRF2	0.128581	0.479181	0.182	0.115	1
MRPL10	0.128762	0.560196	0.164	0.099	1
SNED1	0.12883	0.683214	0.145	0.086	1
TCHP	0.129047	-1.09609	0.073	0.142	1
CSNK1G1	0.12906	-1.04225	0.164	0.243	1
SRD5A3	0.129441	0.70834	0.109	0.06	1
MOB1A	0.129538	-0.438922	0.527	0.571	1
LRRC4	0.129885	0.315133	0.127	0.07	1
DIS3L2	0.130209	-0.881533	0.2	0.278	1
AAK1	0.130288	-0.510883	0.382	0.457	1
EDEM1	0.13073	-1.15867	0.218	0.281	1
MAPKAPK3	0.130897	-0.785525	0.055	0.123	1
AC017101.1	0.131104	0.757415	0.182	0.115	1
PRCC	0.131625	0.41834	0.364	0.264	1
APOLD1	0.131786	0.551888	0.109	0.059	1
IRAK4	0.131903	-1.62599	0.055	0.116	1
AL160171.1	0.131959	0.82525	0.164	0.099	1
CDK2AP2	0.132048	0.431288	0.418	0.31	1
SH2D1A	0.132095	0.575866	0.2	0.125	1
PLCG1-AS1	0.132141	0.590134	0.309	0.225	1
SPOPL	0.132289	-1.00807	0.055	0.119	1
ACTG1	0.132503	-0.618696	0.655	0.683	1
TTC37	0.13256	-1.40333	0.145	0.211	1
FAR2	0.13259	0.70238	0.145	0.088	1
GMFG	0.132767	-1.27618	0.127	0.198	1
AC012360.3	0.132912	0.49272	0.182	0.114	1
THAP9-AS1	0.132952	0.421	0.2	0.128	1
TIMM21	0.133432	0.479782	0.164	0.099	1
DUSP12	0.13404	0.352281	0.309	0.216	1
CNTRL	0.13458	-0.794088	0.236	0.319	1
STIM1	0.134645	-1.15898	0.218	0.287	1
IFT20	0.134764	-1.32092	0.073	0.137	1
GSKIP	0.135008	0.427277	0.255	0.177	1
MTMR2	0.135173	0.315594	0.382	0.28	1
POLG2	0.135303	0.55117	0.218	0.144	1
FAM102B	0.135633	-1.90216	0.055	0.117	1
CHD7	0.136146	-1.08482	0.291	0.347	1
TIGD1	0.136153	0.573239	0.127	0.072	1
GSTM3	0.13623	1.03053	0.291	0.213	1
TAF1A	0.136234	0.806262	0.255	0.176	1
ZNF611	0.136363	0.343787	0.255	0.174	1
GTDC1	0.136543	0.489982	0.673	0.543	1
ZNF266	0.136571	0.427763	0.2	0.128	1
VKORC1	0.136605	-1.24816	0.164	0.227	1
CLPX	0.136963	-1.0875	0.127	0.198	1
ZNF512	0.13773	0.304546	0.364	0.27	1
SLC25A1	0.137856	0.573878	0.109	0.06	1
TRIP10	0.137916	0.302339	0.218	0.14	1
ZNF592	0.137973	0.525938	0.218	0.145	1
HDAC7	0.138008	-1.6977	0.145	0.204	1
PGBD1	0.138397	0.722269	0.109	0.06	1
ACTR3	0.138539	-0.306997	0.636	0.67	1
ELMSAN1	0.138869	0.421448	0.273	0.191	1
CCDC174	0.138901	0.327332	0.327	0.231	1
PDCD5	0.13895	-0.383138	0.836	0.771	1
INTS11	0.139049	-1.4636	0.109	0.172	1
COMMD8	0.139441	0.440606	0.182	0.114	1
NIPAL3	0.139618	0.490223	0.164	0.101	1
KRI1	0.139628	0.305498	0.236	0.157	1
MRRF	0.139754	0.378056	0.382	0.289	1
MAPK14	0.140086	-1.14528	0.109	0.18	1
PERP	0.1404	0.85633	0.2	0.134	1
TNKS1BP1	0.141217	0.515665	0.109	0.06	1
AC084262.2	0.141394	0.42651	0.127	0.072	1
AC127035.1	0.141701	0.756152	0.164	0.105	1
TRAPPC4	0.141727	-0.662629	0.4	0.452	1
BET1L	0.141779	0.320898	0.182	0.112	1
AC027243.3	0.141939	0.898552	0.145	0.088	1
FBXO4	0.14237	0.482836	0.109	0.06	1
BBS4	0.14247	0.783489	0.109	0.062	1
KLF3	0.142483	0.36708	0.345	0.252	1
AC073896.2	0.142529	0.354367	0.127	0.072	1
ODF2L	0.14265	-1.09095	0.055	0.12	1
QRSL1	0.143113	0.390555	0.236	0.159	1
IRF9	0.143153	-1.79174	0.109	0.169	1
SNX12	0.143352	0.502333	0.145	0.086	1
SSH2	0.144108	-0.709005	0.182	0.261	1
DENND1C	0.14428	0.678276	0.109	0.062	1
ABCC4	0.144489	-0.727842	0.309	0.383	1
ATP8B4	0.144672	-0.774012	0.182	0.254	1
TERF2IP	0.144898	-0.415054	0.6	0.607	1
GSR	0.145804	-0.820529	0.091	0.16	1
LCMT1	0.145954	-0.718767	0.127	0.205	1
WASHC4	0.146147	-0.79267	0.127	0.206	1
PAXBP1-AS1	0.146318	0.728477	0.145	0.087	1
NCOA7-AS1	0.146607	0.684801	0.109	0.061	1
SMYD3	0.146752	-1.21998	0.182	0.255	1
TRIM69	0.146845	0.548905	0.491	0.418	1
AKAP10	0.147032	-0.496336	0.255	0.335	1
RUNDC1	0.147186	0.44524	0.127	0.073	1
RHOF	0.147755	0.307607	0.4	0.304	1
GABPB2	0.148224	0.373158	0.164	0.1	1
KLRD1	0.148344	-2.57699	0.073	0.132	1
UTP15	0.148707	0.354569	0.327	0.237	1
SMIM7	0.14882	-1.10201	0.182	0.242	1
TMEM258	0.149601	-0.420082	0.818	0.742	1
LRRC40	0.149957	-0.545471	0.109	0.184	1
TUBGCP2	0.150049	0.315151	0.2	0.13	1
TIMM29	0.150448	0.756501	0.145	0.089	1
PDRG1	0.150577	-1.27798	0.055	0.112	1
P4HB	0.150819	-0.513168	0.436	0.508	1
INVS	0.151044	0.325509	0.273	0.189	1
AC087854.1	0.151555	0.570068	0.218	0.152	1
NDUFAF1	0.151921	0.544344	0.218	0.144	1
FANCF	0.151993	0.424788	0.164	0.1	1
GCLM	0.152069	0.522795	0.418	0.337	1
C11orf1	0.152628	0.547707	0.127	0.074	1
SMARCB1	0.152785	-0.655297	0.164	0.244	1
MIPEP	0.1531	0.820164	0.127	0.076	1
NUDT2	0.153192	0.502151	0.164	0.103	1
CTSD	0.153305	0.543183	0.109	0.062	1
AL360012.1	0.153645	0.363657	0.164	0.101	1
LEF1	0.15409	0.480569	0.164	0.103	1
RIOX1	0.154111	0.755196	0.164	0.106	1
CIAPIN1	0.154145	0.46306	0.309	0.228	1
FLI1	0.15415	-0.884317	0.055	0.12	1
DONSON	0.154176	0.431587	0.164	0.102	1
RNF40	0.154196	0.923112	0.127	0.076	1
RPP14	0.154346	0.340267	0.145	0.086	1
DCAF15	0.154391	0.611658	0.109	0.062	1
ATP5MG	0.154466	-0.312185	0.891	0.866	1
ARHGEF37	0.154469	0.442908	0.109	0.06	1
LARS2	0.154766	-0.984663	0.127	0.199	1
GOT2	0.154769	-1.14476	0.164	0.225	1
ARFIP1	0.154877	0.429678	0.309	0.228	1
AC234772.2	0.155042	0.740783	0.109	0.062	1
ACSL5	0.155912	-1.09351	0.109	0.176	1
MRPS14	0.156032	-0.714286	0.182	0.254	1
STARD4	0.156113	0.372772	0.345	0.251	1
LINC02357	0.156419	0.720733	0.145	0.09	1
FOCAD	0.156655	0.561766	0.2	0.131	1
SDHAF2	0.156751	-1.08173	0.236	0.283	1
BCL10	0.156883	-0.842559	0.2	0.258	1
STMP1	0.156944	0.32332	0.418	0.327	1
TXNDC17	0.157076	-0.479906	0.4	0.436	1
MPG	0.157083	-0.793278	0.055	0.117	1
MED31	0.15723	0.433286	0.273	0.193	1
MAZ	0.157286	0.467016	0.127	0.075	1
ANKAR	0.158978	0.606299	0.145	0.089	1
ERG28	0.159131	-1.01365	0.073	0.136	1
STX1A	0.159212	0.416735	0.127	0.074	1
ZBTB41	0.159237	0.522759	0.109	0.061	1
MFNG	0.159819	-1.12883	0.145	0.209	1
AC245297.3	0.159973	0.32327	0.291	0.204	1
ZDHHC6	0.160049	0.366896	0.309	0.22	1
CD302	0.160196	0.483142	0.182	0.117	1
SPATA21	0.160307	0.60967	0.145	0.089	1
RARA	0.160368	0.481793	0.109	0.062	1
AKT2	0.160594	-1.23313	0.109	0.17	1
AL355304.1	0.160792	0.423238	0.218	0.149	1
VRK3	0.160824	0.627425	0.2	0.133	1
RIPOR2	0.161057	0.509126	0.255	0.177	1
ZNF66	0.161151	0.647308	0.127	0.076	1
DCP2	0.161404	-1.13902	0.164	0.227	1
ARPC1B	0.161559	-1.1558	0.236	0.291	1
CITED2	0.161668	0.32979	0.2	0.135	1
PTRHD1	0.161718	0.611904	0.109	0.062	1
2025-03-05	0.161877	-0.593323	0.273	0.339	1
BUB3	0.161905	-0.569924	0.436	0.469	1
C15orf61	0.161946	-0.559524	0.055	0.119	1
VPS41	0.162662	0.332237	0.291	0.211	1
ABCD4	0.162744	0.57566	0.109	0.062	1
SLCO4A1	0.163275	-1.20958	0.073	0.133	1
COX14	0.163347	-0.959219	0.236	0.293	1
CEBPZOS	0.16355	0.419749	0.436	0.338	1
PDE3B	0.163867	-2.29531	0.109	0.171	1
IFNAR1	0.164518	-0.697027	0.109	0.181	1
GPANK1	0.164644	0.316764	0.164	0.101	1
PIGA	0.165172	0.406344	0.145	0.089	1
STRN	0.16523	-1.03849	0.091	0.157	1
ITPKB	0.165347	0.476461	0.218	0.149	1
AFF3	0.165747	-2.5728	0.055	0.111	1
MYO9A	0.165927	-0.738168	0.255	0.329	1
BLOC1S6	0.166058	-0.824659	0.309	0.359	1
PPARG	0.166204	0.733785	0.109	0.064	1
SLC38A6	0.166413	0.307788	0.127	0.074	1
CYTIP	0.16656	-0.927756	0.382	0.433	1
DDX17	0.166657	-0.608109	0.527	0.558	1
TRIM66	0.166825	0.505609	0.182	0.119	1
ZNF3	0.166827	0.623764	0.127	0.076	1
TFG	0.167128	-0.707595	0.291	0.355	1
PNKD	0.167388	0.641136	0.164	0.103	1
AC008269.1	0.167388	0.932834	0.109	0.065	1
IL20RB	0.167563	0.721187	0.109	0.062	1
SRRM2	0.167754	-0.300499	0.855	0.814	1
HSCB	0.167847	-1.55584	0.055	0.108	1
SPATS2	0.167948	1.05278	0.109	0.063	1
FLVCR1	0.168161	0.422809	0.2	0.132	1
KCNN3	0.168196	0.929656	0.145	0.093	1
CACUL1	0.168382	0.326101	0.345	0.252	1
PRKCB	0.169718	-0.481945	0.2	0.286	1
ARHGAP30	0.169774	-1.25086	0.073	0.133	1
MYL12A	0.170749	-0.668117	0.473	0.484	1
YIPF4	0.171182	-0.778865	0.2	0.264	1
LANCL1	0.171207	-1.64444	0.055	0.107	1
AC073263.2	0.171293	0.360983	0.145	0.089	1
C2orf68	0.171425	0.875431	0.109	0.065	1
RMRP	0.171976	0.565069	0.145	0.092	1
SNRK	0.171991	0.370984	0.255	0.18	1
NIPBL-DT	0.17245	0.857372	0.109	0.064	1
SRGAP2C	0.172747	0.848697	0.182	0.127	1
CNNM2	0.172772	1.29704	0.109	0.066	1
ATP2B4	0.172973	-1.81984	0.073	0.131	1
LAMTOR1	0.172992	-0.845704	0.236	0.292	1
B4GALT5	0.173087	0.367133	0.618	0.493	1
PNPO	0.173246	-1.16088	0.073	0.129	1
LMNB2	0.173648	-0.749623	0.091	0.158	1
TSG101	0.173739	-0.957532	0.145	0.211	1
MUTYH	0.174096	0.397836	0.182	0.118	1
RNF169	0.174344	-0.979693	0.218	0.28	1
VAMP3	0.174436	-1.23026	0.073	0.13	1
AUTS2	0.174742	-2.35408	0.109	0.163	1
IL1R2	0.174776	-0.316776	0.164	0.103	1
RBM18	0.174923	-0.958937	0.182	0.242	1
CTSB	0.175117	0.979026	0.309	0.243	1
ZNF280D	0.175142	-1.98675	0.055	0.106	1
CKLF	0.175228	-0.474499	0.145	0.228	1
ARPC2	0.175448	-0.370369	0.764	0.802	1
TNFRSF4	0.176066	-0.438697	0.727	0.561	1
Z93930.2	0.17617	0.379211	0.255	0.181	1
AC027279.1	0.176205	0.308857	0.109	0.062	1
C1orf174	0.176407	-0.818887	0.073	0.134	1
SETBP1	0.17647	-2.41951	0.055	0.109	1
SLC1A4	0.176769	0.558035	0.182	0.121	1
ERVK13-1	0.177177	0.3293	0.255	0.179	1
GRK6	0.177628	0.360066	0.109	0.063	1
MRPL4	0.178624	-0.732758	0.382	0.422	1
CFAP410	0.17864	0.340867	0.145	0.089	1
COA4	0.178804	-0.662799	0.364	0.415	1
SLC27A2	0.178986	-0.636066	0.255	0.305	1
SUMF1	0.179637	0.391259	0.327	0.243	1
ADGRE5	0.179757	0.392132	0.436	0.356	1
AFAP1	0.180121	0.341663	0.473	0.36	1
LINC01715	0.18078	0.878106	0.127	0.078	1
AC006001.2	0.180814	0.356587	0.218	0.151	1
TFPT	0.181062	0.853791	0.109	0.065	1
ZNF263	0.18117	-1.21828	0.127	0.183	1
PCBP2	0.181239	-0.409809	0.636	0.636	1
ABAT	0.18128	0.651915	0.236	0.172	1
SENP3	0.181823	0.485167	0.164	0.106	1
C12orf29	0.182071	-0.698803	0.291	0.345	1
ASPN	0.182345	0.511258	0.109	0.063	1
CALR	0.18296	-0.40712	0.836	0.785	1
RPE	0.182963	0.313937	0.255	0.18	1
GPKOW	0.183437	0.595949	0.109	0.064	1
KLHL8	0.183534	0.423731	0.273	0.201	1
CCDC130	0.183583	-1.20545	0.109	0.166	1
POLR2M	0.18366	0.551261	0.182	0.123	1
SH3GLB1	0.183906	-0.745979	0.382	0.417	1
PSMB3	0.184015	-0.329836	0.782	0.759	1
RASA2	0.184788	-0.877854	0.182	0.251	1
URM1	0.185564	-0.662479	0.164	0.231	1
SNX16	0.18612	0.340506	0.109	0.063	1
NFU1	0.186144	0.533463	0.127	0.078	1
TMEM183A	0.186516	-0.695868	0.2	0.263	1
SAP30L-AS1	0.186682	0.386221	0.2	0.136	1
GTF2A1	0.18705	0.334925	0.291	0.205	1
NUP210	0.187134	0.352511	0.218	0.151	1
ATP6V0D1	0.1878	-1.03872	0.055	0.109	1
NCOA3	0.188103	-0.55044	0.6	0.606	1
UQCRFS1	0.188802	-0.44574	0.618	0.61	1
TSPOAP1-AS1	0.189344	-1.66216	0.073	0.124	1
IL11	0.189755	1.02233	0.164	0.105	1
ATR	0.191095	-0.470116	0.382	0.454	1
PCAT1	0.191259	-0.371523	0.127	0.076	1
DOCK8	0.191386	-1.08062	0.182	0.251	1
PYHIN1	0.191538	1.12113	0.236	0.175	1
NAA10	0.191728	-0.672688	0.236	0.3	1
AL158801.3	0.191897	1.15607	0.109	0.066	1
INIP	0.192541	-0.779399	0.145	0.21	1
NUP85	0.192938	0.461483	0.2	0.135	1
FBXL5	0.193183	0.35189	0.309	0.227	1
AL592166.1	0.193333	0.428713	0.2	0.135	1
ZNF75A	0.193658	-0.808816	0.127	0.192	1
NME9	0.194137	0.422391	0.109	0.064	1
DTNBP1	0.194145	-1.22778	0.164	0.22	1
LCOR	0.194184	-1.14792	0.218	0.275	1
BRF1	0.194288	-1.71055	0.055	0.103	1
CXCR5	0.194356	1.0032	0.2	0.137	1
GNG5	0.194551	-0.596256	0.436	0.48	1
GPATCH4	0.194699	-0.30067	0.6	0.635	1
CHML	0.194923	0.56576	0.145	0.093	1
SLC29A1	0.195159	-0.553534	0.218	0.287	1
ORMDL1	0.195417	-0.601903	0.436	0.464	1
ARFGAP2	0.195453	-0.893164	0.091	0.15	1
UHRF1BP1L	0.195494	0.471901	0.691	0.622	1
EGR3	0.195769	0.461473	0.2	0.136	1
IL19	0.196017	-0.623774	0.164	0.098	1
ERAL1	0.196434	0.457307	0.2	0.136	1
SLC16A7	0.196443	-0.814195	0.164	0.233	1
EXOSC4	0.196646	0.548061	0.236	0.167	1
HYMAI	0.196891	0.591013	0.109	0.065	1
SLC25A12	0.19724	0.324367	0.236	0.169	1
WDR11	0.197582	-1.20947	0.055	0.106	1
SPECC1L	0.197923	-0.668694	0.255	0.31	1
AL035587.1	0.198394	0.563036	0.109	0.065	1
GFPT1	0.198483	-0.617602	0.291	0.349	1
MMACHC	0.198524	0.523428	0.109	0.064	1
FXR2	0.198598	0.506752	0.127	0.078	1
MTO1	0.199351	0.387083	0.327	0.248	1
NDUFB7	0.199989	-0.815983	0.309	0.343	1
ZNF420	0.200015	-0.486495	0.073	0.135	1
POLR3K	0.200311	-1.04428	0.091	0.147	1
TMEM268	0.201016	0.412556	0.218	0.152	1
CTLA4	0.201167	-1.01116	0.236	0.303	1
CHP1	0.201858	-1.07009	0.109	0.166	1
DHODH	0.20208	0.43154	0.182	0.123	1
RAB28	0.202954	0.379697	0.382	0.298	1
LINC00662	0.203004	0.907647	0.145	0.097	1
SLC25A17	0.20304	0.345137	0.345	0.274	1
ATP5IF1	0.203148	-0.310549	0.2	0.275	1
PLEK	0.203465	-0.90154	0.073	0.132	1
PIGX	0.20357	-1.31713	0.055	0.104	1
SNHG12	0.204306	0.755324	0.4	0.3	1
AL031428.1	0.204902	0.34628	0.236	0.166	1
ASB7	0.205384	0.379533	0.164	0.108	1
FAM43A	0.20548	0.653103	0.255	0.186	1
RIC3	0.205545	0.305004	0.145	0.091	1
ATG16L1	0.205615	-1.23979	0.145	0.197	1
TRBC1	0.205692	-0.784742	0.255	0.314	1
TMEM251	0.206006	0.598929	0.2	0.139	1
MIOS	0.206114	0.575215	0.327	0.246	1
SREK1IP1	0.206227	-0.718631	0.4	0.421	1
CST7	0.207093	-1.16419	0.2	0.252	1
TMEM87B	0.207311	0.328715	0.182	0.122	1
FAM89A	0.207644	-0.974436	0.182	0.232	1
PRF1	0.208204	-1.73324	0.127	0.18	1
WDR91	0.209342	0.471969	0.109	0.065	1
KDM6A	0.209361	0.333583	0.655	0.589	1
KCTD6	0.209579	0.375946	0.127	0.077	1
LRRC37A3	0.209864	0.635188	0.145	0.093	1
ITPRID2	0.210003	0.39529	0.273	0.2	1
C1orf141	0.21006	0.579422	0.145	0.095	1
DPP9	0.210231	-0.92032	0.145	0.203	1
CIAO1	0.210356	-0.68356	0.182	0.25	1
PCNP	0.21094	-0.513869	0.564	0.575	1
BRAT1	0.21139	0.684318	0.109	0.066	1
SNX11	0.211419	0.958514	0.127	0.081	1
SYNRG	0.211507	-0.971681	0.236	0.285	1
AC015849.3	0.211565	-0.720205	0.073	0.13	1
HCG18	0.212419	0.316582	0.418	0.323	1
ZNF654	0.212544	-0.965742	0.218	0.274	1
GRPEL1	0.212599	-0.360303	0.673	0.674	1
IP6K1	0.212751	0.301867	0.418	0.339	1
ZNF438	0.212759	-1.18935	0.055	0.104	1
GP6	0.212802	0.692024	0.109	0.067	1
SP110	0.213456	-1.3241	0.091	0.145	1
LSM5	0.213808	-0.430885	0.582	0.608	1
TRAK1	0.214223	0.330138	0.273	0.204	1
ISG15	0.214584	-0.952814	0.145	0.091	1
TMEM9B	0.214672	-0.662409	0.091	0.151	1
SREBF2	0.214826	-0.824937	0.309	0.362	1
FEM1A	0.214847	0.505875	0.182	0.124	1
NBN	0.215029	-0.500667	0.109	0.172	1
ING3	0.215335	-1.5015	0.145	0.189	1
ATRAID	0.216153	-0.313653	0.109	0.174	1
NKAP	0.216362	0.44039	0.236	0.171	1
PDE4DIP	0.216924	0.665478	0.145	0.095	1
MAPK8IP3	0.21732	-1.17009	0.073	0.123	1
RSBN1L	0.21781	-0.92689	0.291	0.327	1
BCL9	0.217852	0.390224	0.164	0.108	1
CCL3	0.219212	-0.517216	0.582	0.624	1
EIF1B	0.21935	-0.556667	0.436	0.471	1
SF3A2	0.220007	-0.607989	0.091	0.147	1
SPTLC2	0.220014	-0.660827	0.2	0.263	1
PKN2	0.220017	-0.554175	0.273	0.342	1
POLR2H	0.220223	-0.51062	0.618	0.598	1
TRMT1	0.220482	0.306587	0.436	0.347	1
LMAN1	0.220508	-0.445975	0.545	0.538	1
APEX1	0.220702	-0.578574	0.455	0.468	1
TNFRSF25	0.220759	0.491888	0.273	0.209	1
C12orf10	0.22108	0.41476	0.218	0.156	1
RNF6	0.22141	0.452398	0.327	0.246	1
SLC9A7	0.221862	0.612161	0.182	0.129	1
MGAT4A	0.222337	-1.62455	0.073	0.124	1
ARL6IP6	0.222726	-1.39808	0.055	0.1	1
SLC25A28	0.222799	0.487858	0.145	0.096	1
SLC35C2	0.22347	0.340167	0.164	0.109	1
OSGEP	0.223515	-0.462638	0.127	0.193	1
COPS7A	0.22389	0.810595	0.109	0.068	1
MTDH	0.223987	-0.338613	0.909	0.812	1
CCNQ	0.224168	-0.544505	0.073	0.129	1
RMND5B	0.224336	0.344017	0.127	0.08	1
ARHGDIB	0.224787	-1.58085	0.091	0.142	1
PEX6	0.224901	0.458451	0.2	0.138	1
B3GAT3	0.225806	-1.14615	0.073	0.122	1
SAAL1	0.226102	-1.2006	0.109	0.158	1
WBP11	0.226308	-0.497585	0.4	0.452	1
CTDSPL2	0.226316	0.448081	0.364	0.309	1
C1S	0.226466	0.388692	0.182	0.121	1
TIAM1	0.226546	-0.644262	0.236	0.296	1
MICU1	0.226591	-0.711467	0.145	0.213	1
TMEM220	0.226608	0.395644	0.109	0.066	1
LCORL	0.226668	-0.908823	0.273	0.321	1
SIAH1	0.226957	0.338182	0.273	0.197	1
PCCA	0.227832	1.08758	0.164	0.118	1
NDUFS4	0.227903	-0.799315	0.164	0.223	1
SDCCAG8	0.22823	0.347938	0.145	0.097	1
RGS19	0.228404	0.741646	0.145	0.097	1
DEGS1	0.228524	-0.722644	0.255	0.302	1
KIDINS220	0.228704	-1.17528	0.182	0.229	1
JMJD4	0.228842	0.735897	0.182	0.129	1
LTA	0.229073	0.321867	0.4	0.313	1
CTC1	0.229093	0.584572	0.127	0.083	1
BCAT1	0.229327	1.19696	0.218	0.17	1
WDR46	0.229674	-0.675005	0.418	0.42	1
OSTM1	0.230572	-1.04175	0.073	0.123	1
TSPAN31	0.230871	0.460126	0.2	0.136	1
ZNF544	0.231059	0.548948	0.291	0.223	1
SLC9A3R1	0.232134	0.665549	0.218	0.16	1
METAP1D	0.232255	0.746381	0.109	0.068	1
ANKUB1	0.232307	0.348921	0.345	0.261	1
ANAPC13	0.232871	0.324555	0.218	0.152	1
CCDC26	0.233199	0.665964	0.2	0.144	1
RPP21	0.233702	-0.555902	0.364	0.399	1
TIGIT	0.234336	-1.57405	0.164	0.213	1
TPCN1	0.234423	0.434463	0.127	0.081	1
BHLHE40	0.234592	0.30302	0.382	0.298	1
MTUS2	0.234886	0.435323	0.127	0.081	1
KIAA1328	0.235228	-1.4093	0.055	0.1	1
RALBP1	0.236068	-0.737258	0.127	0.189	1
MARK3	0.23622	-0.349375	0.527	0.557	1
CCDC84	0.23626	-1.19289	0.218	0.253	1
ZNF551	0.236336	0.392635	0.218	0.153	1
SC5D	0.236502	0.387721	0.109	0.067	1
WIPI2	0.237605	-0.801942	0.091	0.144	1
MCPH1	0.237904	-0.747463	0.345	0.371	1
FRMD4A	0.238135	-0.36292	0.327	0.242	1
BTBD19	0.238295	0.581983	0.182	0.127	1
AGPAT4	0.238526	0.359121	0.218	0.165	1
WHAMM	0.238806	-0.653064	0.091	0.145	1
CLTB	0.238852	-0.495115	0.345	0.402	1
SEPTIN11	0.239374	-1.58896	0.091	0.139	1
CTTN	0.239529	0.571853	0.164	0.112	1
FOXN3	0.239955	-0.994576	0.509	0.517	1
RC3H1	0.240141	-0.587665	0.509	0.516	1
POC5	0.240578	0.32966	0.164	0.111	1
SMN2	0.240633	0.545447	0.127	0.082	1
SLC39A3	0.241518	-0.645709	0.091	0.145	1
HP1BP3	0.24161	-0.301974	0.418	0.467	1
SMIM27	0.241673	0.59342	0.127	0.083	1
IL26	0.242103	-0.353971	0.309	0.217	1
KLRB1	0.242864	-0.806433	0.236	0.156	1
NOP9	0.243738	0.599065	0.109	0.068	1
WDR47	0.243752	-0.984876	0.109	0.161	1
TPD52L2	0.24384	0.355496	0.327	0.24	1
OSBPL8	0.245174	-0.563835	0.491	0.523	1
STAU2	0.246311	-1.20468	0.073	0.122	1
LAGE3	0.246332	-0.510101	0.091	0.15	1
PXK	0.246428	-0.52785	0.2	0.266	1
VPS28	0.246922	-0.622408	0.145	0.203	1
BORCS7	0.247107	0.369739	0.236	0.172	1
CCDC90B	0.247529	0.46485	0.255	0.193	1
SNHG10	0.247671	-1.12507	0.073	0.119	1
THEM4	0.247796	0.337034	0.273	0.208	1
INTS5	0.248493	0.413753	0.164	0.111	1
COPE	0.248608	-0.392453	0.564	0.541	1
PAXIP1	0.248693	0.32587	0.127	0.082	1
EIF4EBP1	0.248869	-1.40581	0.073	0.117	1
AL513188.1	0.249276	0.727459	0.164	0.114	1
LINC00667	0.249302	-0.965173	0.073	0.119	1
MRPL22	0.249487	-0.712105	0.327	0.357	1
RSRC1	0.249592	-0.694689	0.309	0.351	1
VPS45	0.249857	-1.21361	0.073	0.119	1
THAP6	0.250045	0.479798	0.164	0.113	1
STOML2	0.250623	-0.370513	0.545	0.559	1
AC022210.2	0.250705	-0.386252	0.236	0.155	1
SMC2	0.250762	0.623201	0.145	0.098	1
MBTPS2	0.251041	0.559946	0.182	0.128	1
NDUFA3	0.251598	-0.817222	0.291	0.329	1
MRPL33	0.252307	-0.64799	0.455	0.455	1
ZFY-AS1	0.252818	0.439393	0.127	0.083	1
GTF2A2	0.253088	-0.395028	0.6	0.606	1
ATP6V0B	0.253315	-0.539754	0.436	0.461	1
RAP2C	0.253317	0.727559	0.127	0.086	1
CAMSAP1	0.253568	0.492608	0.109	0.07	1
DBF4	0.253651	-0.548487	0.255	0.311	1
PLCL2	0.253911	0.323044	0.4	0.35	1
PLAGL1	0.254362	0.405056	0.382	0.319	1
API5	0.254405	-0.507602	0.455	0.491	1
TTC39B	0.254488	-1.35586	0.073	0.117	1
GBF1	0.254592	-0.477106	0.327	0.401	1
C20orf27	0.254874	-0.662008	0.091	0.143	1
NAE1	0.255056	-0.728032	0.327	0.347	1
ARHGEF6	0.25587	-0.990723	0.145	0.193	1
HMGB2	0.256062	-1.3861	0.073	0.117	1
NKTR	0.256293	-0.854482	0.273	0.314	1
AL359220.1	0.256703	0.994001	0.127	0.085	1
ATP5F1D	0.257117	-0.711223	0.382	0.402	1
NAPEPLD	0.257674	0.592257	0.145	0.098	1
CHKB	0.257789	-0.348683	0.055	0.102	1
TUBB	0.257916	-0.499287	0.2	0.261	1
NECTIN3	0.257986	-1.42087	0.164	0.209	1
AGL	0.258439	0.402725	0.2	0.145	1
C12orf73	0.258583	-0.77234	0.091	0.142	1
BUD31	0.258762	-0.392626	0.527	0.523	1
LINC02528	0.259089	0.756237	0.127	0.084	1
LSM12	0.260116	-0.678452	0.436	0.437	1
SAMD4B	0.260185	-1.0561	0.127	0.174	1
PGLS	0.261127	-0.926947	0.091	0.138	1
SESN2	0.261273	0.552271	0.345	0.284	1
FARSA	0.26129	-0.660393	0.418	0.415	1
ITM2A	0.261616	0.573117	0.364	0.277	1
FCHO1	0.262034	0.56238	0.127	0.086	1
MED19	0.262314	-0.769197	0.218	0.266	1
ATP5PB	0.262513	-0.441191	0.545	0.536	1
CSTF2	0.262781	-0.804013	0.109	0.16	1
BRCC3	0.264369	0.551937	0.109	0.07	1
BMPR2	0.264405	0.482644	0.218	0.165	1
SCML1	0.266172	0.359628	0.109	0.069	1
LINC02245	0.266736	0.344394	0.127	0.083	1
CASP7	0.266739	0.438805	0.145	0.1	1
AP2A2	0.266885	-0.992155	0.073	0.118	1
NME7	0.266908	-0.860408	0.255	0.291	1
ATG14	0.267143	0.424771	0.236	0.171	1
GDI1	0.267454	0.666744	0.127	0.087	1
RPAIN	0.267583	-0.435653	0.436	0.469	1
PREB	0.267618	-0.528102	0.073	0.122	1
ZNF337	0.268001	0.436399	0.145	0.098	1
PABPN1	0.268038	-0.488183	0.473	0.475	1
STXBP3	0.268172	-0.454993	0.218	0.275	1
ZNF557	0.26833	-1.11048	0.073	0.116	1
ZNF845	0.268374	0.826374	0.127	0.084	1
SLC2A9	0.268621	0.638919	0.109	0.071	1
ADIPOR2	0.268811	-0.570755	0.309	0.36	1
FAN1	0.269311	0.571983	0.127	0.086	1
AC018926.2	0.269799	0.400526	0.218	0.159	1
PPP4R1	0.270194	-0.560745	0.073	0.123	1
DHRS11	0.270329	0.314494	0.145	0.098	1
VPS26C	0.27064	0.302292	0.218	0.164	1
PDZD2	0.271272	0.655392	0.164	0.113	1
YY1	0.271531	-0.559409	0.4	0.439	1
SSR2	0.271923	-0.39231	0.509	0.547	1
MRPL19	0.271983	-0.612304	0.327	0.365	1
NVL	0.273143	-0.92194	0.182	0.227	1
CDIPT	0.273272	0.442512	0.127	0.084	1
MCMBP	0.273405	-0.412848	0.345	0.394	1
UBE2A	0.273505	-0.412577	0.436	0.465	1
GRIPAP1	0.273906	0.302091	0.236	0.176	1
MBTD1	0.27512	0.309955	0.473	0.384	1
POLB	0.275269	-0.386233	0.218	0.282	1
TMEM123	0.275362	-0.614522	0.527	0.523	1
SNHG20	0.275468	-0.71521	0.073	0.119	1
F5	0.275684	-1.14576	0.182	0.229	1
TBCCD1	0.275729	0.348099	0.164	0.114	1
TRAPPC6B	0.27589	-1.0862	0.109	0.153	1
ZNF574	0.276291	0.471651	0.109	0.07	1
GLE1	0.27636	0.925086	0.127	0.088	1
AAR2	0.276421	-0.620103	0.127	0.176	1
ADAM19	0.276844	-0.438293	0.545	0.384	1
SMURF1	0.277431	-1.24826	0.145	0.19	1
DUS1L	0.278524	-0.733869	0.273	0.31	1
NAA38	0.279073	0.791101	0.164	0.119	1
PUM2	0.279196	-0.564892	0.418	0.465	1
CERS4	0.279418	0.671954	0.127	0.088	1
TRBC2	0.281275	-0.392138	0.691	0.65	1
GSTK1	0.281664	-0.983833	0.091	0.137	1
KHDC4	0.282561	-0.839919	0.236	0.272	1
DIP2A	0.282712	0.515698	0.182	0.133	1
TPM4	0.282826	-0.592666	0.073	0.118	1
TEX261	0.282946	-1.04891	0.073	0.114	1
FBXO31	0.283305	0.395532	0.273	0.214	1
A1BG	0.28352	0.353329	0.127	0.085	1
APC	0.2836	-1.10386	0.145	0.19	1
SOD1	0.284685	-0.312821	0.818	0.822	1
RBMX2	0.284859	-0.7354	0.109	0.157	1
METTL16	0.285438	-0.523212	0.345	0.397	1
SYNE1	0.28563	0.56813	0.127	0.085	1
DDT	0.285893	-0.353567	0.564	0.545	1
TMPO	0.286016	-1.25607	0.109	0.155	1
CD109	0.286143	0.803219	0.327	0.272	1
ETS2	0.286161	0.45283	0.509	0.438	1
AL031772.1	0.286867	-0.340943	0.109	0.16	1
KLHDC2	0.287464	0.304407	0.2	0.145	1
FYCO1	0.287468	-1.0463	0.109	0.154	1
MTG2	0.288829	-0.940877	0.127	0.172	1
CHM	0.290363	0.400922	0.218	0.164	1
DPY30	0.290662	-0.413074	0.182	0.234	1
SFT2D3	0.29077	0.351352	0.109	0.07	1
UBE2B	0.290908	-0.313267	0.727	0.718	1
TOX2	0.291266	0.428061	0.109	0.071	1
HMG20A	0.291635	0.355448	0.2	0.145	1
PNKP	0.292046	-0.63277	0.145	0.196	1
NUP214	0.292192	-0.66097	0.291	0.334	1
PTPN22	0.292382	-0.748301	0.382	0.418	1
AL392172.1	0.293025	0.324005	0.273	0.209	1
TMEM203	0.293869	-0.602444	0.091	0.138	1
ZNHIT1	0.294301	-1.18808	0.091	0.132	1
IL17F	0.294737	1.03814	0.218	0.172	1
GMCL1	0.294802	-1.08668	0.073	0.114	1
DRAP1	0.295231	-0.715928	0.218	0.263	1
SSU72	0.295668	-0.518001	0.436	0.452	1
ZFAND2A	0.2957	-0.942857	0.127	0.172	1
ENTPD1-AS1	0.296042	-1.01249	0.145	0.191	1
ACOT2	0.296408	0.34759	0.145	0.1	1
PITPNC1	0.296486	-1.07577	0.309	0.352	1
TMCO1	0.29675	-0.556896	0.455	0.46	1
NT5E	0.296773	0.524695	0.382	0.339	1
MAPKAPK5	0.297201	-0.518945	0.382	0.413	1
IL17A	0.297397	0.448634	0.327	0.282	1
ITSN2	0.298441	-0.658978	0.255	0.302	1
TANC2	0.298519	-0.367317	0.309	0.229	1
PTBP1	0.298846	-0.428511	0.564	0.559	1
PPIL4	0.299533	-0.324773	0.364	0.392	1
YIPF3	0.300138	-1.21679	0.073	0.111	1
PRPS2	0.300411	0.490001	0.327	0.251	1
FAM20B	0.300769	-0.718739	0.073	0.117	1
PITHD1	0.300806	-0.623581	0.364	0.396	1
PSMB10	0.300903	-0.514738	0.127	0.177	1
SUPT6H	0.301871	-0.462643	0.345	0.383	1
EBPL	0.302179	-0.480775	0.091	0.137	1
RBBP8	0.303103	0.538568	0.618	0.555	1
HMOX2	0.30322	-0.573736	0.218	0.272	1
ILVBL	0.30323	0.394457	0.164	0.116	1
GMEB2	0.304004	-0.919289	0.073	0.114	1
AZI2	0.305231	-1.17395	0.109	0.148	1
EXOC6	0.305241	-0.869232	0.127	0.177	1
KIAA0355	0.305501	0.333048	0.145	0.102	1
SVIP	0.306085	-0.664866	0.164	0.214	1
RNF41	0.306573	-0.789526	0.091	0.134	1
CCDC138	0.306638	0.718732	0.164	0.12	1
SETD6	0.307001	-0.768527	0.073	0.114	1
MCM4	0.307355	0.499323	0.127	0.087	1
ANXA5	0.307444	-0.613823	0.364	0.398	1
EIF1AY	0.308708	-0.506593	0.327	0.378	1
[truncated: 1,591 more rows]
