# Supplementary material for: Single-cell characterization of the gastrointestinal HIV reservoir reveals heterogeneous cellular phenotypes
Source: J Clin Invest. 2025 Dec 23;136(4):e196536. doi: 10.1172/JCI196536 (PMC12904708; doi:10.1172/JCI196536)
Supplement: Supplemental table 15 [file jci-136-196536-s105.xlsx]

## Sheet: Table S14 DIfferential proteins
	p_val	avg_log2FC	pct.1	pct.2	p_val_adj
Hu.CD45RO	3.9e-07	0.866502	1	1	5.45e-05
Hu.CD7	2.44e-06	-1.01258	0.974	0.958	0.000341336
Hu.CD95	5.25e-05	0.624783	1	1	0.00735323
Hu.CD54	6.42e-05	0.75095	1	0.971	0.00898533
Hu.CD3-UCHT1	0.000272659	-0.520046	1	0.99	0.0381722
Hu.CD45RA	0.000609601	-2.06748	1	0.998	0.0853442
Hu.KLRG1	0.00103526	0.61672	0.895	0.755	0.144936
Hu.CD29	0.00110011	0.506021	1	0.999	0.154015
Hu.HLA.ABC	0.00110132	0.32749	1	1	0.154185
Hu.CD49d	0.00139859	0.725715	1	0.98	0.195802
Hu.CD154	0.00151194	0.602446	1	1	0.211671
Hu.CD58	0.00152761	0.332143	1	1	0.213866
Hu.CD62L	0.00223918	-1.26966	0.789	0.877	0.313486
Hu.HLA.DR	0.00336708	0.347025	0.974	0.968	0.471391
Hu.CD2	0.00478963	0.309465	1	0.998	0.670548
HuMs.CD44	0.00546335	0.353772	1	1	0.764868
Hu.CD31	0.00715653	-2.50439	0.395	0.538	1
Hu.CD303	0.00824913	0.31744	1	0.99	1
Hu.CD134	0.00831958	0.86315	0.974	0.975	1
Hu.CD71	0.00970885	0.546322	0.947	0.967	1
Hu.CD38-HIT2	0.0124301	-0.593253	0.947	0.961	1
Hu.CD45-HI30	0.0190721	0.311769	1	1	1
Hu.CD18	0.0202284	0.3645	0.947	0.863	1
Hu.CD123	0.0207848	-0.424341	0.579	0.795	1
Hu.CD82	0.0226381	0.319692	1	0.998	1
Hu.CD32	0.0324497	0.520755	0.684	0.619	1
Hu.CD11a	0.0350271	0.301896	1	1	1
Hu.CD196	0.0359248	0.489465	0.947	0.903	1
Hu.CD36	0.0414752	-2.08416	0.263	0.43	1
Hu.CD22	0.0532065	0.81638	0.421	0.312	1
Hu.CD195	0.0559364	0.533238	0.947	0.97	1
Hu.CD319	0.0593449	0.373979	1	0.987	1
Hu.CD162	0.070282	0.312653	1	1	1
Hu.CD25	0.0745832	0.336637	0.921	0.875	1
Hu.CD64	0.0812654	0.392655	0.553	0.447	1
Hu.CD103	0.0870885	-0.444749	0.816	0.782	1
Hu.CD158	0.13859	-0.813058	0.921	0.891	1
Hu.CD279	0.149544	0.307599	1	1	1
Isotype-RTK2758	0.177158	0.373347	0.763	0.678	1
Hu.CD49a	0.183854	0.440462	0.816	0.689	1
Hu.CD328	0.198302	-1.15286	0.105	0.192	1
Hu.CD158e1	0.204449	0.30486	0.789	0.695	1
Hu.CD101	0.214333	0.452565	1	0.997	1
Hu.CD5	0.220895	0.358343	1	1	1
Hu.CD268	0.238084	-0.301845	0.5	0.643	1
Hu.CD9	0.391693	-1.044	0.895	0.929	1
Hu.CD33	0.433474	-0.457482	0.184	0.234	1
Hu.IgD	0.510172	-0.412806	0.289	0.341	1
Hu.CD16	0.519506	-0.886232	0.605	0.609	1
Hu.CD21	0.525277	0.34148	0.316	0.293	1
Hu.CD185	0.535692	0.559114	0.974	0.995	1
Hu.CD56	0.563128	-0.575715	0.895	0.93	1
Hu.CD137	0.572542	0.323846	1	0.998	1
Hu.CD146	0.635141	0.410826	0.842	0.789	1
Hu.CD8	0.638153	-1.76604	0.526	0.49	1
Hu.CD57	0.657183	-0.367296	1	0.981	1
Hu.CD41	0.661882	-1.76742	0.895	0.857	1
Hu.CD35	0.732871	0.50491	0.526	0.563	1
