# Supplementary material for: Single-cell characterization of the gastrointestinal HIV reservoir reveals heterogeneous cellular phenotypes
Source: J Clin Invest. 2025 Dec 23;136(4):e196536. doi: 10.1172/JCI196536 (PMC12904708; doi:10.1172/JCI196536)
Supplement: Supplemental table 16 [file jci-136-196536-s106.xlsx]

## Sheet: MSigDB_Hallmark_2020_table-10
Term	P-value	Adjusted P-value	Old P-value	Old Adjusted P-value	Odds Ratio	Combined Score	Genes
TNF-alpha Signaling via NF-kB	1.50939e-10	4.52818e-09	0	0	13.2943	300.639	EGR1;EGR2;DUSP2;CSF1;SDC4;CCL20;LIF;TNF;NR4A2;NR4A3;NFIL3;NAMPT;TRIB1
Inflammatory Response	2.59602e-07	3.89403e-06	0	0	9.77855	148.283	GNA15;CSF1;CD82;IL1R1;CCL20;NAMPT;LIF;ATP2A2;TACR1;SLAMF1
IL-2/STAT5 Signaling	0.000162247	0.00162247	0	0	6.58658	57.4771	BATF3;CSF1;NFIL3;MAPKAPK2;LIF;SLC1A5;TNFRSF4
Allograft Rejection	0.00110644	0.00829829	0	0	5.53608	37.6819	CD40LG;CSF1;IFNG;LIF;TNF;IL2
mTORC1 Signaling	0.00623218	0.0373931	0	0	4.54816	23.0957	NFIL3;NAMPT;ATP2A2;SLC1A5;CTSC
IL-6/JAK/STAT3 Signaling	0.0141581	0.0707906	0	0	6.2579	26.6428	CSF1;IL1R1;TNF
Xenobiotic Metabolism	0.029219	0.0973967	0	0	3.58746	12.6743	IL1R1;SMOX;ATP2A2;SLC1A5
KRAS Signaling Up	0.029219	0.0973967	0	0	3.58746	12.6743	CCL20;LIF;TRIB1;GADD45G
KRAS Signaling Dn	0.029219	0.0973967	0	0	3.58746	12.6743	NR4A2;CD40LG;IFNG;PDCD1
Fatty Acid Metabolism	0.0643291	0.187591	0	0	3.37922	9.2717	OSTC;XIST;HIBCH
Cholesterol Homeostasis	0.0687833	0.187591	0	0	4.82749	12.9222	NFIL3;GLDC
Protein Secretion	0.107132	0.229227	0	0	3.69354	8.25025	PAM;CTSC
Hypoxia	0.110539	0.229227	0	0	2.65312	5.84318	SDC4;NFIL3;PAM
heme Metabolism	0.110539	0.229227	0	0	2.65312	5.84318	SMOX;RNF19A;NUDT4
Androgen Response	0.114613	0.229227	0	0	3.54207	7.6728	MAF;CENPN
Apoptosis	0.239724	0.440889	0	0	2.17643	3.10853	GNA15;TNF
Myc Targets V2	0.286706	0.440889	0	0	3.02471	3.77877	DUSP2
Adipogenesis	0.323318	0.440889	0	0	1.74428	1.9695	SLC1A5;HIBCH
Estrogen Response Late	0.323318	0.440889	0	0	1.74428	1.9695	DUSP2;DLG5
Complement	0.323318	0.440889	0	0	1.74428	1.9695	CD40LG;CTSC
Glycolysis	0.323318	0.440889	0	0	1.74428	1.9695	PGAM1;PAM
p53 Pathway	0.323318	0.440889	0	0	1.74428	1.9695	CD82;LIF
Interferon Alpha Response	0.43198	0.563453	0	0	1.79239	1.50449	CSF1
PI3K/AKT/mTOR Signaling	0.457935	0.572419	0	0	1.65385	1.2917	PLCB1
UV Response Dn	0.568569	0.682283	0	0	1.20043	0.6778	SCN8A
G2-M Checkpoint	0.68939	0.68939	0	0	0.86017	0.319939	CKS2
Interferon Gamma Response	0.68939	0.68939	0	0	0.86017	0.319939	NAMPT
Apical Junction	0.68939	0.68939	0	0	0.86017	0.319939	CTNNA1
E2F Targets	0.68939	0.68939	0	0	0.86017	0.319939	CKS2
Epithelial Mesenchymal Transition	0.68939	0.68939	0	0	0.86017	0.319939	SDC4
