# Supplementary material for: Single-cell characterization of the gastrointestinal HIV reservoir reveals heterogeneous cellular phenotypes
Source: J Clin Invest. 2025 Dec 23;136(4):e196536. doi: 10.1172/JCI196536 (PMC12904708; doi:10.1172/JCI196536)
Supplement: Supplemental table 17 [file jci-136-196536-s107.xlsx]

## Sheet: KEGG_2021_Human_table-5
Term	P-value	Adjusted P-value	Old P-value	Old Adjusted P-value	Odds Ratio	Combined Score	Genes
Inflammatory bowel disease	1.32008e-10	1.55297e-08	0	0	29.7817	677.479	IL21;IL22;MAF;IFNG;IL23R;RORC;IL17F;TNF;IL2
Cytokine-cytokine receptor interaction	1.72553e-10	1.55297e-08	0	0	10.3982	233.754	IL21;IL22;CSF1;TNFSF14;IL1R1;CCL20;IL23R;LIF;TNF;IL2;CD40LG;IFNG;TNFSF8;IL17F;TNFRSF4
Th17 cell differentiation	2.02855e-07	1.21713e-05	0	0	14.8036	228.135	IL21;IL22;IFNG;IL1R1;IL23R;RORC;IL17F;IL2
Allograft rejection	6.80962e-05	0.00306433	0	0	20.8508	200.055	CD40LG;IFNG;TNF;IL2
Viral protein interaction with cytokine and cytokine receptor	0.000292198	0.00659828	0	0	9.38312	76.3606	CSF1;TNFSF14;CCL20;TNF;IL2
Amoebiasis	0.000320307	0.00659828	0	0	9.18872	73.9346	GNA15;IFNG;IL1R1;PLCB1;TNF
Chagas disease	0.000320307	0.00659828	0	0	9.18872	73.9346	GNA15;IFNG;PLCB1;TNF;IL2
T cell receptor signaling pathway	0.000350418	0.00659828	0	0	9.00218	71.6248	CD40LG;IFNG;PDCD1;TNF;IL2
NF-kappa B signaling pathway	0.000350418	0.00659828	0	0	9.00218	71.6248	CD40LG;TNFSF14;IL1R1;TNF;GADD45G
JAK-STAT signaling pathway	0.000366571	0.00659828	0	0	6.8979	54.5715	IL21;IL22;IFNG;IL23R;LIF;IL2
African trypanosomiasis	0.00127935	0.0209348	0	0	15.4997	103.25	IFNG;PLCB1;TNF
Graft-versus-host disease	0.00185085	0.0263153	0	0	13.5092	85.0013	IFNG;TNF;IL2
Type I diabetes mellitus	0.00198132	0.0263153	0	0	13.1708	81.9749	IFNG;TNF;IL2
Rheumatoid arthritis	0.00210894	0.0263153	0	0	7.94342	48.9439	CSF1;IFNG;CCL20;TNF
IL-17 signaling pathway	0.00219294	0.0263153	0	0	7.85476	48.0909	IFNG;CCL20;IL17F;TNF
Malaria	0.00305555	0.0334956	0	0	11.2052	64.8872	CD40LG;IFNG;TNF
C-type lectin receptor signaling pathway	0.00316347	0.0334956	0	0	7.06571	40.6709	EGR2;MAPKAPK2;TNF;IL2
Parathyroid hormone synthesis, secretion and action	0.00338765	0.0338765	0	0	6.92647	39.3951	NR4A2;EGR1;NACA;PLCB1
TNF signaling pathway	0.00412462	0.0390754	0	0	6.53968	35.908	CSF1;CCL20;LIF;TNF
Osteoclast differentiation	0.00642407	0.0578166	0	0	5.7378	28.9627	CSF1;IFNG;IL1R1;TNF
MAPK signaling pathway	0.00739017	0.0633443	0	0	3.71136	18.2139	DUSP2;CSF1;IL1R1;MAPKAPK2;TNF;GADD45G
Fluid shear stress and atherosclerosis	0.00878084	0.0707516	0	0	5.2246	24.7395	SDC4;IFNG;IL1R1;TNF
Human T-cell leukemia virus 1 infection	0.00904049	0.0707516	0	0	4.14036	19.4847	EGR1;EGR2;IL1R1;TNF;IL2
Calcium signaling pathway	0.0130473	0.0939531	0	0	3.76634	16.3428	GNA15;ATP2A2;TACR1;PLCB1;MCOLN2
beta-Alanine metabolism	0.013049	0.0939531	0	0	12.4411	53.9825	SMOX;HIBCH
Asthma	0.0138966	0.0962074	0	0	12.0115	51.3625	CD40LG;TNF
PD-L1 expression and PD-1 checkpoint pathway in cancer	0.0150436	0.100291	0	0	6.11175	25.6498	BATF3;IFNG;PDCD1
Th1 and Th2 cell differentiation	0.0164295	0.105618	0	0	5.90484	24.2611	MAF;IFNG;IL2
Hematopoietic cell lineage	0.0199334	0.12279	0	0	5.47235	21.4262	CSF1;IL1R1;TNF
AGE-RAGE signaling pathway in diabetic complications	0.0204649	0.12279	0	0	5.41566	21.0617	EGR1;PLCB1;TNF
Glycine, serine and threonine metabolism	0.0225366	0.130858	0	0	9.16251	34.7499	GLDC;PGAM1
Toxoplasmosis	0.0274499	0.154406	0	0	4.81651	17.3173	CD40LG;IFNG;TNF
Intestinal immune network for IgA production	0.0316316	0.172536	0	0	7.56598	26.1299	CD40LG;IL2
Rap1 signaling pathway	0.0340571	0.180302	0	0	3.41158	11.5302	AFDN;CSF1;SIPA1L2;PLCB1
Pathways in cancer	0.0351183	0.180608	0	0	2.37272	7.9463	IFNG;IL23R;CKS2;CTNNA1;PLCB1;IL2;GADD45G
Autoimmune thyroid disease	0.0379291	0.189645	0	0	6.8225	22.3235	CD40LG;IL2
Systemic lupus erythematosus	0.0439357	0.211551	0	0	3.97265	12.4146	CD40LG;IFNG;TNF
Endometrial cancer	0.0446607	0.211551	0	0	6.21178	19.3103	CTNNA1;GADD45G
Coronavirus disease	0.0462543	0.213481	0	0	3.07895	9.46346	RPL13A;RPL22L1;TNF;IL2
Apoptosis	0.049741	0.223835	0	0	3.77125	11.3172	TNF;CTSC;GADD45G
Cell adhesion molecules	0.055	0.241463	0	0	3.6141	10.4824	CD40LG;SDC4;PDCD1
Central carbon metabolism in cancer	0.0624138	0.267488	0	0	5.11249	14.1819	PGAM1;SLC1A5
Adherens junction	0.0639863	0.26785	0	0	5.03814	13.8503	AFDN;CTNNA1
p53 signaling pathway	0.0671713	0.274792	0	0	4.89573	13.221	CD82;GADD45G
Arrhythmogenic right ventricular cardiomyopathy	0.0736948	0.288371	0	0	4.63368	12.0838	CTNNA1;ATP2A2
Leishmaniasis	0.0736948	0.288371	0	0	4.63368	12.0838	IFNG;TNF
Antigen processing and presentation	0.0753565	0.288599	0	0	4.57248	11.8223	IFNG;TNF
NOD-like receptor signaling pathway	0.0883115	0.331168	0	0	2.93915	7.13297	NAMPT;PLCB1;TNF
Hypertrophic cardiomyopathy	0.0961756	0.351315	0	0	3.94657	9.24121	ATP2A2;TNF
Small cell lung cancer	0.0997904	0.351315	0	0	3.85848	8.89257	CKS2;GADD45G
Transcriptional misregulation in cancer	0.100932	0.351315	0	0	2.76654	6.34453	MAF;NR4A3;GADD45G
GnRH signaling pathway	0.101612	0.351315	0	0	3.81589	8.72538	EGR1;PLCB1
TGF-beta signaling pathway	0.103443	0.351315	0	0	3.77422	8.5627	IFNG;TNF
Dilated cardiomyopathy	0.107132	0.356322	0	0	3.69354	8.25025	ATP2A2;TNF
Aldosterone synthesis and secretion	0.110856	0.356322	0	0	3.61623	7.95399	NR4A2;PLCB1
Inflammatory mediator regulation of TRP channels	0.110856	0.356322	0	0	3.61623	7.95399	IL1R1;PLCB1
Viral carcinogenesis	0.11423	0.360727	0	0	2.61292	5.66884	EGR2;MAPKAPK2;SND1
Pancreatic secretion	0.118403	0.367459	0	0	3.47088	7.40566	ATP2A2;PLCB1
Protein export	0.125289	0.38198	0	0	7.85059	16.3067	SEC61B
Glucagon signaling pathway	0.128013	0.38198	0	0	3.30476	6.79335	PGAM1;PLCB1
Lipid and atherosclerosis	0.129449	0.38198	0	0	2.46352	5.03659	CD40LG;PLCB1;TNF
Leukocyte transendothelial migration	0.141759	0.407572	0	0	3.09712	6.05061	AFDN;CTNNA1
Human cytomegalovirus infection	0.14265	0.407572	0	0	2.35135	4.57893	IL1R1;PLCB1;TNF
Sphingolipid signaling pathway	0.151763	0.426834	0	0	2.96401	5.58845	PLCB1;TNF
Thyroid hormone signaling pathway	0.155804	0.431456	0	0	2.9139	5.41741	ATP2A2;PLCB1
Glyoxylate and dicarboxylate metabolism	0.160235	0.437004	0	0	5.95352	10.9016	GLDC
Circadian rhythm	0.165113	0.440739	0	0	5.75478	10.3651	RORC
Alzheimer disease	0.166974	0.440739	0	0	1.90988	3.41853	CSF1;ATP2A2;PLCB1;TNF
Shigellosis	0.171723	0.440739	0	0	2.14585	3.78073	IL1R1;PLCB1;TNF
Relaxin signaling pathway	0.172162	0.440739	0	0	2.72924	4.80162	GNA15;PLCB1
SNARE interactions in vesicular transport	0.174785	0.440739	0	0	5.39457	9.4092	STX11
Natural killer cell mediated cytotoxicity	0.176296	0.440739	0	0	2.68666	4.66295	IFNG;TNF
Propanoate metabolism	0.179579	0.442797	0	0	5.23083	8.98207	HIBCH
Nicotinate and nicotinamide metabolism	0.184345	0.44713	0	0	5.07673	8.58446	NAMPT
Apelin signaling pathway	0.188788	0.44713	0	0	2.56647	4.27864	EGR1;PLCB1
Yersinia infection	0.188788	0.44713	0	0	2.56647	4.27864	TNF;IL2
Measles	0.19298	0.447222	0	0	2.52875	4.16022	IL2;SLAMF1
Thyroid cancer	0.193796	0.447222	0	0	4.7942	7.86704	GADD45G
Primary immunodeficiency	0.198481	0.447554	0	0	4.66439	7.54262	CD40LG
Signaling pathways regulating pluripotency of stem cells	0.201399	0.447554	0	0	2.45651	3.93648	LIF;JARID2
Spinocerebellar ataxia	0.201399	0.447554	0	0	2.45651	3.93648	ATP2A2;PLCB1
Gastric cancer	0.214106	0.468936	0	0	2.35553	3.63054	CTNNA1;GADD45G
Adrenergic signaling in cardiomyocytes	0.216232	0.468936	0	0	2.3395	3.58272	ATP2A2;PLCB1
Cellular senescence	0.229024	0.472281	0	0	2.24766	3.3129	MAPKAPK2;GADD45G
Hepatitis C	0.231161	0.472281	0	0	2.23305	3.27061	IFNG;TNF
Ribosome	0.2333	0.472281	0	0	2.21862	3.22905	RPL13A;RPL22L1
Type II diabetes mellitus	0.234999	0.472281	0	0	3.83362	5.55175	TNF
Proteasome	0.234999	0.472281	0	0	3.83362	5.55175	IFNG
Necroptosis	0.23544	0.472281	0	0	2.20438	3.18819	IFNG;TNF
Carbohydrate digestion and absorption	0.239446	0.472281	0	0	3.75009	5.36048	PLCB1
Hepatitis B	0.241867	0.472281	0	0	2.16272	3.06969	EGR2;TNF
Valine, leucine and isoleucine degradation	0.243868	0.472281	0	0	3.67012	5.17901	HIBCH
Hippo signaling pathway	0.244012	0.472281	0	0	2.14918	3.0315	DLG5;CTNNA1
cGMP-PKG signaling pathway	0.252596	0.473691	0	0	2.09665	2.88491	ATP2A2;PLCB1
Arginine and proline metabolism	0.252635	0.473691	0	0	3.51996	4.8428	SMOX
Vibrio cholerae infection	0.252635	0.473691	0	0	3.51996	4.8428	SEC61B
Influenza A	0.263339	0.487831	0	0	2.03447	2.71462	IFNG;TNF
Endocrine and other factor-regulated calcium reabsorption	0.265597	0.487831	0	0	3.31639	4.39679	PLCB1
Tuberculosis	0.28053	0.49931	0	0	1.94224	2.46874	IFNG;TNF
Legionellosis	0.282533	0.49931	0	0	3.07888	3.89158	TNF
VEGF signaling pathway	0.290855	0.49931	0	0	2.97241	3.67072	MAPKAPK2
Viral myocarditis	0.29498	0.49931	0	0	2.92189	3.56717	CD40LG
Long-term depression	0.29498	0.49931	0	0	2.92189	3.56717	PLCB1
Pathways of neurodegeneration	0.297223	0.49931	0	0	1.47202	1.78596	CSF1;ATP2A2;PLCB1;TNF
Chemokine signaling pathway	0.306255	0.49931	0	0	1.81847	2.15186	CCL20;PLCB1
Basal cell carcinoma	0.307214	0.49931	0	0	2.78008	3.28109	GADD45G
GnRH secretion	0.311245	0.49931	0	0	2.73582	3.19318	PLCB1
Cortisol synthesis and secretion	0.315252	0.49931	0	0	2.69293	3.10868	PLCB1
Pathogenic Escherichia coli infection	0.31693	0.49931	0	0	1.77139	2.03546	IL1R1;TNF
Glycolysis / Gluconeogenesis	0.323198	0.49931	0	0	2.61107	2.94917	PGAM1
Long-term potentiation	0.323198	0.49931	0	0	2.61107	2.94917	PLCB1
Fc epsilon RI signaling pathway	0.327137	0.49931	0	0	2.57197	2.87385	TNF
Herpes simplex virus 1 infection	0.327362	0.49931	0	0	1.40182	1.5654	TNFSF14;IFNG;ZNF79;TNF
Epstein-Barr virus infection	0.327569	0.49931	0	0	1.72667	1.92706	TNF;GADD45G
Diabetic cardiomyopathy	0.329692	0.49931	0	0	1.71799	1.90628	ATP2A2;PLCB1
Adipocytokine signaling pathway	0.331053	0.49931	0	0	2.53402	2.8013	TNF
Renin secretion	0.331053	0.49931	0	0	2.53402	2.8013	PLCB1
Proteoglycans in cancer	0.333932	0.49931	0	0	1.70089	1.86557	SDC4;TNF
RIG-I-like receptor signaling pathway	0.334946	0.49931	0	0	2.49716	2.73136	TNF
Melanoma	0.342666	0.49931	0	0	2.42658	2.59887	GADD45G
Non-small cell lung cancer	0.342666	0.49931	0	0	2.42658	2.59887	GADD45G
Inositol phosphate metabolism	0.346492	0.49931	0	0	2.39275	2.53607	PLCB1
Thyroid hormone synthesis	0.354078	0.49931	0	0	2.32785	2.41686	PLCB1
Glioma	0.354078	0.49931	0	0	2.32785	2.41686	GADD45G
cAMP signaling pathway	0.357109	0.49931	0	0	1.61256	1.66048	AFDN;ATP2A2
Chronic myeloid leukemia	0.357839	0.49931	0	0	2.2967	2.36025	GADD45G
Gastric acid secretion	0.357839	0.49931	0	0	2.2967	2.36025	PLCB1
Pancreatic cancer	0.357839	0.49931	0	0	2.2967	2.36025	GADD45G
Pertussis	0.357839	0.49931	0	0	2.2967	2.36025	TNF
Bacterial invasion of epithelial cells	0.361577	0.500646	0	0	2.26636	2.30552	CTNNA1
Ras signaling pathway	0.390291	0.527263	0	0	1.49916	1.4105	AFDN;CSF1
Taste transduction	0.39427	0.527263	0	0	2.02547	1.88515	PLCB1
Colorectal cancer	0.39427	0.527263	0	0	2.02547	1.88515	GADD45G
Insulin secretion	0.39427	0.527263	0	0	2.02547	1.88515	PLCB1
Cardiac muscle contraction	0.397798	0.527263	0	0	2.00182	1.8453	ATP2A2
ECM-receptor interaction	0.401306	0.527263	0	0	1.97871	1.80662	SDC4
Gap junction	0.401306	0.527263	0	0	1.97871	1.80662	PLCB1
Salivary secretion	0.418545	0.545928	0	0	1.8707	1.62933	PLCB1
Circadian entrainment	0.43198	0.555403	0	0	1.79239	1.50449	PLCB1
Phosphatidylinositol signaling system	0.43198	0.555403	0	0	1.79239	1.50449	PLCB1
Melanogenesis	0.445108	0.568223	0	0	1.72035	1.39251	PLCB1
Protein digestion and absorption	0.451559	0.572399	0	0	1.68645	1.34081	SLC1A5
Toll-like receptor signaling pathway	0.454756	0.572421	0	0	1.66999	1.31594	TNF
Insulin resistance	0.467362	0.581344	0	0	1.60723	1.22254	TNF
HIF-1 signaling pathway	0.470468	0.581344	0	0	1.59227	1.20061	IFNG
Prion disease	0.471535	0.581344	0	0	1.2697	0.95451	EGR1;TNF
Serotonergic synapse	0.482714	0.58679	0	0	1.53509	1.11806	PLCB1
Cholinergic synapse	0.482714	0.58679	0	0	1.53509	1.11806	PLCB1
Glutamatergic synapse	0.485731	0.58679	0	0	1.52143	1.09862	PLCB1
Growth hormone synthesis, secretion and action	0.500558	0.596692	0	0	1.4566	1.00801	PLCB1
Neurotrophin signaling pathway	0.500558	0.596692	0	0	1.4566	1.00801	MAPKAPK2
Cell cycle	0.514961	0.605836	0	0	1.39703	0.927159	GADD45G
Platelet activation	0.514961	0.605836	0	0	1.39703	0.927159	PLCB1
Lysosome	0.526186	0.615023	0	0	1.35276	0.868605	CTSC
FoxO signaling pathway	0.534436	0.618943	0	0	1.32134	0.827876	GADD45G
Dopaminergic synapse	0.537154	0.618943	0	0	1.31118	0.814863	PLCB1
Vascular smooth muscle contraction	0.539856	0.618943	0	0	1.30119	0.802119	PLCB1
Estrogen signaling pathway	0.55051	0.627163	0	0	1.26266	0.753695	PLCB1
Breast cancer	0.576087	0.645728	0	0	1.17558	0.64833	GADD45G
Phospholipase D signaling pathway	0.578563	0.645728	0	0	1.16752	0.638878	PLCB1
Retrograde endocannabinoid signaling	0.578563	0.645728	0	0	1.16752	0.638878	PLCB1
Phagosome	0.588328	0.645728	0	0	1.13637	0.602808	SEC61B
mTOR signaling pathway	0.593126	0.645728	0	0	1.1214	0.58576	TNF
Oxytocin signaling pathway	0.593126	0.645728	0	0	1.1214	0.58576	PLCB1
Cushing syndrome	0.595505	0.645728	0	0	1.11406	0.577469	PLCB1
Non-alcoholic fatty liver disease	0.595505	0.645728	0	0	1.11406	0.577469	TNF
PI3K-Akt signaling pathway	0.611479	0.659079	0	0	0.973485	0.478832	CSF1;IL2
Wnt signaling pathway	0.620772	0.664292	0	0	1.03921	0.495486	PLCB1
Hepatocellular carcinoma	0.625195	0.664292	0	0	1.02666	0.482213	GADD45G
Tight junction	0.627387	0.664292	0	0	1.0205	0.475747	AFDN
Protein processing in endoplasmic reticulum	0.631734	0.664983	0	0	1.00839	0.46314	SEC61B
Neutrophil extracellular trap formation	0.668658	0.699758	0	0	0.911008	0.366665	PLCB1
Kaposi sarcoma-associated herpesvirus infection	0.676351	0.703718	0	0	0.891848	0.348751	MAPKAPK2
Human immunodeficiency virus 1 infection	0.710543	0.735044	0	0	0.810756	0.277057	TNF
Salmonella infection	0.767178	0.788785	0	0	0.688499	0.182477	TNF
Endocytosis	0.771256	0.788785	0	0	0.680166	0.176663	RAB11FIP1
Huntington disease	0.833658	0.847788	0	0	0.558204	0.101555	PLCB1
Human papillomavirus infection	0.85651	0.866134	0	0	0.515257	0.0798078	TNF
Neuroactive ligand-receptor interaction	0.864753	0.869584	0	0	0.499847	0.0726334	TACR1
Amyotrophic lateral sclerosis	0.881973	0.881973	0	0	0.467625	0.0587307	TNF
