# Supplementary material for: Single-cell characterization of the gastrointestinal HIV reservoir reveals heterogeneous cellular phenotypes
Source: J Clin Invest. 2025 Dec 23;136(4):e196536. doi: 10.1172/JCI196536 (PMC12904708; doi:10.1172/JCI196536)
Supplement: Supplemental table 18 [file jci-136-196536-s108.xlsx]

## Sheet: KEGG_2021_Human_table-6
Term	P-value	Adjusted P-value	Old P-value	Old Adjusted P-value	Odds Ratio	Combined Score	Genes
Inflammatory bowel disease	0.00209871	0.024288	0	0	33.2765	205.197	IL17F;IL12RB1
Cytokine-cytokine receptor interaction	0.00346971	0.024288	0	0	11.2369	63.6421	CD70;IL17F;IL12RB1
Th17 cell differentiation	0.00557232	0.0260041	0	0	19.9238	103.403	IL17F;IL12RB1
beta-Alanine metabolism	0.0310471	0.108665	0	0	34.3966	119.433	SMOX
Arginine and proline metabolism	0.0512328	0.126527	0	0	20.3367	60.4281	SMOX
Glycosaminoglycan biosynthesis	0.0542259	0.126527	0	0	19.1606	55.8454	CHST14
Pertussis	0.0768761	0.146597	0	0	13.2693	34.0433	IRF8
Th1 and Th2 cell differentiation	0.092327	0.146597	0	0	10.9275	26.0338	IL12RB1
IL-17 signaling pathway	0.0942409	0.146597	0	0	10.6914	25.252	IL17F
Lysosome	0.126196	0.176674	0	0	7.81575	16.178	CTSC
Apoptosis	0.139039	0.176959	0	0	7.03475	13.8796	CTSC
JAK-STAT signaling pathway	0.157076	0.183255	0	0	6.15466	11.3924	IL12RB1
Herpes simplex virus 1 infection	0.41127	0.43185	0	0	1.95996	1.74143	ZIK1
Pathways in cancer	0.43185	0.43185	0	0	1.83481	1.54065	IL12RB1
