# Supplementary material for: Single-cell characterization of the gastrointestinal HIV reservoir reveals heterogeneous cellular phenotypes
Source: J Clin Invest. 2025 Dec 23;136(4):e196536. doi: 10.1172/JCI196536 (PMC12904708; doi:10.1172/JCI196536)
Supplement: Supplemental table 2 [file jci-136-196536-s109.xlsx]

## Sheet: Sheet1
Sample	Donor	Tissue	Treatment	Total cells	Total T cell	Number HIV neg	Number HIV pos	HIV+ frequency	HIV+ T cells/M	cells CD4 isolated
1	1	Colon	PMAiIL2	4229	2911	2911	0	0	0	0
2	2	Colon	PMAiIL2	10224	7559	7550	9	0.00119063	1190.63	0
3	3	Colon	PMAiIL2	11513	9612	9611	1	0.000104037	104.037	0
4	4	Colon	PMAiIL2	10592	9830	9829	1	0.000101729	101.729	10592
5	5	Colon	PMAiIL2	19670	18652	18639	13	0.000696976	696.976	19670
6	6	Colon	PMAiIL2	8959	8678	8668	10	0.00115234	1152.34	8959
7	7	Colon	PMAiIL2	27183	26178	26168	10	0.000382	382	27183
8	8	Colon	PMAiIL2	4136	3988	3987	1	0.000250752	250.752	4136
9	9	Colon	PMAiIL2	2420	1856	1855	1	0.000538793	538.793	0
10	10	Colon	PMAiIL2	16465	11667	11659	8	0.000685695	685.695	0
11	11	Colon	PMAiIL2	523	429	429	0	0	0	0
12	1	PBMC	PMAiIL2	8355	6778	6778	0	0	0	0
13	2	PBMC	PMAiIL2	5726	4617	4615	2	0.000433182	433.182	0
14	3	PBMC	PMAiIL2	10389	8463	8463	0	0	0	0
15	4	PBMC	PMAiIL2	9726	9701	9701	0	0	0	9726
16	5	PBMC	PMAiIL2	9702	9602	9602	0	0	0	9702
17	6	PBMC	PMAiIL2	9733	9676	9670	6	0.000620091	620.091	9733
18	7	PBMC	PMAiIL2	8812	8699	8697	2	0.000229911	229.911	8812
19	8	PBMC	PMAiIL2	5574	5443	5442	1	0.000183722	183.722	5574
20	9	PBMC	PMAiIL2	11590	11496	11490	6	0.000521921	521.921	11590
21	10	PBMC	PMAiIL2	12646	12524	12503	21	0.00167678	1676.78	12646
22	11	PBMC	PMAiIL2	4808	4757	4757	0	0	0	4808
23	1	Colon	Untreated	4935	3767	3767	0	0	0	0
24	2	Colon	Untreated	8969	6360	6357	3	0.000471698	471.698	0
25	3	Colon	Untreated	7207	5010	5010	0	0	0	0
26	4	Colon	Untreated	4440	4168	4167	1	0.000239923	239.923	4440
27	5	Colon	Untreated	5956	5570	5566	4	0.000718133	718.133	5956
28	6	Colon	Untreated	2979	2792	2789	3	0.0010745	1074.5	2979
29	7	Colon	Untreated	6543	6221	6220	1	0.000160746	160.746	6543
30	8	Colon	Untreated	2370	2239	2239	0	0	0	2370
31	9	Colon	Untreated	0	0	0	0	#DIV/0!	#DIV/0!	0
32	10	Colon	Untreated	1858	1279	1279	0	0	0	0
33	11	Colon	Untreated	0	0	0	0	#DIV/0!	#DIV/0!	0
34	1	PBMC	Untreated	7561	5989	5989	0	0	0	0
35	2	PBMC	Untreated	10430	7520	7518	2	0.000265957	265.957	0
36	3	PBMC	Untreated	8273	6212	6212	0	0	0	0
37	4	PBMC	Untreated	16878	16643	16643	0	0	0	16878
38	5	PBMC	Untreated	10318	10144	10143	1	9.85804e-05	98.5804	10318
39	6	PBMC	Untreated	9154	9082	9077	5	0.00055054	550.54	9154
40	7	PBMC	Untreated	9025	8813	8813	0	0	0	9025
41	8	PBMC	Untreated	8720	8196	8196	0	0	0	8720
42	9	PBMC	Untreated	24857	22687	22683	4	0.000176312	176.312	14021
43	10	PBMC	Untreated	18616	16492	16484	8	0.000485084	485.084	9597
44	11	PBMC	Untreated	12043	10794	10794	0	0	0	9528
