# Supplementary material for: Single-cell characterization of the gastrointestinal HIV reservoir reveals heterogeneous cellular phenotypes
Source: J Clin Invest. 2025 Dec 23;136(4):e196536. doi: 10.1172/JCI196536 (PMC12904708; doi:10.1172/JCI196536)
Supplement: Supplemental table 3 [file jci-136-196536-s110.xlsx]

## Sheet: Sheet1
Cluster	Name	Annotation	Key markers
1	CD4 Tn-1	Naïve CD4 T cells	CD62L+ Fas-, CCR7+CD127+CD27+CD28+
2	CD4 Tn-2	Naïve CD4 T cells	CD62L+ Fas-, CCR7+CD127+CD27+CD28+
3	CD4 Tn-3	Naïve CD4 T cells	CD62L+ Fas-, CCR7+CD127+CD27+CD28+
4	Treg-1	Treg	FOXP3+, CD25+
5	Treg-2	Treg	FOXP3+, CD25+
6	Treg-3	Treg17	FOXP3+, CD25+, MAF+, IL1R1+
7	CD4 Tcm-1	Central memory CD4 T cells	TOX+, CD45RO+
8	CD4 Tcm-2	Central memory CD4 T cells	CD45RO+
9	CD4 Tcm-3	Central memory CD4 T cells	CD45RO+
10	CD4 Tcm-4	Central memory CD4 T cells	CD127hi, CD45RO+
11	CD4 Tcm-5	Central memory CD4 T cells (ISG hi)	CD4+ Tcm ISGhi (CCR7, CD62L, Fas, CD27, CD127).
12	CD4 Tcm-6	Central memory CD4 T cells (TOX hi)	TOXhi, CD45RO+
13	Th17	Th17 cells	IL17A+, IL23R+, CD161+
14	CD4 Trm-1	Tissue resident CD4 memory cells	CD45RO+, CD69+
15	CD4 Trm-2	Tissue resident CD4 memory cells	CD45RO+, CD69+
16	Th2	Th2 cells	GATA3+
17	CD8 Tem	Effector memory CD8 T cells	CD127+ CD28?
18	CD4/CD8 CTX	Cytotoxic CD4 and CD8 T cells	GZMB+
19	NK cells	NK cells	ITGAE+, ITGA1+, CD45RA+, GZMB+, CD56+
20	CD8 CTX	Cytotoxic CD8 T cells	GZMB+
21	B	B cells	CD20+
22	Plasma cells	Plasma B cells	PRDM1+ CD20-
23	unclassified lymphocytes-1		CD3+ activated DN T cell. (DR, CD69)
24	unclassified lymphocytes-2
25	unclassified lymphocytes-3
26	ILCs	Innate lymphoid cells	CD117+CD161+CRTH2-IL23R+IL1R+
27	Myeloid/APCs-1	Monocyte/macrophages
28	Mast cells	Mast cells	CD117+; CD9
29	Myeloid/APCs-2	Unknown myeloid cell, possibly DC
30	unclassified-1
31	unclassified-2
32	unclassified-3
