# Supplementary material for: Single-cell characterization of the gastrointestinal HIV reservoir reveals heterogeneous cellular phenotypes
Source: J Clin Invest. 2025 Dec 23;136(4):e196536. doi: 10.1172/JCI196536 (PMC12904708; doi:10.1172/JCI196536)
Supplement: Supplemental table 4 [file jci-136-196536-s111.xlsx]

## Sheet: Table S4
	p_val	avg_log2FC	pct.1	pct.2	p_val_adj
LEF1-AS1	0	3.91473	0.119	0.012	0
AC119396.1	0	3.81495	0.248	0.023	0
FHIT	0	3.44146	0.375	0.088	0
IFITM1	0	3.37021	0.253	0.047	0
FMN1	0	3.30298	0.12	0.017	0
CSGALNACT1	0	3.23128	0.332	0.049	0
KLF2	0	3.21586	0.471	0.063	0
NELL2	0	2.86062	0.373	0.084	0
IFI44L	0	2.8466	0.195	0.05	0
BEX3	0	2.79335	0.114	0.018	0
LEF1	0	2.78508	0.565	0.145	0
LINC01725	0	2.74394	0.123	0.023	0
SELL	0	2.71766	0.463	0.075	0
TRABD2A	0	2.6203	0.198	0.044	0
KANK1	0	2.61075	0.195	0.049	0
IFIT3	0	2.58376	0.123	0.028	0
FAM13A	0	2.46542	0.133	0.058	0
DPEP2	0	2.4012	0.135	0.031	0
FRY	0	2.30929	0.11	0.03	0
STMN3	0	2.28794	0.144	0.039	0
RASA3	0	2.26895	0.396	0.117	0
NBEA	0	2.23557	0.1	0.028	0
RIPOR2	0	2.22669	0.631	0.312	0
MAL	0	2.22167	0.277	0.079	0
EPHA4	0	2.19651	0.196	0.049	0
LDLRAP1	0	2.17596	0.133	0.035	0
AC139720.1	0	2.14829	0.388	0.129	0
LTB	0	2.1219	0.557	0.241	0
LINC01891	0	2.0828	0.11	0.031	0
AC138123.1	0	2.05902	0.178	0.057	0
XAF1	0	2.05875	0.246	0.079	0
KLF7	0	2.05534	0.185	0.052	0
RASGRP2	0	2.02032	0.15	0.041	0
AP000787.1	0	2.01324	0.265	0.093	0
SESN3	0	2.01108	0.372	0.154	0
CDHR3	0	1.99562	0.134	0.037	0
LINC00861	0	1.98824	0.502	0.198	0
HBB	0	1.98654	0.102	0.015	0
FAM153CP	0	1.97829	0.115	0.043	0
ITGB2	0	1.9662	0.162	0.055	0
FAM117B	0	1.95709	0.369	0.141	0
CYSLTR1	0	1.95051	0.135	0.043	0
S1PR4	0	1.94588	0.301	0.108	0
ADTRP	0	1.93665	0.186	0.05	0
BTN3A1	0	1.93033	0.315	0.116	0
CDC25B	0	1.92227	0.144	0.05	0
RASAL2	0	1.89137	0.139	0.043	0
TMEM63A	0	1.88777	0.192	0.06	0
AC233976.1	0	1.87929	0.111	0.033	0
DBP	0	1.8538	0.116	0.041	0
TGFBR3	0	1.83565	0.214	0.106	0
CCND3	0	1.81331	0.545	0.246	0
TFDP2	0	1.78384	0.195	0.085	0
PRKN	0	1.77393	0.231	0.089	0
ITGB1	0	1.76432	0.45	0.299	0
CERS6	0	1.76424	0.413	0.159	0
ADD3	0	1.75872	0.434	0.181	0
ATXN7L1	0	1.75345	0.275	0.1	0
SVIL	0	1.74734	0.299	0.108	0
ZNF44	0	1.74707	0.244	0.101	0
LINC01550	0	1.74539	0.206	0.078	0
S1PR1	0	1.74295	0.361	0.126	0
GNLY	0	1.72985	0.11	0.048	0
ST6GAL1	0	1.70968	0.488	0.194	0
ITGA6	0	1.70596	0.244	0.104	0
SLC16A10	0	1.70579	0.109	0.036	0
SAMD12	0	1.69222	0.185	0.062	0
APBA2	0	1.68121	0.256	0.096	0
PCAT1	0	1.67727	0.288	0.127	0
CENPK	0	1.67227	0.188	0.081	0
FAM169A	0	1.67226	0.144	0.053	0
CD27	0	1.66714	0.203	0.077	0
AC016074.2	0	1.63579	0.335	0.141	0
TNFRSF14	0	1.63514	0.241	0.099	0
P2RY8	0	1.63426	0.461	0.206	0
IFI44	0	1.63053	0.154	0.065	0
BTN3A3	0	1.62486	0.153	0.064	0
DDX60	0	1.6248	0.212	0.095	0
HAPLN3	0	1.62382	0.35	0.146	0
PLAC8	0	1.60361	0.257	0.106	0
IGF1R	0	1.60185	0.41	0.205	0
SHISAL2A	0	1.59433	0.204	0.09	0
KLRG1	0	1.58216	0.124	0.057	0
SAMHD1	0	1.567	0.406	0.187	0
SAMD9L	0	1.56486	0.241	0.101	0
NBPF15	0	1.56466	0.118	0.049	0
FCMR	0	1.56144	0.272	0.129	0
CD52	0	1.54394	0.614	0.323	0
LIME1	0	1.54379	0.174	0.075	0
CCR7	0	1.54022	0.349	0.157	0
ALPK1	0	1.53774	0.161	0.081	0
AC008105.3	0	1.53628	0.239	0.112	0
AC008937.2	0	1.53003	0.111	0.048	0
GIMAP1	0	1.51942	0.345	0.15	0
APOL3	0	1.51527	0.177	0.075	0
TSHZ2	0	1.50656	0.549	0.2	0
TXK	0	1.504	0.318	0.138	0
IFI6	0	1.50246	0.234	0.118	0
BIN1	0	1.50148	0.169	0.077	0
ARHGEF18	0	1.48425	0.334	0.194	0
ADA2	0	1.48256	0.142	0.065	0
IKBKE	0	1.4816	0.114	0.048	0
TLE5	0	1.48134	0.538	0.276	0
BNIP3L	0	1.48068	0.241	0.119	0
SAMD3	0	1.4737	0.216	0.131	0
AC009950.1	0	1.46952	0.105	0.045	0
TECPR1	0	1.46803	0.129	0.063	0
ICA1L	0	1.46798	0.125	0.059	0
PITPNM2	0	1.46796	0.104	0.048	0
TRAF3IP3	0	1.46769	0.447	0.201	0
GIMAP2	0	1.46464	0.261	0.124	0
LIMD2	0	1.46411	0.507	0.244	0
PARP9	0	1.45827	0.29	0.151	0
BTN3A2	0	1.45652	0.342	0.17	0
SH3BP5	0	1.45476	0.186	0.091	0
TMSB10	0	1.4459	0.96	0.787	0
GIMAP7	0	1.44314	0.542	0.248	0
SP110	0	1.43785	0.491	0.251	0
TCF7	0	1.42921	0.453	0.285	0
DGKA	0	1.42898	0.32	0.142	0
ATM	0	1.4255	0.583	0.353	0
GIMAP4	0	1.42467	0.447	0.189	0
SNED1	0	1.4171	0.189	0.118	0
UBE2E2	0	1.41526	0.206	0.102	0
TRERF1	0	1.41301	0.27	0.128	0
TPK1	0	1.41066	0.255	0.124	0
CCDC146	0	1.41038	0.114	0.053	0
PRMT2	0	1.40711	0.426	0.233	0
CISH	0	1.40346	0.25	0.116	0
KCNQ1	0	1.39842	0.101	0.042	0
ANXA2R	0	1.39397	0.182	0.082	0
TMC8	0	1.39342	0.189	0.079	0
RASSF3	0	1.38708	0.431	0.248	0
NOL4L	0	1.38287	0.151	0.069	0
SCML1	0	1.37825	0.182	0.079	0
LINC01089	0	1.37765	0.104	0.049	0
AL109930.1	0	1.37576	0.372	0.123	0
NBDY	0	1.37473	0.299	0.161	0
LY6E	0	1.36857	0.356	0.179	0
HERC3	0	1.36629	0.229	0.104	0
NLRC5	0	1.36461	0.496	0.27	0
MAP3K1	0	1.36406	0.365	0.211	0
DISC1	0	1.36366	0.121	0.052	0
ANKRD26	0	1.35876	0.126	0.059	0
ZFP14	0	1.35799	0.131	0.06	0
OAS2	0	1.35769	0.161	0.082	0
KLHL22	0	1.34627	0.141	0.073	0
MHENCR	0	1.34465	0.136	0.076	0
LINC00278	0	1.33824	0.104	0.048	0
GLRX	0	1.33704	0.246	0.111	0
TMEM204	0	1.33374	0.198	0.099	0
ACTN1	0	1.33317	0.193	0.094	0
ALKBH7	0	1.33269	0.237	0.126	0
MBD5	0	1.32953	0.449	0.248	0
VAMP5	0	1.32736	0.18	0.094	0
IQSEC1	0	1.31963	0.16	0.083	0
SULF2	0	1.31632	0.112	0.059	0
2025-03-09	0	1.31387	0.134	0.069	0
ABHD14B	0	1.31353	0.129	0.069	0
GPR155	0	1.31172	0.227	0.113	0
STK38	0	1.31081	0.472	0.316	0
AC078883.1	0	1.30555	0.116	0.062	0
SORL1	0	1.29992	0.394	0.152	0
PARP12	0	1.29838	0.137	0.067	0
ANKZF1	0	1.29801	0.101	0.053	0
TBC1D10C	0	1.29763	0.196	0.093	0
PRKCQ-AS1	0	1.2955	0.538	0.325	0
C5orf56	0	1.28301	0.392	0.226	0
ERAP2	0	1.28133	0.298	0.156	0
C16orf54	0	1.27839	0.109	0.053	0
RSAD2	0	1.27687	0.101	0.048	0
GKAP1	0	1.27233	0.108	0.051	0
MLLT3	0	1.27106	0.539	0.336	0
SLC8B1	0	1.27035	0.121	0.064	0
INPP4B	0	1.26645	0.757	0.51	0
PDK1	0	1.26627	0.294	0.176	0
STAT1	0	1.26587	0.634	0.451	0
TCP11L2	0	1.25394	0.19	0.089	0
SYNE1	0	1.25312	0.368	0.217	0
MX1	0	1.24971	0.227	0.115	0
PIK3IP1	0	1.24964	0.327	0.165	0
APOLD1	0	1.24866	0.153	0.096	0
PDE3B	0	1.24572	0.616	0.325	0
CLUAP1	0	1.24551	0.176	0.096	0
NLRP1	0	1.24155	0.345	0.178	0
HLA-DPB1	0	1.23924	0.18	0.096	0
AGTPBP1	0	1.23876	0.421	0.238	0
TXNIP	0	1.23661	0.514	0.257	0
DDX58	0	1.23516	0.228	0.118	0
DPYD	0	1.23365	0.548	0.301	0
C11orf65	0	1.22949	0.136	0.076	0
GSDMD	0	1.2277	0.167	0.088	0
EML5	0	1.22718	0.136	0.073	0
ATP6V0E2	0	1.22363	0.103	0.057	0
FLT3LG	0	1.22206	0.242	0.121	0
FGD3	0	1.21734	0.402	0.219	0
AC009126.1	0	1.21418	0.111	0.06	0
EPSTI1	0	1.20906	0.425	0.244	0
ARHGAP45	0	1.20776	0.258	0.13	0
CCDC7	0	1.20557	0.187	0.105	0
AMN1	0	1.20445	0.122	0.068	0
HLA-DPA1	0	1.20265	0.125	0.081	0
RNASET2	0	1.20216	0.359	0.188	0
ARHGAP15	0	1.1999	0.72	0.482	0
RAD51B	0	1.19942	0.354	0.203	0
MX2	0	1.19936	0.21	0.109	0
HMGN3	0	1.19867	0.316	0.182	0
MAP2K6	0	1.19745	0.113	0.056	0
SLC49A4	0	1.19686	0.124	0.069	0
SDCCAG8	0	1.19444	0.271	0.156	0
ZYG11B	0	1.19164	0.162	0.087	0
RCSD1	0	1.18787	0.351	0.184	0
ZC4H2	0	1.18725	0.114	0.061	0
BCL11B	0	1.18606	0.743	0.484	0
PTK2	0	1.18266	0.161	0.082	0
IFNGR2	0	1.18197	0.259	0.149	0
H1FX	0	1.18148	0.317	0.177	0
UBE2L6	0	1.18142	0.325	0.19	0
YPEL3	0	1.18005	0.333	0.166	0
NOP53	0	1.17876	0.818	0.627	0
HERC6	0	1.17709	0.148	0.087	0
PCMTD2	0	1.17629	0.149	0.081	0
CNKSR2	0	1.17548	0.144	0.071	0
CD47	0	1.17417	0.665	0.398	0
ARHGAP12	0	1.17344	0.201	0.109	0
NR3C2	0	1.16902	0.316	0.166	0
SLC44A2	0	1.16832	0.231	0.124	0
CPQ	0	1.16831	0.23	0.119	0
MYH11	0	1.16597	0.105	0.059	0
BIN2	0	1.16538	0.333	0.215	0
ABCD2	0	1.16523	0.118	0.06	0
SLC25A42	0	1.1628	0.105	0.061	0
CNN2	0	1.15613	0.16	0.085	0
FAAH2	0	1.15353	0.273	0.128	0
IRF3	0	1.14966	0.244	0.143	0
FAM200B	0	1.14938	0.119	0.067	0
PALM2-AKAP2	0	1.14859	0.167	0.088	0
PBX3	0	1.14772	0.25	0.132	0
CCM2	0	1.14687	0.499	0.305	0
TTC28-AS1	0	1.14685	0.152	0.084	0
SNX20	0	1.14622	0.112	0.061	0
TRIM22	0	1.14622	0.477	0.288	0
C12orf75	0	1.14603	0.154	0.1	0
RHD	0	1.14408	0.115	0.059	0
PRR12	0	1.14205	0.132	0.073	0
IKZF1	0	1.1409	0.734	0.478	0
MINK1	0	1.13799	0.134	0.073	0
TIAM1	0	1.13682	0.46	0.259	0
RIC3	0	1.13648	0.181	0.097	0
FBXL17	0	1.13438	0.419	0.231	0
SP100	0	1.13062	0.67	0.446	0
ICAM3	0	1.12991	0.227	0.127	0
TRADD	0	1.12549	0.233	0.131	0
BCAS3	0	1.12347	0.383	0.23	0
CALCOCO1	0	1.12059	0.108	0.064	0
MTA3	0	1.12048	0.214	0.125	0
GSTK1	0	1.12031	0.451	0.271	0
ATG4C	0	1.11721	0.101	0.059	0
FLOT2	0	1.11701	0.158	0.087	0
LIPA	0	1.11327	0.131	0.081	0
MAN1C1	0	1.11272	0.249	0.125	0
FAM111A	0	1.11201	0.126	0.067	0
EYS	0	1.11148	0.1	0.056	0
LINC02100	0	1.11108	0.135	0.077	0
SYNJ2BP	0	1.10988	0.101	0.056	0
BCR	0	1.10907	0.207	0.121	0
SUN2	0	1.10682	0.334	0.195	0
CD37	0	1.10636	0.535	0.368	0
BBS9	0	1.10484	0.317	0.175	0
PXN	0	1.10229	0.155	0.096	0
TARBP1	0	1.09974	0.191	0.115	0
AC079793.1	0	1.09914	0.532	0.294	0
HLA-DRB1	0	1.09746	0.117	0.076	0
BCL9L	0	1.09728	0.17	0.096	0
TAZ	0	1.09727	0.102	0.061	0
ARHGAP25	0	1.09581	0.522	0.293	0
PRKD2	0	1.09376	0.202	0.124	0
NFIC	0	1.08911	0.154	0.089	0
DPYD-AS1	0	1.08873	0.141	0.072	0
GNAQ	0	1.08801	0.49	0.291	0
LMF1	0	1.08585	0.143	0.08	0
KDM7A	0	1.08573	0.387	0.223	0
AC104806.2	0	1.08422	0.105	0.063	0
THYN1	0	1.08224	0.147	0.086	0
MSL3	0	1.08069	0.305	0.179	0
AC092652.2	0	1.07938	0.139	0.073	0
PSME1	0	1.07743	0.649	0.412	0
CREBRF	0	1.07476	0.375	0.212	0
PIAS2	0	1.0734	0.228	0.127	0
THOC3	0	1.07213	0.199	0.128	0
IL16	0	1.07084	0.206	0.114	0
ENO2	0	1.06815	0.107	0.063	0
PSIP1	0	1.06795	0.446	0.272	0
THEM4	0	1.06741	0.366	0.248	0
CFAP44	0	1.06715	0.114	0.068	0
GBP3	0	1.06025	0.153	0.087	0
HSH2D	0	1.05924	0.103	0.062	0
AC079447.1	0	1.05701	0.109	0.07	0
GBP4	0	1.05508	0.413	0.21	0
CAMK2G	0	1.05446	0.139	0.079	0
C1orf112	0	1.05245	0.228	0.105	0
AL592183.1	0	1.05143	0.106	0.066	0
KIAA0586	0	1.05073	0.195	0.114	0
SIDT1	0	1.04958	0.278	0.157	0
2025-03-08	0	1.04806	0.174	0.103	0
KANTR	0	1.04801	0.129	0.074	0
CARD16	0	1.04748	0.178	0.094	0
EIF2AK2	0	1.04707	0.286	0.186	0
TUBA4A	0	1.04607	0.258	0.151	0
TOM1L2	0	1.04472	0.178	0.114	0
TRANK1	0	1.04442	0.295	0.166	0
SHFL	0	1.04368	0.183	0.111	0
CD247	0	1.04233	0.704	0.521	0
FXYD5	0	1.04135	0.588	0.417	0
CARMIL1	0	1.04127	0.112	0.061	0
GMFG	0	1.03867	0.601	0.359	0
ITGAL	0	1.03772	0.347	0.191	0
ARRDC2	0	1.035	0.127	0.075	0
AKR7A2	0	1.02989	0.133	0.084	0
PSMB10	0	1.02866	0.378	0.24	0
MAN2B1	0	1.0282	0.112	0.07	0
TAFA2	1.23e-247	1.02757	0.123	0.089	4.52e-243
DHRS3	0	1.02729	0.147	0.091	0
FAM78A	0	1.02583	0.112	0.068	0
DPH6	0	1.02462	0.137	0.09	0
TMEM131L	0	1.02353	0.514	0.306	0
ZNF276	0	1.02297	0.161	0.1	0
SNRPN	0	1.02122	0.263	0.163	0
PLCL1	0	1.02093	0.368	0.171	0
DTNB	0	1.01679	0.271	0.158	0
CD74	0	1.01632	0.316	0.18	0
UBQLN2	0	1.01494	0.147	0.096	0
LINC00342	0	1.01334	0.275	0.157	0
SEPTIN9	0	1.01328	0.406	0.239	0
PLAAT4	0	1.01319	0.357	0.181	0
TAPBP	0	1.00892	0.544	0.352	0
ITGB7	0	1.0082	0.151	0.091	0
FBXO32	0	1.00111	0.114	0.067	0
FAM117A	0	1.00107	0.236	0.152	0
VEGFB	0	1.0007	0.159	0.097	0
IL10RA	0	1.00069	0.271	0.169	0
EIF4E3	0	0.999394	0.254	0.166	0
PLSCR3	4.63e-297	0.999053	0.102	0.067	1.7e-292
ZC3H6	0	0.998926	0.238	0.162	0
FKBP5	0	0.998544	0.497	0.342	0
RPS27	0	0.995085	0.997	0.988	0
PIK3R5	0	0.994163	0.345	0.219	0
GRAP2	0	0.993221	0.4	0.223	0
ADCY7	0	0.992896	0.14	0.087	0
DPH5	0	0.992072	0.196	0.135	0
TBC1D32	0	0.991824	0.157	0.098	0
CD5	0	0.991408	0.208	0.117	0
SBF2	0	0.987572	0.285	0.187	0
MRTFB	0	0.98584	0.174	0.103	0
RAB43	0	0.984098	0.145	0.092	0
SIGIRR	0	0.983464	0.152	0.089	0
BDH1	0	0.98324	0.107	0.069	0
SAMD9	0	0.98317	0.259	0.154	0
CASTOR3	0	0.982975	0.196	0.124	0
RPRD1A	0	0.982793	0.261	0.149	0
EHBP1	0	0.980443	0.259	0.154	0
DENND6A	0	0.977561	0.241	0.149	0
AC010609.1	0	0.976967	0.349	0.223	0
DENND11	0	0.975608	0.152	0.096	0
SPTBN1	0	0.97255	0.219	0.136	0
PARP15	0	0.971419	0.232	0.145	0
ARHGAP4	0	0.971133	0.156	0.091	0
GANC	9.26e-300	0.967235	0.104	0.068	3.39e-295
CD4	0	0.966428	0.217	0.118	0
GTF2IRD2B	0	0.964981	0.109	0.07	0
IFIH1	0	0.964936	0.148	0.091	0
RNF157	0	0.964767	0.199	0.105	0
ERGIC1	0	0.964643	0.114	0.073	0
SCAI	0	0.964286	0.219	0.141	0
SUSD3	0	0.964166	0.203	0.111	0
TOMM7	0	0.964115	0.909	0.777	0
MAP3K3	0	0.963902	0.234	0.149	0
PHKB	0	0.96378	0.252	0.15	0
PTPN6	0	0.963712	0.197	0.124	0
SMIM14	0	0.963592	0.107	0.066	0
TTC39B	0	0.963072	0.253	0.172	0
CCDC88C	0	0.961939	0.446	0.299	0
ICAM2	0	0.961354	0.274	0.183	0
PYCARD	0	0.958554	0.116	0.068	0
ZER1	0	0.958323	0.136	0.09	0
LINC02328	0	0.958299	0.238	0.155	0
KLHL6	0	0.958109	0.262	0.17	0
CPB2-AS1	0	0.957961	0.249	0.163	0
TNK2	0	0.95633	0.109	0.066	0
UTRN	0	0.956281	0.482	0.301	0
SELPLG	0	0.956127	0.201	0.126	0
PAG1	0	0.9554	0.54	0.382	0
TMLHE	0	0.95507	0.119	0.077	0
TNRC6B	0	0.954849	0.659	0.476	0
ABRAXAS1	0	0.953248	0.154	0.098	0
TTC12	0	0.951694	0.106	0.069	0
PSMB8	0	0.951481	0.569	0.399	0
SH3BGRL	0	0.950938	0.332	0.198	0
TACC3	0	0.95046	0.145	0.084	0
PIK3CD	0	0.950011	0.443	0.29	0
JAK3	0	0.947747	0.327	0.214	0
FAM228B	7.19e-264	0.947491	0.108	0.075	2.63e-259
GBP1	0	0.947341	0.379	0.215	0
RNF166	0	0.946773	0.129	0.081	0
BNIP3	0	0.943587	0.199	0.137	0
MKRN1	0	0.942746	0.27	0.198	0
PIGK	0	0.94025	0.153	0.103	0
FYB1	0	0.939999	0.646	0.422	0
DTNBP1	0	0.939702	0.357	0.245	0
LCK	0	0.93934	0.483	0.268	0
TSPO	0	0.93921	0.412	0.271	0
R3HDM2	0	0.939106	0.534	0.351	0
ECHDC2	0	0.938323	0.122	0.073	0
PACS1	0	0.938211	0.61	0.416	0
SPINT2	0	0.937252	0.112	0.061	0
COMMD6	0	0.936287	0.718	0.531	0
IRF9	0	0.935075	0.355	0.23	0
ZBTB20	0	0.933661	0.607	0.4	0
ACVR2A	0	0.933144	0.164	0.107	0
ARMH1	2.23e-302	0.932813	0.105	0.069	8.16e-298
SMCHD1	0	0.932105	0.805	0.695	0
CHMP7	0	0.931978	0.234	0.181	0
TBC1D5	0	0.931849	0.452	0.276	0
CLYBL	0	0.931331	0.183	0.113	0
PLEKHA1	0	0.931212	0.258	0.172	0
JADE2	0	0.930732	0.17	0.103	0
CYFIP2	0	0.928774	0.451	0.297	0
PIK3CB	0	0.928092	0.341	0.203	0
ZBTB20-AS5	0	0.928054	0.111	0.065	0
LINC01473	0	0.927656	0.179	0.124	0
AK9	8.48e-266	0.926259	0.133	0.097	3.1e-261
CRTC3	0	0.926117	0.441	0.327	0
GMDS-DT	0	0.925515	0.236	0.157	0
CTSS	0	0.924077	0.308	0.198	0
CHST12	9.27e-249	0.923613	0.136	0.102	3.39e-244
TMEM219	0	0.923526	0.204	0.13	0
KIAA0355	0	0.923001	0.23	0.158	0
AP001011.1	0	0.921199	0.537	0.42	0
CEP170	0	0.920378	0.204	0.139	0
MYO1F	0	0.919405	0.234	0.161	0
TRAT1	0	0.919242	0.323	0.173	0
TMEM173	0	0.918146	0.158	0.088	0
AC092683.1	3.21e-284	0.917037	0.104	0.07	1.17e-279
DCK	0	0.916353	0.172	0.108	0
TRIM56	0	0.915559	0.262	0.178	0
PRKCQ	0	0.915495	0.584	0.372	0
ARMCX5-GPRASP2	2.02e-265	0.915086	0.102	0.069	7.38e-261
LINC01237	0	0.914044	0.111	0.068	0
KLHL24	0	0.913168	0.249	0.154	0
BBS2	3.38e-296	0.912837	0.107	0.072	1.24e-291
TMEM140	0	0.912566	0.147	0.093	0
ING4	0	0.911626	0.141	0.098	0
PRKACB	0	0.911279	0.357	0.217	0
SNX29	0	0.911209	0.273	0.183	0
PIK3CD-AS2	1.9e-272	0.910948	0.108	0.074	6.94e-268
KCNQ5	0	0.910526	0.368	0.255	0
TRIM5	0	0.910208	0.206	0.14	0
RNPEPL1	0	0.909789	0.16	0.104	0
LYPLAL1	0	0.909596	0.152	0.105	0
RSU1	0	0.909127	0.289	0.18	0
MMS22L	1.64e-305	0.906699	0.104	0.067	5.99e-301
DRAM2	0	0.906672	0.134	0.093	0
CARD11	0	0.906356	0.472	0.309	0
GYPC	0	0.905174	0.442	0.313	0
ZBTB25	0	0.904531	0.212	0.141	0
LAPTM5	0	0.904322	0.436	0.235	0
GIMAP8	0	0.903494	0.122	0.07	0
AP002495.1	0	0.903446	0.123	0.083	0
TMEM154	0	0.902914	0.115	0.07	0
RBL2	0	0.90225	0.44	0.297	0
ITK	0	0.901062	0.784	0.583	0
ANKRD13D	0	0.8998	0.16	0.101	0
SH2D3C	3.53e-244	0.8997	0.102	0.071	1.29e-239
LINC01184	0	0.899699	0.228	0.158	0
MAP4K2	0	0.899402	0.104	0.061	0
AKTIP	1.33e-265	0.899038	0.112	0.078	4.86e-261
C12orf57	0	0.898978	0.581	0.421	0
DOCK11	0	0.898506	0.406	0.282	0
CDK19	0	0.897784	0.185	0.118	0
LAT	0	0.897396	0.324	0.216	0
FAAP20	0	0.895475	0.146	0.097	0
ABHD15-AS1	0	0.894973	0.185	0.118	0
KIAA1328	0	0.890805	0.235	0.16	0
CBX7	0	0.890255	0.117	0.075	0
TUBD1	0	0.89003	0.139	0.097	0
AC092652.1	0	0.888791	0.111	0.066	0
PSMB9	0	0.888705	0.666	0.481	0
ANKRD44	0	0.888459	0.74	0.537	0
DOCK3	0	0.887434	0.2	0.133	0
SH3YL1	0	0.884579	0.196	0.137	0
MVP	0	0.882615	0.182	0.122	0
PUDP	0	0.880147	0.147	0.098	0
C12orf76	4.65e-290	0.879558	0.111	0.075	1.7e-285
ZNF429	4.9e-221	0.878636	0.119	0.088	1.79e-216
SMIM27	9.3e-295	0.878513	0.151	0.113	3.4e-290
S100PBP	0	0.877925	0.234	0.166	0
CORO1A	0	0.877801	0.44	0.245	0
MIR29B2CHG	0	0.876639	0.145	0.091	0
MEGF9	0	0.875018	0.176	0.121	0
AFF1	0	0.874399	0.573	0.413	0
SNHG32	0	0.873679	0.41	0.325	0
BCKDHB	0	0.872239	0.168	0.114	0
SNRK	0	0.870754	0.354	0.258	0
AC090825.1	0	0.870439	0.138	0.094	0
CHD3	0	0.86893	0.27	0.182	0
SPSB3	0	0.86753	0.173	0.121	0
ABLIM1	0	0.86741	0.482	0.289	0
AC004797.1	0	0.867233	0.149	0.092	0
LAMTOR4	0	0.865801	0.416	0.298	0
CASP1	0	0.865386	0.118	0.076	0
SAT2	1.13e-267	0.865141	0.123	0.088	4.14e-263
EPB41	0	0.864705	0.611	0.402	0
DECR1	0	0.864635	0.298	0.219	0
GPX7	5.87e-233	0.861954	0.103	0.072	2.15e-228
HERC5	2.78e-282	0.861858	0.125	0.089	1.02e-277
STAMBPL1	0	0.861268	0.211	0.134	0
CNNM2	3.08e-294	0.860688	0.138	0.099	1.13e-289
RPS6KA2	4.17e-301	0.860108	0.114	0.077	1.53e-296
PIK3IP1-AS1	0	0.859539	0.12	0.081	0
UBASH3A	0	0.859422	0.111	0.071	0
SCAPER	0	0.859183	0.438	0.3	0
WWOX	0	0.858711	0.41	0.334	0
NUCB1	0	0.858488	0.205	0.142	0
RWDD3	0	0.85844	0.123	0.083	0
GRK2	0	0.85717	0.178	0.121	0
CCDC28A	1.38e-268	0.857074	0.129	0.094	5.04e-264
ZNF652	0	0.85675	0.274	0.16	0
SSH2	0	0.856213	0.602	0.408	0
MAP2K5	0	0.855474	0.281	0.198	0
CDCA7L	0	0.855165	0.101	0.064	0
SENP7	0	0.854851	0.393	0.216	0
TMTC4	0	0.8548	0.102	0.064	0
CTDSP2	0	0.854778	0.161	0.102	0
EMP3	0	0.854147	0.627	0.489	0
TTBK2	0	0.853869	0.208	0.148	0
TRBC1	0	0.85319	0.529	0.375	0
RPL30	0	0.852862	0.996	0.983	0
CEP78	3.34e-184	0.852523	0.122	0.094	1.22e-179
SLC9A9	0	0.85029	0.228	0.12	0
TRIM38	0	0.849864	0.326	0.232	0
UBAC1	5.67e-307	0.849127	0.115	0.078	2.07e-302
CYBC1	0	0.848897	0.151	0.108	0
GCA	0	0.848254	0.157	0.115	0
TSC22D4	0	0.848124	0.152	0.109	0
ZAP70	0	0.848024	0.213	0.133	0
TEX264	7.04e-279	0.847985	0.125	0.089	2.58e-274
PRH1	0	0.846881	0.257	0.181	0
FBXL20	0	0.846423	0.315	0.22	0
SMDT1	0	0.846178	0.435	0.335	0
GIMAP5	0	0.845474	0.371	0.262	0
TBC1D2B	0	0.845104	0.244	0.166	0
BCAS4	1.24e-206	0.845042	0.125	0.095	4.53e-202
MCUB	0	0.844065	0.631	0.458	0
SERGEF	0	0.843991	0.192	0.126	0
CDC14A	0	0.843729	0.494	0.318	0
STAT2	0	0.842905	0.187	0.133	0
LASP1	0	0.842757	0.152	0.106	0
MAPKAPK3	0	0.842131	0.185	0.129	0
AC138150.1	2.35e-303	0.842025	0.163	0.124	8.58e-299
IFI35	0	0.840938	0.168	0.109	0
HLA-F	0	0.839951	0.605	0.445	0
ATPAF1	2.61e-255	0.839821	0.117	0.083	9.54e-251
AC027097.2	0	0.839748	0.178	0.124	0
ZMYM1	1.05e-238	0.839737	0.102	0.07	3.86e-234
PRMT7	8.13e-265	0.839621	0.103	0.07	2.98e-260
IRF2	0	0.837571	0.332	0.215	0
TADA3	7.7e-244	0.83748	0.125	0.092	2.82e-239
NME3	0	0.837371	0.206	0.138	0
OXR1	0	0.836904	0.2	0.143	0
UQCC3	1.11e-295	0.836214	0.122	0.085	4.08e-291
FMNL1	0	0.835827	0.28	0.196	0
VOPP1	0	0.834876	0.517	0.38	0
TRAC	0	0.834586	0.771	0.571	0
NUDT16L1	0	0.834492	0.134	0.094	0
SKAP1-AS1	3.84e-287	0.83357	0.111	0.075	1.41e-282
TRG-AS1	0	0.833474	0.201	0.128	0
PKD2	1.6e-199	0.833121	0.126	0.095	5.86e-195
POLD4	0	0.832675	0.2	0.145	0
TNFRSF25	0	0.832331	0.368	0.238	0
DGKZ	0	0.832268	0.244	0.183	0
PFDN5	0	0.831689	0.954	0.876	0
CEP162	1.22e-229	0.831571	0.102	0.071	4.47e-225
PTGES2	0	0.831088	0.122	0.081	0
DDX60L	0	0.831048	0.229	0.164	0
NFATC3	0	0.830609	0.604	0.468	0
EVL	0	0.829534	0.659	0.454	0
NUB1	0	0.829229	0.28	0.202	0
CYTH1	0	0.828342	0.631	0.403	0
FLI1	0	0.828236	0.309	0.207	0
RNF125	0	0.827976	0.289	0.178	0
AL157402.2	0	0.827752	0.167	0.115	0
ESR2	0	0.826637	0.302	0.193	0
OGFR	0	0.825823	0.239	0.171	0
SLC37A3	0	0.824418	0.238	0.178	0
AC093323.1	3.49e-264	0.824366	0.131	0.096	1.28e-259
EGLN1	0	0.824308	0.185	0.131	0
PRR5	0	0.823975	0.122	0.075	0
ARHGEF1	0	0.823533	0.366	0.258	0
HOOK1	0	0.822969	0.108	0.07	0
ZNF148	0	0.822966	0.554	0.381	0
TCEAL8	0	0.822622	0.128	0.087	0
TBC1D19	0	0.821316	0.144	0.101	0
DOCK9	0	0.820957	0.452	0.329	0
YBX3	0	0.820472	0.185	0.136	0
CCDC91	0	0.819944	0.537	0.351	0
CDKN2D	0	0.818676	0.186	0.134	0
PYHIN1	0	0.817264	0.32	0.27	0
PLD3	1.08e-244	0.817115	0.124	0.09	3.96e-240
ZNF33B	0	0.81708	0.191	0.125	0
PDE7A	0	0.816939	0.587	0.456	0
RBL1	0	0.816441	0.229	0.163	0
ZNF138	0	0.816037	0.136	0.096	0
CASP6	0	0.816011	0.127	0.084	0
TWF2	0	0.815369	0.191	0.136	0
GIMAP6	0	0.814769	0.128	0.081	0
LDHB	0	0.812606	0.865	0.769	0
RAD51-AS1	2.33e-202	0.811743	0.11	0.081	8.51e-198
GLUL	0	0.811711	0.154	0.099	0
BLOC1S1	0	0.810943	0.264	0.19	0
ADD1	0	0.810247	0.316	0.206	0
ATG16L2	5.61e-301	0.809953	0.138	0.099	2.05e-296
STRADA	0	0.809565	0.203	0.148	0
SLC35E2B	3.77e-221	0.809553	0.104	0.074	1.38e-216
FKBP8	0	0.808634	0.24	0.171	0
TMC6	0	0.808477	0.169	0.121	0
LY75	0	0.806813	0.237	0.149	0
FAM168A	0	0.806142	0.188	0.129	0
PARP11	0	0.805638	0.276	0.216	0
MYBL1	0	0.805566	0.149	0.096	0
MRNIP	6.57e-254	0.805467	0.108	0.075	2.4e-249
GPSM3	0	0.805304	0.308	0.223	0
ZMYND8	0	0.805096	0.22	0.154	0
ERC1	0	0.804838	0.515	0.375	0
TMEM71	0	0.803569	0.169	0.108	0
TRAFD1	0	0.802799	0.196	0.144	0
GAS5	0	0.802699	0.87	0.812	0
SMYD3	0	0.802424	0.533	0.371	0
UQCRB	0	0.801862	0.848	0.735	0
LY9	0	0.801792	0.161	0.11	0
SGTB	0	0.801603	0.206	0.15	0
SYNE2	0	0.801588	0.705	0.549	0
CD28	0	0.800839	0.381	0.235	0
STX10	2.89e-197	0.800769	0.112	0.083	1.06e-192
ALOX5AP	0	0.800238	0.218	0.147	0
CSK	0	0.799834	0.301	0.214	0
KANSL1L	0	0.798898	0.201	0.156	0
EGLN2	0	0.798307	0.177	0.129	0
ETHE1	0	0.798245	0.154	0.111	0
TC2N	0	0.797116	0.519	0.324	0
CCDC18-AS1	0	0.796947	0.324	0.26	0
PML	7.44e-176	0.796338	0.105	0.079	2.72e-171
GBP5	0	0.795034	0.499	0.364	0
MAP7D1	0	0.794411	0.19	0.134	0
GRK6	1.79e-289	0.794396	0.138	0.101	6.55e-285
SATB1-AS1	0	0.794305	0.311	0.246	0
ACYP2	0	0.793363	0.336	0.266	0
HSD17B11	0	0.793296	0.178	0.126	0
STRADB	5.16e-211	0.792048	0.124	0.093	1.89e-206
ACAP1	0	0.791887	0.293	0.178	0
AC010260.1	0	0.790817	0.151	0.104	0
ZNF862	0	0.790287	0.165	0.118	0
FDFT1	0	0.78994	0.319	0.232	0
NXPE3	6.68e-305	0.789714	0.148	0.108	2.44e-300
AKAP7	0	0.789531	0.17	0.106	0
PATJ	0	0.789302	0.314	0.198	0
EGR1	1.74e-40	0.789295	0.134	0.123	6.38e-36
RMND5B	0	0.787583	0.12	0.081	0
RASGRP1	0	0.787365	0.552	0.395	0
TMCO4	2.44e-244	0.787184	0.128	0.094	8.92e-240
KLHL36	3.83e-297	0.786272	0.137	0.098	1.4e-292
PTPRC	0	0.785454	0.928	0.733	0
C9orf72	2.85e-262	0.78506	0.121	0.086	1.04e-257
EEF1D	0	0.785039	0.941	0.857	0
SGCE	3.78e-267	0.784199	0.101	0.068	1.38e-262
GCHFR	2.95e-250	0.783992	0.104	0.071	1.08e-245
LIMK2	2.49e-303	0.783923	0.113	0.075	9.11e-299
ARRB2	0	0.783271	0.188	0.134	0
FBXW5	5.74e-266	0.783264	0.139	0.103	2.1e-261
ISG15	0	0.782817	0.275	0.172	0
HERC4	0	0.782757	0.565	0.412	0
PKIA	0	0.781223	0.354	0.251	0
POLR3GL	0	0.781079	0.198	0.143	0
INPP5A	0	0.780753	0.129	0.086	0
L3MBTL3	0	0.78066	0.216	0.146	0
TRDMT1	0	0.779527	0.144	0.101	0
RSRP1	0	0.779034	0.513	0.4	0
CRBN	0	0.778852	0.378	0.297	0
RPA1	0	0.778244	0.159	0.114	0
BST2	0	0.777367	0.295	0.205	0
ERP29	0	0.777211	0.613	0.483	0
SLC39A10	0	0.776535	0.383	0.266	0
WDFY2	0	0.775866	0.231	0.148	0
PSTPIP1	2.96e-184	0.775732	0.105	0.078	1.08e-179
ENTR1	1.23e-229	0.774763	0.114	0.082	4.49e-225
PATL2	1.23e-211	0.774126	0.174	0.142	4.51e-207
NOTCH2NLC	1.41e-197	0.773605	0.101	0.073	5.16e-193
KIF16B	9.23e-304	0.773207	0.117	0.079	3.38e-299
PRKAG2	0	0.770752	0.368	0.276	0
DIPK1A	0	0.77062	0.406	0.338	0
TNRC6C	0	0.770425	0.431	0.301	0
DTX3L	0	0.770024	0.252	0.181	0
ZNF433-AS1	0	0.769925	0.214	0.16	0
LTA4H	0	0.769701	0.228	0.169	0
ST3GAL5	4.37e-258	0.769501	0.111	0.077	1.6e-253
AC009505.1	0	0.769106	0.161	0.108	0
NIPAL3	0	0.768467	0.183	0.137	0
MR1	4.22e-170	0.768402	0.107	0.081	1.55e-165
RPS15A	0	0.76764	0.995	0.983	0
BMT2	0	0.766736	0.197	0.147	0
MAPK14	0	0.766593	0.315	0.237	0
MAZ	0	0.766188	0.186	0.131	0
RPS26	0	0.765747	0.975	0.968	0
TRAPPC6A	0	0.76467	0.181	0.134	0
CDC42SE2	0	0.764261	0.945	0.842	0
TRMT2B	8.4e-184	0.764203	0.111	0.083	3.07e-179
STX8	0	0.76412	0.383	0.29	0
PKN1	0	0.76404	0.252	0.186	0
AMMECR1	0	0.762365	0.251	0.181	0
LMO7	2.96e-290	0.762179	0.128	0.09	1.08e-285
RAB29	1.24e-233	0.761897	0.146	0.112	4.53e-229
RPRD2	0	0.760441	0.452	0.342	0
ISG20	0	0.760264	0.514	0.397	0
CTDSP1	1.93e-232	0.759632	0.145	0.112	7.05e-228
CORO1B	0	0.758795	0.131	0.088	0
EEF2K	3.84e-249	0.757893	0.12	0.086	1.4e-244
RPL19	0	0.75751	0.994	0.981	0
RPS4X	0	0.757371	0.993	0.981	0
BPGM	8.41e-148	0.757195	0.1	0.076	3.08e-143
ORC5	1.19e-270	0.756857	0.16	0.122	4.34e-266
CBR4	1.21e-145	0.756264	0.154	0.129	4.43e-141
TMEM35B	0	0.756029	0.193	0.138	0
SNAPC3	0	0.755458	0.168	0.125	0
LEPROTL1	0	0.755149	0.559	0.397	0
ARHGDIB	0	0.753848	0.572	0.342	0
C1orf35	2.66e-277	0.753842	0.133	0.096	9.72e-273
RBM41	5.93e-230	0.752433	0.14	0.107	2.17e-225
MLLT10	0	0.752269	0.366	0.229	0
XRN1	0	0.752187	0.628	0.501	0
SUFU	6.66e-268	0.751335	0.12	0.085	2.44e-263
ZNF32	4.66e-303	0.751164	0.165	0.125	1.7e-298
AL365295.1	4.21e-217	0.750965	0.102	0.072	1.54e-212
HAGH	0	0.75008	0.235	0.178	0
EIF3F	0	0.74987	0.746	0.637	0
RPL11	0	0.749129	0.995	0.984	0
ZNF224	7.37e-228	0.74907	0.129	0.097	2.7e-223
MSH2	4.27e-289	0.747873	0.166	0.126	1.56e-284
HERC2	0	0.747838	0.229	0.173	0
STK10	0	0.747717	0.478	0.354	0
GARS-DT	5.48e-256	0.747568	0.157	0.121	2e-251
DEF6	0	0.746996	0.245	0.174	0
PDE5A	6.27e-208	0.746716	0.117	0.086	2.29e-203
ZNF101	0	0.746508	0.258	0.173	0
CRYZL1	0	0.745966	0.182	0.139	0
MGMT	0	0.745568	0.241	0.175	0
TSPOAP1-AS1	1.24e-241	0.745117	0.193	0.158	4.54e-237
RAD9A	4.1e-147	0.744952	0.118	0.094	1.5e-142
SPON1	3.51e-227	0.744543	0.216	0.177	1.29e-222
KIF2A	0	0.744205	0.661	0.529	0
HLA-C	0	0.743478	0.977	0.935	0
CASP4	0	0.741361	0.287	0.209	0
AC005670.3	0	0.741099	0.218	0.17	0
CLSTN1	0	0.741014	0.26	0.201	0
PARP4	0	0.74017	0.271	0.179	0
LDLR	0	0.740038	0.132	0.081	0
PTRHD1	6.81e-150	0.739661	0.107	0.083	2.49e-145
RFLNB	0	0.737939	0.164	0.119	0
PIGF	2.17e-199	0.73779	0.134	0.104	7.96e-195
RBCK1	0	0.737747	0.308	0.244	0
SNHG29	0	0.736937	0.86	0.775	0
CCDC57	0	0.736541	0.18	0.136	0
TNFRSF10A	0	0.736221	0.215	0.154	0
DOCK8	0	0.735847	0.617	0.411	0
RPS3A	0	0.735181	0.995	0.984	0
NECAP2	0	0.734919	0.241	0.183	0
TMSB4X	0	0.73425	0.975	0.914	0
RAD52	5.16e-195	0.732753	0.122	0.092	1.89e-190
TRIM14	0	0.732152	0.297	0.225	0
CLEC2B	0	0.731951	0.39	0.253	0
LIPE-AS1	2.92e-115	0.731508	0.12	0.098	1.07e-110
TSHZ1	6.72e-248	0.731345	0.121	0.087	2.46e-243
RASA2	0	0.731213	0.549	0.375	0
NT5DC1	0	0.730878	0.255	0.185	0
IFIT5	6.93e-166	0.730188	0.123	0.097	2.54e-161
NUP210	0	0.729587	0.279	0.204	0
PNRC1	0	0.729164	0.592	0.463	0
GIT2	0	0.728868	0.333	0.239	0
TMEM161B-AS1	4.23e-295	0.728245	0.186	0.145	1.55e-290
GLIPR2	2.5e-103	0.728053	0.106	0.086	9.14e-99
COX4I1	0	0.727286	0.925	0.844	0
NSD2	0	0.727262	0.224	0.161	0
FAF1	0	0.727059	0.556	0.382	0
TBCK	0	0.726977	0.35	0.275	0
MITD1	0	0.726758	0.302	0.228	0
ZNF782	5.83e-204	0.726201	0.132	0.101	2.13e-199
ZBTB4	9.25e-230	0.72617	0.119	0.086	3.38e-225
RPL13	0	0.72491	0.997	0.991	0
SSBP4	0	0.724469	0.24	0.167	0
TMCC1	0	0.724216	0.312	0.233	0
ZC3HAV1	0	0.722798	0.725	0.608	0
XIST	0	0.722069	0.207	0.112	0
RPL37	0	0.720409	0.993	0.983	0
TCAIM	3.7e-151	0.72036	0.13	0.104	1.36e-146
IRF1	0	0.72008	0.666	0.541	0
STAU2	0	0.720017	0.318	0.222	0
AQP3	0	0.719003	0.196	0.15	0
STK39	0	0.718988	0.331	0.238	0
SPDYE2	5.46e-146	0.718783	0.109	0.085	2e-141
AAMDC	1.45e-243	0.718566	0.135	0.1	5.31e-239
CSAD	3.72e-224	0.718005	0.135	0.102	1.36e-219
WWC2	1.86e-209	0.717788	0.107	0.076	6.81e-205
ASAH1	3.91e-194	0.716307	0.133	0.104	1.43e-189
APH1B	2.08e-149	0.715964	0.106	0.081	7.62e-145
HEATR5B	0	0.715301	0.276	0.214	0
WASHC3	0	0.714348	0.193	0.151	0
REX1BD	0	0.714286	0.244	0.176	0
CEP192	0	0.714	0.262	0.194	0
APOL2	0	0.713702	0.187	0.117	0
AL162253.2	5.42e-137	0.713255	0.135	0.111	1.98e-132
RPL10	0	0.712882	0.996	0.987	0
GABARAP	0	0.712181	0.463	0.339	0
EEF1G	0	0.712059	0.967	0.939	0
RCAN3	0	0.711919	0.43	0.314	0
LETMD1	2.99e-188	0.711635	0.162	0.134	1.09e-183
ZNF780B	5.82e-261	0.71157	0.178	0.141	2.13e-256
F5	0	0.711399	0.274	0.174	0
PNISR	0	0.711254	0.762	0.655	0
MTIF3	0	0.710825	0.287	0.225	0
ZFYVE28	0	0.709986	0.174	0.13	0
FBXL4	0	0.707117	0.189	0.14	0
NAA16	0	0.706558	0.253	0.191	0
VAMP2	0	0.706424	0.459	0.366	0
ARF5	0	0.706348	0.199	0.154	0
NPC2	0	0.706346	0.215	0.159	0
USP3-AS1	0	0.706256	0.387	0.301	0
NMI	0	0.705986	0.268	0.208	0
PARVG	1.81e-256	0.705827	0.119	0.084	6.63e-252
KAT2B	0	0.705593	0.288	0.213	0
EHMT2	1.22e-125	0.705271	0.101	0.079	4.48e-121
CAMKMT	0	0.705244	0.571	0.449	0
NOSIP	0	0.70502	0.311	0.263	0
IL27RA	0	0.705014	0.258	0.197	0
ITPKB	0	0.704946	0.298	0.213	0
MSRA	1.82e-206	0.704776	0.109	0.079	6.65e-202
RHOT1	0	0.704714	0.218	0.168	0
SCLT1	0	0.704387	0.256	0.194	0
AL021707.1	2.03e-215	0.70402	0.165	0.133	7.44e-211
RPS27A	0	0.703955	0.996	0.985	0
DIP2A	0	0.7037	0.243	0.19	0
HIST1H1D	0	0.703512	0.137	0.096	0
BRWD1	0	0.702526	0.482	0.366	0
RPL18A	0	0.702434	0.994	0.98	0
ARHGAP30	0	0.701733	0.301	0.226	0
IL10RB	7.16e-294	0.701412	0.175	0.134	2.62e-289
ATP11C	0	0.701284	0.215	0.156	0
FTX	0	0.700864	0.642	0.511	0
PCED1B-AS1	0	0.700703	0.78	0.628	0
ITFG1	0	0.70023	0.457	0.357	0
MORC3	0	0.699691	0.453	0.368	0
RMDN1	0	0.699526	0.202	0.15	0
POU2F1	0	0.698972	0.327	0.253	0
PIGP	8.59e-103	0.698302	0.107	0.088	3.14e-98
RYK	0	0.698078	0.308	0.229	0
AC010894.3	0	0.69723	0.321	0.253	0
C4orf3	0	0.696909	0.449	0.347	0
RPL34	0	0.696263	0.995	0.984	0
AL139022.1	2.66e-178	0.695136	0.115	0.088	9.72e-174
CARD8	0	0.694628	0.317	0.242	0
OCIAD2	0	0.694472	0.501	0.338	0
TPCN1	6.39e-159	0.694093	0.119	0.093	2.34e-154
MGAT4A	0	0.693955	0.419	0.271	0
AL391839.1	4.8e-140	0.693868	0.107	0.084	1.76e-135
KLF3	0	0.693322	0.34	0.247	0
SFI1	0	0.693272	0.326	0.25	0
TUT4	0	0.692709	0.555	0.446	0
OARD1	6.37e-296	0.691806	0.201	0.162	2.33e-291
GANAB	8.99e-248	0.690826	0.137	0.101	3.29e-243
DENND10	9.16e-179	0.690796	0.14	0.111	3.35e-174
ZFYVE9	0	0.690707	0.184	0.129	0
NTAN1	1.31e-174	0.690202	0.124	0.096	4.8e-170
RETREG1	0	0.689578	0.299	0.202	0
FCHO1	1.79e-228	0.687657	0.134	0.101	6.55e-224
ARL4C	0	0.686026	0.456	0.307	0
RPS28	0	0.685869	0.995	0.984	0
DIS3L	8.36e-151	0.685074	0.111	0.086	3.06e-146
RPL23A	0	0.684853	0.994	0.979	0
HEXD	7.78e-207	0.684475	0.154	0.123	2.85e-202
ZFP90	4.41e-213	0.683762	0.15	0.117	1.62e-208
MIATNB	0	0.683689	0.201	0.158	0
RBM26	0	0.683306	0.575	0.44	0
KIF21B	5.29e-161	0.683138	0.105	0.079	1.94e-156
WBP2	2.2e-106	0.682864	0.122	0.102	8.06e-102
SRPK2	0	0.682054	0.613	0.48	0
ZNF718	2.09e-203	0.681671	0.141	0.109	7.65e-199
ITGB3BP	4.1e-183	0.68166	0.17	0.141	1.5e-178
ABHD17A	0	0.68074	0.287	0.209	0
FOXN3	0	0.680707	0.779	0.601	0
ZNF480	1.46e-204	0.680194	0.145	0.114	5.34e-200
SDHAF1	8.36e-127	0.680157	0.104	0.082	3.06e-122
SNHG7	0	0.680006	0.355	0.291	0
AC079921.1	8.21e-254	0.679705	0.14	0.103	3e-249
HPCAL1	0	0.679155	0.348	0.256	0
AC009093.2	5.29e-168	0.678715	0.162	0.134	1.94e-163
RNF213-AS1	0	0.678282	0.212	0.146	0
ACTB	0	0.678221	0.956	0.832	0
BEX4	1.22e-228	0.677908	0.157	0.123	4.48e-224
ATP8B1	0	0.677717	0.21	0.162	0
STIM1	0	0.677647	0.461	0.362	0
PKD2L2	3.46e-117	0.677614	0.109	0.087	1.26e-112
CDIPT	4.01e-177	0.677092	0.138	0.11	1.47e-172
KIAA2026	0	0.676847	0.366	0.285	0
DHRS4L2	1.33e-91	0.676385	0.103	0.085	4.86e-87
FAM102A	0	0.67638	0.313	0.19	0
PJA2	0	0.676266	0.321	0.23	0
CCDC115	6.33e-126	0.675898	0.115	0.092	2.32e-121
ACADSB	3.28e-130	0.675758	0.101	0.078	1.2e-125
MT-ND3	0	0.674592	0.975	0.95	0
CHKB	1.53e-291	0.674105	0.188	0.148	5.61e-287
RICTOR	0	0.674029	0.503	0.384	0
TRIM21	2.15e-156	0.673935	0.109	0.083	7.88e-152
SMARCAL1	7.54e-102	0.672832	0.113	0.094	2.76e-97
USF2	0	0.672028	0.169	0.126	0
ELF2	0	0.671778	0.47	0.38	0
C2orf68	7.19e-126	0.671724	0.116	0.093	2.63e-121
PHF1	2.58e-169	0.671024	0.129	0.102	9.46e-165
RPS14	0	0.670874	0.995	0.984	0
KCNAB2	0	0.670697	0.334	0.236	0
ECI2	4.71e-237	0.670492	0.159	0.124	1.72e-232
EXOC4	0	0.670201	0.531	0.426	0
BRI3	0	0.669596	0.408	0.326	0
RPS12	0	0.669124	0.997	0.989	0
CCDC107	7.22e-203	0.668733	0.156	0.125	2.64e-198
CRTC1	1.39e-249	0.668644	0.14	0.105	5.09e-245
TNFSF12	2.81e-237	0.668482	0.107	0.074	1.03e-232
MOAP1	4.13e-121	0.668356	0.102	0.08	1.51e-116
CYTH4	6.03e-139	0.668101	0.106	0.082	2.21e-134
SASH3	7.43e-123	0.66805	0.107	0.085	2.72e-118
USP32	0	0.667773	0.281	0.217	0
GLG1	0	0.667239	0.614	0.505	0
FOXK1	0	0.667136	0.307	0.241	0
AC093157.1	6.91e-244	0.666649	0.198	0.162	2.53e-239
NDUFB1	0	0.664871	0.399	0.322	0
INPP4A	0	0.664645	0.392	0.274	0
AC099063.1	4.55e-249	0.664433	0.122	0.087	1.66e-244
SSBP3	5.84e-277	0.664383	0.238	0.201	2.14e-272
PPP1R35	0	0.664116	0.2	0.157	0
SLAIN1	1.14e-203	0.664008	0.15	0.118	4.17e-199
ST3GAL1	0	0.663916	0.276	0.182	0
NUBPL	4.4e-248	0.663097	0.202	0.165	1.61e-243
KIZ-AS1	7.13e-130	0.662701	0.118	0.095	2.61e-125
TRAPPC9	0	0.662546	0.436	0.331	0
RPL21	0	0.661976	0.996	0.984	0
DGLUCY	0	0.66192	0.269	0.192	0
TTC9C	1.79e-114	0.661491	0.122	0.101	6.57e-110
CDK13	0	0.66124	0.537	0.392	0
RPS29	0	0.661105	0.994	0.985	0
TTC3	0	0.659991	0.459	0.329	0
WIPF1	0	0.659587	0.538	0.415	0
ZNF581	1.65e-120	0.659414	0.13	0.108	6.03e-116
KPNA5	0	0.658008	0.292	0.228	0
RPS13	0	0.65764	0.992	0.977	0
MOB3A	0	0.657134	0.19	0.148	0
CASP8AP2	6.53e-301	0.657119	0.196	0.154	2.39e-296
PRPSAP1	1.41e-100	0.65666	0.107	0.088	5.14e-96
LINC00894	6.43e-126	0.655896	0.108	0.085	2.36e-121
TDRD3	0	0.655612	0.258	0.2	0
RABEP1	0	0.655421	0.506	0.39	0
SF1	0	0.655311	0.717	0.556	0
AKT3	0	0.654971	0.527	0.363	0
PTPN4	0	0.654582	0.457	0.356	0
BPTF	0	0.654534	0.668	0.518	0
ULK4	0	0.653516	0.329	0.26	0
ASH1L	0	0.653477	0.773	0.622	0
PHF3	0	0.653106	0.494	0.391	0
TMEM134	6.21e-174	0.652417	0.148	0.12	2.27e-169
AL360091.3	8.92e-207	0.652125	0.147	0.114	3.27e-202
SREBF2	0	0.651482	0.441	0.357	0
ACAA1	9.61e-151	0.651365	0.132	0.106	3.52e-146
TTLL3	2.86e-127	0.651315	0.108	0.085	1.05e-122
FLNA	4.08e-246	0.65043	0.254	0.222	1.49e-241
ATF6B	4.49e-131	0.649376	0.135	0.112	1.64e-126
CCNG1	1.08e-220	0.648774	0.183	0.15	3.94e-216
RPL29	0	0.648163	0.991	0.975	0
PKIA-AS1	7.12e-307	0.648141	0.159	0.115	2.61e-302
UVRAG	0	0.648135	0.403	0.314	0
IDH2	7.17e-280	0.648047	0.19	0.15	2.63e-275
ACTG1	0	0.647659	0.857	0.734	0
RPS8	0	0.647477	0.994	0.984	0
TRAK2	1.32e-230	0.647112	0.23	0.197	4.84e-226
LINC01278	1.96e-208	0.646494	0.181	0.147	7.16e-204
AC025159.1	2.24e-49	0.646045	0.119	0.107	8.2e-45
GABPB2	4.75e-178	0.645677	0.158	0.129	1.74e-173
WHAMM	0	0.645534	0.231	0.19	0
CSNK1G2	0	0.645125	0.222	0.167	0
RESF1	0	0.644955	0.544	0.444	0
MAK	1.5e-167	0.644181	0.119	0.091	5.47e-163
GZMM	0	0.644143	0.204	0.145	0
INVS	0	0.643923	0.302	0.24	0
MFSD11	2.43e-150	0.64362	0.153	0.127	8.9e-146
GPX4	0	0.643449	0.495	0.388	0
FUT8	0	0.643364	0.474	0.359	0
WDPCP	0	0.643197	0.301	0.258	0
ACAT2	1.19e-179	0.643004	0.131	0.102	4.37e-175
BICD1	3.26e-232	0.642584	0.196	0.159	1.19e-227
AP2A2	8.87e-292	0.64188	0.185	0.144	3.25e-287
PARN	0	0.641802	0.284	0.236	0
RPS3	0	0.641372	0.995	0.982	0
USP33	0	0.641252	0.394	0.309	0
CISD3	1.28e-176	0.640745	0.114	0.086	4.69e-172
PLEKHJ1	2.2e-245	0.640734	0.176	0.14	8.04e-241
CBFA2T2	0	0.640693	0.344	0.274	0
WASL	1.03e-257	0.640473	0.177	0.139	3.75e-253
KLF13	0	0.640041	0.36	0.244	0
RPL3	0	0.639697	0.994	0.984	0
CAMSAP1	3.78e-215	0.63951	0.127	0.095	1.38e-210
ZNF141	0	0.639414	0.209	0.164	0
MRPS33	2.12e-257	0.638896	0.199	0.162	7.76e-253
RPL32	0	0.638585	0.996	0.987	0
SP4	0	0.638365	0.244	0.193	0
RPS15	0	0.638144	0.993	0.979	0
KIZ	2.43e-157	0.637905	0.153	0.127	8.9e-153
NEAT1	0	0.637453	0.729	0.644	0
DENND4C	0	0.637363	0.398	0.313	0
APOL6	0	0.637081	0.381	0.279	0
ASB8	4.45e-120	0.636893	0.128	0.106	1.63e-115
CMC1	1.45e-29	0.635651	0.265	0.269	5.31e-25
RPL39	0	0.635032	0.995	0.984	0
SNTB1	0	0.634962	0.342	0.263	0
ANXA11	0	0.634841	0.341	0.256	0
SLC25A37	2.24e-259	0.632987	0.155	0.118	8.18e-255
UBE4B	0	0.632836	0.266	0.21	0
HIGD2A	0	0.632564	0.384	0.325	0
FAM184A	0	0.632377	0.243	0.178	0
TMEM256	1.47e-220	0.632351	0.176	0.143	5.39e-216
SLC35F1	0	0.631911	0.432	0.291	0
ALG6	1.47e-113	0.631877	0.124	0.103	5.37e-109
CRLF3	0	0.631667	0.49	0.424	0
LYSMD2	0	0.631339	0.308	0.236	0
AC087854.1	1.68e-295	0.631223	0.223	0.182	6.15e-291
PRORP	0	0.630419	0.333	0.273	0
CAPN1	1.29e-94	0.630143	0.108	0.089	4.73e-90
C11orf80	3.31e-179	0.629863	0.118	0.089	1.21e-174
CASP8	0	0.629498	0.512	0.424	0
HLA-A	0	0.629319	0.986	0.947	0
EZH1	4.28e-296	0.629142	0.209	0.168	1.57e-291
PAN3	0	0.628701	0.662	0.536	0
RBMS1	0	0.62831	0.64	0.531	0
TCHP	0	0.628301	0.26	0.204	0
SLFN5	0	0.62807	0.481	0.363	0
EBPL	0	0.626968	0.224	0.169	0
MAPK8IP3	1.32e-282	0.625765	0.191	0.151	4.84e-278
ACAP2	0	0.625662	0.484	0.388	0
CTNND1	1.1e-140	0.625505	0.116	0.092	4.04e-136
ZDHHC2	0	0.624681	0.18	0.135	0
AC073167.1	1.33e-214	0.624562	0.146	0.113	4.88e-210
RPL26	0	0.623841	0.995	0.983	0
PGAP1	0	0.623021	0.3	0.243	0
PRKCSH	1.76e-120	0.622179	0.14	0.118	6.44e-116
ANKS1A	0	0.622162	0.222	0.166	0
NAA38	0	0.621996	0.236	0.193	0
MAP4K1	2.03e-211	0.621233	0.111	0.08	7.44e-207
MIF4GD	6.09e-89	0.621161	0.113	0.095	2.23e-84
CATSPERB	0	0.621132	0.152	0.099	0
CYTIP	0	0.621117	0.735	0.547	0
RPS18	0	0.620742	0.996	0.988	0
WAS	3.08e-231	0.620669	0.179	0.144	1.13e-226
SKAP1	0	0.620537	0.738	0.562	0
PURA	0	0.620234	0.287	0.236	0
IPCEF1	0	0.619826	0.294	0.216	0
CKMT2-AS1	7.65e-136	0.619717	0.131	0.106	2.8e-131
VPS51	0	0.619696	0.35	0.293	0
C15orf41	2.18e-171	0.619426	0.134	0.104	7.96e-167
HTT	0	0.619418	0.216	0.16	0
CASD1	9.51e-276	0.619235	0.175	0.134	3.48e-271
AGPAT3	0	0.619171	0.371	0.279	0
CUTA	0	0.618649	0.324	0.255	0
AC016831.7	7.34e-106	0.617723	0.62	0.666	2.69e-101
GCC2	0	0.617676	0.549	0.469	0
ARRDC1	4.7e-95	0.617566	0.105	0.086	1.72e-90
DCAF15	2.95e-92	0.617302	0.111	0.093	1.08e-87
RANBP9	0	0.616502	0.433	0.334	0
THAP11	2.18e-192	0.616375	0.177	0.146	7.99e-188
MYCBP2	0	0.616181	0.787	0.658	0
IMPDH1	1.24e-154	0.616024	0.12	0.094	4.53e-150
NCK2	0	0.615934	0.585	0.457	0
ZFP36L2	0	0.615793	0.559	0.401	0
NDUFB10	0	0.615182	0.349	0.265	0
APOL1	3.16e-174	0.614687	0.118	0.09	1.16e-169
TALDO1	0	0.614576	0.343	0.29	0
ATP2A3	4.43e-177	0.614534	0.124	0.095	1.62e-172
SLC16A1-AS1	0	0.614529	0.239	0.192	0
FAM217B	2.21e-98	0.614006	0.109	0.089	8.09e-94
PLEKHA5	3.56e-61	0.613491	0.102	0.087	1.3e-56
RPL22	0	0.612829	0.986	0.969	0
SHISA5	3.65e-204	0.612795	0.203	0.171	1.34e-199
RAP2B	0	0.612606	0.243	0.198	0
MXD4	2.42e-59	0.612453	0.118	0.104	8.84e-55
RPL18	0	0.612447	0.993	0.979	0
CHD6	0	0.611782	0.366	0.295	0
RNF213	0	0.611558	0.659	0.423	0
KMT2C	0	0.610414	0.578	0.424	0
PHIP	0	0.609984	0.422	0.327	0
METTL25	9.35e-116	0.609751	0.121	0.099	3.42e-111
CCDC69	2.31e-285	0.609705	0.182	0.141	8.46e-281
ECH1	3.33e-291	0.609595	0.176	0.135	1.22e-286
NDRG3	7.46e-120	0.60902	0.104	0.082	2.73e-115
TMEM116	8.59e-94	0.608517	0.128	0.109	3.14e-89
MAPKAPK5-AS1	2.34e-150	0.608258	0.2	0.177	8.55e-146
AAK1	0	0.608168	0.647	0.551	0
NARF	6.8e-194	0.60806	0.169	0.138	2.49e-189
LCP1	0	0.60797	0.649	0.469	0
TESPA1	0	0.60777	0.477	0.394	0
SELENOW	0	0.607293	0.297	0.235	0
JPX	0	0.606335	0.453	0.389	0
GNAI2	0	0.606284	0.43	0.339	0
SUMO3	0	0.606204	0.207	0.156	0
ANKAR	7.23e-127	0.605795	0.143	0.119	2.64e-122
APP	0	0.605767	0.385	0.313	0
HELB	0	0.605586	0.369	0.292	0
TSPAN14	0	0.60547	0.29	0.24	0
FNTA	0	0.605148	0.451	0.376	0
MOB2	1.19e-108	0.605125	0.143	0.123	4.35e-104
PSMB8-AS1	9.41e-241	0.604877	0.219	0.184	3.45e-236
TMEM245	0	0.604441	0.372	0.283	0
BBX	0	0.604415	0.597	0.471	0
SUCLG2	0	0.604179	0.51	0.406	0
CIR1	0	0.604048	0.371	0.306	0
FBXL15	6.98e-83	0.60368	0.131	0.114	2.55e-78
RPL36	0	0.603004	0.987	0.977	0
SLFN12L	0	0.60291	0.433	0.295	0
TMEM135	5.49e-239	0.602905	0.194	0.156	2.01e-234
SH3BGRL3	0	0.602665	0.812	0.688	0
LRP10	1.65e-208	0.602467	0.174	0.141	6.04e-204
WDTC1	1.96e-103	0.602323	0.123	0.103	7.19e-99
CD302	1.11e-225	0.60223	0.176	0.141	4.05e-221
RCAN3AS	3.17e-267	0.602004	0.158	0.118	1.16e-262
ZNF280D	2.92e-277	0.601668	0.208	0.168	1.07e-272
PLA2G12A	5.49e-197	0.601133	0.171	0.138	2.01e-192
USP3	0	0.601128	0.663	0.565	0
ARL6IP4	0	0.600979	0.514	0.431	0
VPS50	6.16e-249	0.600751	0.218	0.181	2.25e-244
MALAT1	0	0.600739	1	0.997	0
VAMP8	0	0.600491	0.331	0.26	0
RBFA	1.22e-123	0.599435	0.105	0.083	4.45e-119
NUDT3	5.88e-135	0.599187	0.135	0.11	2.15e-130
CHURC1	0	0.599009	0.524	0.45	0
VPS8	0	0.597493	0.312	0.256	0
MPHOSPH8	0	0.59722	0.554	0.454	0
CLN3	1.53e-129	0.597184	0.129	0.105	5.59e-125
APPBP2	0	0.596997	0.296	0.243	0
SPN	1.11e-300	0.596866	0.208	0.165	4.07e-296
LRRC28	4.1e-93	0.596157	0.103	0.084	1.5e-88
HABP4	7.86e-245	0.596091	0.192	0.156	2.88e-240
PRKCB	0	0.595999	0.48	0.373	0
MYL12A	0	0.595711	0.698	0.594	0
KLHL5	0	0.595171	0.294	0.237	0
PLEC	1.22e-293	0.594921	0.145	0.104	4.46e-289
HK1	0	0.594879	0.411	0.338	0
PLEKHM3	4.84e-201	0.594835	0.126	0.095	1.77e-196
ELMO1-AS1	3.35e-301	0.594691	0.172	0.129	1.22e-296
CSNK1G1	0	0.594465	0.372	0.295	0
CARNMT1	4.84e-229	0.594256	0.178	0.142	1.77e-224
PGLS	9.3e-265	0.594165	0.232	0.196	3.4e-260
PCNX1	0	0.594043	0.654	0.52	0
MARF1	8.05e-236	0.593694	0.21	0.176	2.95e-231
S100A4	0	0.593158	0.387	0.315	0
SEC22A	5.65e-285	0.593128	0.239	0.197	2.07e-280
AKNA	0	0.592758	0.331	0.24	0
SBNO2	4.72e-299	0.592723	0.218	0.178	1.73e-294
ZNF254	4.79e-139	0.592709	0.167	0.142	1.75e-134
HELQ	2.7e-94	0.592594	0.163	0.145	9.89e-90
ANXA6	0	0.592546	0.207	0.163	0
VPS28	0	0.592516	0.358	0.281	0
TRMT10B	1.64e-156	0.591966	0.186	0.16	6.01e-152
YLPM1	0	0.591705	0.326	0.266	0
PASK	0	0.591048	0.153	0.104	0
KLHDC3	6e-70	0.59075	0.116	0.101	2.19e-65
RPS21	0	0.590408	0.991	0.98	0
CEP63	3.66e-189	0.589798	0.192	0.16	1.34e-184
KLHDC2	1.49e-283	0.588792	0.244	0.206	5.47e-279
PPP2R5A	0	0.588734	0.357	0.292	0
RINL	1.44e-100	0.588697	0.103	0.083	5.26e-96
FO393401.1	6.88e-73	0.587938	0.115	0.099	2.52e-68
VWA8	0	0.58765	0.419	0.317	0
HDAC8	1.08e-216	0.587527	0.241	0.206	3.97e-212
TRAPPC5	0	0.586931	0.351	0.291	0
ANTXR2	0	0.5869	0.382	0.289	0
PHF10	1.62e-226	0.586409	0.203	0.169	5.93e-222
ARHGEF9	2.71e-80	0.586292	0.106	0.089	9.9e-76
KDM3B	0	0.586034	0.325	0.268	0
INKA2	8.44e-275	0.585278	0.206	0.165	3.09e-270
ZNF737	5.27e-75	0.584923	0.117	0.1	1.93e-70
ELK3	0	0.582866	0.407	0.314	0
ETFRF1	2.83e-66	0.582845	0.111	0.096	1.04e-61
CZIB	7.44e-61	0.582748	0.116	0.102	2.72e-56
RPL38	0	0.582367	0.978	0.971	0
SIPA1L3	0	0.58187	0.265	0.216	0
CEP250	5.78e-93	0.581485	0.113	0.095	2.11e-88
NADSYN1	3.34e-72	0.58128	0.11	0.094	1.22e-67
SELENOM	1.12e-177	0.581121	0.137	0.108	4.12e-173
SEPTIN1	1.67e-287	0.580841	0.213	0.173	6.12e-283
SKA2	3.65e-89	0.580025	0.109	0.09	1.33e-84
COX7C	0	0.579788	0.9	0.85	0
NSD3	0	0.579568	0.557	0.483	0
TAF8	5.49e-74	0.579434	0.134	0.119	2.01e-69
ZNF428	6.56e-103	0.579339	0.16	0.14	2.4e-98
TSR3	2.46e-210	0.579068	0.173	0.139	8.99e-206
SLC35C2	2.74e-114	0.578982	0.155	0.135	1e-109
TKT	0	0.578953	0.475	0.416	0
NDUFS4	0	0.57885	0.307	0.256	0
MED15	0	0.578671	0.304	0.263	0
SFMBT1	0	0.578561	0.412	0.343	0
TTC13	4.76e-147	0.578517	0.116	0.091	1.74e-142
UPP1	0	0.578471	0.29	0.226	0
AIDA	3.02e-187	0.577471	0.209	0.18	1.1e-182
DIS3L2	0	0.577169	0.376	0.309	0
PLSCR1	1.02e-147	0.575819	0.144	0.117	3.72e-143
EHMT1	0	0.575797	0.505	0.404	0
MT-CO2	0	0.57558	0.988	0.968	0
IFITM2	0	0.57549	0.272	0.177	0
DCAF11	4.55e-81	0.575059	0.105	0.088	1.67e-76
ELMO1	0	0.575044	0.815	0.686	0
YAF2	0	0.574806	0.348	0.264	0
SCAMP1	1.9e-148	0.574792	0.163	0.136	6.96e-144
ATAD2	1.52e-118	0.573808	0.126	0.103	5.57e-114
MTERF4	0	0.573796	0.372	0.318	0
NKTR	0	0.573734	0.522	0.412	0
WASHC2C	7.35e-101	0.572324	0.134	0.114	2.69e-96
KANSL1	0	0.572034	0.684	0.572	0
PRDX2	0	0.571227	0.387	0.307	0
MAST3	1.92e-75	0.571088	0.104	0.088	7.04e-71
TAOK3	0	0.570865	0.584	0.479	0
RPL13A	0	0.570644	0.995	0.984	0
AC090772.2	1.19e-194	0.570576	0.144	0.112	4.35e-190
PDSS2	0	0.570525	0.37	0.3	0
TTC39C	0	0.570308	0.58	0.454	0
RPL28	0	0.569915	0.996	0.987	0
MMP24	1.84e-96	0.569761	0.134	0.114	6.72e-92
C2CD5	4e-272	0.569535	0.208	0.167	1.46e-267
UBE2E1	0	0.569422	0.356	0.284	0
ORC4	2.83e-247	0.568972	0.226	0.189	1.04e-242
ARL2	5.06e-164	0.568911	0.149	0.121	1.85e-159
MXI1	0	0.568611	0.332	0.268	0
PLXNC1	3.14e-274	0.568418	0.214	0.172	1.15e-269
IL32	0	0.568222	0.806	0.637	0
RNF44	8.23e-106	0.567699	0.114	0.094	3.01e-101
ITFG2	9.64e-281	0.567676	0.254	0.217	3.53e-276
RBM38	1.8e-272	0.566841	0.168	0.128	6.6e-268
UBA52	0	0.566735	0.99	0.972	0
SARAF	0	0.566588	0.839	0.777	0
APAF1	5.57e-97	0.56652	0.103	0.084	2.04e-92
ZNF710	1.95e-139	0.566214	0.114	0.089	7.13e-135
NR1D2	0	0.566059	0.228	0.174	0
KMT5B	0	0.565825	0.306	0.258	0
OPTN	0	0.564935	0.303	0.24	0
LNPEP	0	0.564543	0.419	0.317	0
POLR3K	3.69e-234	0.564335	0.191	0.154	1.35e-229
IL2RG	0	0.564326	0.568	0.489	0
RNASEK	0	0.563858	0.61	0.515	0
MFSD8	4.23e-163	0.563775	0.202	0.174	1.55e-158
AC008875.3	9.75e-255	0.563215	0.186	0.147	3.57e-250
NMT2	2.53e-251	0.563169	0.237	0.199	9.26e-247
TMPO	0	0.56269	0.353	0.255	0
TLE4	0	0.562357	0.353	0.285	0
RAP1A	0	0.561795	0.737	0.591	0
MROH1	2.24e-156	0.561784	0.116	0.09	8.18e-152
RPL35A	0	0.561713	0.993	0.98	0
CREBZF	1.94e-224	0.561698	0.221	0.189	7.11e-220
ATP6V1H	0	0.561561	0.251	0.203	0
NNT	3.44e-196	0.5613	0.192	0.16	1.26e-191
MTERF1	6.13e-44	0.560994	0.17	0.161	2.24e-39
ALOX12-AS1	1.34e-44	0.560433	0.132	0.121	4.91e-40
ARID5A	0	0.560355	0.297	0.241	0
CD46	0	0.56018	0.369	0.292	0
STRN	0	0.559895	0.279	0.23	0
PRKX	0	0.559496	0.363	0.298	0
KIAA1958	1.76e-107	0.559309	0.141	0.119	6.46e-103
LITAF	0	0.559171	0.37	0.316	0
SPICE1	2.11e-50	0.559137	0.107	0.095	7.71e-46
HCP5	7.83e-66	0.558981	0.17	0.157	2.86e-61
ERCC5	0	0.558725	0.224	0.18	0
SMIM8	5.52e-61	0.558697	0.117	0.103	2.02e-56
TPT1-AS1	8.64e-185	0.558594	0.24	0.213	3.16e-180
NUMA1	8.74e-276	0.558364	0.207	0.168	3.2e-271
TMEM141	1.03e-128	0.558257	0.143	0.12	3.79e-124
SDHAF3	5.66e-179	0.557971	0.173	0.143	2.07e-174
TECR	3.02e-273	0.557882	0.212	0.174	1.11e-268
CHMP6	1.52e-67	0.55673	0.105	0.09	5.55e-63
LYST	0	0.555679	0.494	0.416	0
AC131568.1	5.62e-131	0.555463	0.141	0.116	2.06e-126
HPS4	1.21e-66	0.555434	0.122	0.107	4.44e-62
DHPS	2.81e-269	0.55506	0.253	0.218	1.03e-264
MT-CYB	0	0.555003	0.994	0.976	0
MB21D2	4.73e-176	0.554512	0.136	0.106	1.73e-171
ZNF383	1.97e-62	0.554454	0.109	0.094	7.21e-58
ADCY9	4.62e-40	0.554142	0.104	0.092	1.69e-35
FBXO3	2.44e-149	0.554086	0.168	0.142	8.94e-145
CCDC138	2.36e-112	0.554007	0.153	0.13	8.65e-108
RRP1	6.02e-191	0.553612	0.231	0.202	2.21e-186
RCOR3	1.29e-267	0.553425	0.215	0.175	4.72e-263
PPP3CC	0	0.552864	0.527	0.453	0
STX17	3.1e-194	0.552794	0.215	0.184	1.13e-189
CUX1	0	0.552597	0.507	0.431	0
ZNF292	0	0.552469	0.645	0.524	0
AP3S2	7.79e-110	0.552258	0.148	0.126	2.85e-105
ARHGAP1	3.83e-72	0.55212	0.133	0.117	1.4e-67
CXCR4	0	0.551968	0.399	0.225	0
ZMYM4	0	0.551524	0.314	0.262	0
ISCA2	1.08e-95	0.551328	0.151	0.133	3.94e-91
ITSN2	0	0.550915	0.506	0.401	0
WWP1	0	0.550786	0.554	0.473	0
ALMS1	0	0.550549	0.27	0.22	0
CDK5RAP2	8.23e-279	0.550231	0.235	0.195	3.01e-274
FNTB	4.59e-84	0.550075	0.123	0.105	1.68e-79
PCSK7	0	0.550006	0.383	0.32	0
RASAL3	0	0.549987	0.257	0.193	0
ADH5	7.08e-288	0.549535	0.259	0.222	2.59e-283
RPS6KA5	0	0.549417	0.461	0.31	0
CRYBG3	4.4e-84	0.549011	0.105	0.087	1.61e-79
GMCL1	6.19e-262	0.548865	0.219	0.179	2.27e-257
ZNF251	1.04e-117	0.548442	0.178	0.156	3.8e-113
SLC38A9	5.22e-171	0.548365	0.198	0.168	1.91e-166
IGBP1	0	0.548303	0.366	0.321	0
TMEM179B	7.17e-286	0.548163	0.264	0.227	2.62e-281
KIAA1109	0	0.547847	0.358	0.264	0
ATXN3	8.35e-279	0.547792	0.254	0.214	3.06e-274
DENND1C	3.35e-111	0.547512	0.123	0.102	1.23e-106
ATRX	0	0.547434	0.658	0.557	0
MECP2	0	0.547272	0.428	0.339	0
CHMP3	0	0.546806	0.354	0.306	0
MRPL34	0	0.54667	0.297	0.245	0
DBNL	9.62e-234	0.546193	0.229	0.196	3.52e-229
PTK2B	9.47e-151	0.54601	0.26	0.237	3.47e-146
ANXA4	2.77e-27	0.545982	0.103	0.094	1.01e-22
MAX	0	0.545957	0.529	0.46	0
MAN1A2	0	0.545411	0.42	0.346	0
ZFAND4	3.07e-53	0.54533	0.107	0.094	1.12e-48
SMAD3	0	0.545129	0.319	0.249	0
NMRAL1	6e-110	0.544985	0.147	0.126	2.2e-105
SNHG31	3.73e-125	0.544641	0.119	0.097	1.37e-120
PHF21A	0	0.544492	0.334	0.264	0
GTF3C2	4.7e-117	0.544044	0.163	0.141	1.72e-112
FAM174C	0	0.543854	0.308	0.256	0
ZNF14	3.47e-123	0.543632	0.161	0.138	1.27e-118
APPL2	3.02e-284	0.542768	0.236	0.194	1.1e-279
ATP5PD	0	0.542753	0.451	0.387	0
NAP1L4	0	0.542547	0.644	0.499	0
DNAJC13	2.22e-128	0.542487	0.151	0.127	8.14e-124
CNST	0	0.542204	0.484	0.415	0
PTEN	0	0.539879	0.461	0.382	0
WWP2	0	0.539321	0.35	0.297	0
CCSER2	0	0.538951	0.573	0.464	0
RETREG3	4.1e-252	0.538515	0.223	0.185	1.5e-247
MPG	4.22e-163	0.538296	0.187	0.16	1.55e-158
MAGED2	1.58e-131	0.538175	0.143	0.118	5.8e-127
SURF2	3.43e-174	0.538005	0.157	0.127	1.25e-169
SMYD2	2.59e-134	0.537946	0.119	0.094	9.48e-130
CYB5A	2.17e-202	0.537754	0.155	0.121	7.94e-198
LCP2	0	0.537603	0.613	0.443	0
BAZ1A	0	0.53705	0.682	0.627	0
MICU1	4.55e-250	0.536665	0.281	0.245	1.66e-245
ABHD18	0	0.536564	0.296	0.251	0
SLC39A11	1.24e-225	0.536309	0.215	0.178	4.53e-221
GLOD4	3.2e-253	0.535667	0.231	0.194	1.17e-248
TSNAX	8.83e-197	0.535434	0.221	0.19	3.23e-192
MAD1L1	1.29e-298	0.535035	0.282	0.244	4.71e-294
NAAA	2e-165	0.534548	0.19	0.161	7.32e-161
HDAC4	0	0.534226	0.376	0.307	0
GXYLT1	1.25e-62	0.533806	0.11	0.095	4.56e-58
KCTD13	2.13e-93	0.533105	0.161	0.143	7.78e-89
EAPP	0	0.53249	0.424	0.365	0
UBL3	3.16e-261	0.532488	0.37	0.348	1.16e-256
SLC16A7	0	0.531523	0.4	0.31	0
RPS9	0	0.531198	0.99	0.979	0
PCCA	1.19e-163	0.531	0.198	0.169	4.34e-159
MACF1	0	0.5308	0.721	0.645	0
LINC00243	3.72e-167	0.530783	0.164	0.135	1.36e-162
DENND2D	0	0.53065	0.237	0.193	0
ETFB	7.68e-145	0.530577	0.203	0.18	2.81e-140
LMBRD1	0	0.530339	0.369	0.303	0
COMMD7	3.68e-193	0.53002	0.182	0.15	1.35e-188
TMEM65	0	0.529791	0.293	0.224	0
PIGBOS1	1.15e-40	0.529647	0.117	0.107	4.2e-36
KMT2A	0	0.529282	0.525	0.446	0
PPP2R5C	0	0.528546	0.639	0.471	0
SLC27A4	7.94e-118	0.528112	0.152	0.13	2.91e-113
MZT2B	0	0.527802	0.684	0.593	0
PSTPIP2	3.22e-111	0.527578	0.157	0.135	1.18e-106
BCL7C	1.07e-128	0.527553	0.2	0.178	3.92e-124
ARFRP1	3.21e-75	0.527296	0.128	0.112	1.18e-70
MFNG	7.52e-295	0.526811	0.266	0.227	2.75e-290
ELMOD3	1.39e-43	0.52668	0.117	0.105	5.08e-39
ARL16	1.37e-55	0.526595	0.107	0.094	5.03e-51
ANKRD27	5.67e-131	0.526123	0.167	0.142	2.08e-126
OPRM1	6.16e-225	0.525495	0.161	0.125	2.25e-220
SHLD1	5.49e-147	0.525385	0.235	0.211	2.01e-142
ELP4	3.8e-245	0.52509	0.292	0.256	1.39e-240
GNPAT	6.75e-111	0.524093	0.175	0.155	2.47e-106
C11orf54	8.63e-57	0.523682	0.131	0.118	3.16e-52
ADAM10	0	0.523621	0.425	0.371	0
MPRIP	0	0.523552	0.271	0.216	0
TRIM8	1.28e-49	0.523045	0.118	0.106	4.7e-45
PPWD1	8.05e-222	0.522883	0.262	0.233	2.95e-217
AC025171.1	1.49e-87	0.522793	0.122	0.104	5.44e-83
HLTF	6.59e-44	0.522641	0.101	0.09	2.41e-39
ATP9B	0	0.522469	0.524	0.448	0
PIAS1	0	0.522053	0.609	0.529	0
DPP7	0	0.522021	0.378	0.32	0
PARP14	0	0.521896	0.478	0.379	0
C17orf49	0	0.521833	0.319	0.272	0
TMEM50B	1.65e-179	0.521638	0.191	0.162	6.02e-175
ZSWIM7	3.1e-74	0.521558	0.151	0.135	1.13e-69
EIF3K	0	0.521399	0.831	0.766	0
PPP1R21	0	0.521307	0.273	0.222	0
NDUFC1	0	0.521226	0.387	0.318	0
ST3GAL2	2.18e-52	0.521114	0.137	0.125	7.99e-48
PTPRA	0	0.520952	0.522	0.443	0
C12orf65	1.9e-264	0.520151	0.257	0.22	6.96e-260
MPPE1	1.02e-49	0.520135	0.113	0.1	3.72e-45
ZNRF2	0	0.519819	0.291	0.22	0
MAP2K2	3.66e-228	0.519767	0.263	0.233	1.34e-223
GTF2H5	1.11e-164	0.519466	0.202	0.174	4.05e-160
ARID4A	0	0.519421	0.287	0.23	0
RPL7A	0	0.519191	0.993	0.978	0
USP15	0	0.519151	0.828	0.759	0
NACA	0	0.519088	0.991	0.973	0
HADHB	5.03e-233	0.518938	0.259	0.227	1.84e-228
RAC2	0	0.518793	0.525	0.425	0
PPP1R12B	8.01e-209	0.518234	0.23	0.195	2.93e-204
NBR1	6.69e-97	0.518217	0.166	0.147	2.45e-92
IDH3G	7.22e-65	0.517931	0.148	0.135	2.64e-60
NOTCH2	9.31e-272	0.517862	0.216	0.174	3.41e-267
STX7	3.77e-108	0.517842	0.148	0.126	1.38e-103
MTMR4	6.82e-79	0.517753	0.132	0.115	2.5e-74
ZNF493	3.67e-44	0.517618	0.123	0.112	1.34e-39
FCHSD2	0	0.516904	0.486	0.363	0
LINC00662	1.91e-69	0.516833	0.136	0.12	7e-65
OXNAD1	0	0.516428	0.425	0.336	0
STK4	0	0.516304	0.9	0.791	0
PDK3	1.55e-279	0.515851	0.265	0.226	5.68e-275
HSPBAP1	1.6e-54	0.515713	0.13	0.117	5.86e-50
PACC1	1.63e-58	0.514453	0.121	0.107	5.98e-54
NR2C2	4.91e-299	0.514449	0.291	0.251	1.8e-294
BRD3	5.03e-51	0.513819	0.107	0.095	1.84e-46
CLIP4	1.13e-251	0.513062	0.254	0.217	4.12e-247
CUEDC2	3.97e-27	0.513044	0.108	0.101	1.45e-22
E2F3	8.17e-299	0.512936	0.218	0.172	2.99e-294
LAPTM4B	2.96e-74	0.512824	0.176	0.16	1.08e-69
SYNRG	0	0.512428	0.426	0.37	0
EPC2	0	0.512336	0.507	0.431	0
SURF1	6.59e-112	0.512264	0.188	0.168	2.41e-107
ATP8A1	0	0.512105	0.497	0.347	0
PPIL3	4.33e-38	0.512015	0.116	0.106	1.59e-33
NR2C1	4.6e-118	0.511975	0.173	0.15	1.68e-113
ITM2B	0	0.511811	0.749	0.668	0
SFT2D1	4.81e-213	0.511164	0.191	0.157	1.76e-208
FOCAD	5.93e-179	0.510889	0.22	0.189	2.17e-174
CCNI	0	0.510463	0.76	0.681	0
CC2D1B	1.26e-57	0.510085	0.108	0.094	4.61e-53
FAM172A	0	0.510072	0.609	0.518	0
NCKAP1L	1.19e-280	0.509967	0.23	0.188	4.34e-276
PI4KA	0	0.509892	0.28	0.227	0
SPG7	0	0.509674	0.278	0.234	0
RNF126	0	0.509629	0.308	0.268	0
SETDB1	7.38e-88	0.509573	0.174	0.157	2.7e-83
AHCYL2	6.44e-191	0.509379	0.261	0.229	2.36e-186
SPPL3	0	0.50932	0.48	0.415	0
TAP2	6.08e-272	0.509244	0.269	0.233	2.22e-267
RFX3	0	0.509019	0.461	0.348	0
DRAP1	0	0.508811	0.441	0.363	0
DOCK2	0	0.508734	0.548	0.428	0
RPS23	0	0.508657	0.995	0.984	0
OTULINL	1.42e-160	0.50797	0.13	0.102	5.2e-156
C15orf61	2.55e-118	0.507861	0.165	0.142	9.33e-114
COX11	3.08e-97	0.507693	0.153	0.134	1.13e-92
NCBP2AS2	8.36e-153	0.507589	0.212	0.188	3.06e-148
MAGED1	1.01e-275	0.507421	0.285	0.243	3.71e-271
ADPRM	6.69e-36	0.506966	0.116	0.107	2.45e-31
TM7SF3	3.74e-44	0.506777	0.108	0.096	1.37e-39
TMEM109	1.42e-104	0.506556	0.174	0.155	5.21e-100
TPP1	2.16e-44	0.506488	0.113	0.102	7.9e-40
PUM2	0	0.506427	0.647	0.542	0
POLR2J3	0	0.506233	0.398	0.363	0
MPP5	7.93e-116	0.50623	0.155	0.132	2.9e-111
MED13L	0	0.505994	0.687	0.585	0
AOPEP	5.89e-98	0.505651	0.178	0.157	2.15e-93
FLYWCH2	2.68e-55	0.505564	0.122	0.109	9.8e-51
CHID1	1.45e-53	0.50493	0.11	0.097	5.32e-49
NMRK1	1.17e-283	0.504881	0.232	0.189	4.28e-279
DSTYK	1.63e-183	0.504802	0.187	0.155	5.96e-179
EID2	1.74e-40	0.504646	0.115	0.104	6.38e-36
N4BP2L2	0	0.504481	0.759	0.716	0
AP1M1	7.21e-98	0.504309	0.177	0.158	2.64e-93
PPIL2	3.84e-103	0.50396	0.173	0.153	1.4e-98
RPS16	0	0.503885	0.993	0.982	0
INSYN2B	4.46e-150	0.503739	0.151	0.123	1.63e-145
SEPTIN6	0	0.503621	0.637	0.56	0
TBC1D1	1.87e-235	0.50322	0.366	0.345	6.86e-231
ZNF302	8.7e-120	0.502948	0.222	0.203	3.18e-115
UBR3	0	0.502858	0.364	0.306	0
MANBA	5.56e-120	0.50231	0.148	0.124	2.03e-115
LPP	0	0.502238	0.437	0.382	0
TSTD1	0	0.502103	0.319	0.271	0
TRAPPC1	0	0.501938	0.332	0.266	0
SLC9A3R1	1.46e-130	0.50164	0.232	0.212	5.36e-126
COMMD3	7.81e-125	0.501274	0.196	0.174	2.86e-120
FKBP15	4.83e-61	0.501077	0.126	0.111	1.77e-56
PPARD	2.03e-95	0.50106	0.194	0.177	7.44e-91
NFRKB	6.77e-107	0.500855	0.178	0.158	2.48e-102
ILK	3.39e-98	0.500096	0.143	0.123	1.24e-93
RAPGEF6	0	0.499726	0.779	0.712	0
MSL2	0	0.499522	0.329	0.272	0
KDM3A	1.91e-182	0.499312	0.211	0.183	6.97e-178
FBXO33	1.49e-254	0.499178	0.268	0.231	5.44e-250
HNRNPH2	5.91e-168	0.498911	0.201	0.172	2.16e-163
SNRNP35	3.43e-117	0.498666	0.183	0.162	1.26e-112
ZNF107	4.85e-157	0.498365	0.214	0.187	1.78e-152
RPS25	0	0.498273	0.993	0.979	0
SGMS1	0	0.49797	0.504	0.432	0
UBXN1	0	0.49788	0.603	0.551	0
OXA1L	1.18e-59	0.497739	0.176	0.166	4.32e-55
ST3GAL3	4.63e-209	0.497691	0.232	0.196	1.7e-204
MRPL14	0	0.497431	0.266	0.217	0
TGOLN2	0	0.497375	0.406	0.339	0
ARL15	0	0.497158	0.471	0.393	0
ZNF33A	0	0.497025	0.349	0.292	0
PHC3	0	0.496996	0.56	0.482	0
BRCC3	8.76e-64	0.496718	0.121	0.106	3.21e-59
SLC27A5	5e-46	0.496629	0.112	0.1	1.83e-41
RHOT2	1.65e-51	0.496229	0.102	0.09	6.04e-47
LIX1L	3.49e-166	0.496001	0.189	0.159	1.28e-161
MRPL55	1.6e-104	0.495865	0.16	0.14	5.87e-100
MT-CO3	0	0.495775	0.998	0.991	0
SLCO3A1	0	0.495737	0.374	0.307	0
SNHG14	0	0.495729	0.506	0.449	0
DCAF5	4.38e-278	0.495568	0.308	0.273	1.6e-273
PAAF1	1.7e-14	0.49551	0.106	0.102	6.21e-10
KLF12	0	0.495275	0.575	0.436	0
MLH3	3.42e-74	0.49512	0.153	0.137	1.25e-69
ARL6IP5	0	0.49508	0.517	0.39	0
ZNF397	3.31e-20	0.494361	0.1	0.094	1.21e-15
NOA1	5.34e-47	0.49408	0.121	0.109	1.95e-42
TTC37	0	0.493313	0.313	0.268	0
IFT80	3.42e-65	0.493269	0.133	0.118	1.25e-60
EPB41L4A-AS1	0	0.492562	0.405	0.37	0
MBP	0	0.492489	0.619	0.523	0
SGPP1	6.59e-59	0.492241	0.136	0.121	2.41e-54
CYP2R1	1.73e-32	0.492049	0.102	0.093	6.35e-28
PPP3CB	0	0.49197	0.369	0.319	0
ANKRD12	0	0.4918	0.853	0.742	0
CD53	0	0.491336	0.645	0.56	0
LCOR	0	0.491315	0.431	0.353	0
SLC36A4	1.02e-124	0.4913	0.191	0.167	3.73e-120
IRAK4	1.3e-123	0.490657	0.197	0.175	4.76e-119
INPP5D	0	0.490305	0.316	0.22	0
ARID5B	0	0.489294	0.753	0.701	0
DGCR2	5.5e-178	0.488836	0.249	0.223	2.01e-173
RUNX1	0	0.488552	0.795	0.684	0
PRKCI	3.23e-138	0.488422	0.154	0.126	1.18e-133
ANKRD36B	2.21e-112	0.48796	0.122	0.1	8.11e-108
AOAH	9.81e-92	0.48782	0.162	0.138	3.59e-87
RPS11	0	0.487398	0.988	0.971	0
CLASP2	0	0.487104	0.386	0.321	0
MAPKBP1	9.91e-48	0.486847	0.115	0.103	3.63e-43
ZRSR2	2.81e-121	0.486769	0.212	0.192	1.03e-116
TUBGCP3	4.43e-160	0.486565	0.211	0.184	1.62e-155
CAMK4	0	0.485667	0.647	0.53	0
RUBCN	3.63e-71	0.485095	0.129	0.113	1.33e-66
GNB5	0	0.485083	0.17	0.125	0
RPS19	0	0.484972	0.997	0.987	0
ATP2B4	0	0.484928	0.339	0.266	0
CAB39	0	0.484829	0.552	0.494	0
VPS33A	1.13e-61	0.484685	0.172	0.16	4.14e-57
ATRAID	2.9e-196	0.484527	0.262	0.235	1.06e-191
ZNF639	6.7e-128	0.484004	0.187	0.164	2.45e-123
JADE1	6.38e-169	0.483769	0.191	0.162	2.34e-164
LAGE3	2.11e-191	0.483736	0.21	0.179	7.71e-187
SLF2	6.65e-145	0.483692	0.204	0.178	2.43e-140
HSPB1	0	0.483516	0.149	0.105	0
SP140L	0	0.483485	0.372	0.335	0
ZNF76	9.79e-26	0.48348	0.113	0.106	3.58e-21
TFCP2	0	0.483345	0.35	0.308	0
SPOCK2	0	0.482831	0.371	0.227	0
TTN	1.27e-70	0.482566	0.112	0.096	4.63e-66
CEP85L	0	0.482378	0.66	0.587	0
ANKIB1	0	0.482258	0.466	0.395	0
LONP2	0	0.482122	0.361	0.313	0
HDAC1	0	0.481797	0.338	0.302	0
ETS1	0	0.481629	0.575	0.419	0
ARHGEF6	1.23e-265	0.481445	0.292	0.255	4.52e-261
CPLANE1	1.72e-15	0.481277	0.102	0.097	6.31e-11
DCAF6	1.5e-235	0.480687	0.26	0.223	5.47e-231
RACK1	0	0.479822	0.986	0.969	0
VAMP4	2.94e-136	0.479771	0.168	0.143	1.08e-131
WDR7	0	0.479671	0.427	0.369	0
COG7	2.29e-36	0.479486	0.106	0.097	8.37e-32
BCL9	7.35e-13	0.479102	0.1	0.096	2.69e-08
ZNF253	1.6e-30	0.478858	0.118	0.11	5.85e-26
PELI2	3.31e-138	0.47871	0.17	0.142	1.21e-133
ATP8B2	9.8e-80	0.478332	0.146	0.129	3.59e-75
AIP	1.69e-305	0.4778	0.312	0.277	6.18e-301
SLC66A3	2.61e-34	0.477717	0.112	0.102	9.54e-30
GGPS1	2.52e-20	0.477433	0.101	0.095	9.23e-16
SMURF1	3.33e-282	0.477388	0.281	0.238	1.22e-277
ANKFY1	5.01e-299	0.477215	0.322	0.283	1.84e-294
PCM1	0	0.476892	0.518	0.421	0
TTC17	0	0.476674	0.685	0.606	0
USP24	0	0.47636	0.477	0.409	0
TRAPPC12	1.43e-164	0.475758	0.229	0.202	5.23e-160
GIT1	1.23e-47	0.475238	0.12	0.108	4.49e-43
FAM162A	1.14e-281	0.474725	0.306	0.27	4.18e-277
CYLD	0	0.473512	0.519	0.448	0
PLD6	4.15e-95	0.473382	0.126	0.106	1.52e-90
KAT8	2.16e-48	0.473205	0.146	0.136	7.91e-44
IFNAR1	1.42e-231	0.473081	0.268	0.235	5.2e-227
BRF1	4.49e-79	0.472564	0.13	0.113	1.64e-74
MT-ATP6	0	0.472476	0.998	0.987	0
TMEM126B	1.32e-206	0.472322	0.252	0.223	4.85e-202
PRAG1	1.49e-99	0.472223	0.171	0.149	5.46e-95
GLE1	1.31e-16	0.472073	0.115	0.111	4.78e-12
DDX17	0	0.471663	0.7	0.627	0
FXN	1.7e-180	0.471479	0.281	0.255	6.23e-176
ATP5F1D	0	0.471038	0.557	0.472	0
PTOV1	3.56e-25	0.470951	0.1	0.093	1.3e-20
POLR2E	9.75e-214	0.470826	0.262	0.231	3.57e-209
VCL	1.38e-37	0.470724	0.206	0.2	5.07e-33
CNTRL	0	0.470071	0.417	0.37	0
CEP135	3.65e-143	0.470016	0.249	0.226	1.34e-138
ATP5PO	0	0.469437	0.504	0.455	0
BLVRA	3.42e-45	0.46935	0.125	0.113	1.25e-40
UXT	0	0.468794	0.66	0.612	0
SOS1	0	0.468785	0.686	0.601	0
SH3GL1	4.12e-68	0.468743	0.143	0.128	1.51e-63
OXLD1	3.11e-49	0.468614	0.169	0.159	1.14e-44
ZNHIT1	5.99e-180	0.468279	0.23	0.201	2.19e-175
CARD19	5.14e-52	0.467664	0.16	0.148	1.88e-47
RERE	0	0.467364	0.522	0.439	0
PABPC1	0	0.466687	0.954	0.947	0
CEP83	1.37e-20	0.466625	0.365	0.383	5.01e-16
NDUFS7	1.06e-194	0.466355	0.241	0.211	3.89e-190
EZH2	0.00187518	0.465491	0.319	0.344	1
CD3E	0	0.465033	0.668	0.554	0
AC097376.3	5.61e-207	0.464837	0.253	0.218	2.05e-202
BABAM2	0	0.464285	0.483	0.421	0
ILF3-DT	1.39e-43	0.464179	0.17	0.162	5.07e-39
AC016831.5	4.64e-65	0.464152	0.319	0.32	1.7e-60
AC131571.1	2.96e-62	0.464068	0.121	0.105	1.08e-57
RPL31	0	0.464014	0.963	0.954	0
PIM1	7.58e-170	0.463917	0.356	0.344	2.77e-165
CTC1	1.5e-48	0.463762	0.12	0.108	5.5e-44
MTCH1	9.8e-249	0.463677	0.315	0.287	3.59e-244
SARM1	4.46e-42	0.463675	0.131	0.12	1.63e-37
TUBB	0	0.46349	0.405	0.316	0
ATP5IF1	0	0.462384	0.44	0.377	0
CFDP1	0	0.462312	0.395	0.344	0
COG6	6.76e-33	0.46182	0.156	0.148	2.47e-28
KLHL20	8.95e-232	0.461597	0.312	0.278	3.27e-227
ZNF700	6.86e-37	0.461277	0.102	0.092	2.51e-32
FRA10AC1	3.88e-98	0.46115	0.192	0.173	1.42e-93
STIM2	0	0.460991	0.409	0.353	0
INTS4	3.31e-81	0.460799	0.176	0.159	1.21e-76
TPGS2	3.38e-89	0.460526	0.153	0.134	1.24e-84
EXOC6	8.66e-245	0.460472	0.276	0.235	3.17e-240
NSL1	1.92e-120	0.460375	0.244	0.226	7.04e-116
TNRC6A	0	0.460272	0.527	0.458	0
BTN2A1	5.97e-26	0.460158	0.115	0.108	2.18e-21
PACSIN2	8.82e-234	0.459959	0.21	0.173	3.23e-229
LINC02649	5.56e-85	0.459951	0.195	0.176	2.03e-80
SAP130	1.48e-56	0.459899	0.163	0.15	5.43e-52
MAP3K14	1.28e-218	0.45924	0.293	0.262	4.7e-214
GNPTG	6.83e-41	0.459028	0.132	0.121	2.5e-36
LINC02325	1.35e-38	0.458964	0.108	0.097	4.92e-34
PIK3CA	3.42e-253	0.458434	0.338	0.307	1.25e-248
SRSF5	0	0.458329	0.853	0.785	0
SC5D	1e-48	0.458123	0.104	0.092	3.67e-44
RPS5	0	0.457876	0.985	0.972	0
NDUFV2	0	0.457281	0.65	0.584	0
MAU2	8.52e-89	0.456881	0.201	0.185	3.12e-84
SH3KBP1	0	0.456539	0.59	0.501	0
SFMBT2	0	0.456401	0.415	0.33	0
TXN2	7.32e-79	0.45635	0.177	0.161	2.68e-74
ATP5MC2	0	0.456045	0.781	0.701	0
NSD1	0	0.45584	0.535	0.472	0
UBE2H	0	0.455455	0.321	0.281	0
STAT6	4.31e-195	0.455159	0.276	0.249	1.58e-190
ANKRD36	0	0.454971	0.228	0.181	0
RNF113A	1.38e-51	0.454232	0.16	0.149	5.07e-47
RPL14	0	0.454122	0.995	0.983	0
TRAF2	4.61e-45	0.453638	0.116	0.104	1.69e-40
MINDY2	1.81e-85	0.453535	0.139	0.119	6.63e-81
C19orf25	4.58e-73	0.453318	0.209	0.197	1.68e-68
JAGN1	1.12e-76	0.453242	0.195	0.182	4.1e-72
ANAPC15	2.91e-36	0.453137	0.129	0.119	1.07e-31
CREBL2	7.69e-62	0.452967	0.12	0.105	2.81e-57
YEATS2	1.2e-244	0.452923	0.296	0.261	4.38e-240
TMEM14B	0	0.452915	0.548	0.496	0
WIPI2	1.68e-131	0.452492	0.224	0.202	6.13e-127
AC245014.3	1.16e-16	0.452376	0.099	0.112	4.25e-12
METTL15	1.17e-177	0.452118	0.28	0.251	4.27e-173
ZNF611	7.17e-67	0.452093	0.221	0.21	2.62e-62
ARID1A	0	0.451719	0.432	0.379	0
CYREN	4.66e-29	0.451645	0.136	0.128	1.71e-24
MT-ND4	0	0.451192	0.994	0.978	0
SWT1	4.85e-43	0.45067	0.131	0.12	1.77e-38
ZNF638	0	0.450221	0.583	0.532	0
ERMP1	1.17e-27	0.450105	0.1	0.091	4.26e-23
CAPN2	1.1e-94	0.450104	0.219	0.203	4.03e-90
RSBN1L	0	0.449601	0.452	0.394	0
HRAS	9.24e-52	0.449128	0.107	0.094	3.38e-47
AC010275.1	2.27e-97	0.448719	0.122	0.101	8.32e-93
DAPP1	9.46e-181	0.448664	0.111	0.081	3.46e-176
STK11	6.05e-55	0.448572	0.103	0.089	2.22e-50
INTS8	4.59e-84	0.448348	0.191	0.175	1.68e-79
MRE11	2.75e-69	0.448287	0.177	0.162	1.01e-64
AC006059.1	3.13e-102	0.447895	0.169	0.147	1.15e-97
EIF4E2	9.29e-182	0.447867	0.245	0.217	3.4e-177
VAV1	3.79e-229	0.44756	0.246	0.21	1.39e-224
2025-03-03	2.75e-129	0.447295	0.158	0.132	1.01e-124
CCDC82	7.65e-100	0.446993	0.198	0.179	2.8e-95
KIFAP3	1.65e-123	0.446956	0.191	0.167	6.05e-119
SELENOH	0	0.446723	0.512	0.448	0
RAP1GDS1	0	0.446509	0.519	0.445	0
ZBTB7A	1.34e-218	0.446413	0.287	0.256	4.89e-214
METTL26	9.5e-232	0.446258	0.252	0.216	3.48e-227
WDR37	8.69e-147	0.446181	0.295	0.277	3.18e-142
NARS2	1.15e-121	0.446093	0.228	0.204	4.2e-117
APPL1	1.31e-211	0.445916	0.221	0.185	4.81e-207
ZNF43	1.11e-49	0.445895	0.155	0.144	4.07e-45
ISCU	0	0.44549	0.448	0.401	0
RPUSD3	7.08e-23	0.445221	0.121	0.116	2.59e-18
ATAD2B	0	0.445145	0.379	0.334	0
ZNF235	5.15e-28	0.445025	0.108	0.099	1.89e-23
PRRC2B	0	0.445013	0.598	0.521	0
PCMTD1	0	0.444328	0.341	0.299	0
VPS54	7.91e-173	0.443806	0.267	0.238	2.9e-168
DIP2B	0	0.443673	0.583	0.52	0
AC002463.1	2.24e-154	0.443476	0.226	0.198	8.19e-150
DERA	1.42e-16	0.443161	0.106	0.101	5.2e-12
PIGC	8.56e-22	0.44284	0.14	0.136	3.13e-17
RC3H2	4.82e-203	0.442771	0.301	0.273	1.77e-198
FAM89B	6.13e-70	0.442566	0.15	0.133	2.24e-65
ESYT1	7.61e-56	0.442265	0.144	0.131	2.79e-51
ZNF394	2.16e-130	0.442247	0.239	0.22	7.91e-126
RFX3-AS1	2.46e-59	0.442035	0.179	0.165	8.99e-55
GATAD2B	0	0.441934	0.569	0.486	0
SUCLG1	1.38e-200	0.441887	0.245	0.214	5.06e-196
ANAPC10	5.56e-56	0.441643	0.188	0.176	2.04e-51
YIPF4	6.64e-187	0.441601	0.316	0.296	2.43e-182
RPL9	0	0.440612	0.993	0.982	0
UPF3A	9.63e-198	0.440553	0.303	0.277	3.52e-193
MFSD14C	0	0.440501	0.403	0.363	0
NDUFS2	3.04e-147	0.440485	0.272	0.255	1.11e-142
TRRAP	0	0.44017	0.406	0.365	0
SCP2	6.67e-142	0.439914	0.251	0.228	2.44e-137
RNF216	0	0.439572	0.521	0.469	0
ZNF91	1.14e-194	0.439291	0.319	0.297	4.17e-190
C12orf4	3.24e-53	0.439215	0.151	0.138	1.19e-48
MTFMT	4.11e-18	0.439118	0.11	0.105	1.5e-13
UBR2	0	0.43909	0.482	0.427	0
RSF1	0	0.439064	0.632	0.57	0
LINC00667	1.87e-32	0.43903	0.154	0.147	6.85e-28
CLEC16A	2.67e-247	0.438991	0.297	0.261	9.77e-243
PSME2	0	0.438696	0.61	0.588	0
PDE6D	7.83e-36	0.438542	0.165	0.157	2.86e-31
SPATA5	0	0.437967	0.4	0.346	0
CHIC1	3.19e-51	0.437794	0.134	0.121	1.17e-46
SLC35A1	5.55e-68	0.437652	0.157	0.141	2.03e-63
FBXO9	3.22e-85	0.43765	0.194	0.177	1.18e-80
TXNL4A	0	0.43747	0.44	0.386	0
MTRF1	1.22e-12	0.437402	0.103	0.099	4.47e-08
ZMYM2	0	0.437257	0.486	0.419	0
DPP8	3.27e-154	0.437209	0.291	0.272	1.2e-149
TMTC2	3.48e-101	0.437074	0.179	0.156	1.27e-96
WARS2-AS1	3.19e-13	0.436522	0.164	0.163	1.17e-08
RNF168	0	0.436479	0.323	0.278	0
GTF2E2	1.65e-222	0.436384	0.274	0.24	6.05e-218
TMEM160	2.62e-191	0.436162	0.265	0.236	9.61e-187
CEP68	6.27e-74	0.43612	0.196	0.182	2.3e-69
TSR2	2.29e-100	0.43612	0.21	0.193	8.38e-96
PIGN	4.08e-56	0.436067	0.183	0.17	1.49e-51
MAT2B	1.21e-188	0.436034	0.268	0.24	4.43e-184
GIGYF1	3.92e-63	0.435931	0.144	0.129	1.43e-58
PNKD	5.76e-39	0.435833	0.149	0.14	2.11e-34
COPS7B	3.73e-26	0.435511	0.126	0.119	1.37e-21
STX16	2.97e-262	0.435139	0.325	0.295	1.09e-257
PBXIP1	0	0.435106	0.262	0.166	0
SGK3	6.91e-229	0.435069	0.347	0.32	2.53e-224
LPAR6	0	0.434822	0.242	0.175	0
SPEF2	3.21e-21	0.434627	0.115	0.108	1.17e-16
C9orf85	8.15e-46	0.434198	0.166	0.155	2.98e-41
MPP7	0	0.434	0.276	0.211	0
RREB1	2.59e-200	0.433971	0.269	0.238	9.47e-196
AK3	2.31e-76	0.433949	0.182	0.166	8.46e-72
ZDHHC20	0	0.433433	0.422	0.371	0
MLLT6	0	0.433401	0.373	0.325	0
COP1	0	0.433155	0.675	0.602	0
NUDCD3	3.75e-204	0.432286	0.314	0.288	1.37e-199
ARPC1B	0	0.432051	0.525	0.417	0
TARSL2	1.24e-115	0.431806	0.219	0.198	4.56e-111
METTL4	4.22e-30	0.431461	0.148	0.141	1.54e-25
SHPRH	1.27e-261	0.431192	0.339	0.305	4.64e-257
RNF38	0	0.431141	0.483	0.438	0
PCBD2	9.57e-57	0.430994	0.158	0.144	3.5e-52
GGA1	7.24e-64	0.430936	0.187	0.175	2.65e-59
DDX19B	3.11e-06	0.430671	0.107	0.106	0.114
MORF4L1	0	0.430598	0.603	0.503	0
UBA6-AS1	0.292527	0.430469	0.103	0.106	1
SERPINB6	0.00476698	0.430202	0.1	0.101	1
ZNF609	0	0.430071	0.505	0.453	0
BCL2	0	0.429824	0.649	0.646	0
SLC23A2	2.76e-234	0.429648	0.278	0.242	1.01e-229
RALGPS2	1.33e-266	0.429377	0.134	0.095	4.86e-262
DNAJC5	2.46e-125	0.429349	0.21	0.187	8.99e-121
EEF1A1	0	0.428994	0.998	0.995	0
MSL1	5.83e-59	0.428791	0.156	0.142	2.14e-54
KAT6A	0	0.428757	0.751	0.68	0
NDE1	2.29e-109	0.428228	0.23	0.213	8.38e-105
STMN1	1.18e-111	0.428176	0.21	0.189	4.33e-107
R3HDM4	7.96e-158	0.42817	0.243	0.218	2.91e-153
SRBD1	1.39e-72	0.427655	0.228	0.215	5.09e-68
TPST2	1.47e-23	0.427472	0.165	0.161	5.38e-19
AC068724.3	1.64e-67	0.427267	0.232	0.224	5.99e-63
CPEB3	5.14e-45	0.427239	0.121	0.108	1.88e-40
EXOC3	1.7e-50	0.426612	0.127	0.114	6.21e-46
PRPF6	2.22e-288	0.425999	0.334	0.3	8.12e-284
B3GAT3	5.78e-56	0.425931	0.162	0.149	2.11e-51
P2RY10	3.59e-282	0.425917	0.212	0.166	1.32e-277
MAVS	2.08e-30	0.425756	0.12	0.112	7.6e-26
KRCC1	5.19e-87	0.425663	0.186	0.167	1.9e-82
PI4KB	1.34e-28	0.425631	0.142	0.135	4.89e-24
XPO6	0	0.425576	0.483	0.433	0
DEPDC5	5.41e-23	0.425494	0.139	0.133	1.98e-18
HAUS1	8.29e-25	0.425378	0.134	0.127	3.03e-20
ZNF585A	2.17e-11	0.425305	0.124	0.122	7.95e-07
CENPV	6.79e-21	0.424694	0.239	0.244	2.48e-16
NDUFV2-AS1	3.42e-45	0.424691	0.145	0.133	1.25e-40
NCOA3	0	0.424367	0.69	0.628	0
BLOC1S5	2e-38	0.423691	0.133	0.123	7.32e-34
CIAO1	8.53e-220	0.42341	0.3	0.272	3.12e-215
SNX3	0	0.423222	0.385	0.336	0
TNKS	0	0.422929	0.417	0.378	0
FAM193A	6.3e-286	0.422708	0.344	0.31	2.31e-281
SQOR	1.06e-86	0.422563	0.157	0.137	3.88e-82
AC004687.1	4.14e-34	0.422308	0.283	0.288	1.52e-29
GUK1	0	0.422249	0.515	0.418	0
HCST	9.7e-274	0.422104	0.294	0.249	3.55e-269
STAG2	0	0.422082	0.629	0.57	0
APC	1.33e-132	0.422073	0.271	0.249	4.89e-128
WASF2	0	0.421976	0.494	0.471	0
RDH11	3.59e-63	0.421937	0.176	0.163	1.32e-58
AIFM1	9.49e-22	0.421635	0.116	0.109	3.48e-17
HPF1	3.81e-59	0.421463	0.145	0.131	1.39e-54
STX12	1.01e-109	0.421457	0.24	0.22	3.69e-105
ANKRD13A	2.21e-66	0.421368	0.161	0.146	8.08e-62
ZNF766	5.09e-59	0.420978	0.211	0.202	1.86e-54
SELENOO	1.62e-65	0.420807	0.181	0.168	5.93e-61
DCTN3	1.68e-65	0.420757	0.187	0.174	6.14e-61
MKNK2	9.74e-42	0.420743	0.122	0.111	3.57e-37
TMEM41B	6.93e-220	0.420496	0.325	0.296	2.54e-215
AL645568.1	2.89e-134	0.420443	0.164	0.136	1.06e-129
TRIOBP	2.09e-12	0.419852	0.104	0.101	7.66e-08
DNHD1	3.43e-128	0.419832	0.249	0.227	1.26e-123
LSM4	1.46e-244	0.419811	0.309	0.277	5.33e-240
CCNDBP1	5.88e-69	0.419762	0.218	0.207	2.15e-64
VPS26C	6.1e-77	0.41976	0.21	0.196	2.23e-72
SMAD2	0	0.419743	0.421	0.365	0
NLRC3	0	0.419671	0.254	0.159	0
MTAP	0	0.419329	0.435	0.383	0
PPP1R13B	3.5e-49	0.419227	0.136	0.123	1.28e-44
COA5	2.57e-25	0.419104	0.146	0.141	9.42e-21
CA5B	4.09e-91	0.419037	0.207	0.19	1.5e-86
NAPA	1.29e-147	0.419014	0.207	0.181	4.74e-143
TOB1	1.3e-42	0.418936	0.14	0.13	4.76e-38
UFSP2	3.01e-22	0.418893	0.131	0.126	1.1e-17
IDE	2.22e-51	0.418661	0.166	0.154	8.13e-47
CLCN3	1.4e-125	0.418338	0.207	0.182	5.13e-121
LMNB1	2.95e-124	0.418108	0.147	0.122	1.08e-119
RAD51C	2.67e-25	0.417954	0.122	0.114	9.77e-21
NBN	1.31e-130	0.417859	0.222	0.198	4.8e-126
MPHOSPH9	5.65e-152	0.417786	0.274	0.252	2.07e-147
TRAPPC2	1.27e-34	0.417699	0.154	0.146	4.66e-30
MTMR10	3.7e-24	0.41754	0.114	0.107	1.35e-19
AP003086.1	1.97e-51	0.417426	0.136	0.122	7.2e-47
ETV6	0	0.416916	0.522	0.45	0
TUBGCP2	5.06e-64	0.415685	0.181	0.168	1.85e-59
EIF3G	0	0.41543	0.713	0.677	0
B2M	0	0.415381	0.999	0.996	0
TRBC2	0	0.414747	0.778	0.705	0
NKG7	1.26e-144	0.414601	0.139	0.178	4.6e-140
STK25	5.5e-20	0.414502	0.1	0.093	2.01e-15
EPS15L1	8.61e-91	0.414471	0.231	0.217	3.15e-86
POLG2	5.3e-47	0.414306	0.165	0.155	1.94e-42
ARID3B	5.88e-107	0.414133	0.171	0.148	2.15e-102
TAF4B	4.04e-217	0.414063	0.361	0.334	1.48e-212
ATRN	1.01e-88	0.41392	0.233	0.214	3.7e-84
COMT	1.88e-112	0.413866	0.203	0.181	6.86e-108
ANKRD36C	8.62e-210	0.413846	0.176	0.14	3.16e-205
FBXL5	4.62e-156	0.413678	0.3	0.278	1.69e-151
PHF11	0	0.413647	0.502	0.47	0
NFU1	2.91e-20	0.413546	0.128	0.123	1.07e-15
NCOA1	0	0.413223	0.572	0.494	0
LENG8	2.94e-102	0.413043	0.198	0.18	1.07e-97
ARID1B	0	0.41299	0.822	0.741	0
DROSHA	9.7e-36	0.412891	0.146	0.136	3.55e-31
NUBP2	1.31e-30	0.412868	0.149	0.142	4.78e-26
NEDD8	0	0.412618	0.523	0.463	0
HERC1	0	0.412201	0.555	0.437	0
ICE2	2.14e-130	0.412141	0.259	0.237	7.82e-126
PAGR1	2.66e-44	0.412023	0.148	0.137	9.72e-40
ESD	2.04e-220	0.411774	0.282	0.25	7.45e-216
URGCP	3.06e-80	0.411644	0.241	0.228	1.12e-75
UCKL1	4.84e-22	0.411406	0.1	0.093	1.77e-17
CAPN7	8.96e-157	0.4111	0.294	0.272	3.28e-152
UCP2	4.54e-138	0.410971	0.204	0.179	1.66e-133
ACAT1	1.16e-182	0.410896	0.34	0.321	4.25e-178
SWI5	1.24e-06	0.41059	0.112	0.111	0.0453669
TRIM73	8.37e-18	0.410564	0.13	0.126	3.06e-13
FAXDC2	1.02e-45	0.41051	0.103	0.09	3.72e-41
RSAD1	9.47e-18	0.410436	0.107	0.102	3.47e-13
CLASP1	0	0.410411	0.459	0.4	0
PSEN1	1.17e-182	0.410215	0.279	0.25	4.27e-178
DAZAP2	0	0.410146	0.506	0.474	0
RPA2	1.48e-166	0.409933	0.293	0.272	5.42e-162
OGDH	7.45e-180	0.409798	0.35	0.334	2.73e-175
AL354733.3	3.49e-19	0.40899	0.158	0.155	1.28e-14
HEBP2	1.2e-129	0.408961	0.16	0.133	4.37e-125
SLC25A28	3.13e-11	0.4089	0.111	0.109	1.15e-06
XPO7	6.87e-85	0.408213	0.223	0.207	2.52e-80
NDUFV1	3.05e-90	0.40752	0.236	0.225	1.12e-85
RABGAP1L	0	0.407333	0.809	0.749	0
KNOP1	1.67e-37	0.407114	0.126	0.115	6.12e-33
ZNF506	5.56e-117	0.406184	0.309	0.301	2.03e-112
RRM1	1.57e-24	0.406167	0.13	0.124	5.76e-20
CERS4	0.998083	0.405881	0.104	0.109	1
HECTD4	4.71e-176	0.40585	0.298	0.27	1.72e-171
MTHFD2L	1.21e-14	0.405265	0.132	0.128	4.41e-10
R3HDM1	0	0.405233	0.45	0.388	0
OOEP	1.78e-76	0.404925	0.214	0.201	6.51e-72
AP3B1	0	0.40488	0.52	0.454	0
PLP2	4.31e-176	0.404822	0.345	0.325	1.58e-171
CMTR1	7.6e-13	0.40426	0.117	0.114	2.78e-08
SNHG9	2.58e-34	0.404023	0.217	0.215	9.45e-30
TPGS1	1.62e-18	0.403973	0.122	0.117	5.93e-14
PITPNC1	0	0.403812	0.649	0.487	0
CCDC85B	0	0.403649	0.466	0.43	0
EBP	6.91e-31	0.403552	0.119	0.11	2.53e-26
RGS19	4.63e-50	0.403545	0.145	0.132	1.7e-45
CLIP1	0	0.403285	0.411	0.359	0
CDYL	5.38e-306	0.403279	0.294	0.248	1.97e-301
BABAM1	5.19e-76	0.402887	0.233	0.223	1.9e-71
LANCL1	2.5e-16	0.402565	0.138	0.134	9.14e-12
XPA	3.7e-107	0.402457	0.255	0.24	1.35e-102
ITPR3	3.81e-56	0.402412	0.107	0.093	1.4e-51
MRPL43	5.06e-68	0.402371	0.222	0.212	1.85e-63
RTTN	3.62e-53	0.402359	0.179	0.167	1.33e-48
IDNK	3.79e-17	0.402247	0.109	0.103	1.39e-12
NDUFB5	6.38e-82	0.402225	0.239	0.229	2.34e-77
TBC1D22A	0	0.402216	0.648	0.59	0
MGST3	1.3e-286	0.402018	0.31	0.27	4.76e-282
NHEJ1	7.6e-25	0.40181	0.104	0.095	2.78e-20
SETD1B	1.26e-57	0.401667	0.133	0.118	4.63e-53
SVIP	9.78e-285	0.401632	0.331	0.291	3.58e-280
IDH3B	5.59e-37	0.401421	0.177	0.171	2.05e-32
NIFK-AS1	0.841545	0.40129	0.125	0.131	1
CASP2	4.79e-47	0.401158	0.141	0.129	1.75e-42
SYMPK	6.73e-146	0.401154	0.266	0.244	2.47e-141
HADHA	0	0.400933	0.383	0.347	0
MED14	1.47e-59	0.400817	0.149	0.135	5.39e-55
FAU	0	0.400331	0.993	0.978	0
SLC10A7	4.48e-49	0.400192	0.152	0.138	1.64e-44
AASDH	3.37e-15	0.400133	0.114	0.11	1.23e-10
DUS1L	1.5e-111	0.399973	0.294	0.285	5.49e-107
DAXX	1.51e-43	0.399905	0.175	0.166	5.54e-39
CDC42SE1	1.27e-210	0.399719	0.328	0.304	4.64e-206
ZNF83	1.23e-83	0.399706	0.278	0.269	4.5e-79
ZNF451-AS1	6.24e-28	0.399606	0.123	0.114	2.28e-23
ARL6IP6	8.57e-48	0.39942	0.173	0.162	3.14e-43
MRPS34	0	0.399033	0.373	0.338	0
RIPK2	2.59e-36	0.398968	0.104	0.093	9.46e-32
TMEM203	7.78e-29	0.398787	0.161	0.155	2.85e-24
ACADM	9.25e-56	0.39869	0.166	0.153	3.39e-51
ERCC6L2	1.92e-153	0.398478	0.31	0.29	7.04e-149
CTCF	5.27e-216	0.398407	0.39	0.373	1.93e-211
RIC8B	1.08e-20	0.39757	0.144	0.138	3.95e-16
GPI	5.98e-193	0.397198	0.299	0.271	2.19e-188
BEX2	7.8e-162	0.396687	0.238	0.209	2.86e-157
FDPS	3.78e-121	0.396406	0.248	0.23	1.38e-116
SUPT3H	0	0.396233	0.463	0.397	0
OGA	0	0.396223	0.447	0.4	0
UQCR10	0	0.396047	0.565	0.512	0
FARS2	0	0.395683	0.517	0.456	0
ARNT	1.73e-37	0.395188	0.164	0.155	6.32e-33
NELFB	3.08e-26	0.395141	0.126	0.119	1.13e-21
ATF7IP2	0	0.395079	0.343	0.294	0
MT-ND1	0	0.394795	0.984	0.954	0
CYBA	0	0.39449	0.598	0.484	0
PIN1	1.29e-85	0.394321	0.227	0.213	4.72e-81
CXXC1	3.36e-07	0.394002	0.1	0.098	0.012286
MMP25-AS1	1.57e-94	0.393948	0.12	0.099	5.73e-90
MYCBP2-AS1	9.47e-186	0.393862	0.239	0.206	3.47e-181
[truncated: 1,822 more rows]
