# Supplementary material for: Single-cell characterization of the gastrointestinal HIV reservoir reveals heterogeneous cellular phenotypes
Source: J Clin Invest. 2025 Dec 23;136(4):e196536. doi: 10.1172/JCI196536 (PMC12904708; doi:10.1172/JCI196536)
Supplement: Supplemental table 5 [file jci-136-196536-s112.xlsx]

## Sheet: MSigDB_Hallmark_2020_table-9
Term	Overlap	P-value	Adjusted P-value	Old P-value	Old Adjusted P-value	Odds Ratio	Combined Score	Genes
TNF-alpha Signaling via NF-kB	60/200	6.599e-48	3.2995e-46	0	0	18.8571	2048.59	BTG3;BTG2;CDKN1A;CD83;CSF2;CSF1;TNFAIP3;IRS2;AREG;TNF;SAT1;ETS2;ICAM1;CCND1;ZC3H12A;NAMPT;PMEPA1;MAP3K8;PHLDA2;PHLDA1;IER3;DUSP4;KDM6B;KLF10;TGIF1;DUSP5;DUSP2;FOS;GEM;RHOB;IL23A;TRIB1;ATF3;BIRC3;PTGER4;PPP1R15A;SDC4;NFIL3;CCL4;STAT5A;JUN;EGR2;GADD45B;GADD45A;TIPARP;CCL20;TNFRSF9;LIF;FOSL2;NFKBIA;NR4A2;NR4A1;RCAN1;NR4A3;ID2;BHLHE40;REL;TRIP10;TNFSF9;FOSB
IL-2/STAT5 Signaling	31/199	3.38369e-16	8.45922e-15	0	0	7.606	270.944	ABCB1;CD83;CSF2;CSF1;RGS16;FURIN;SLC1A5;ITGAE;NT5E;ALCAM;NFIL3;PLAGL1;NCS1;NFKBIZ;LRIG1;CTLA4;MAP3K8;PHLDA1;IL10;GADD45B;TNFRSF9;TNFRSF18;LIF;EMP1;RHOB;MAPKAPK2;BHLHE40;IL2RB;GALM;IL18R1;BCL2L1
Inflammatory Response	25/200	3.85315e-11	6.42191e-10	0	0	5.81203	139.37	PTGER4;CDKN1A;BTG2;CXCL8;CSF1;CD82;RGS16;CXCR6;SLC7A1;ICAM1;IL18RAP;RGS1;IRAK2;NAMPT;TIMP1;SLAMF1;IL10;IL1R1;CCL20;TNFRSF9;LIF;NFKBIA;IL2RB;TNFSF9;IL18R1
Apoptosis	21/161	6.48662e-10	8.10828e-09	0	0	6.06263	128.262	BTG3;JUN;CDKN1A;BTG2;GADD45B;GADD45A;EMP1;PLAT;FASLG;TNF;SAT1;RHOB;DNAJC3;CCND1;LMNA;PMAIP1;TIMP1;ATF3;IER3;BCL2L1;BIRC3
p53 Pathway	21/200	3.30038e-08	3.30038e-07	0	0	4.73217	81.5194	PPP1R15A;JUN;CDKN1A;BTG2;CD82;GADD45A;VDR;RGS16;LIF;PDGFA;ABAT;FOS;SAT1;ZFP36L1;SEC61A1;TRAF4;PERP;TNFSF9;ATF3;IER3;SLC19A2
Estrogen Response Early	20/200	1.57117e-07	1.12226e-06	0	0	4.47222	70.0631	KCNK5;KLF10;MAST4;TIPARP;SIAH2;DYNLT3;ABAT;SLC1A4;FOS;AREG;SLC7A5;CCND1;BHLHE40;LRIG1;RBBP8;PMAIP1;RRP12;NBL1;SLC27A2;SLC19A2
mTORC1 Signaling	20/200	1.57117e-07	1.12226e-06	0	0	4.47222	70.0631	PPP1R15A;STARD4;CDKN1A;BTG2;TFRC;GOT1;HMGCS1;SHMT2;INSIG1;IFRD1;SLC1A4;SLC1A5;SLC7A5;UFM1;NFIL3;MTHFD2;PRDX1;NAMPT;BHLHE40;BCAT1
UV Response Up	17/158	4.74586e-07	2.96616e-06	0	0	4.83243	70.3642	BTG3;BTG2;ABCB1;TFRC;CEBPG;RAB27A;FURIN;FOS;HSPA13;ICAM1;RHOB;NFKBIA;NR4A1;PPP1R2;FOSB;SLC25A4;ATF3
Allograft Rejection	19/200	7.07977e-07	3.9332e-06	0	0	4.21614	59.7041	IL10;SRGN;DYRK3;CSF1;GCNT1;CRTAM;LIF;GZMB;FASLG;TNF;IL2;ICAM1;IL18RAP;IFNG;CCL4;IL2RB;ST8SIA4;TIMP1;BCAT1
Androgen Response	13/100	1.24989e-06	6.24945e-06	0	0	5.95645	80.9628	HMGCS1;INSIG1;UAP1;SAT1;UBE2J1;SPCS3;MAF;CCND1;SMS;PMEPA1;DNAJB9;RRP12;SEC24D
KRAS Signaling Up	18/200	3.01297e-06	1.36953e-05	0	0	3.96384	50.3907	PPP1R15A;ABCB1;CSF2;CCL20;RGS16;USP12;LIF;EMP1;TNFAIP3;PLAT;DUSP6;GADD45G;IL1RL2;KIF5C;ID2;TRIB1;EVI5;BIRC3
Hypoxia	17/200	1.2081e-05	5.03374e-05	0	0	3.71527	42.0713	PPP1R15A;JUN;CDKN1A;SDC4;ANXA2;TIPARP;SIAH2;TNFAIP3;IRS2;FOS;RBPJ;FOSL2;NFIL3;BHLHE40;PAM;ATF3;IER3
Estrogen Response Late	16/200	4.55192e-05	0.000175074	0	0	3.47036	34.6944	KCNK5;BTG3;DUSP2;SIAH2;DYNLT3;SLC1A4;FOS;AREG;SLC7A5;UGDH;CCND1;ID2;PERP;RBBP8;NBL1;SLC27A2
Unfolded Protein Response	11/113	0.00012503	0.000446535	0	0	4.278	38.4462	DNAJC3;SLC7A5;SPCS3;MTHFD2;CEBPG;NABP1;DNAJB9;SLC1A4;HYOU1;CHAC1;ATF3
Epithelial Mesenchymal Transition	15/200	0.000160698	0.00053566	0	0	3.22903	28.2088	JUN;CXCL8;SERPINE2;SDC4;GADD45B;GADD45A;TNFAIP3;AREG;SAT1;GEM;RHOB;NT5E;ID2;PMEPA1;TIMP1
Cholesterol Homeostasis	1974-08-01	0.000511956	0.00159986	0	0	4.78788	36.2791	STARD4;ALCAM;HMGCS1;NFIL3;GLDC;ANXA5;CPEB2;ATF3
TGF-beta Signaling	1954-06-01	0.00221502	0.00651476	0	0	4.92206	30.0861	TGIF1;KLF10;PPP1R15A;ID2;PMEPA1;FURIN
IL-6/JAK/STAT3 Signaling	1987-07-01	0.00612309	0.0170086	0	0	3.44675	17.5636	JUN;CSF2;CSF1;IL1R1;MAP3K8;TNF;IL18R1
heme Metabolism	11/200	0.012147	0.0319659	0	0	2.29841	10.1375	SDCBP;BTG2;ARHGEF12;TFRC;SMOX;RNF19A;ACSL6;TOP1;TENT5C;NUDT4;AGPAT4
Interferon Gamma Response	10/200	0.0293085	0.0697821	0	0	2.07411	7.32137	NFKBIA;CDKN1A;MTHFD2;NAMPT;IL2RB;ST8SIA4;SLAMF7;TNFAIP3;XCL1;ICAM1
Xenobiotic Metabolism	10/200	0.0293085	0.0697821	0	0	2.07411	7.32137	UGDH;IL1R1;SHMT2;SMOX;ID2;SSR3;MAN1A1;SLC1A5;BCAT1;ETS2
Complement	9/200	0.0646448	0.140532	0	0	1.85305	5.07522	DUSP5;CTSL;ANXA5;TNFAIP3;GZMB;PLAT;TIMP1;DUSP6;HSPA1A
Glycolysis	9/200	0.0646448	0.140532	0	0	1.85305	5.07522	GMPPB;NT5E;CHPF;GOT1;PGAM1;GPR87;IRS2;PAM;IER3
Protein Secretion	1996-04-01	0.219348	0.435524	0	0	1.70126	2.58098	GNAS;ARFGAP3;SEC24D;PAM
Angiogenesis	1936-02-01	0.226987	0.435524	0	0	2.29931	3.40957	PDGFA;TIMP1
Adipogenesis	7/200	0.235183	0.435524	0	0	1.42039	2.05586	STAT5A;GADD45A;NABP1;DNAJB9;PIM3;SLC1A5;HIBCH
KRAS Signaling Dn	7/200	0.235183	0.435524	0	0	1.42039	2.05586	NR4A2;BTG2;TG;IFNG;ENTPD7;PDCD1;TENT5C
Pperoxisome	4/104	0.262631	0.454217	0	0	1.56452	2.09177	ABCB1;PRDX1;SLC27A2;SLC25A4
Coagulation	5/138	0.263446	0.454217	0	0	1.47087	1.96201	ARF4;PLAT;FURIN;TIMP1;DUSP6
UV Response Dn	5/144	0.292277	0.486208	0	0	1.40695	1.73062	ANXA2;INSIG1;BHLHE40;GCNT1;SLC7A1
Apical Surface	1944-02-01	0.301449	0.486208	0	0	1.86059	2.23113	CD160;IL2RB
Fatty Acid Metabolism	5/158	0.3612	0.564375	0	0	1.27728	1.30069	UGDH;HSPH1;HMGCS1;SMS;HIBCH
G2-M Checkpoint	6/200	0.384005	0.581826	0	0	1.20869	1.15684	SLC7A5;PTTG1;CCND1;CKS2;TOP1;SLC7A1
Myc Targets V2	1958-02-01	0.427449	0.628602	0	0	1.39443	1.18516	DUSP2;RRP12
PI3K/AKT/mTOR Signaling	3/105	0.490201	0.700287	0	0	1.14795	0.818417	CDKN1A;FASLG;PLCB1
DNA Repair	4/150	0.518766	0.720509	0	0	1.06905	0.701616	SDCBP;SEC61A1;TAF13;REV3L
Notch Signaling	1932-01-01	0.5555	0.740264	0	0	1.25858	0.739904	CCND1
E2F Targets	5/200	0.5626	0.740264	0	0	1	0.575186	CDKN1A;TFRC;PTTG1;MTHFD2;CKS2
Hedgehog Signaling	1936-01-01	0.59838	0.767153	0	0	1.11451	0.572337	ETS2
Pancreas Beta Cells	1940-01-01	0.63713	0.796413	0	0	1	0.450781	VDR
Wnt-beta Catenin Signaling	1942-01-01	0.655083	0.798881	0	0	0.951122	0.402318	RBPJ
Reactive Oxygen Species Pathway	1949-01-01	0.711217	0.840826	0	0	0.812124	0.276754	PRDX1
Myogenesis	4/200	0.739926	0.840826	0	0	0.794273	0.239238	CDKN1A;GADD45B;IFRD1;BHLHE40
Apical Junction	4/200	0.739926	0.840826	0	0	0.794273	0.239238	INSIG1;CTNNA1;NECTIN3;ICAM1
Bile Acid Metabolism	2/112	0.773641	0.859601	0	0	0.707923	0.181687	NEDD4;SLC27A2
Oxidative Phosphorylation	3/200	0.879775	0.956277	0	0	0.591457	0.0757594	GLUD1;ATP1B1;SLC25A4
Interferon Alpha Response	1997-01-01	0.914719	0.973105	0	0	0.40506	0.0361066	CSF1
Myc Targets V1	2/200	0.961906	0.987344	0	0	0.391505	0.0152055	GLO1;IFRD1
Spermatogenesis	1/135	0.967597	0.987344	0	0	0.289624	0.0095402	CCT6B
Mitotic Spindle	1/199	0.993675	0.993675	0	0	0.19536	0.00123953	ARHGEF12
