# Supplementary material for: Single-cell characterization of the gastrointestinal HIV reservoir reveals heterogeneous cellular phenotypes
Source: J Clin Invest. 2025 Dec 23;136(4):e196536. doi: 10.1172/JCI196536 (PMC12904708; doi:10.1172/JCI196536)
Supplement: Supplemental table 6 [file jci-136-196536-s113.xlsx]

## Sheet: MSigDB_Hallmark_2020_table-8
Term	Overlap	P-value	Adjusted P-value	Old P-value	Old Adjusted P-value	Odds Ratio	Combined Score	Genes
Interferon Alpha Response	29/97	1.41104e-23	5.78526e-22	0	0	17.5949	925.756	IFITM1;SAMD9L;SAMD9;UBE2L6;TMEM140;DDX60;IFIT3;IFI44L;IFIH1;TRIM5;EPSTI1;GBP4;HERC6;CD74;RSAD2;SP110;MX1;IFI44;EIF2AK2;PARP9;PARP12;PSMB8;PSMB9;SELL;PSME1;TXNIP;CD47;IRF9;LY6E
Interferon Gamma Response	38/200	9.76227e-23	2.00127e-21	0	0	9.81834	497.603	SAMD9L;EIF4E3;MVP;NLRC5;UBE2L6;DDX60;SAMHD1;IFIT3;IFI44L;PSMB10;IFIH1;EPSTI1;ITGB7;GBP4;HERC6;CD74;RSAD2;SP110;STAT1;DDX58;IL10RA;MX2;MX1;EIF2AK2;IFI44;PARP12;PSMB8;PSMB9;TAPBP;OAS2;PSME1;TXNIP;PTPN6;XAF1;VAMP5;HLA-DRB1;IRF9;LY6E
Allograft Rejection	20/200	1.57117e-07	2.14727e-06	0	0	4.47222	70.0631	ITK;CD74;FYB1;STAT1;TRAT1;IFNGR2;ITGB2;IL16;ITGAL;CTSS;PSMB10;ACVR2A;TAPBP;CCND3;CD4;LCK;PTPN6;CD47;LTB;CD247
IL-2/STAT5 Signaling	12/199	0.00444558	0.0379295	0	0	2.53962	13.7542	TIAM1;CCND3;CISH;SELL;IL10RA;FLT3LG;ITGA6;LTB;DHRS3;GBP4;IGF1R;TTC39B
KRAS Signaling Up	12/200	0.00462555	0.0379295	0	0	2.52599	13.5801	ST6GAL1;MAP3K1;GYPC;IL10RA;ITGB2;LAPTM5;CD37;GLRX;IKZF1;CTSS;PSMB8;SDCCAG8
Mitotic Spindle	11/199	0.0117334	0.0622536	0	0	2.31075	10.272	BCR;TIAM1;SUN2;BIN1;PXN;TUBD1;RASAL2;SEPTIN9;SPTBN1;TUBA4A;ARHGAP4
Estrogen Response Early	11/200	0.012147	0.0622536	0	0	2.29841	10.1375	TIAM1;SVIL;FCMR;BCL11B;CISH;SH3BP5;ADD3;DHRS3;AFF1;IGF1R;FKBP5
Inflammatory Response	11/200	0.012147	0.0622536	0	0	2.29841	10.1375	IFITM1;SELL;LCK;IFNGR2;IL10RA;EIF2AK2;CCR7;ACVR2A;PIK3R5;LY6E;TAPBP
Apoptosis	9/161	0.0201369	0.0917346	0	0	2.33321	9.11165	TGFBR3;BNIP3L;DPYD;LEF1;TXNIP;TSPO;ENO2;PTK2;CDC25B
UV Response Dn	8/144	0.0284754	0.109241	0	0	2.31516	8.239	TGFBR3;INPP4B;DBP;PIK3CD;ADD3;ACVR2A;IGF1R;SYNE1
Apical Junction	10/200	0.0293085	0.109241	0	0	2.07411	7.32137	CNN2;ITGB1;MAP4K2;FYB1;ACTN1;ICAM2;RSU1;PIK3CB;LDLRAP1;PTK2
Hypoxia	9/200	0.0646448	0.196058	0	0	1.85305	5.07522	PLAC8;BNIP3L;KLF7;MAP3K1;GLRX;KLHL24;ENO2;ANKZF1;PDK1
heme Metabolism	9/200	0.0646448	0.196058	0	0	1.85305	5.07522	BNIP3L;CCND3;GYPC;TFDP2;MKRN1;HBB;KDM7A;RHD;TNRC6B
IL-6/JAK/STAT3 Signaling	1987-05-01	0.0669466	0.196058	0	0	2.39197	6.46755	STAT1;IFNGR2;LTB;IRF9;PIK3R5
Apical Surface	1944-03-01	0.0970577	0.265291	0	0	2.86485	6.68211	FLOT2;MAL;SULF2
Androgen Response	5/100	0.105761	0.271012	0	0	2.06326	4.63528	INPP4B;HERC3;CCND3;ACTN1;FKBP5
Pperoxisome	5/104	0.119527	0.280383	0	0	1.97949	4.20486	GSTK1;ABCD2;MVP;TSPO;DHRS3
PI3K/AKT/mTOR Signaling	5/105	0.123095	0.280383	0	0	1.9596	4.10496	TIAM1;LCK;THEM4;PDK1;MAP2K6
Complement	7/200	0.235183	0.5075	0	0	1.42039	2.05586	ERAP2;CPQ;LCK;LIPA;CTSS;PIK3R5;PSMB9
Wnt-beta Catenin Signaling	1942-02-01	0.282852	0.579846	0	0	1.95382	2.46734	LEF1;TCF7
Bile Acid Metabolism	4/112	0.307339	0.600043	0	0	1.44803	1.70839	GSTK1;ABCD2;LCK;NR3C2
Estrogen Response Late	6/200	0.384005	0.643676	0	0	1.20869	1.15684	TIAM1;CISH;PTPN6;ADD3;AFF1;FKBP5
mTORC1 Signaling	6/200	0.384005	0.643676	0	0	1.20869	1.15684	ITGB2;GLRX;ADD3;CORO1A;TUBA4A;PDK1
KRAS Signaling Dn	6/200	0.384005	0.643676	0	0	1.20869	1.15684	PRKN;RSAD2;DTNB;MX1;SIDT1;IFI44L
TGF-beta Signaling	1954-02-01	0.392485	0.643676	0	0	1.50201	1.40476	IFNGR2;SPTBN1
UV Response Up	4/158	0.559816	0.823808	0	0	1.01309	0.587743	CCND3;PLCL1;ENO2;TUBA4A
E2F Targets	5/200	0.5626	0.823808	0	0	1	0.575186	MMS22L;TACC3;PSIP1;DCK;CDC25B
p53 Pathway	5/200	0.5626	0.823808	0	0	1	0.575186	CYFIP2;CCND3;PRMT2;DGKA;TXNIP
Angiogenesis	1936-01-01	0.59838	0.845985	0	0	1.11451	0.572337	PTK2
Reactive Oxygen Species Pathway	1949-01-01	0.711217	0.889502	0	0	0.812124	0.276754	GLRX
TNF-alpha Signaling via NF-kB	4/200	0.739926	0.889502	0	0	0.794273	0.239238	IFIH1;DDX58;IFNGR2;KLF2
Myogenesis	4/200	0.739926	0.889502	0	0	0.794273	0.239238	ITGB1;SVIL;BIN1;MYH11
Xenobiotic Metabolism	4/200	0.739926	0.889502	0	0	0.794273	0.239238	CYFIP2;ABCD2;SPINT2;PSMB10
Glycolysis	4/200	0.739926	0.889502	0	0	0.794273	0.239238	CHST12;GLRX;ENO2;ANKZF1
Fatty Acid Metabolism	3/158	0.759331	0.889502	0	0	0.753359	0.207413	PSME1;UBE2L6;ENO2
Coagulation	2/138	0.863022	0.949231	0	0	0.571817	0.0842375	KLF7;CPQ
G2-M Checkpoint	3/200	0.879775	0.949231	0	0	0.591457	0.0757594	TACC3;RASAL2;CDC25B
Epithelial Mesenchymal Transition	3/200	0.879775	0.949231	0	0	0.591457	0.0757594	ITGB1;TGFBR3;ENO2
Protein Secretion	1996-01-01	0.912521	0.959317	0	0	0.409345	0.0374731	BNIP3
Adipogenesis	2/200	0.961906	0.967597	0	0	0.391505	0.0152055	VEGFB;DRAM2
Spermatogenesis	1/135	0.967597	0.967597	0	0	0.289624	0.0095402	PIAS2
