# Supplementary material for: Single-cell characterization of the gastrointestinal HIV reservoir reveals heterogeneous cellular phenotypes
Source: J Clin Invest. 2025 Dec 23;136(4):e196536. doi: 10.1172/JCI196536 (PMC12904708; doi:10.1172/JCI196536)
Supplement: Supplemental table 7 [file jci-136-196536-s114.xlsx]

## Sheet: Table S5 DEGs between blood and
	p_val	avg_log2FC	pct.1	pct.2	p_val_adj
JCHAIN	0	-11.1384	0.005	0.158	0
IGLC3	0	-10.9903	0.004	0.1	0
IGHA1	0	-10.8681	0.009	0.277	0
IGLC2	0	-10.505	0.01	0.161	0
IGHA2	0	-10.3471	0.003	0.132	0
IGKC	0	-9.65404	0.048	0.328	0
CA10	0	-8.18924	0.002	0.175	0
FOSB	0	-6.2198	0.004	0.116	0
FOS	0	-5.75984	0.015	0.14	0
ASB2	0	-4.47942	0.01	0.213	0
CCL20	0	-4.43426	0.011	0.141	0
ITGA1	0	-4.25625	0.067	0.491	0
AC025180.1	0	-4.06485	0.007	0.121	0
ATP8B4	0	-3.9658	0.015	0.113	0
CXCR6	0	-3.95827	0.033	0.378	0
AC022126.1	0	-3.87784	0.022	0.202	0
PCBP3	0	-3.51917	0.017	0.128	0
CD9	0	-3.51739	0.01	0.101	0
MYO16	0	-3.29604	0.02	0.125	0
NR4A2	0	-3.28878	0.029	0.137	0
AHRR	0	-3.26289	0.029	0.245	0
CD101	0	-3.0742	0.013	0.12	0
TNIP3	0	-3.06792	0.021	0.153	0
HIC1	0	-3.02887	0.015	0.124	0
HSPA1B	0	-3.00766	0.029	0.101	0
GPR15	0	-3.00335	0.057	0.399	0
LMNA	0	-2.96677	0.066	0.169	0
PLAT	0	-2.96286	0.031	0.176	0
B3GALT2	0	-2.93371	0.036	0.223	0
LRRC2	0	-2.90726	0.023	0.168	0
HLF	0	-2.85917	0.018	0.107	0
PDE4A	0	-2.83568	0.031	0.179	0
CCR5	0	-2.70491	0.02	0.151	0
DUSP1	0	-2.69934	0.04	0.148	0
DAPK2	0	-2.6115	0.057	0.237	0
SLC7A5	0	-2.58541	0.046	0.256	0
JUN	0	-2.51502	0.149	0.484	0
HECW2-AS1	0	-2.48067	0.023	0.123	0
MYADM	0	-2.45855	0.081	0.27	0
RGS2	0	-2.44322	0.047	0.198	0
ADAM23	0	-2.4377	0.035	0.134	0
PERP	0	-2.41093	0.056	0.288	0
TMEM200A	0	-2.36346	0.03	0.148	0
SLC1A4	0	-2.2726	0.049	0.229	0
AL136456.1	0	-2.25197	0.166	0.501	0
ENTPD1	0	-2.24797	0.039	0.151	0
AL138778.1	0	-2.21398	0.03	0.124	0
KLRC2	0	-2.20293	0.024	0.108	0
LINC01871	0	-2.1936	0.183	0.533	0
PTMS	0	-2.17631	0.038	0.186	0
ABCB1	0	-2.171	0.095	0.328	0
NECTIN3	0	-2.1494	0.082	0.302	0
TXNDC5	0	-2.14425	0.056	0.126	0
CACNA1C	0	-2.13838	0.042	0.141	0
FURIN	0	-2.13665	0.076	0.275	0
CTSL	0	-2.10584	0.157	0.322	0
RHOC	0	-2.08859	0.032	0.158	0
AC020916.1	0	-2.07946	0.048	0.175	0
IL18RAP	0	-2.03885	0.027	0.156	0
HECW2	0	-2.03057	0.026	0.114	0
TNFAIP3	0	-2.02568	0.307	0.604	0
METRNL	0	-2.02474	0.036	0.115	0
RGS1	0	-2.0008	0.111	0.348	0
TBC1D16	0	-2.00028	0.027	0.12	0
AC044849.1	0	-1.98728	0.035	0.122	0
ITGAE	0	-1.96606	0.239	0.438	0
CCR6	0	-1.95663	0.074	0.224	0
SLC1A5	0	-1.93843	0.043	0.161	0
HSPA5	0	-1.9253	0.393	0.636	0
LRP12	0	-1.91614	0.034	0.141	0
SMIM3	0	-1.908	0.035	0.155	0
JAML	0	-1.89642	0.229	0.525	0
PPP1R15A	0	-1.89468	0.134	0.341	0
MAP3K8	0	-1.89467	0.06	0.219	0
SLAMF7	0	-1.89288	0.048	0.205	0
LAG3	0	-1.86119	0.031	0.125	0
SMCO4	0	-1.85969	0.04	0.132	0
CYTH3	0	-1.85146	0.076	0.268	0
ARHGAP18	0	-1.82864	0.075	0.292	0
KLRB1	0	-1.81491	0.24	0.595	0
PTPN22	0	-1.80969	0.28	0.558	0
SLC52A1	0	-1.80944	0.057	0.191	0
GRAMD1B	0	-1.80359	0.101	0.305	0
TNFSF13B	0	-1.76947	0.203	0.405	0
HSPA1A	0	-1.75984	0.15	0.264	0
DIRC3	0	-1.75666	0.102	0.241	0
CSRNP1	0	-1.72858	0.046	0.143	0
HERPUD1	0	-1.72598	0.298	0.52	0
NUGGC	0	-1.6844	0.026	0.109	0
DUSP5	0	-1.68396	0.048	0.131	0
KLF10	0	-1.6816	0.038	0.135	0
ZDHHC14	0	-1.67408	0.079	0.258	0
ZNRF1	0	-1.66423	0.11	0.289	0
CREM	0	-1.63201	0.313	0.5	0
ARL4A	0	-1.63125	0.065	0.178	0
NCF4	0	-1.60615	0.046	0.156	0
GADD45A	0	-1.59329	0.047	0.13	0
CAPG	0	-1.59287	0.07	0.214	0
MPZL3	0	-1.59112	0.191	0.455	0
AL137856.1	0	-1.58538	0.086	0.26	0
FRMD4A	0	-1.58397	0.083	0.199	0
FOSL2	0	-1.57668	0.047	0.124	0
DUSP4	0	-1.57344	0.042	0.106	0
WHRN	0	-1.57145	0.033	0.111	0
PMAIP1	0	-1.56819	0.053	0.14	0
CEP112	0	-1.56661	0.108	0.276	0
AL135818.1	0	-1.55939	0.038	0.126	0
CTNNAL1	0	-1.55036	0.04	0.13	0
ID2	0	-1.54589	0.199	0.456	0
GALNT4	0	-1.52829	0.033	0.101	0
MAGI3	0	-1.51238	0.137	0.267	0
ZNF331	0	-1.50691	0.196	0.304	0
MGAT5	0	-1.49894	0.492	0.734	0
ARHGEF12	0	-1.49517	0.068	0.202	0
IL18R1	0	-1.48923	0.108	0.308	0
TENT5C	0	-1.48469	0.111	0.258	0
NBL1	0	-1.48156	0.051	0.141	0
SETD7	0	-1.47504	0.076	0.216	0
PTPN13	0	-1.47078	0.058	0.149	0
HIP1	0	-1.46973	0.131	0.365	0
TSC22D3	0	-1.46898	0.266	0.416	0
IL12RB2	0	-1.45869	0.102	0.287	0
CTLA4	0	-1.45808	0.086	0.155	0
SYTL3	0	-1.45709	0.287	0.462	0
CYTOR	0	-1.44914	0.18	0.44	0
ATP10D	0	-1.44818	0.031	0.109	0
PMEPA1	0	-1.44755	0.102	0.287	0
PBX4	0	-1.43455	0.23	0.507	0
TSPYL2	0	-1.42511	0.138	0.243	0
GPR68	0	-1.41084	0.08	0.225	0
TIPARP	0	-1.40855	0.27	0.573	0
DLEU7	0	-1.40671	0.052	0.124	0
PELO	0	-1.40177	0.06	0.182	0
SYTL2	0	-1.40004	0.156	0.374	0
SRGN	0	-1.40002	0.625	0.851	0
DNAJB1	0	-1.39783	0.209	0.374	0
JUND	0	-1.39722	0.545	0.664	0
CCDC50	0	-1.38479	0.061	0.186	0
ABI3	0	-1.37508	0.053	0.173	0
KLF6	0	-1.36069	0.599	0.886	0
2025-12-01	0	-1.34689	0.072	0.152	0
ANKRD28	0	-1.3442	0.317	0.52	0
PARVB	0	-1.34189	0.056	0.157	0
YWHAH	0	-1.33999	0.2	0.453	0
GABARAPL1	0	-1.33228	0.102	0.266	0
DNAJB9	0	-1.31197	0.164	0.345	0
AHR	0	-1.30739	0.279	0.541	0
CTNNA1	0	-1.3059	0.107	0.287	0
PLCB1	0	-1.30427	0.202	0.438	0
ELL2	0	-1.30036	0.089	0.188	0
GPR183	0	-1.29414	0.358	0.589	0
GLIPR1	0	-1.29052	0.241	0.53	0
PLEKHG1	0	-1.2875	0.055	0.145	0
CKLF	0	-1.28703	0.482	0.736	0
TNFSF14	0	-1.28675	0.059	0.163	0
PER1	0	-1.27886	0.071	0.153	0
TEX14	0	-1.27738	0.06	0.126	0
TIGIT	0	-1.27567	0.168	0.321	0
KPNA2	0	-1.27277	0.064	0.158	0
HSP90B1	0	-1.27011	0.576	0.769	0
RGL4	0	-1.26508	0.078	0.191	0
IRS2	0	-1.25925	0.099	0.193	0
RASGEF1B	0	-1.25824	0.068	0.146	0
ZSWIM5	0	-1.25586	0.141	0.278	0
PRXL2C	0	-1.24971	0.084	0.215	0
GLO1	0	-1.24919	0.27	0.534	0
SNTA1	0	-1.24734	0.043	0.119	0
GYG1	0	-1.24355	0.101	0.26	0
AGPAT2	0	-1.24308	0.041	0.113	0
IRF4	0	-1.23604	0.094	0.207	0
MAN1A1	0	-1.23095	0.202	0.441	0
UST	0	-1.22298	0.149	0.309	0
ZFP36	0	-1.22266	0.324	0.485	0
SNX25	0	-1.2215	0.223	0.445	0
PHTF1	0	-1.21135	0.105	0.271	0
CMTM1	0	-1.20953	0.08	0.195	0
NAMPT	0	-1.20884	0.171	0.309	0
CEBPD	0	-1.20491	0.032	0.112	0
SMAD7	0	-1.20269	0.173	0.399	0
IL2RB	0	-1.19733	0.185	0.425	0
KIAA1671	0	-1.18936	0.089	0.229	0
CRIM1	0	-1.18474	0.065	0.15	0
HSPH1	0	-1.18383	0.166	0.309	0
YPEL5	0	-1.17742	0.297	0.445	0
HYOU1	0	-1.17721	0.088	0.205	0
CD2	0	-1.16841	0.778	0.888	0
SKAP2	0	-1.16815	0.09	0.235	0
RRP12	0	-1.15739	0.056	0.126	0
CLIC5	0	-1.1564	0.101	0.238	0
STARD9	0	-1.14982	0.066	0.169	0
PTTG1	0	-1.14778	0.056	0.132	0
SAMSN1	0	-1.1458	0.551	0.813	0
ANXA1	0	-1.14431	0.552	0.677	0
ZFP36L1	0	-1.14417	0.46	0.704	0
SLA2	0	-1.14274	0.137	0.274	0
RFX2	0	-1.14116	0.065	0.129	0
PLAAT3	0	-1.14101	0.042	0.138	0
IDS	0	-1.14082	0.475	0.76	0
ODC1	0	-1.13779	0.173	0.347	0
CD8A	0	-1.13776	0.095	0.178	0
LINC00963	0	-1.13266	0.093	0.218	0
MVB12B	0	-1.13057	0.131	0.311	0
SSH1	0	-1.12934	0.159	0.349	0
RUNX3	0	-1.12375	0.432	0.647	0
CREB3L2	0	-1.12363	0.149	0.34	0
UGDH	0	-1.12314	0.049	0.117	0
EZR	0	-1.12224	0.534	0.777	0
NEU1	0	-1.11842	0.053	0.124	0
TARS	0	-1.11228	0.164	0.34	0
TRGC2	0	-1.11204	0.091	0.196	0
CRY1	0	-1.11159	0.233	0.407	0
FABP5	2.32e-220	-1.10989	0.073	0.128	8.51e-216
AIM2	0	-1.10922	0.047	0.118	0
TXN	0	-1.10357	0.427	0.673	0
MCC	0	-1.10213	0.068	0.156	0
MTRNR2L8	0	-1.10052	0.257	0.429	0
AC013652.1	0	-1.09985	0.053	0.122	0
MCF2L2	0	-1.09804	0.126	0.249	0
ADAMTS17	1.72e-258	-1.09234	0.075	0.134	6.28e-254
SLC26A3	2.05e-306	-1.0893	0.088	0.159	7.5e-302
BLM	0	-1.08833	0.061	0.138	0
REL	0	-1.08744	0.232	0.376	0
ZDBF2	0	-1.08715	0.096	0.195	0
CRIP1	0	-1.08575	0.62	0.843	0
ITM2C	0	-1.08358	0.109	0.246	0
CD96	0	-1.0834	0.823	0.878	0
GNAO1	0	-1.07539	0.059	0.148	0
DUSP2	0	-1.07513	0.114	0.195	0
ERN1	0	-1.07482	0.383	0.664	0
SELENOK	0	-1.07056	0.421	0.633	0
BATF	0	-1.0686	0.231	0.342	0
JHY	0	-1.06583	0.048	0.121	0
STOM	0	-1.06452	0.171	0.386	0
UBE2J1	0	-1.06398	0.162	0.313	0
H2AFX	0	-1.06079	0.058	0.14	0
LDLRAD4	0	-1.06066	0.542	0.74	0
AC015849.1	0	-1.05718	0.041	0.114	0
PTGER4	0	-1.05515	0.15	0.29	0
LMO4	0	-1.04995	0.13	0.284	0
DZIP3	0	-1.04558	0.106	0.216	0
TPM4	0	-1.0413	0.229	0.418	0
SLC35D2	0	-1.03909	0.097	0.219	0
BHLHE40	0	-1.03831	0.174	0.347	0
DNAJB11	0	-1.03802	0.151	0.304	0
SELENOS	0	-1.03621	0.261	0.456	0
PLEKHO1	0	-1.03417	0.35	0.58	0
MAF	0	-1.0273	0.284	0.451	0
GPR65	0	-1.02687	0.148	0.266	0
LZTFL1	0	-1.02356	0.065	0.144	0
CD151	0	-1.02354	0.05	0.116	0
HSPA13	0	-1.02152	0.091	0.206	0
HIST2H2AC	0	-1.01919	0.161	0.372	0
MTHFD2	0	-1.01663	0.157	0.288	0
HNRNPLL	0	-1.01646	0.269	0.483	0
F2R	0	-1.01419	0.089	0.235	0
KIF5C	0	-1.01321	0.103	0.206	0
PPIF	0	-1.01271	0.054	0.124	0
GFI1	0	-1.01036	0.045	0.125	0
PGGHG	2.05e-233	-1.00821	0.056	0.107	7.51e-229
MT1F	0	-1.0067	0.062	0.135	0
TANC2	0	-1.00662	0.305	0.458	0
LAIR1	0	-1.00533	0.046	0.114	0
JAZF1	0	-1.00487	0.348	0.547	0
SEPTIN11	0	-1.00459	0.134	0.266	0
SPTSSA	0	-1.00456	0.055	0.133	0
LINC01934	0	-1.00383	0.359	0.566	0
IER3	2.9e-201	-1.001	0.058	0.105	1.06e-196
LINC01572	3.15e-299	-0.999787	0.058	0.116	1.15e-294
MIDN	0	-0.997484	0.125	0.267	0
MPST	0	-0.996175	0.049	0.128	0
ATP1B3	0	-0.996086	0.271	0.425	0
MTRNR2L12	0	-0.994002	0.703	0.955	0
DSE	0	-0.990828	0.107	0.232	0
SPCS3	0	-0.986938	0.434	0.692	0
SEC11C	0	-0.986909	0.327	0.51	0
A1BG-AS1	0	-0.986864	0.047	0.108	0
DDIT3	0	-0.983968	0.086	0.172	0
AUTS2	0	-0.983293	0.184	0.369	0
UBE2S	0	-0.9827	0.146	0.277	0
FAM102B	0	-0.978874	0.19	0.361	0
AC009313.1	0	-0.977518	0.071	0.148	0
WARS	2.02e-164	-0.977239	0.103	0.159	7.38e-160
YIPF5	0	-0.977136	0.204	0.406	0
SLFN11	0	-0.974951	0.067	0.149	0
LGALS1	0	-0.974669	0.231	0.429	0
CACYBP	0	-0.973181	0.37	0.591	0
MANF	0	-0.973014	0.302	0.502	0
IKZF2	2.37e-109	-0.972347	0.113	0.155	8.66e-105
SDF2L1	0	-0.970386	0.23	0.388	0
ADAM19	0	-0.969385	0.26	0.499	0
VASH1	0	-0.968351	0.048	0.108	0
CRELD2	0	-0.966298	0.11	0.224	0
PDCD4	0	-0.961123	0.74	0.889	0
AL390957.1	0	-0.952597	0.06	0.126	0
SURF4	0	-0.952183	0.275	0.501	0
LRP2BP	0	-0.952081	0.068	0.143	0
RELL1	0	-0.951502	0.215	0.409	0
PLEKHF1	0	-0.948232	0.099	0.219	0
KIF1C	0	-0.947489	0.063	0.137	0
UAP1	0	-0.946497	0.082	0.174	0
EAF2	4.19e-274	-0.944844	0.05	0.103	1.53e-269
ELOVL6	0	-0.942844	0.049	0.107	0
AFAP1	0	-0.942054	0.152	0.279	0
IER5	0	-0.941866	0.1	0.205	0
BEX5	0	-0.939923	0.051	0.109	0
HIST1H3D	0	-0.938513	0.073	0.164	0
DDIT4	3.11e-232	-0.937121	0.103	0.168	1.14e-227
CKS2	5.69e-260	-0.936645	0.057	0.112	2.08e-255
MIS18BP1	0	-0.935744	0.27	0.474	0
CD69	0	-0.935271	0.311	0.489	0
CLIC3	0	-0.934422	0.071	0.19	0
PPP1R16B	0	-0.932719	0.454	0.697	0
GCLM	0	-0.932263	0.174	0.341	0
NAB1	2.78e-288	-0.929166	0.066	0.127	1.02e-283
PDE4DIP	0	-0.923975	0.176	0.323	0
C4orf19	0	-0.918756	0.059	0.121	0
CBLB	0	-0.917585	0.704	0.805	0
RRM2B	0	-0.914769	0.079	0.172	0
MT1X	0	-0.913452	0.177	0.299	0
AC015923.1	0	-0.913142	0.074	0.15	0
OSTF1	0	-0.909215	0.421	0.65	0
PPP1R15B	0	-0.908545	0.105	0.215	0
FRMD4B	9.27e-307	-0.907973	0.077	0.144	3.39e-302
AL137779.2	0	-0.907265	0.074	0.15	0
ETV3	0	-0.905792	0.07	0.148	0
COLQ	5.23e-186	-0.905549	0.056	0.1	1.92e-181
AC243829.1	0	-0.904234	0.047	0.126	0
HSP90AA1	0	-0.901392	0.825	0.932	0
ARRDC3	0	-0.900739	0.19	0.367	0
EIF5A2	0	-0.900719	0.066	0.137	0
LINC01943	0	-0.90058	0.108	0.191	0
IFNGR1	0	-0.898913	0.166	0.32	0
WDR63	1.76e-228	-0.896591	0.058	0.108	6.43e-224
ACOT7	3.85e-246	-0.894959	0.054	0.106	1.41e-241
MMD	0	-0.894296	0.067	0.137	0
DNAJC3	0	-0.894237	0.326	0.548	0
SPTY2D1	0	-0.894213	0.169	0.329	0
SSR3	0	-0.893283	0.374	0.59	0
TMEM273	0	-0.891479	0.048	0.108	0
LPXN	0	-0.891131	0.453	0.67	0
MYO1D	0	-0.888647	0.219	0.391	0
NABP1	0	-0.887474	0.197	0.35	0
C21orf91	0	-0.887094	0.194	0.367	0
LINC02694	0	-0.88573	0.083	0.175	0
TBXAS1	0	-0.879388	0.11	0.205	0
SLC25A43	0	-0.877773	0.072	0.15	0
CALR	0	-0.87695	0.484	0.673	0
KIF21A	0	-0.876939	0.156	0.322	0
FAM3C	0	-0.875388	0.156	0.295	0
SERTAD1	0	-0.875182	0.074	0.143	0
CYCS	0	-0.874736	0.304	0.486	0
GALNT2	0	-0.870854	0.195	0.345	0
HDLBP	0	-0.86734	0.337	0.539	0
KIAA0825	0	-0.867169	0.106	0.195	0
JMJD6	0	-0.865455	0.122	0.243	0
SH2D2A	0	-0.861524	0.141	0.278	0
GMPPB	0	-0.858658	0.044	0.101	0
CD63	0	-0.853118	0.34	0.55	0
RAPGEF2	0	-0.852145	0.275	0.477	0
POC1B	0	-0.852126	0.172	0.313	0
CMIP	0	-0.852112	0.372	0.533	0
TNFRSF18	5.72e-258	-0.85167	0.076	0.138	2.09e-253
ANXA2	0	-0.851096	0.332	0.588	0
MAFG	0	-0.851049	0.069	0.135	0
PLCG2	3.12e-291	-0.850171	0.247	0.358	1.14e-286
SEC24D	0	-0.850161	0.163	0.303	0
CLDND1	0	-0.849763	0.498	0.767	0
LRMP	0	-0.84805	0.15	0.279	0
ETF1	0	-0.845637	0.181	0.326	0
AC068481.1	4.55e-289	-0.844568	0.09	0.16	1.67e-284
BBC3	0	-0.844078	0.056	0.116	0
BCL2A1	1.73e-274	-0.843549	0.069	0.131	6.33e-270
AC108863.2	0	-0.841949	0.058	0.12	0
MIR155HG	2.37e-97	-0.841302	0.084	0.122	8.66e-93
ST8SIA1	0	-0.839335	0.212	0.37	0
AC068587.4	0	-0.832767	0.358	0.507	0
SEC61B	0	-0.83151	0.603	0.806	0
CD200R1	0	-0.830959	0.097	0.176	0
FBLN7	1.99e-257	-0.829494	0.098	0.165	7.27e-253
SMURF2	0	-0.826771	0.467	0.651	0
PCNX2	0	-0.826721	0.622	0.751	0
FUOM	2.01e-271	-0.826336	0.05	0.104	7.36e-267
FAM160B1	0	-0.824434	0.163	0.305	0
KATNAL1	0	-0.824381	0.069	0.147	0
PNMA1	0	-0.823184	0.072	0.145	0
KDELR2	0	-0.822713	0.226	0.391	0
PDIA6	0	-0.821846	0.389	0.606	0
COTL1	0	-0.821465	0.415	0.612	0
TLE3	0	-0.819541	0.154	0.281	0
MBNL1-AS1	0	-0.819357	0.177	0.294	0
CD58	0	-0.817684	0.243	0.451	0
SNHG16	0	-0.817357	0.305	0.478	0
EIF4A3	0	-0.817084	0.211	0.355	0
SPAG1	0	-0.816954	0.152	0.284	0
AC022706.1	0	-0.814471	0.052	0.115	0
AC093865.1	1.9e-66	-0.812487	0.08	0.109	6.94e-62
RASSF2	0	-0.812061	0.096	0.18	0
NCF1	0	-0.810832	0.178	0.312	0
TIFA	0	-0.810722	0.112	0.204	0
PDIA4	0	-0.810676	0.157	0.269	0
WAKMAR2	0	-0.808847	0.167	0.284	0
SLC25A30	1.27e-237	-0.808765	0.053	0.104	4.66e-233
SESN1	0	-0.807978	0.238	0.429	0
CGAS	0	-0.807629	0.14	0.267	0
PSMD14	0	-0.807266	0.234	0.41	0
UEVLD	0	-0.80634	0.088	0.176	0
GOLGA8B	0	-0.806308	0.159	0.284	0
BTG3	0	-0.805721	0.138	0.261	0
GALNT10	0	-0.805363	0.339	0.536	0
OGFRL1	0	-0.804123	0.079	0.171	0
LRRC59	0	-0.803139	0.093	0.185	0
CCL5	0	-0.802832	0.249	0.56	0
CPOX	0	-0.80225	0.119	0.223	0
ABHD13	0	-0.798585	0.193	0.325	0
ICMT	2.01e-247	-0.798381	0.049	0.1	7.36e-243
KHDC1	9.88e-259	-0.796272	0.055	0.109	3.62e-254
PPP1R14B	0	-0.796115	0.42	0.603	0
DNAAF2	0	-0.794076	0.098	0.191	0
TUBA1C	0	-0.793825	0.192	0.329	0
AL139807.1	0	-0.793812	0.075	0.148	0
ATP2B1	0	-0.793211	0.399	0.554	0
IFI27L2	0	-0.792597	0.188	0.36	0
FYCO1	0	-0.791751	0.178	0.319	0
SLC6A6	0	-0.791267	0.175	0.319	0
CTSZ	0	-0.790674	0.086	0.173	0
HIST1H1C	0	-0.790015	0.166	0.297	0
SLF1	0	-0.789172	0.193	0.335	0
DNAJC25	2.74e-302	-0.788658	0.052	0.11	1e-297
CLIC1	0	-0.788289	0.406	0.661	0
SNX9	0	-0.787081	0.362	0.486	0
GOLGA8A	0	-0.786252	0.112	0.205	0
CDV3	0	-0.784477	0.484	0.689	0
ARF4	0	-0.784088	0.291	0.471	0
CDK17	0	-0.783264	0.55	0.731	0
CITED2	0	-0.779714	0.178	0.304	0
SLC38A2	0	-0.779678	0.375	0.577	0
IL7R	0	-0.777704	0.798	0.805	0
GTDC1	0	-0.775947	0.25	0.419	0
DDX3Y	0	-0.774534	0.217	0.356	0
FAM177A1	0	-0.774368	0.338	0.516	0
KDM6B	1.45e-277	-0.774289	0.126	0.206	5.32e-273
RRBP1	0	-0.773268	0.135	0.227	0
SLC35B1	0	-0.773204	0.087	0.175	0
AMD1	0	-0.773135	0.324	0.514	0
MIR4435-2HG	0	-0.770864	0.139	0.24	0
CANX	0	-0.770855	0.434	0.652	0
ZMPSTE24	0	-0.77045	0.116	0.225	0
PRDM1	0	-0.7699	0.182	0.32	0
NEDD4	3.13e-227	-0.767731	0.062	0.114	1.15e-222
FBXO45	6.49e-244	-0.766568	0.06	0.114	2.38e-239
CEBPG	0	-0.766463	0.118	0.221	0
PLCXD2	0	-0.766418	0.079	0.161	0
TPM1	1.21e-131	-0.765051	0.07	0.112	4.41e-127
LIMS1	0	-0.764683	0.421	0.684	0
YPEL2	0	-0.76465	0.207	0.323	0
TOB2	0	-0.763894	0.116	0.215	0
TATDN3	0	-0.763654	0.097	0.185	0
AC019205.1	0	-0.763568	0.075	0.144	0
ZBTB38	0	-0.763093	0.332	0.535	0
MAPKAPK2	0	-0.761537	0.181	0.336	0
KLRK1	1.6e-184	-0.760962	0.141	0.201	5.87e-180
NME7	0	-0.76058	0.207	0.347	0
CCDC144A	9.73e-242	-0.760362	0.05	0.101	3.56e-237
HNRNPAB	0	-0.760299	0.286	0.468	0
DCBLD1	2.24e-244	-0.759868	0.064	0.12	8.21e-240
IVNS1ABP	0	-0.758735	0.308	0.467	0
GARS	0	-0.758348	0.192	0.321	0
NRIP1	6.24e-270	-0.756234	0.203	0.294	2.29e-265
STX11	0	-0.755974	0.097	0.177	0
EFCAB2	0	-0.755081	0.103	0.196	0
CD3G	0	-0.750793	0.672	0.792	0
RNF144A	0	-0.750075	0.398	0.521	0
AFDN	0	-0.749762	0.103	0.197	0
HEXIM1	8.37e-308	-0.749559	0.103	0.182	3.07e-303
ARHGAP35	0	-0.749366	0.299	0.485	0
IFRD1	0	-0.748927	0.147	0.25	0
TMED2	0	-0.747424	0.312	0.512	0
SLC3A2	0	-0.747376	0.354	0.507	0
ACSL1	1.99e-258	-0.746458	0.065	0.123	7.27e-254
CDK2AP2	0	-0.746286	0.303	0.492	0
MANEA	2.52e-270	-0.745589	0.075	0.138	9.22e-266
AC022182.1	3.77e-260	-0.745047	0.062	0.12	1.38e-255
FKBP11	0	-0.744783	0.321	0.461	0
SYAP1	0	-0.744725	0.205	0.316	0
TMED7	0	-0.744646	0.148	0.276	0
GOT1	5.46e-303	-0.744572	0.068	0.133	2e-298
DEGS1	0	-0.744275	0.235	0.409	0
ADCY3	3.2e-232	-0.742339	0.059	0.112	1.17e-227
CCDC71L	6.41e-279	-0.74103	0.07	0.133	2.35e-274
DYNC2H1	6.26e-222	-0.740127	0.052	0.1	2.29e-217
GMNN	1.79e-219	-0.739516	0.054	0.103	6.56e-215
PLPP5	0	-0.739115	0.09	0.166	0
MGAT2	0	-0.739009	0.116	0.221	0
SEC61A1	0	-0.738222	0.176	0.316	0
CISD2	0	-0.737972	0.202	0.352	0
RNF19A	0	-0.737943	0.551	0.736	0
PDZD2	8.2e-98	-0.737168	0.075	0.112	3e-93
UBC	0	-0.736027	0.919	0.951	0
MYDGF	0	-0.735854	0.295	0.453	0
FAM126A	0	-0.733695	0.15	0.253	0
PNP	8.13e-287	-0.732481	0.118	0.198	2.97e-282
TMEM39A	0	-0.730835	0.122	0.234	0
MORF4L2	0	-0.730757	0.288	0.45	0
UBE2A	0	-0.730592	0.182	0.329	0
ARRDC3-AS1	0	-0.730403	0.075	0.151	0
KIAA0040	0	-0.730162	0.237	0.387	0
LYSMD3	0	-0.729397	0.139	0.261	0
AC006504.5	2.25e-255	-0.72834	0.078	0.141	8.24e-251
GPRIN3	0	-0.728055	0.445	0.622	0
CYFIP1	1.32e-197	-0.726258	0.054	0.1	4.82e-193
LRP8	7.53e-242	-0.725417	0.07	0.127	2.76e-237
MBOAT1	0	-0.725104	0.159	0.276	0
TMX4	0	-0.724826	0.248	0.427	0
CHRM3-AS2	7.97e-161	-0.72476	0.075	0.123	2.92e-156
HIPK1	0	-0.72319	0.293	0.445	0
CD7	1.02e-208	-0.723107	0.378	0.453	3.74e-204
PDE4D	0	-0.722966	0.455	0.683	0
PMVK	0	-0.722758	0.135	0.241	0
SMAD5	0	-0.722539	0.112	0.219	0
PRKAR1A	0	-0.722271	0.265	0.45	0
ADGRE5	6.91e-248	-0.721429	0.362	0.468	2.53e-243
SSR4	0	-0.72102	0.703	0.802	0
CMTM8	0	-0.720958	0.33	0.437	0
TP53INP1	0	-0.720815	0.113	0.197	0
PDCL3	0	-0.72027	0.18	0.294	0
LRIG1	0	-0.719571	0.241	0.372	0
AC026341.1	0	-0.718746	0.136	0.232	0
PPIB	0	-0.718679	0.69	0.854	0
BRD2	0	-0.718398	0.364	0.563	0
P2RX4	0	-0.7182	0.152	0.265	0
SPATS2L	0	-0.716676	0.117	0.2	0
MCL1	0	-0.715395	0.486	0.658	0
MLEC	0	-0.714775	0.216	0.367	0
SPON2	5.06e-308	-0.714615	0.055	0.115	1.85e-303
EIF4G1	0	-0.713016	0.202	0.345	0
FAM104B	4.58e-224	-0.712987	0.062	0.114	1.68e-219
BTG2	0	-0.710899	0.377	0.546	0
ARFGAP3	0	-0.709992	0.262	0.446	0
NFE2L1	0	-0.709162	0.093	0.18	0
SKIL	0	-0.708396	0.317	0.501	0
MPC1	0	-0.708146	0.24	0.408	0
SLC25A24	0	-0.707185	0.166	0.292	0
SAT1	6.23e-156	-0.706702	0.37	0.453	2.28e-151
WDR47	9.32e-265	-0.705716	0.071	0.133	3.41e-260
VIM	0	-0.705443	0.918	0.947	0
MICAL1	7e-208	-0.703734	0.057	0.106	2.56e-203
NEDD9	0	-0.703414	0.323	0.512	0
ANXA5	0	-0.703084	0.302	0.504	0
TRAM1	0	-0.700628	0.498	0.704	0
BCAP29	0	-0.699823	0.13	0.236	0
ZFAND2A	1.92e-287	-0.699757	0.081	0.151	7.03e-283
ST8SIA4	0	-0.69919	0.27	0.453	0
SEC61G	0	-0.698187	0.553	0.722	0
SEL1L3	0	-0.698033	0.241	0.404	0
MIB1	0	-0.695663	0.377	0.542	0
ZNF267	0	-0.694778	0.305	0.46	0
BICDL1	3.19e-230	-0.694139	0.351	0.442	1.17e-225
PKP4	0	-0.693651	0.192	0.305	0
INSIG1	1.45e-251	-0.692634	0.099	0.168	5.29e-247
AGPAT5	0	-0.692364	0.152	0.249	0
TAF13	2.73e-251	-0.691987	0.065	0.123	9.98e-247
MBNL2	0	-0.691978	0.37	0.54	0
ARNTL	0	-0.691275	0.299	0.477	0
CD40LG	1.55e-178	-0.689207	0.181	0.249	5.66e-174
JRKL	9.27e-204	-0.687481	0.059	0.108	3.39e-199
IRF2BP2	0	-0.687213	0.229	0.36	0
RHOQ	0	-0.687016	0.09	0.168	0
GCLC	0	-0.686989	0.106	0.193	0
EVI5	2.23e-200	-0.686815	0.057	0.105	8.18e-196
POC1B-AS1	5.34e-238	-0.68672	0.057	0.11	1.95e-233
KRAS	0	-0.686373	0.418	0.61	0
HSP90AB1	0	-0.685836	0.799	0.909	0
NR3C1	0	-0.685446	0.71	0.846	0
ARF6	0	-0.685143	0.438	0.639	0
TMIGD2	1.01e-178	-0.684262	0.102	0.16	3.71e-174
FCHO2	4.39e-300	-0.682887	0.058	0.119	1.61e-295
DPH3	0	-0.681425	0.111	0.201	0
GOLGB1	0	-0.680625	0.416	0.595	0
GALNT1	0	-0.679996	0.257	0.423	0
TMEM156	0	-0.677842	0.24	0.384	0
HSPE1	0	-0.677029	0.494	0.644	0
CMTM6	0	-0.676997	0.397	0.571	0
FMNL3	0	-0.676507	0.1	0.184	0
TANK	0	-0.676396	0.535	0.718	0
ZBTB21	1.79e-251	-0.674351	0.072	0.133	6.55e-247
RORA	0	-0.674217	0.767	0.849	0
AGO4	0	-0.673741	0.237	0.392	0
TCEAL4	4.49e-274	-0.672659	0.085	0.153	1.64e-269
PGM2L1	0	-0.672307	0.14	0.228	0
NLRC3	0	-0.672232	0.429	0.569	0
TAGLN2	0	-0.672019	0.492	0.653	0
TRAPPC2B	2.75e-255	-0.670881	0.064	0.123	1.01e-250
ITGA4	0	-0.67065	0.62	0.795	0
UFM1	0	-0.670587	0.331	0.512	0
RAB27A	0	-0.67031	0.399	0.613	0
NRAS	0	-0.670264	0.093	0.17	0
NCALD	0	-0.670096	0.179	0.316	0
SIK3	0	-0.669442	0.724	0.825	0
FAS	0	-0.6678	0.181	0.287	0
RNF19B	3.98e-215	-0.666337	0.079	0.136	1.46e-210
IQGAP1	0	-0.666009	0.558	0.769	0
MPZL1	7.24e-221	-0.664748	0.069	0.125	2.65e-216
COMTD1	1.99e-256	-0.664505	0.074	0.136	7.27e-252
TMED10	0	-0.664187	0.378	0.57	0
DLEU1	0	-0.662513	0.322	0.443	0
CPD	0	-0.661726	0.146	0.254	0
BCL2L11	7.98e-211	-0.657597	0.108	0.173	2.92e-206
MT-ND6	0	-0.656097	0.548	0.716	0
PPP1CB	0	-0.655926	0.497	0.654	0
MFHAS1	0	-0.654864	0.32	0.444	0
FAM214A	0	-0.654025	0.438	0.605	0
ABHD5	3.3e-216	-0.653418	0.063	0.116	1.21e-211
VPS37B	0	-0.652236	0.167	0.269	0
DNAJA1	0	-0.650947	0.487	0.629	0
TMEM214	9.33e-251	-0.650312	0.049	0.1	3.41e-246
TRPS1	0	-0.64974	0.331	0.448	0
LSP1	0	-0.648732	0.513	0.693	0
ALYREF	0	-0.648266	0.13	0.228	0
C20orf194	0	-0.645545	0.17	0.279	0
TUBA1A	0	-0.644976	0.253	0.378	0
SLC25A46	0	-0.644783	0.178	0.31	0
EIF4G2	0	-0.643392	0.547	0.739	0
ERLEC1	0	-0.643134	0.231	0.379	0
AC026979.2	1.89e-222	-0.6426	0.077	0.136	6.93e-218
EMD	0	-0.641668	0.158	0.271	0
IL15	0	-0.640942	0.104	0.183	0
MAP9	3e-201	-0.63927	0.078	0.133	1.1e-196
SRPRB	0	-0.638956	0.135	0.229	0
CHRAC1	0	-0.637482	0.128	0.22	0
LGALS3	0	-0.636533	0.223	0.47	0
INPP5F	1.26e-161	-0.636082	0.106	0.163	4.62e-157
SELENOT	0	-0.635265	0.394	0.594	0
ANKRD39	4.32e-259	-0.635208	0.083	0.148	1.58e-254
MXRA7	0	-0.633961	0.098	0.195	0
RAB8B	0	-0.63366	0.396	0.556	0
PLEKHA3	0	-0.633615	0.192	0.327	0
HMGCS1	1.86e-214	-0.633441	0.093	0.155	6.81e-210
BBS7	2.54e-254	-0.632655	0.078	0.142	9.31e-250
ELL	0	-0.632415	0.13	0.24	0
A1BG	0	-0.631982	0.16	0.28	0
MAPRE1	0	-0.63197	0.23	0.38	0
PUS7	2.23e-210	-0.631886	0.081	0.138	8.15e-206
SLC45A4	5.94e-190	-0.63155	0.078	0.132	2.18e-185
B3GAT2	2.33e-162	-0.627262	0.064	0.109	8.54e-158
CMTM3	0	-0.627151	0.208	0.332	0
RORA-AS1	0	-0.627096	0.499	0.63	0
ODF2L	0	-0.626895	0.428	0.585	0
CSRP1	1.34e-217	-0.625604	0.064	0.117	4.91e-213
ERCC1	0	-0.624387	0.117	0.204	0
PDIA3	0	-0.623753	0.594	0.768	0
ARHGAP9	1.19e-298	-0.623588	0.147	0.238	4.35e-294
CHMP4B	0	-0.623181	0.175	0.304	0
HSD17B12	3.53e-203	-0.621332	0.075	0.13	1.29e-198
DPY19L1	0	-0.621317	0.09	0.168	0
MT-ATP8	0	-0.620273	0.412	0.553	0
GNAS	0	-0.620213	0.704	0.846	0
TET1	1.01e-196	-0.62012	0.055	0.102	3.69e-192
GFPT1	0	-0.619776	0.253	0.407	0
FEZ2	0	-0.61964	0.149	0.259	0
AC025171.3	1.63e-191	-0.619214	0.055	0.101	5.95e-187
SLC16A1	7.88e-174	-0.618975	0.076	0.126	2.89e-169
EVA1C	0	-0.617746	0.252	0.386	0
AC025917.1	9.88e-188	-0.616995	0.061	0.109	3.62e-183
MCUR1	0	-0.616466	0.1	0.181	0
THAP9-AS1	7.02e-193	-0.615902	0.055	0.102	2.57e-188
MYO5A	0	-0.615755	0.392	0.577	0
TMBIM6	0	-0.615502	0.71	0.856	0
ARHGEF7	0	-0.614905	0.297	0.43	0
DENND1B	0	-0.613768	0.369	0.551	0
DENND4A	1.3e-255	-0.613457	0.585	0.672	4.75e-251
PRRC1	0	-0.61298	0.13	0.23	0
TMEM167A	0	-0.612679	0.26	0.405	0
GCNT1	0	-0.611157	0.074	0.15	0
FAM199X	0	-0.611042	0.112	0.2	0
TUBB4B	3.96e-235	-0.61043	0.258	0.355	1.45e-230
TMED8	2.67e-250	-0.610281	0.092	0.158	9.76e-246
MICAL2	3.52e-163	-0.60963	0.066	0.112	1.29e-158
YKT6	1.19e-241	-0.609594	0.066	0.124	4.35e-237
WBP11	0	-0.609533	0.316	0.487	0
HENMT1	4.9e-298	-0.608824	0.08	0.15	1.79e-293
CYP51A1	3.09e-284	-0.608573	0.114	0.193	1.13e-279
CERK	0	-0.608307	0.352	0.494	0
CYSTM1	0	-0.608119	0.211	0.33	0
DLGAP1-AS1	0	-0.60803	0.138	0.239	0
ATF4	0	-0.607774	0.295	0.426	0
MMP25-AS1	0	-0.605424	0.19	0.301	0
SPCS2	0	-0.604446	0.62	0.785	0
LARP1B	0	-0.601973	0.152	0.252	0
ARHGDIA	0	-0.600873	0.34	0.522	0
PGRMC2	0	-0.600776	0.172	0.282	0
PAXX	0	-0.600213	0.333	0.496	0
BZW1	0	-0.597132	0.468	0.644	0
ARCN1	0	-0.596984	0.266	0.42	0
SLC39A7	5.56e-280	-0.596916	0.083	0.152	2.04e-275
SFPQ	0	-0.596897	0.478	0.641	0
SH3GLB1	0	-0.596489	0.377	0.563	0
RAB33A	6.66e-241	-0.59537	0.08	0.142	2.44e-236
AC007384.1	2.26e-294	-0.595175	0.186	0.286	8.27e-290
SLK	0	-0.594788	0.274	0.422	0
CDYL2	7.82e-277	-0.594776	0.155	0.242	2.86e-272
NIBAN1	0	-0.592879	0.376	0.589	0
JUNB	1.11e-15	-0.591654	0.414	0.435	4.07e-11
CPPED1	1.5e-225	-0.591249	0.078	0.137	5.5e-221
EIF2AK4	0	-0.589893	0.142	0.248	0
GALM	0	-0.589257	0.325	0.475	0
VDAC1	0	-0.588954	0.342	0.507	0
KLHL18	1e-253	-0.588895	0.117	0.193	3.66e-249
P4HB	0	-0.588791	0.318	0.481	0
CEP128	0	-0.588468	0.208	0.335	0
SNX10	5.64e-257	-0.587882	0.103	0.174	2.06e-252
ZFAND5	0	-0.587586	0.222	0.349	0
GOLGA3	0	-0.586873	0.179	0.291	0
TSEN54	0	-0.586666	0.141	0.243	0
RDX	0	-0.58602	0.186	0.302	0
CDC42EP3	0	-0.585925	0.281	0.456	0
OAT	3.4e-213	-0.585565	0.108	0.176	1.25e-208
ALG2	3.35e-272	-0.585525	0.091	0.162	1.23e-267
GSTP1	0	-0.585403	0.428	0.569	0
HSPA9	0	-0.585137	0.366	0.515	0
SMIM15	0	-0.583494	0.144	0.24	0
C16orf91	4.37e-240	-0.583149	0.079	0.142	1.6e-235
ZFY	0	-0.583115	0.145	0.241	0
ICOS	0	-0.582907	0.459	0.563	0
SRSF3	0	-0.582838	0.662	0.809	0
AZIN1	0	-0.582268	0.2	0.32	0
MAP2K3	0	-0.581766	0.121	0.212	0
PARD6A	5.72e-161	-0.581762	0.063	0.108	2.09e-156
CYB5R3	0	-0.580959	0.131	0.225	0
MAP1LC3B	0	-0.580543	0.43	0.616	0
PURB	2.85e-269	-0.580007	0.114	0.192	1.04e-264
EMB	0	-0.579663	0.695	0.815	0
CCT6A	0	-0.579413	0.375	0.538	0
RFTN1	0	-0.578187	0.528	0.665	0
ADSS	0	-0.57792	0.385	0.551	0
TAF7	0	-0.576724	0.406	0.588	0
STK17B	0	-0.576112	0.861	0.921	0
ARPP19	0	-0.575573	0.309	0.48	0
CDIP1	1.35e-239	-0.575444	0.083	0.147	4.93e-235
MCOLN2	5.95e-245	-0.57544	0.126	0.203	2.18e-240
ORAI2	0	-0.575424	0.159	0.264	0
FBXO34	0	-0.575338	0.339	0.498	0
CHPT1	5.97e-251	-0.57527	0.149	0.233	2.19e-246
RBM3	0	-0.57477	0.488	0.658	0
REEP3	0	-0.574054	0.224	0.34	0
TSR1	7.12e-202	-0.57333	0.093	0.154	2.61e-197
PDE9A	9.77e-119	-0.573197	0.084	0.126	3.58e-114
AL137009.1	1.61e-125	-0.573083	0.101	0.148	5.91e-121
TMEM14C	0	-0.571806	0.253	0.399	0
CALM1	0	-0.571041	0.947	0.971	0
MED25	2.66e-154	-0.571036	0.061	0.105	9.72e-150
NPIPB5	1.9e-224	-0.570513	0.113	0.185	6.97e-220
SLAMF1	0	-0.569684	0.256	0.373	0
AL499604.1	1.44e-175	-0.568372	0.081	0.133	5.26e-171
CPEB2	3.4e-278	-0.567888	0.125	0.206	1.24e-273
PAK1IP1	1.37e-205	-0.567194	0.102	0.165	5.03e-201
NORAD	0	-0.567179	0.313	0.467	0
ARF3	0	-0.566653	0.138	0.232	0
MTHFD1L	9.47e-165	-0.566535	0.173	0.239	3.46e-160
CYB561	1.13e-222	-0.566143	0.086	0.148	4.14e-218
KIF3A	0	-0.564916	0.173	0.281	0
CORO7	1.1e-276	-0.564529	0.21	0.312	4.03e-272
RBM18	3.18e-289	-0.56426	0.107	0.186	1.16e-284
BCAS2	0	-0.563361	0.251	0.379	0
CRACR2A	0	-0.562538	0.192	0.298	0
C8orf37-AS1	1.23e-112	-0.562515	0.089	0.131	4.52e-108
CFAP20	1.84e-181	-0.561637	0.09	0.146	6.72e-177
TP53I13	2.96e-255	-0.561415	0.086	0.153	1.08e-250
GTF3C6	0	-0.561198	0.273	0.418	0
BACH1	0	-0.560981	0.41	0.567	0
CSNK1G3	0	-0.560896	0.267	0.407	0
AL627171.2	0	-0.560779	0.168	0.275	0
HSPD1	0	-0.560731	0.455	0.581	0
PIK3R1	4.9e-286	-0.560445	0.529	0.633	1.79e-281
TXLNA	0	-0.5604	0.142	0.237	0
ARMCX3	0	-0.560313	0.14	0.237	0
MAPK6	0	-0.559907	0.223	0.35	0
TOR1AIP2	0	-0.559093	0.179	0.295	0
SQSTM1	0	-0.558872	0.505	0.629	0
SEL1L	1e-293	-0.558831	0.259	0.373	3.67e-289
SDCBP	0	-0.558821	0.341	0.471	0
SNHG15	4.5e-200	-0.558374	0.143	0.216	1.65e-195
TPM3	0	-0.557388	0.728	0.856	0
CHORDC1	0	-0.555665	0.237	0.355	0
KIAA0513	5.77e-216	-0.555283	0.064	0.118	2.11e-211
TVP23C	0	-0.555263	0.187	0.295	0
BOLA3	9.46e-298	-0.554503	0.184	0.283	3.46e-293
BCL10	0	-0.554222	0.145	0.241	0
ZBTB6	4.22e-186	-0.553598	0.07	0.121	1.54e-181
IKZF3	0	-0.553264	0.588	0.714	0
HEATR5A	0	-0.553225	0.141	0.234	0
BCL6	3.83e-202	-0.552585	0.152	0.227	1.4e-197
ZC3H8	0	-0.551979	0.336	0.461	0
HMGCR	1.27e-186	-0.55169	0.076	0.13	4.65e-182
IKBIP	0	-0.551585	0.133	0.227	0
OSBPL3	0	-0.551103	0.285	0.42	0
PPP1R10	0	-0.549654	0.377	0.546	0
SAP30L-AS1	2.48e-259	-0.549171	0.132	0.212	9.07e-255
TNFRSF1B	0	-0.548202	0.298	0.419	0
SEPTIN2	0	-0.548021	0.457	0.622	0
RTN3	0	-0.547981	0.293	0.453	0
BLOC1S2	0	-0.546903	0.186	0.304	0
STK24	0	-0.545701	0.479	0.618	0
SLC44A1	9.63e-269	-0.545597	0.147	0.233	3.52e-264
EIF4G3	0	-0.545435	0.364	0.538	0
SSBP2	0	-0.545137	0.458	0.586	0
HELZ	0	-0.544447	0.531	0.689	0
TOX	8.65e-297	-0.544429	0.262	0.372	3.16e-292
YWHAZ	0	-0.544009	0.835	0.925	0
IMPAD1	1.57e-273	-0.543769	0.115	0.194	5.76e-269
DYNLT3	0	-0.543666	0.269	0.403	0
H2AFV	0	-0.543523	0.552	0.722	0
RHOA	0	-0.543128	0.667	0.816	0
TXNDC17	3.75e-263	-0.542594	0.189	0.285	1.37e-258
CEBPB	6.01e-270	-0.542375	0.28	0.389	2.2e-265
PCNA	1.09e-232	-0.542035	0.121	0.195	4e-228
MRPL10	5.37e-283	-0.541675	0.11	0.19	1.97e-278
RAP2C	4.29e-279	-0.54156	0.108	0.186	1.57e-274
VIM-AS1	1.75e-247	-0.541164	0.11	0.183	6.4e-243
CCDC186	0	-0.540236	0.289	0.432	0
RAB5IF	0	-0.540035	0.343	0.503	0
TBK1	0	-0.539627	0.215	0.358	0
GAPDH	0	-0.539445	0.8	0.907	0
AKIRIN1	0	-0.538722	0.311	0.459	0
LINC02245	0	-0.538639	0.115	0.2	0
ZDHHC21	1.49e-254	-0.538355	0.109	0.182	5.45e-250
REEP5	0	-0.537817	0.44	0.614	0
FEM1C	2.4e-187	-0.537474	0.077	0.131	8.77e-183
AL050309.1	2.06e-212	-0.536791	0.127	0.197	7.54e-208
CEP152	9.13e-189	-0.536069	0.093	0.151	3.34e-184
MID1IP1	6.06e-200	-0.535701	0.12	0.188	2.22e-195
GDE1	4.92e-232	-0.535642	0.087	0.151	1.8e-227
CROCC	9.63e-207	-0.535252	0.17	0.252	3.53e-202
HIGD1A	7.54e-191	-0.535192	0.107	0.171	2.76e-186
TGFB1	0	-0.533895	0.435	0.563	0
MTRF1L	2.07e-239	-0.53378	0.088	0.154	7.56e-235
TMEM43	0	-0.53368	0.177	0.29	0
EIF4EBP1	1.63e-202	-0.533235	0.065	0.117	5.98e-198
RAB35	2.35e-249	-0.532959	0.129	0.208	8.62e-245
EIF5	0	-0.532718	0.529	0.691	0
GSPT1	0	-0.532243	0.466	0.607	0
RBM8A	0	-0.530833	0.469	0.633	0
TATDN2	4.76e-211	-0.530364	0.122	0.192	1.74e-206
LCP2	0	-0.530273	0.636	0.702	0
PBXIP1	0	-0.530241	0.445	0.578	0
STAT4	0	-0.530219	0.629	0.706	0
ACOT9	3.07e-233	-0.529141	0.097	0.165	1.13e-228
STT3A	2.62e-281	-0.529105	0.128	0.213	9.59e-277
WARS2	1.67e-174	-0.528936	0.111	0.17	6.11e-170
RANBP2	0	-0.52848	0.397	0.53	0
SLC26A2	1.2e-158	-0.528062	0.075	0.123	4.39e-154
AL133453.1	6.46e-243	-0.528017	0.144	0.225	2.36e-238
ADAT1	3.22e-186	-0.527964	0.09	0.148	1.18e-181
HEBP2	0	-0.527758	0.254	0.386	0
BUD31	0	-0.527648	0.248	0.379	0
JPT1	0	-0.527495	0.29	0.434	0
ERO1A	0	-0.527469	0.348	0.499	0
PLOD3	8.88e-161	-0.526459	0.064	0.11	3.25e-156
AHNAK	0	-0.52632	0.442	0.582	0
NARS	0	-0.526178	0.252	0.379	0
DDX21	0	-0.525934	0.437	0.579	0
CXCR3	0	-0.525714	0.097	0.176	0
RELB	1.57e-131	-0.525105	0.223	0.29	5.76e-127
SPDYA	1.05e-79	-0.525091	0.069	0.101	3.84e-75
CCND2	0	-0.525089	0.381	0.5	0
RHOF	0	-0.52488	0.229	0.355	0
NFKBIA	2.66e-106	-0.524862	0.346	0.417	9.73e-102
STAM	1.89e-251	-0.524788	0.231	0.331	6.91e-247
SOCS4	7.18e-243	-0.52452	0.117	0.191	2.63e-238
RALB	5.91e-171	-0.524062	0.096	0.153	2.16e-166
RBM12	1.62e-167	-0.523802	0.092	0.147	5.92e-163
PCBD1	4.36e-174	-0.523461	0.072	0.123	1.6e-169
LINC00486	0	-0.522585	0.999	0.998	0
SGSM2	8.48e-188	-0.522385	0.087	0.144	3.1e-183
RBM15	4.62e-145	-0.522266	0.066	0.11	1.69e-140
NSMCE3	3.57e-291	-0.52218	0.247	0.361	1.31e-286
STIP1	0	-0.521959	0.253	0.375	0
PPP1R18	0	-0.521772	0.319	0.444	0
USP36	2.09e-165	-0.521588	0.27	0.357	7.66e-161
ARF1	0	-0.52153	0.508	0.682	0
KSR1	1.28e-205	-0.520183	0.116	0.184	4.68e-201
PRNP	8.94e-306	-0.519856	0.176	0.277	3.27e-301
ACAA2	1.88e-289	-0.519816	0.142	0.232	6.88e-285
DERL2	0	-0.51955	0.204	0.325	0
G3BP2	0	-0.519462	0.498	0.645	0
AP1S1	4.67e-168	-0.519203	0.076	0.127	1.71e-163
GRAMD1A	0	-0.51862	0.248	0.369	0
HNRNPA3	0	-0.518521	0.721	0.85	0
HIST1H2AC	6.55e-231	-0.518137	0.106	0.177	2.4e-226
TMED5	0	-0.517161	0.289	0.439	0
NANS	7.5e-194	-0.516722	0.179	0.26	2.75e-189
KTN1	0	-0.516432	0.673	0.81	0
ARMC2	3.45e-257	-0.515988	0.1	0.172	1.26e-252
STK17A	0	-0.51564	0.742	0.857	0
RPN1	0	-0.515566	0.232	0.362	0
ZNF75D	1.11e-303	-0.515411	0.206	0.31	4.06e-299
SLC35F2	9.86e-170	-0.515394	0.08	0.132	3.61e-165
TMF1	0	-0.51496	0.366	0.53	0
KMT5A	1.57e-191	-0.514907	0.072	0.125	5.73e-187
SKI	0	-0.514333	0.269	0.389	0
CLTB	0	-0.514291	0.211	0.33	0
MTMR6	0	-0.513743	0.191	0.298	0
LINC-PINT	0	-0.51368	0.423	0.563	0
HOPX	0	-0.513516	0.132	0.248	0
PARP1	0	-0.513329	0.375	0.523	0
ZBTB1	0	-0.512699	0.404	0.533	0
PHTF2	0	-0.512652	0.489	0.6	0
RGCC	1.74e-09	-0.512471	0.422	0.395	6.38e-05
FGD5-AS1	7.76e-306	-0.511386	0.196	0.302	2.84e-301
NF1	0	-0.511376	0.312	0.47	0
SRSF2	0	-0.510932	0.544	0.686	0
EPM2AIP1	0	-0.510698	0.166	0.269	0
SIAH2	6.59e-285	-0.510383	0.148	0.239	2.41e-280
TM9SF3	0	-0.509538	0.453	0.62	0
MPC2	0	-0.509476	0.257	0.394	0
RBMXL1	8.23e-138	-0.507852	0.074	0.119	3.01e-133
MSANTD4	7.15e-151	-0.507487	0.072	0.119	2.62e-146
RHBDD2	9.22e-155	-0.507365	0.1	0.154	3.38e-150
AC053513.1	1.27e-214	-0.506555	0.213	0.3	4.63e-210
OSTC	0	-0.506207	0.404	0.55	0
AL354740.1	1.16e-112	-0.505688	0.068	0.106	4.25e-108
MOB1A	0	-0.50561	0.433	0.602	0
ITGAV	7.49e-185	-0.505092	0.094	0.151	2.74e-180
FKBP1A	0	-0.504992	0.297	0.431	0
RALGDS	0	-0.504784	0.231	0.362	0
MEAK7	1.75e-140	-0.504767	0.083	0.131	6.39e-136
TWISTNB	2.2e-216	-0.503971	0.129	0.202	8.06e-212
AC058791.1	2.87e-278	-0.503337	0.212	0.314	1.05e-273
RFX1	3.52e-225	-0.502976	0.112	0.184	1.29e-220
RNF103	1.59e-193	-0.502703	0.09	0.15	5.82e-189
RAMAC	3.05e-148	-0.502666	0.06	0.102	1.12e-143
MAPK1IP1L	0	-0.502564	0.307	0.452	0
PSD4	3.91e-273	-0.502434	0.127	0.21	1.43e-268
EBNA1BP2	3.35e-223	-0.502191	0.115	0.186	1.22e-218
RHEB	0	-0.502044	0.302	0.45	0
SIPA1L1	1.14e-233	-0.501896	0.49	0.587	4.18e-229
SMC2	2.12e-178	-0.501832	0.109	0.17	7.75e-174
HIST1H1E	0	-0.501295	0.207	0.332	0
ZNF217	0	-0.500474	0.336	0.478	0
HNRNPUL1	0	-0.500402	0.404	0.558	0
CDC73	0	-0.500347	0.469	0.624	0
PNPLA8	0	-0.499947	0.232	0.349	0
CD99	0	-0.499514	0.631	0.808	0
AARS	2.53e-196	-0.499012	0.133	0.204	9.26e-192
POLE3	0	-0.49878	0.226	0.34	0
C7orf50	4.07e-288	-0.498147	0.152	0.245	1.49e-283
SAMD1	1.95e-148	-0.49796	0.088	0.138	7.13e-144
DIPK2A	4.36e-174	-0.497768	0.091	0.147	1.6e-169
SPART	1.1e-199	-0.497665	0.213	0.294	4.03e-195
DCUN1D1	0	-0.497197	0.207	0.324	0
LPIN2	0	-0.496739	0.519	0.646	0
TMEM64	1.73e-149	-0.496271	0.062	0.105	6.35e-145
DBF4	1.37e-274	-0.495707	0.207	0.308	5.02e-270
CKAP2	2.13e-229	-0.495308	0.11	0.181	7.78e-225
WNT5B	8.29e-160	-0.495145	0.06	0.105	3.04e-155
NCOA7	0	-0.49508	0.417	0.556	0
SBDS	0	-0.494966	0.286	0.409	0
KDELR1	0	-0.494821	0.24	0.365	0
TMEM50A	0	-0.49475	0.551	0.726	0
IDI1	0	-0.494708	0.285	0.408	0
BLVRB	4.2e-185	-0.494648	0.089	0.147	1.54e-180
SYVN1	5.62e-167	-0.49456	0.059	0.104	2.06e-162
SLC25A20	1.14e-186	-0.493467	0.062	0.111	4.19e-182
TOR3A	9.84e-200	-0.493437	0.088	0.148	3.6e-195
AHI1	8.69e-194	-0.493064	0.237	0.323	3.18e-189
CMTM7	2.42e-206	-0.493035	0.422	0.518	8.86e-202
BAZ2B	3.94e-288	-0.492898	0.196	0.296	1.44e-283
CHSY1	5.28e-225	-0.492887	0.1	0.168	1.93e-220
POLR2L	0	-0.492853	0.495	0.661	0
SLC7A1	2.65e-146	-0.491611	0.136	0.196	9.71e-142
TXNRD1	0	-0.491508	0.392	0.527	0
CTPS1	9.21e-139	-0.491398	0.093	0.143	3.37e-134
RCHY1	1.44e-231	-0.490609	0.136	0.215	5.27e-227
TLN1	0	-0.489366	0.464	0.619	0
AC067945.4	6.72e-219	-0.48873	0.102	0.169	2.46e-214
AL645568.1	0	-0.488404	0.266	0.384	0
SMAP1	0	-0.488148	0.553	0.701	0
DUSP10	1.72e-143	-0.488098	0.061	0.103	6.31e-139
CTBP1	2.06e-259	-0.488052	0.147	0.234	7.53e-255
NEK1	0	-0.487834	0.302	0.419	0
AL136962.1	2.71e-159	-0.487677	0.183	0.251	9.92e-155
COPB2	0	-0.487644	0.264	0.398	0
MCM6	5.95e-206	-0.487131	0.128	0.199	2.18e-201
ANP32E	0	-0.486804	0.337	0.475	0
KDSR	3.23e-248	-0.486653	0.337	0.439	1.18e-243
ZBED4	2.71e-246	-0.486474	0.143	0.225	9.92e-242
EIF3J	0	-0.486225	0.371	0.515	0
CANT1	8.55e-122	-0.48619	0.062	0.1	3.13e-117
NUP58	1.3e-295	-0.486055	0.223	0.332	4.77e-291
RIOK1	1.36e-234	-0.486037	0.14	0.219	4.99e-230
AL606489.1	9.01e-124	-0.485549	0.067	0.107	3.3e-119
PITRM1	1.06e-140	-0.485179	0.105	0.158	3.86e-136
C6orf120	4.43e-125	-0.48509	0.064	0.104	1.62e-120
PITPNA	0	-0.484819	0.178	0.286	0
LINC00623	0	-0.484798	0.452	0.601	0
ACTR8	2.55e-163	-0.484483	0.069	0.116	9.35e-159
PTGES3	0	-0.484105	0.756	0.878	0
FAM89B	0	-0.483771	0.205	0.328	0
PGM3	4.08e-192	-0.483758	0.094	0.155	1.49e-187
CD3D	0	-0.483519	0.829	0.857	0
TMEM208	6.22e-254	-0.48337	0.18	0.275	2.28e-249
TSPYL1	0	-0.483279	0.214	0.328	0
ZDHHC5	8.24e-270	-0.483126	0.154	0.244	3.02e-265
ITPRID2	1.3e-158	-0.483065	0.064	0.11	4.74e-154
SDE2	2.83e-218	-0.482983	0.108	0.177	1.03e-213
GNPDA1	7.12e-141	-0.482898	0.152	0.213	2.6e-136
KIF13B	0	-0.482576	0.271	0.416	0
FTL	0	-0.482505	0.987	0.978	0
LINC00299	8.98e-153	-0.482504	0.06	0.103	3.29e-148
EDEM1	1.75e-294	-0.482096	0.227	0.338	6.42e-290
GPATCH2	6.82e-290	-0.48196	0.196	0.298	2.5e-285
SLC25A53	1.57e-284	-0.48175	0.171	0.268	5.73e-280
ACTN4	0	-0.481478	0.316	0.482	0
LRRN3	9.99e-214	-0.481398	0.263	0.35	3.66e-209
NOLC1	7.75e-233	-0.480978	0.151	0.234	2.84e-228
P2RY10	0	-0.480907	0.334	0.473	0
DYNLL2	4.2e-260	-0.480646	0.182	0.276	1.54e-255
PPP2R2B	0	-0.480486	0.13	0.234	0
ADAMTSL4-AS1	8.97e-263	-0.480295	0.256	0.363	3.28e-258
PAF1	1.02e-173	-0.480155	0.083	0.137	3.72e-169
GAB3	0	-0.478467	0.186	0.343	0
LINC00944	2.58e-263	-0.478286	0.139	0.222	9.46e-259
GPR171	1.45e-269	-0.477989	0.327	0.432	5.29e-265
SMIM19	0	-0.47766	0.219	0.333	0
SLC33A1	0	-0.477276	0.197	0.305	0
SPRYD7	1.75e-148	-0.477276	0.064	0.108	6.42e-144
RPGR	5.4e-128	-0.477217	0.101	0.15	1.98e-123
CNOT6L	0	-0.47651	0.714	0.791	0
VCP	0	-0.476338	0.366	0.512	0
GOLGA2	2.78e-268	-0.476278	0.133	0.218	1.02e-263
DDX24	0	-0.476243	0.692	0.82	0
SERPINB9	3.39e-256	-0.475448	0.326	0.439	1.24e-251
CD8B	6.37e-163	-0.475343	0.099	0.153	2.33e-158
STX2	1.11e-237	-0.475284	0.153	0.236	4.07e-233
ARHGAP21	2.53e-192	-0.475214	0.082	0.138	9.28e-188
CHD7	9.81e-256	-0.475198	0.291	0.395	3.59e-251
CHP1	6.79e-231	-0.475122	0.102	0.171	2.48e-226
C4orf48	0	-0.474925	0.23	0.35	0
BICD2	7.08e-192	-0.474794	0.109	0.174	2.59e-187
ACER3	2.47e-271	-0.474531	0.159	0.249	9.03e-267
AKIRIN2	0	-0.474451	0.222	0.348	0
CXCR4	7.33e-120	-0.474221	0.653	0.683	2.68e-115
ATXN7L3B	0	-0.473373	0.257	0.383	0
ACSL6	1.77e-108	-0.473363	0.102	0.146	6.47e-104
PRDX1	0	-0.473077	0.505	0.642	0
NDUFS5	0	-0.473015	0.643	0.776	0
ANTKMT	3.66e-230	-0.472788	0.082	0.145	1.34e-225
HOXB2	1.52e-117	-0.47242	0.081	0.123	5.56e-113
CRNKL1	1.79e-277	-0.472313	0.163	0.257	6.53e-273
SPOCK2	0	-0.472223	0.593	0.688	0
MAPRE2	1.14e-212	-0.471623	0.341	0.444	4.16e-208
HIST1H4C	0	-0.47133	0.499	0.686	0
ATG101	3.87e-217	-0.471324	0.102	0.169	1.42e-212
NDRG1	3.12e-237	-0.471254	0.182	0.274	1.14e-232
CCDC47	0	-0.470895	0.225	0.347	0
ZSWIM6	1.38e-162	-0.470679	0.326	0.411	5.03e-158
AC008969.1	4.27e-128	-0.470552	0.065	0.105	1.56e-123
FERMT3	7.61e-302	-0.470367	0.226	0.338	2.78e-297
TMED9	0	-0.470163	0.288	0.412	0
GNL2	9.6e-203	-0.470047	0.117	0.185	3.52e-198
AGAP2	5.62e-164	-0.469779	0.091	0.145	2.06e-159
DHRS7	0	-0.469488	0.319	0.482	0
ROMO1	0	-0.46946	0.329	0.475	0
GGCX	2.92e-146	-0.469407	0.073	0.119	1.07e-141
NOTCH1	2.43e-122	-0.468593	0.091	0.137	8.91e-118
LPCAT4	4.81e-154	-0.468079	0.081	0.131	1.76e-149
PFN1	0	-0.467989	0.903	0.941	0
GNG2	0	-0.467722	0.525	0.658	0
UQCRQ	0	-0.467532	0.403	0.546	0
ARL6IP1	0	-0.467475	0.42	0.569	0
MAP7D3	1.42e-203	-0.467241	0.107	0.172	5.18e-199
MPDU1	4.47e-127	-0.467028	0.067	0.108	1.64e-122
NOP16	4.62e-113	-0.466957	0.077	0.118	1.69e-108
ZUP1	4.09e-154	-0.466171	0.086	0.137	1.5e-149
ZNF791	0	-0.466017	0.21	0.322	0
KCTD5	4.07e-146	-0.46589	0.068	0.112	1.49e-141
POLR2K	0	-0.465429	0.279	0.414	0
HNRNPA0	0	-0.465385	0.42	0.573	0
XXYLT1	2.29e-133	-0.465034	0.091	0.138	8.36e-129
TMEM9B	1.88e-298	-0.464715	0.202	0.311	6.88e-294
CHMP1B	9.53e-202	-0.464481	0.155	0.233	3.49e-197
THRA1/BTR	2.37e-130	-0.46434	0.09	0.137	8.67e-126
FAM53C	7.37e-124	-0.464121	0.061	0.1	2.7e-119
MAP4	0	-0.463908	0.496	0.654	0
AGFG2	9.35e-190	-0.463804	0.101	0.162	3.42e-185
SLC16A3	1.19e-150	-0.462579	0.085	0.135	4.35e-146
MSH3	6.81e-220	-0.462495	0.306	0.402	2.49e-215
HMGB2	0	-0.462474	0.369	0.51	0
SEC22C	1.67e-281	-0.462274	0.2	0.303	6.11e-277
VASP	1.35e-288	-0.462234	0.234	0.346	4.94e-284
ATL3	2.98e-281	-0.461988	0.2	0.302	1.09e-276
GPR18	1.26e-131	-0.461948	0.086	0.133	4.61e-127
TBC1D8	1.13e-127	-0.461602	0.083	0.128	4.13e-123
ISCA1	1.94e-280	-0.461387	0.255	0.369	7.12e-276
AC008014.1	5.17e-178	-0.460142	0.145	0.213	1.89e-173
RPL22L1	1.27e-252	-0.459965	0.351	0.465	4.65e-248
ATF7IP	0	-0.459854	0.663	0.775	0
SMIM30	8e-161	-0.459589	0.094	0.148	2.93e-156
RAC1	0	-0.459551	0.527	0.679	0
CEMIP2	3.82e-155	-0.459454	0.449	0.532	1.4e-150
ORMDL2	1.24e-264	-0.459219	0.178	0.274	4.53e-260
CENPB	4.99e-143	-0.458957	0.074	0.119	1.83e-138
DYNLL1	0	-0.458804	0.498	0.645	0
PSMD11	0	-0.458581	0.274	0.399	0
GTF3C4	9.08e-134	-0.45839	0.066	0.108	3.32e-129
CPT1A	1.11e-261	-0.457894	0.137	0.221	4.07e-257
EDEM2	2.84e-249	-0.45772	0.154	0.241	1.04e-244
LIX1L-AS1	3.83e-187	-0.457394	0.1	0.161	1.4e-182
ABRACL	0	-0.457127	0.484	0.613	0
CCDC167	3.47e-210	-0.456793	0.181	0.265	1.27e-205
ZC3H4	1.06e-223	-0.456776	0.16	0.243	3.89e-219
TMEM30A	1.03e-287	-0.455804	0.187	0.289	3.76e-283
RAP2A	2.4e-222	-0.455304	0.111	0.181	8.8e-218
CALHM2	2.18e-184	-0.455232	0.075	0.128	7.98e-180
NDUFA6	0	-0.454942	0.298	0.437	0
SND1	0	-0.45436	0.555	0.692	0
PXK	6.96e-263	-0.454188	0.137	0.221	2.55e-258
SRPRA	0	-0.45312	0.279	0.412	0
POMP	0	-0.452376	0.465	0.608	0
MBD2	0	-0.452249	0.302	0.435	0
CTBS	2.88e-252	-0.452208	0.164	0.254	1.05e-247
SAR1B	0	-0.45182	0.239	0.359	0
NCOA4	3.84e-285	-0.451762	0.2	0.305	1.4e-280
RPS6KA3	0	-0.451703	0.64	0.745	0
MDC1	1.73e-196	-0.451654	0.109	0.174	6.34e-192
HNRNPA1P48	4.13e-169	-0.451041	0.078	0.13	1.51e-164
ATP2A2	6.34e-290	-0.450821	0.243	0.358	2.32e-285
SLC12A2	3.25e-192	-0.450767	0.158	0.234	1.19e-187
FUCA2	4.67e-143	-0.450731	0.061	0.103	1.71e-138
PDXK	1.38e-233	-0.450529	0.147	0.23	5.04e-229
GMEB1	6.18e-249	-0.450193	0.15	0.235	2.26e-244
TM9SF1	2.22e-195	-0.450069	0.084	0.142	8.14e-191
DOK2	8.65e-211	-0.450046	0.13	0.204	3.17e-206
KIF5B	0	-0.449989	0.43	0.58	0
E2F4	3.05e-240	-0.449867	0.132	0.213	1.12e-235
TGIF1	4.1e-197	-0.449848	0.174	0.253	1.5e-192
TSTA3	4.17e-190	-0.449838	0.127	0.197	1.53e-185
SYNGR2	1.88e-215	-0.449574	0.126	0.201	6.87e-211
GNAI3	0	-0.449207	0.38	0.533	0
SAE1	6.21e-216	-0.448911	0.214	0.306	2.27e-211
ARL5B	1.29e-127	-0.448739	0.075	0.118	4.72e-123
MMGT1	1.39e-179	-0.447804	0.099	0.158	5.09e-175
TUBA1B	9.03e-155	-0.447689	0.421	0.524	3.31e-150
RHBDF2	6.79e-231	-0.447402	0.098	0.166	2.48e-226
THAP5	7.2e-232	-0.447035	0.14	0.22	2.63e-227
FGFR1OP2	0	-0.44698	0.406	0.56	0
POP7	1.13e-225	-0.446851	0.101	0.17	4.13e-221
ACBD3	0	-0.446544	0.272	0.402	0
COMMD8	5.49e-234	-0.446224	0.162	0.248	2.01e-229
APLP2	2.85e-254	-0.446161	0.19	0.288	1.04e-249
ACADVL	1.85e-237	-0.446034	0.128	0.207	6.77e-233
RIF1	0	-0.445273	0.474	0.605	0
FLOT1	1.89e-255	-0.445232	0.214	0.315	6.93e-251
EIF1AY	4.65e-282	-0.444962	0.225	0.333	1.7e-277
SMIM29	6.12e-198	-0.444556	0.109	0.175	2.24e-193
AC011476.3	4.33e-138	-0.444378	0.096	0.147	1.59e-133
TTC33	6.16e-261	-0.444271	0.229	0.332	2.25e-256
CLTC	0	-0.443818	0.366	0.508	0
PRDM4	1.78e-195	-0.443461	0.12	0.188	6.53e-191
BSG	0	-0.443408	0.239	0.363	0
MARS	8.95e-219	-0.443225	0.171	0.257	3.27e-214
FTSJ1	1.07e-169	-0.442825	0.078	0.13	3.9e-165
KDM5D	2.33e-202	-0.442807	0.118	0.187	8.53e-198
FGFR1OP	4.93e-244	-0.442681	0.162	0.249	1.8e-239
RAB8A	0	-0.442626	0.284	0.419	0
PA2G4	0	-0.442477	0.552	0.677	0
SPTAN1	0	-0.442124	0.473	0.61	0
DERL1	3.54e-291	-0.441895	0.233	0.347	1.3e-286
LBR	0	-0.441566	0.342	0.48	0
CPNE3	0	-0.44135	0.294	0.426	0
EVI2A	1.41e-255	-0.441286	0.365	0.48	5.16e-251
GRIP1	1.32e-44	-0.441157	0.137	0.167	4.82e-40
UBE2D1	1.19e-201	-0.440969	0.144	0.219	4.35e-197
VMA21	4.21e-216	-0.440851	0.181	0.266	1.54e-211
AP000919.2	1.31e-99	-0.440748	0.087	0.127	4.8e-95
GPN1	1.31e-185	-0.440627	0.106	0.169	4.79e-181
CTSC	0	-0.440486	0.326	0.472	0
TMEM167B	2.76e-206	-0.440333	0.103	0.17	1.01e-201
EID1	0	-0.440292	0.517	0.679	0
USO1	0	-0.43989	0.35	0.49	0
UBA5	5.99e-251	-0.439851	0.144	0.229	2.19e-246
EIF1AD	2.06e-144	-0.43963	0.066	0.109	7.55e-140
ARL1	1.43e-211	-0.439574	0.137	0.213	5.22e-207
ABHD17B	1.13e-193	-0.43943	0.135	0.206	4.15e-189
PWP1	1.99e-294	-0.439044	0.216	0.326	7.27e-290
GNL3	1.91e-241	-0.438928	0.267	0.375	7e-237
ACTR2	0	-0.438468	0.724	0.836	0
ENTPD1-AS1	6.33e-172	-0.438375	0.259	0.34	2.32e-167
MRPL47	8.11e-281	-0.438278	0.228	0.339	2.97e-276
CHMP2B	1.7e-259	-0.437531	0.21	0.313	6.21e-255
CFAP97	9.77e-254	-0.436886	0.256	0.361	3.58e-249
SMARCA5	0	-0.436671	0.445	0.592	0
UBTF	7.11e-290	-0.43658	0.307	0.425	2.6e-285
ZNF490	2.74e-200	-0.436532	0.127	0.197	1e-195
IARS	2.58e-255	-0.43638	0.289	0.399	9.43e-251
AC087286.2	2.67e-151	-0.436	0.15	0.215	9.77e-147
CDC42	0	-0.435887	0.749	0.858	0
KCNK6	2.48e-137	-0.435783	0.071	0.115	9.06e-133
COPB1	0	-0.435714	0.436	0.589	0
UTP11	1.2e-187	-0.434941	0.1	0.162	4.38e-183
PRMT9	7.04e-145	-0.434744	0.129	0.188	2.58e-140
RNF24	1.13e-282	-0.434667	0.291	0.404	4.14e-278
MAP3K12	2.08e-148	-0.434508	0.122	0.181	7.62e-144
PIGX	3.2e-262	-0.434339	0.153	0.241	1.17e-257
ARL13B	3.7e-164	-0.434297	0.105	0.162	1.35e-159
AASDHPPT	1.44e-265	-0.434284	0.18	0.277	5.25e-261
SLC37A1	5.18e-144	-0.434012	0.098	0.151	1.9e-139
WASHC4	0	-0.433691	0.355	0.485	0
ASF1A	6.57e-258	-0.433564	0.214	0.316	2.4e-253
GCSH	5.3e-123	-0.433122	0.068	0.108	1.94e-118
RFK	9.57e-142	-0.433039	0.093	0.144	3.5e-137
TNFSF12	5.69e-208	-0.433009	0.183	0.267	2.08e-203
WDR53	2.43e-124	-0.432639	0.097	0.145	8.9e-120
GLRX2	1.25e-172	-0.432402	0.094	0.15	4.56e-168
SNX18	6.88e-212	-0.431794	0.089	0.151	2.52e-207
CSTB	0	-0.431791	0.564	0.68	0
USP38	4.07e-214	-0.431636	0.138	0.214	1.49e-209
NOP58	1.65e-251	-0.430671	0.484	0.6	6.05e-247
IER3IP1	2.66e-292	-0.430643	0.268	0.387	9.73e-288
GLMN	8.81e-278	-0.430642	0.239	0.346	3.23e-273
LSM12	2.61e-253	-0.430532	0.202	0.302	9.54e-249
NFE2L3	1.25e-156	-0.430249	0.139	0.203	4.59e-152
HNRNPDL	0	-0.43012	0.712	0.804	0
GLCCI1	1.78e-242	-0.429982	0.499	0.605	6.51e-238
PITPNC1	0	-0.429969	0.821	0.865	0
PTPN7	2.3e-248	-0.429886	0.2	0.297	8.4e-244
COMMD4	1.63e-166	-0.429694	0.08	0.132	5.95e-162
PHPT1	1.37e-194	-0.429332	0.21	0.297	5.01e-190
LGALS8	5.3e-229	-0.428424	0.319	0.422	1.94e-224
DYNC1H1	0	-0.428325	0.444	0.581	0
PIEZO1	1.87e-138	-0.427993	0.107	0.161	6.85e-134
CCNYL1	1.51e-142	-0.427276	0.09	0.14	5.54e-138
CAPZA1	0	-0.427149	0.614	0.757	0
ARSG	1.32e-154	-0.427063	0.1	0.155	4.82e-150
TPD52	3.05e-281	-0.426878	0.255	0.365	1.12e-276
DNAJC27	2.28e-118	-0.426767	0.087	0.131	8.35e-114
BLOC1S6	1.17e-297	-0.426707	0.231	0.346	4.27e-293
SNRPB	0	-0.426467	0.473	0.622	0
ZNF100	4.57e-163	-0.426362	0.114	0.174	1.67e-158
PGRMC1	9.93e-127	-0.426304	0.088	0.135	3.63e-122
LINC01588	5.13e-214	-0.42608	0.174	0.258	1.88e-209
USP9Y	0	-0.425437	0.42	0.555	0
CIB1	0	-0.425124	0.565	0.704	0
BLZF1	8.34e-232	-0.424375	0.155	0.238	3.05e-227
UBXN4	0	-0.424014	0.581	0.723	0
DDX39A	2.13e-213	-0.423919	0.211	0.303	7.81e-209
CTSB	2.82e-170	-0.423836	0.238	0.32	1.03e-165
PDZD8	0	-0.423775	0.22	0.333	0
SCML4	3.91e-248	-0.423533	0.457	0.557	1.43e-243
JOSD1	2.25e-220	-0.423414	0.237	0.335	8.24e-216
COX20	6.91e-277	-0.423413	0.314	0.435	2.53e-272
NAA50	0	-0.423403	0.335	0.476	0
ADNP2	6.26e-159	-0.423369	0.13	0.192	2.29e-154
DCTN6	7.23e-174	-0.4231	0.127	0.194	2.65e-169
DESI1	2.59e-166	-0.423029	0.158	0.229	9.49e-162
EMC4	9.87e-273	-0.422598	0.179	0.279	3.61e-268
NDUFB2	0	-0.422504	0.555	0.697	0
ATG2A	1.52e-98	-0.422259	0.078	0.116	5.56e-94
COX17	6.34e-297	-0.4219	0.372	0.502	2.32e-292
AC009107.2	6.14e-144	-0.421793	0.074	0.12	2.25e-139
PPAN	4.32e-160	-0.421782	0.12	0.181	1.58e-155
PGK1	0	-0.421412	0.577	0.719	0
PSME3	3.9e-184	-0.42095	0.098	0.159	1.43e-179
PRDX4	4.06e-88	-0.420811	0.135	0.181	1.49e-83
RAB14	0	-0.420778	0.364	0.506	0
MRPL12	6.8e-119	-0.420638	0.101	0.15	2.49e-114
SIKE1	5.02e-217	-0.42053	0.143	0.222	1.84e-212
KPNA4	0	-0.420515	0.348	0.485	0
FAM76A	1.33e-187	-0.420332	0.13	0.199	4.86e-183
EAF1	1.15e-140	-0.420323	0.1	0.152	4.21e-136
SNRPB2	0	-0.419938	0.431	0.575	0
PSMC3	2.67e-234	-0.419884	0.196	0.291	9.77e-230
SAR1A	1.36e-307	-0.41976	0.25	0.372	4.97e-303
CYBA	0	-0.41919	0.776	0.885	0
WIPI1	8.18e-200	-0.41919	0.066	0.118	2.99e-195
AGPAT4	6.06e-34	-0.418831	0.105	0.13	2.22e-29
DBI	0	-0.418585	0.507	0.647	0
RNF6	9.84e-221	-0.418549	0.154	0.236	3.6e-216
TXNDC11	5.64e-221	-0.418493	0.206	0.299	2.07e-216
RO60	0	-0.418304	0.309	0.438	0
HAUS2	1.29e-174	-0.418243	0.111	0.172	4.71e-170
GTF2F1	3.37e-254	-0.418196	0.189	0.287	1.23e-249
GUK1	0	-0.418163	0.55	0.699	0
RAB11FIP1	0	-0.417942	0.299	0.438	0
IFITM2	7.51e-124	-0.417718	0.419	0.491	2.75e-119
RCBTB1	6.65e-150	-0.417324	0.099	0.153	2.43e-145
MYH9	0	-0.417066	0.667	0.786	0
SNHG12	7.47e-159	-0.417027	0.167	0.239	2.74e-154
RIT1	2.79e-168	-0.416829	0.12	0.183	1.02e-163
CRYZ	1.17e-108	-0.416785	0.076	0.116	4.3e-104
ERVK13-1	6.17e-108	-0.416587	0.071	0.109	2.26e-103
RAB30	2.18e-179	-0.41645	0.099	0.159	7.99e-175
STK38L	2.34e-190	-0.416342	0.128	0.197	8.57e-186
PSMA7	0	-0.416214	0.72	0.83	0
CASP3	7.25e-265	-0.415756	0.199	0.3	2.65e-260
ARL3	3.5e-227	-0.415419	0.152	0.234	1.28e-222
VPS4B	0	-0.414736	0.431	0.578	0
RALBP1	0	-0.414726	0.336	0.469	0
EIF2AK3	2.26e-204	-0.414656	0.23	0.321	8.28e-200
RUNX2	2.45e-232	-0.414526	0.302	0.4	8.98e-228
SURF6	1.29e-183	-0.414396	0.114	0.179	4.71e-179
CALU	4.86e-245	-0.414293	0.186	0.28	1.78e-240
SLC25A32	1.32e-209	-0.414168	0.152	0.231	4.84e-205
C2orf69	3.87e-144	-0.414093	0.102	0.156	1.42e-139
ELMSAN1	5.29e-217	-0.413964	0.232	0.328	1.94e-212
INO80B	5.09e-129	-0.41391	0.061	0.101	1.86e-124
ELOVL1	2.35e-140	-0.413697	0.077	0.124	8.59e-136
SLC20A2	4.18e-233	-0.413593	0.334	0.439	1.53e-228
CEBPZ	6.97e-285	-0.413553	0.361	0.486	2.55e-280
TEX30	7.31e-114	-0.413377	0.069	0.108	2.68e-109
USP14	0	-0.413375	0.363	0.5	0
HSPA4	1.5e-301	-0.413007	0.275	0.397	5.49e-297
NUDT4	1.18e-206	-0.412542	0.179	0.264	4.33e-202
AGA	6.79e-194	-0.412363	0.109	0.175	2.49e-189
S100A11	0	-0.412216	0.766	0.834	0
ADK	0	-0.412115	0.731	0.817	0
FAR2	5.19e-111	-0.412026	0.158	0.212	1.9e-106
AC016831.7	4.15e-219	-0.411844	0.439	0.553	1.52e-214
LINC00513	0	-0.411796	0.642	0.757	0
RPF2	1.5e-148	-0.411683	0.141	0.204	5.49e-144
C12orf29	6.5e-158	-0.411666	0.111	0.171	2.38e-153
AC139887.2	4.63e-200	-0.411602	0.19	0.275	1.69e-195
LRRC57	7.01e-111	-0.411132	0.07	0.109	2.57e-106
TRAF3IP1	1.74e-118	-0.410945	0.076	0.118	6.36e-114
FTH1	0	-0.41075	0.981	0.983	0
PRPF4B	0	-0.410408	0.477	0.605	0
VKORC1L1	1.1e-215	-0.410323	0.193	0.279	4.02e-211
ELF1	0	-0.410201	0.772	0.853	0
SUGT1	1.37e-289	-0.410174	0.272	0.394	5e-285
KIAA0232	1.28e-287	-0.410025	0.282	0.402	4.69e-283
SOS2	0	-0.409976	0.427	0.572	0
DLG3	9.84e-111	-0.409932	0.069	0.107	3.6e-106
XPOT	8.92e-220	-0.409732	0.184	0.273	3.27e-215
UBB	0	-0.409712	0.704	0.793	0
PSMB6	0	-0.409695	0.317	0.455	0
DLAT	4.82e-114	-0.408864	0.068	0.108	1.76e-109
FAM20B	1.06e-187	-0.408632	0.144	0.216	3.88e-183
RAB11A	2.82e-187	-0.408545	0.567	0.656	1.03e-182
MCM5	5.48e-134	-0.408352	0.07	0.114	2e-129
ZNF10	2.42e-133	-0.408302	0.123	0.179	8.87e-129
DNTTIP2	4.66e-245	-0.408037	0.242	0.348	1.7e-240
PAK2	0	-0.408033	0.698	0.81	0
TMEM70	5.62e-163	-0.407864	0.152	0.222	2.06e-158
AC005261.1	8.96e-179	-0.407642	0.1	0.16	3.28e-174
LRRFIP1	0	-0.407414	0.643	0.75	0
ACTR3C	9.06e-112	-0.407413	0.073	0.113	3.32e-107
LRR1	1.04e-126	-0.407345	0.07	0.112	3.8e-122
MKNK1	1.82e-195	-0.406571	0.129	0.2	6.67e-191
ANAPC11	0	-0.406546	0.332	0.468	0
POLR3E	5.12e-138	-0.406498	0.154	0.218	1.87e-133
RABIF	2.56e-206	-0.406385	0.157	0.236	9.37e-202
DDX27	2.86e-237	-0.406176	0.241	0.343	1.05e-232
RAPGEF1	0	-0.406133	0.513	0.667	0
RRAGC	1.73e-174	-0.406009	0.119	0.183	6.34e-170
KCTD9	6.17e-165	-0.405969	0.105	0.163	2.26e-160
FYN	0	-0.405716	0.899	0.904	0
DKC1	4.53e-211	-0.40551	0.21	0.302	1.66e-206
PSMB2	1.09e-281	-0.405339	0.293	0.417	4e-277
SMC4	4.66e-180	-0.405146	0.206	0.289	1.71e-175
PGM2	5.07e-131	-0.404985	0.085	0.132	1.85e-126
EPRS	3.25e-291	-0.404925	0.373	0.5	1.19e-286
NUDT19	2.19e-129	-0.404829	0.08	0.125	8e-125
ATMIN	5.43e-209	-0.404661	0.134	0.209	1.99e-204
BCLAF1	3.07e-294	-0.404275	0.525	0.646	1.12e-289
LUZP1	1.51e-278	-0.403812	0.22	0.327	5.54e-274
MAGT1	9.58e-280	-0.40366	0.241	0.353	3.51e-275
SACM1L	1.58e-293	-0.403157	0.307	0.43	5.8e-289
TWF1	2.23e-172	-0.402932	0.11	0.172	8.16e-168
KIAA1191	3.19e-163	-0.402604	0.105	0.164	1.17e-158
AP3D1	1.31e-232	-0.402495	0.189	0.283	4.79e-228
DYNC1LI1	9.24e-253	-0.402425	0.223	0.326	3.38e-248
CDRT4	2.92e-153	-0.401878	0.112	0.17	1.07e-148
ARPC5	0	-0.401688	0.649	0.765	0
LPIN1	1.29e-230	-0.401592	0.272	0.379	4.74e-226
SFT2D2	6.42e-240	-0.401574	0.206	0.304	2.35e-235
EIF5B	0	-0.401316	0.47	0.602	0
SYNCRIP	0	-0.401202	0.413	0.544	0
MYL6	0	-0.401144	0.881	0.93	0
RANBP6	1.14e-140	-0.401034	0.094	0.146	4.16e-136
SPPL2A	0	-0.400837	0.351	0.492	0
SH3PXD2A	1.66e-90	-0.400774	0.098	0.139	6.09e-86
DDX3X	5.23e-246	-0.400362	0.492	0.61	1.92e-241
CLSTN3	8.88e-177	-0.400344	0.073	0.124	3.25e-172
COX7B	0	-0.399842	0.538	0.675	0
ULK1	5.06e-113	-0.399643	0.072	0.113	1.85e-108
RWDD4	1.66e-184	-0.399378	0.126	0.194	6.07e-180
TXNDC15	1.18e-251	-0.399363	0.199	0.298	4.3e-247
ANKRD40	1.06e-162	-0.399257	0.1	0.158	3.87e-158
EXOC5	2.85e-254	-0.3992	0.213	0.314	1.04e-249
MED31	2.44e-198	-0.398748	0.164	0.245	8.92e-194
SGPL1	2.77e-160	-0.398502	0.109	0.168	1.01e-155
OTUD6B	1.23e-119	-0.398395	0.088	0.134	4.49e-115
PTBP1	2e-231	-0.398211	0.221	0.322	7.32e-227
GIPC1	7.14e-163	-0.398181	0.128	0.193	2.61e-158
RASAL3	0	-0.398144	0.357	0.485	0
AC016831.1	1.73e-119	-0.398088	0.087	0.132	6.34e-115
B4GALT1	7.85e-130	-0.397876	0.253	0.328	2.87e-125
PSMD1	4.22e-300	-0.397736	0.309	0.434	1.54e-295
SMIM13	1.4e-126	-0.397715	0.067	0.108	5.14e-122
GPN3	2.32e-149	-0.397416	0.115	0.173	8.49e-145
ERBIN	0	-0.397395	0.664	0.754	0
PMM2	9.08e-240	-0.397368	0.215	0.313	3.32e-235
GRAMD2B	1.58e-60	-0.397368	0.072	0.101	5.77e-56
SIRT2	6.72e-183	-0.397295	0.122	0.19	2.46e-178
LRRC37B	2.65e-174	-0.396828	0.165	0.238	9.71e-170
CCP110	3.78e-132	-0.396729	0.084	0.131	1.38e-127
GPR174	1.79e-223	-0.396537	0.327	0.428	6.54e-219
MGME1	1.67e-162	-0.396527	0.12	0.182	6.1e-158
FAM118A	2.35e-187	-0.39644	0.231	0.321	8.61e-183
SRRT	9.43e-186	-0.396251	0.195	0.279	3.45e-181
SRP72	8.1e-289	-0.396115	0.35	0.478	2.96e-284
BAD	3.2e-171	-0.395904	0.103	0.163	1.17e-166
ALCAM	3.84e-81	-0.395703	0.089	0.125	1.4e-76
TMEM87B	1.61e-229	-0.395527	0.219	0.315	5.88e-225
MIEF1	2.88e-148	-0.395503	0.1	0.154	1.05e-143
EIF2S2	0	-0.394961	0.568	0.69	0
LINC01409	3.98e-133	-0.394958	0.084	0.131	1.46e-128
AC016831.5	1.88e-194	-0.394905	0.172	0.253	6.87e-190
AC008443.1	1.14e-98	-0.39475	0.069	0.106	4.17e-94
BCOR	3.6e-139	-0.394545	0.139	0.2	1.32e-134
DDX20	5.59e-102	-0.394491	0.07	0.107	2.05e-97
BTD	1.89e-239	-0.394444	0.253	0.357	6.93e-235
MDM2	4.95e-200	-0.394357	0.25	0.348	1.81e-195
ZCRB1	1.47e-222	-0.393956	0.223	0.319	5.38e-218
TRAF3	5.92e-234	-0.393554	0.481	0.594	2.17e-229
GORASP2	2.65e-273	-0.393276	0.268	0.386	9.72e-269
NEPRO	2.73e-227	-0.392879	0.198	0.292	9.99e-223
ARHGAP5	1.04e-185	-0.392382	0.317	0.409	3.82e-181
RNF14	1.34e-172	-0.392081	0.105	0.166	4.91e-168
DNAJA2	1e-287	-0.391859	0.375	0.508	3.66e-283
PLAA	1.94e-229	-0.391522	0.173	0.261	7.11e-225
TMEM127	2.8e-138	-0.391198	0.085	0.134	1.02e-133
CHD4	2.58e-261	-0.390883	0.368	0.486	9.44e-257
ELK3	6.55e-224	-0.390881	0.383	0.489	2.4e-219
SHOC2	0	-0.390568	0.368	0.507	0
MRPS36	2.26e-255	-0.390378	0.263	0.376	8.26e-251
ATP5MC3	1.37e-268	-0.390217	0.559	0.684	5e-264
AC109587.1	3.03e-118	-0.390081	0.084	0.128	1.11e-113
SPRYD3	2.17e-140	-0.390014	0.073	0.118	7.93e-136
AHSA1	7.88e-221	-0.389771	0.222	0.32	2.88e-216
HAUS3	1.17e-149	-0.389733	0.127	0.188	4.27e-145
WDR35	1.86e-99	-0.389617	0.069	0.105	6.8e-95
LAMP2	5.36e-226	-0.389562	0.183	0.275	1.96e-221
PIGT	1.64e-162	-0.389439	0.099	0.157	6e-158
AC010275.1	6.2e-139	-0.389338	0.186	0.254	2.27e-134
ZNF322	5.43e-150	-0.389086	0.086	0.137	1.99e-145
SRSF7	1.97e-266	-0.389007	0.772	0.848	7.2e-262
SACS	3.79e-146	-0.388828	0.151	0.216	1.39e-141
PTPN9	3.71e-191	-0.38878	0.175	0.253	1.36e-186
MYCBP	1.15e-177	-0.388769	0.144	0.215	4.21e-173
ANKLE2	6.57e-211	-0.388441	0.217	0.311	2.41e-206
SEM1	0	-0.388286	0.511	0.646	0
ACTB	0	-0.388255	0.971	0.971	0
CCDC117	7.09e-137	-0.388236	0.083	0.13	2.6e-132
ZBTB43	2.08e-234	-0.388131	0.161	0.249	7.63e-230
PFKFB3	2.48e-203	-0.388116	0.353	0.455	9.07e-199
DYNC1I2	1.41e-238	-0.388024	0.34	0.452	5.18e-234
ZNF808	8.38e-138	-0.387884	0.099	0.151	3.07e-133
EMC7	3.63e-265	-0.387831	0.252	0.367	1.33e-260
RARA	4.92e-111	-0.38777	0.094	0.139	1.8e-106
REXO2	8.22e-216	-0.387764	0.358	0.469	3.01e-211
2025-03-02	2.25e-184	-0.387697	0.131	0.201	8.23e-180
NIPA1	1.37e-151	-0.387633	0.105	0.161	5.03e-147
PPP3CA	0	-0.387586	0.597	0.718	0
EIF4A1	0	-0.387558	0.695	0.799	0
TCP1	1.68e-234	-0.38753	0.279	0.39	6.17e-230
PRELID3B	9.9e-191	-0.387392	0.17	0.25	3.62e-186
C12orf49	3.16e-159	-0.387257	0.112	0.172	1.16e-154
COPA	0	-0.387256	0.383	0.523	0
GTF2H3	1.39e-157	-0.387207	0.143	0.21	5.09e-153
GALC	1.85e-161	-0.387074	0.117	0.179	6.77e-157
NFKB2	7.89e-71	-0.386858	0.131	0.173	2.89e-66
FAM241A	1.88e-110	-0.386837	0.133	0.185	6.88e-106
NOP14	1.12e-172	-0.386466	0.175	0.251	4.1e-168
NAPG	2.98e-225	-0.386425	0.21	0.305	1.09e-220
CTSD	1.55e-265	-0.386254	0.171	0.269	5.67e-261
PLK3	1.21e-91	-0.385847	0.117	0.161	4.44e-87
USB1	1.68e-145	-0.385779	0.083	0.132	6.14e-141
MTMR2	8.8e-147	-0.385677	0.116	0.173	3.22e-142
MFAP3	8.02e-143	-0.385605	0.085	0.134	2.94e-138
HNRNPUL2	8.17e-229	-0.385259	0.23	0.33	2.99e-224
DYNLRB1	4.67e-303	-0.38523	0.396	0.536	1.71e-298
MESD	3.72e-267	-0.385114	0.308	0.429	1.36e-262
FANCF	1.56e-128	-0.384794	0.093	0.142	5.71e-124
TOMM5	1.13e-263	-0.384695	0.373	0.501	4.12e-259
PARP8	1.55e-307	-0.384627	0.701	0.768	5.67e-303
DNPH1	9.49e-149	-0.384583	0.315	0.401	3.47e-144
ZNF831	3.46e-127	-0.384286	0.302	0.378	1.27e-122
UHRF1BP1L	2.7e-224	-0.384057	0.223	0.319	9.87e-220
RNF11	2.55e-225	-0.383991	0.167	0.254	9.33e-221
KLHL28	8.07e-267	-0.383786	0.301	0.42	2.96e-262
TCP11L1	7.58e-203	-0.383431	0.13	0.202	2.77e-198
ARL8A	6.17e-180	-0.383361	0.123	0.191	2.26e-175
LSM1	9.58e-254	-0.383072	0.217	0.323	3.51e-249
MYSM1	2.26e-237	-0.383066	0.232	0.335	8.29e-233
SLC35E1	4.38e-171	-0.382885	0.118	0.182	1.6e-166
CAMKK2	2.19e-112	-0.382665	0.088	0.132	8.01e-108
PLEKHF2	7.69e-183	-0.382583	0.141	0.213	2.81e-178
EML4	0	-0.382462	0.803	0.869	0
MYL12B	0	-0.382162	0.876	0.919	0
RBM22	1.14e-231	-0.381906	0.203	0.301	4.17e-227
HSPA14.1	5.95e-137	-0.381661	0.109	0.164	2.18e-132
VAMP3	1.22e-156	-0.381574	0.098	0.155	4.47e-152
CRKL	4.65e-149	-0.381293	0.127	0.188	1.7e-144
TIMM44	2.38e-155	-0.381087	0.106	0.164	8.69e-151
C9orf78	0	-0.380961	0.467	0.602	0
PSMD7	4.73e-288	-0.380945	0.377	0.513	1.73e-283
ZNF92	6.21e-201	-0.380894	0.167	0.249	2.27e-196
RPS27L	3.59e-221	-0.380893	0.614	0.716	1.31e-216
STRAP	1.56e-275	-0.380702	0.331	0.46	5.71e-271
SLC39A6	1.99e-128	-0.380549	0.09	0.138	7.27e-124
PPP4R1	2.85e-183	-0.380512	0.141	0.211	1.04e-178
TACC1	8.8e-302	-0.380363	0.318	0.447	3.22e-297
HNRNPA2B1	0	-0.380276	0.881	0.932	0
TTLL5	1.93e-168	-0.380179	0.177	0.251	7.05e-164
RAB1B	7.85e-193	-0.380174	0.132	0.204	2.87e-188
AVEN	5.28e-169	-0.380107	0.142	0.209	1.93e-164
CDKN1B	1.13e-294	-0.380102	0.415	0.55	4.14e-290
EVI2B	0	-0.379968	0.471	0.605	0
MAGED2	1.14e-238	-0.379649	0.234	0.338	4.16e-234
TMEM14A	2.55e-141	-0.379542	0.096	0.148	9.35e-137
SDF4	5.2e-236	-0.379483	0.22	0.322	1.9e-231
CDK5RAP1	7.54e-186	-0.379409	0.196	0.279	2.76e-181
SERBP1	0	-0.379316	0.673	0.794	0
SQLE	4.41e-88	-0.379235	0.075	0.111	1.61e-83
LMAN1	1.33e-231	-0.37879	0.364	0.48	4.86e-227
TUT7	0	-0.378622	0.383	0.517	0
RABGGTB	1.1e-176	-0.378482	0.152	0.226	4.04e-172
CFL1	0	-0.378473	0.896	0.939	0
RRP15	5.11e-153	-0.37804	0.178	0.249	1.87e-148
PDCL	1.06e-154	-0.377963	0.126	0.188	3.88e-150
TRIM59	3.78e-170	-0.377911	0.16	0.233	1.38e-165
AC015871.1	7.45e-135	-0.37782	0.081	0.128	2.73e-130
SEC14L1	5.51e-188	-0.377575	0.198	0.284	2.02e-183
S100A4	0	-0.377567	0.562	0.753	0
RPS6KA5	0	-0.37749	0.624	0.739	0
RAB21	3.54e-264	-0.377395	0.331	0.455	1.3e-259
EHD1	7.45e-235	-0.377346	0.222	0.323	2.73e-230
LETM1	3.71e-124	-0.377063	0.088	0.134	1.36e-119
FRG1	1.91e-264	-0.376958	0.279	0.395	7e-260
DCUN1D5	3.28e-208	-0.37675	0.176	0.262	1.2e-203
MOSPD1	1.89e-115	-0.376547	0.062	0.1	6.94e-111
SOS1	0	-0.37653	0.78	0.861	0
LLPH	6.47e-239	-0.376489	0.246	0.352	2.37e-234
LMNB1	2.25e-115	-0.376226	0.137	0.192	8.22e-111
RAB5A	2.05e-256	-0.376149	0.298	0.417	7.51e-252
DR1	6.73e-248	-0.375967	0.258	0.368	2.46e-243
OSBP	1.3e-254	-0.37592	0.252	0.363	4.75e-250
GLUD1	1.99e-198	-0.375893	0.323	0.428	7.3e-194
PWWP3A	9.39e-140	-0.375797	0.114	0.171	3.44e-135
AP5Z1	1.91e-142	-0.37579	0.104	0.159	6.99e-138
DNM1L	6.25e-257	-0.375452	0.296	0.411	2.29e-252
NME1	1.8e-112	-0.375269	0.122	0.174	6.59e-108
EIF2S1	2.93e-230	-0.37523	0.256	0.361	1.07e-225
ARPC1B	0	-0.37515	0.658	0.768	0
CBWD1	7.56e-168	-0.375086	0.108	0.168	2.77e-163
PTBP3	0	-0.375052	0.571	0.695	0
DEK	0	-0.374718	0.643	0.748	0
STARD7	2.09e-205	-0.374662	0.207	0.299	7.66e-201
DHX40	3.84e-176	-0.374611	0.133	0.202	1.4e-171
NIPA2	7.56e-237	-0.374429	0.195	0.292	2.77e-232
GPR132	9.26e-141	-0.37416	0.135	0.195	3.39e-136
FAR1	1.58e-302	-0.374035	0.275	0.397	5.77e-298
DNAJC10	4.17e-205	-0.374005	0.175	0.258	1.53e-200
USP12	5.56e-214	-0.373733	0.263	0.365	2.03e-209
LEPROT	5.31e-190	-0.373589	0.157	0.234	1.95e-185
FAM98A	8.43e-149	-0.373577	0.1	0.154	3.09e-144
PAQR3	2.37e-92	-0.373558	0.074	0.11	8.68e-88
AP1AR	4.07e-136	-0.373497	0.14	0.201	1.49e-131
BRMS1L	3.75e-111	-0.373192	0.083	0.125	1.37e-106
CCDC92	1.99e-206	-0.373069	0.187	0.274	7.3e-202
AC245297.3	1.28e-289	-0.372987	0.41	0.536	4.67e-285
RFFL	9.92e-248	-0.372861	0.416	0.529	3.63e-243
LNPK	1.83e-198	-0.372841	0.179	0.262	6.7e-194
PEAK1	7.47e-171	-0.372742	0.129	0.194	2.74e-166
COG3	5.86e-247	-0.37263	0.224	0.328	2.14e-242
ELOA	5.13e-181	-0.372563	0.123	0.191	1.88e-176
DHX16	3.41e-163	-0.372553	0.118	0.181	1.25e-158
IRAK1	4.29e-143	-0.372513	0.081	0.13	1.57e-138
RRAS2	5.13e-224	-0.372266	0.181	0.268	1.88e-219
QTRT2	7.6e-127	-0.372264	0.111	0.164	2.78e-122
ZBED1	2.45e-106	-0.372201	0.075	0.115	8.98e-102
THEMIS	1.38e-107	-0.372163	0.686	0.699	5.06e-103
TVP23B	8.93e-155	-0.371867	0.105	0.162	3.27e-150
POR	1.54e-135	-0.371831	0.127	0.185	5.63e-131
DDHD2	1.33e-185	-0.371764	0.155	0.231	4.87e-181
COX8A	4.73e-305	-0.371685	0.555	0.687	1.73e-300
PHF19	1.09e-160	-0.371581	0.191	0.267	4e-156
SLC2A13	3.33e-150	-0.371298	0.163	0.228	1.22e-145
GSKIP	1.52e-132	-0.371042	0.114	0.169	5.57e-128
KHSRP	5.46e-179	-0.370886	0.158	0.233	2e-174
MCFD2	2.1e-183	-0.370861	0.158	0.234	7.68e-179
GNB5	8.7e-214	-0.370836	0.273	0.374	3.18e-209
YES1	2.85e-162	-0.370822	0.116	0.177	1.04e-157
PANK3	2.43e-170	-0.370806	0.161	0.234	8.9e-166
ZBTB2	3.82e-155	-0.370626	0.109	0.167	1.4e-150
METTL2B	4.06e-151	-0.370571	0.15	0.216	1.48e-146
AC015871.7	1.82e-114	-0.370534	0.076	0.118	6.65e-110
TIRAP	3.43e-128	-0.370492	0.087	0.134	1.25e-123
MAST2	1.93e-152	-0.370337	0.102	0.157	7.06e-148
CWC25	1.54e-197	-0.370102	0.19	0.276	5.65e-193
SMC5	6.28e-259	-0.370081	0.43	0.551	2.3e-254
GMFB	2.04e-151	-0.370027	0.115	0.174	7.46e-147
STXBP3	4.04e-282	-0.369967	0.327	0.453	1.48e-277
TMEM242	7.94e-199	-0.369686	0.153	0.232	2.91e-194
BCL2L12	2.09e-118	-0.369491	0.065	0.105	7.66e-114
LIN7C	5.28e-157	-0.369332	0.151	0.219	1.93e-152
DESI2	2.29e-245	-0.3692	0.202	0.302	8.37e-241
IMPA1	8.13e-182	-0.369147	0.161	0.237	2.97e-177
RAP2C-AS1	5.75e-97	-0.368802	0.103	0.146	2.11e-92
ALS2	3.65e-109	-0.368351	0.063	0.1	1.34e-104
BOLA2	1.03e-144	-0.368339	0.095	0.147	3.76e-140
GAK	2.02e-175	-0.368211	0.187	0.268	7.38e-171
PCMT1	2.36e-279	-0.368203	0.352	0.482	8.65e-275
YRDC	8.48e-128	-0.368143	0.098	0.147	3.1e-123
NASP	7e-228	-0.368076	0.463	0.58	2.56e-223
EIF5A	2.8e-242	-0.368037	0.408	0.532	1.02e-237
CARHSP1	7.66e-207	-0.367816	0.221	0.316	2.8e-202
FEM1B	2.82e-146	-0.367358	0.119	0.178	1.03e-141
BAG1	5.51e-222	-0.367227	0.244	0.349	2.02e-217
CATSPERB	8.03e-84	-0.36715	0.241	0.297	2.94e-79
C6orf89	1.8e-233	-0.367128	0.253	0.36	6.59e-229
LCP1	0	-0.366884	0.704	0.798	0
H3F3B	0	-0.366814	0.952	0.959	0
LAPTM4A	1.41e-203	-0.366789	0.26	0.364	5.17e-199
TTC1	5.87e-251	-0.366336	0.405	0.525	2.15e-246
IL32	0	-0.366082	0.907	0.907	0
MIS12	2.34e-192	-0.366012	0.153	0.23	8.57e-188
SMARCE1	1.58e-255	-0.365912	0.33	0.45	5.8e-251
RTCA	9.32e-217	-0.365479	0.207	0.301	3.41e-212
CCPG1	1.34e-203	-0.365474	0.311	0.418	4.91e-199
BARD1	1.43e-141	-0.365397	0.091	0.142	5.25e-137
GPD1L	6.4e-104	-0.365107	0.097	0.141	2.34e-99
RBPJ	5.36e-249	-0.365065	0.503	0.617	1.96e-244
AF165147.1	1.11e-30	-0.365	0.156	0.183	4.06e-26
GNB2	4.28e-230	-0.364974	0.271	0.382	1.57e-225
CLINT1	5.59e-301	-0.364722	0.39	0.526	2.05e-296
UHMK1	7.85e-237	-0.364542	0.318	0.431	2.87e-232
FOXO3	1.86e-271	-0.364241	0.306	0.425	6.8e-267
DNAJC21	1.04e-246	-0.364207	0.311	0.428	3.79e-242
ITGB1BP1	8.78e-211	-0.364187	0.253	0.353	3.21e-206
GRIK1	2.64e-65	-0.364076	0.084	0.115	9.65e-61
TFAM	3.76e-217	-0.363874	0.258	0.361	1.38e-212
AP2B1	5.34e-307	-0.363378	0.489	0.617	1.96e-302
ATP5F1B	1.35e-218	-0.363373	0.398	0.52	4.92e-214
ELOVL5	8.21e-178	-0.363189	0.42	0.521	3.01e-173
USP7	2.45e-209	-0.362315	0.279	0.383	8.96e-205
ALG5	5.53e-221	-0.362201	0.234	0.335	2.02e-216
LINC00893	8.98e-104	-0.362099	0.066	0.103	3.29e-99
HTATSF1	4.34e-192	-0.361699	0.227	0.318	1.59e-187
ADIPOR1	1.59e-199	-0.361285	0.137	0.213	5.82e-195
CBX3	6.28e-297	-0.361039	0.553	0.67	2.3e-292
UCHL5	9.31e-215	-0.360831	0.205	0.298	3.41e-210
YME1L1	6.44e-294	-0.360795	0.475	0.605	2.36e-289
UBN1	9.8e-252	-0.360359	0.231	0.337	3.59e-247
TTC7A	1.13e-176	-0.360192	0.216	0.302	4.14e-172
DLGAP1	2.02e-264	-0.360117	0.068	0.128	7.41e-260
TRMT10C	1.19e-191	-0.360092	0.245	0.339	4.37e-187
USP20	1.25e-171	-0.359906	0.172	0.249	4.56e-167
C2orf27A	4.03e-83	-0.35961	0.076	0.111	1.47e-78
AGPS	3.93e-224	-0.359517	0.254	0.355	1.44e-219
BMPR2	5.57e-233	-0.35946	0.318	0.425	2.04e-228
ZNF551	3.41e-103	-0.359209	0.094	0.137	1.25e-98
CSNK1D	2.39e-185	-0.359086	0.246	0.34	8.74e-181
USP11	1.02e-153	-0.358874	0.115	0.175	3.75e-149
RSRC2	1.35e-249	-0.358662	0.504	0.624	4.94e-245
MED26	7.07e-111	-0.358576	0.074	0.115	2.59e-106
TTF2	1.07e-98	-0.358458	0.117	0.164	3.91e-94
IFT57	1.99e-132	-0.357972	0.125	0.182	7.27e-128
PINK1	1.33e-162	-0.357533	0.082	0.135	4.86e-158
PPP5C	1.55e-126	-0.35742	0.097	0.147	5.68e-122
ZDHHC3	1.26e-152	-0.357248	0.142	0.208	4.63e-148
ZNF622	7.75e-177	-0.357225	0.15	0.224	2.84e-172
B3GNTL1	3.73e-74	-0.357183	0.075	0.108	1.37e-69
MAK16	3.72e-101	-0.35718	0.087	0.129	1.36e-96
TMCO1	7.93e-280	-0.357176	0.423	0.557	2.9e-275
FAM120AOS	3.64e-209	-0.357123	0.198	0.289	1.33e-204
UBA6	1.5e-235	-0.35712	0.308	0.42	5.51e-231
PAPOLA	0	-0.356925	0.545	0.68	0
EML2	4.61e-161	-0.356915	0.13	0.194	1.69e-156
SLBP	8.23e-198	-0.356722	0.243	0.34	3.01e-193
AC114760.2	3.01e-200	-0.356553	0.283	0.383	1.1e-195
SSR1	2.04e-260	-0.356503	0.345	0.47	7.46e-256
SMARCD1	1.99e-200	-0.3565	0.17	0.253	7.3e-196
ARFIP1	2.49e-204	-0.35644	0.169	0.251	9.1e-200
MAP4K1	4.26e-167	-0.356289	0.183	0.26	1.56e-162
CHUK	6.83e-129	-0.356151	0.107	0.16	2.5e-124
ZNF770	4.96e-160	-0.356125	0.175	0.249	1.82e-155
SLC24A1	1.23e-79	-0.355907	0.111	0.152	4.52e-75
PSMD13	1.03e-223	-0.355793	0.282	0.393	3.76e-219
AMZ2	2.02e-150	-0.355684	0.099	0.154	7.39e-146
CMTR2	2.63e-104	-0.355642	0.078	0.118	9.63e-100
DSTN	6.4e-222	-0.35561	0.373	0.493	2.34e-217
TCEA1	0	-0.355469	0.544	0.675	0
COMMD2	9.29e-206	-0.355461	0.19	0.28	3.4e-201
ERVK3-1	1.92e-196	-0.355247	0.204	0.294	7.04e-192
BDP1	2.41e-245	-0.355157	0.431	0.546	8.82e-241
NXT1	4.84e-158	-0.354902	0.172	0.245	1.77e-153
FOXJ2	7.02e-105	-0.354546	0.079	0.12	2.57e-100
MED17	1.82e-205	-0.354471	0.221	0.315	6.67e-201
RNF146	3.09e-162	-0.354331	0.135	0.202	1.13e-157
STK40	1.28e-182	-0.354281	0.138	0.211	4.69e-178
KRR1	2.97e-243	-0.354129	0.334	0.456	1.09e-238
NAA30	2.72e-140	-0.354041	0.109	0.165	9.97e-136
SET	0	-0.353919	0.773	0.855	0
HSBP1	8.79e-182	-0.353908	0.193	0.278	3.22e-177
ETS1	0	-0.353859	0.848	0.891	0
TOR1A	2.37e-149	-0.353626	0.112	0.17	8.66e-145
MYNN	4.66e-138	-0.353373	0.102	0.155	1.71e-133
HMGXB3	1.19e-171	-0.353297	0.14	0.21	4.37e-167
PSMC2	1.39e-203	-0.353169	0.19	0.279	5.07e-199
FAM91A1	1.74e-172	-0.353147	0.165	0.241	6.38e-168
CLCN3	2.04e-187	-0.352967	0.305	0.401	7.46e-183
PSMD8	5.26e-248	-0.352754	0.428	0.559	1.93e-243
OSBPL8	2.83e-295	-0.352172	0.706	0.789	1.04e-290
ATXN1	0	-0.352056	0.682	0.856	0
LSG1	6.01e-161	-0.351812	0.156	0.227	2.2e-156
MAP3K2	9.96e-251	-0.351639	0.516	0.63	3.64e-246
ZCCHC8	1.48e-186	-0.351623	0.202	0.288	5.4e-182
TSEN15	7.67e-220	-0.351473	0.192	0.283	2.81e-215
FBXL14	1.53e-153	-0.351305	0.134	0.198	5.6e-149
CAMK4	0	-0.351239	0.87	0.877	0
VPS26A	4.88e-249	-0.351214	0.286	0.401	1.79e-244
RXYLT1	1.75e-139	-0.351051	0.117	0.174	6.4e-135
MRPL1	4.61e-140	-0.350988	0.245	0.32	1.69e-135
NMT1	1.26e-246	-0.350835	0.297	0.414	4.6e-242
HMGB1	0	-0.350743	0.93	0.953	0
CHCHD10	7.4e-143	-0.350687	0.282	0.373	2.71e-138
PDHA1	2.2e-149	-0.349669	0.154	0.223	8.04e-145
ARHGAP10	1.18e-88	-0.349439	0.123	0.167	4.33e-84
MRPL15	5.83e-110	-0.349391	0.106	0.154	2.13e-105
LTV1	6.2e-146	-0.34919	0.145	0.21	2.27e-141
PASK	2.02e-35	-0.348844	0.238	0.271	7.38e-31
SMC3	3.07e-240	-0.348819	0.422	0.54	1.12e-235
PRDX5	1.01e-214	-0.3488	0.383	0.506	3.71e-210
TSTD2	1.87e-154	-0.348474	0.116	0.176	6.85e-150
ABAT	3.99e-113	-0.34844	0.107	0.156	1.46e-108
MRPL27	4.97e-152	-0.348345	0.14	0.206	1.82e-147
PCNP	3.67e-286	-0.348234	0.486	0.619	1.34e-281
FAM102A	1.33e-183	-0.348177	0.514	0.603	4.87e-179
LARP7	8.19e-200	-0.348177	0.282	0.382	3e-195
SAP30	1.6e-105	-0.348165	0.063	0.1	5.87e-101
TAGAP	3.3e-122	-0.34814	0.214	0.285	1.21e-117
ESRRA	1.28e-123	-0.348122	0.095	0.143	4.67e-119
WDR45B	2.56e-198	-0.348015	0.194	0.283	9.36e-194
AL049869.3	4.63e-117	-0.347984	0.111	0.162	1.69e-112
WDR41	8.35e-159	-0.347665	0.083	0.134	3.06e-154
CDC37	1.09e-237	-0.347507	0.383	0.509	4.01e-233
PSMD10	2.39e-110	-0.347416	0.082	0.125	8.76e-106
PSAP	9.19e-178	-0.347234	0.267	0.364	3.36e-173
AIG1	5.37e-122	-0.347232	0.102	0.151	1.97e-117
CCT5	1.23e-191	-0.347133	0.334	0.44	4.52e-187
ARL2BP	2.34e-227	-0.346888	0.237	0.342	8.58e-223
SMIM12	3.93e-185	-0.346756	0.185	0.268	1.44e-180
F8A1	5.33e-125	-0.346677	0.071	0.114	1.95e-120
INTS14	3.17e-102	-0.346608	0.08	0.121	1.16e-97
TMCO3	1.55e-142	-0.346545	0.092	0.144	5.68e-138
NSUN2	2.03e-158	-0.346508	0.166	0.238	7.45e-154
ZW10	1.32e-102	-0.346449	0.069	0.106	4.83e-98
FNBP1	0	-0.346445	0.857	0.906	0
TRIB2	3.18e-68	-0.346316	0.098	0.134	1.16e-63
HM13	5.02e-214	-0.346264	0.361	0.473	1.84e-209
CEP83	7.51e-99	-0.346085	0.15	0.202	2.75e-94
RYBP	3.67e-221	-0.346035	0.313	0.427	1.34e-216
CAT	5.92e-151	-0.345974	0.118	0.179	2.17e-146
SETD1B	1.42e-136	-0.34548	0.196	0.268	5.2e-132
LIG3	1.25e-106	-0.345179	0.09	0.134	4.58e-102
PLEKHB2	2.99e-182	-0.344902	0.214	0.302	1.09e-177
GTF2A1	1.33e-185	-0.344832	0.192	0.276	4.86e-181
STARD3	5.52e-126	-0.344545	0.13	0.186	2.02e-121
E2F3	2.06e-147	-0.344524	0.315	0.395	7.55e-143
NUFIP1	1.9e-77	-0.344518	0.074	0.107	6.96e-73
THUMPD3	3.3e-158	-0.3445	0.148	0.217	1.21e-153
TMEM120B	4.36e-175	-0.344365	0.183	0.262	1.6e-170
DAP	3.26e-170	-0.344205	0.151	0.225	1.19e-165
ZNF384	1.22e-120	-0.344188	0.083	0.128	4.46e-116
NCL	0	-0.343691	0.808	0.878	0
SPAG16	1.2e-69	-0.343461	0.1	0.137	4.39e-65
MED19	3.69e-167	-0.34331	0.133	0.2	1.35e-162
HDGF	1.18e-193	-0.342947	0.208	0.298	4.3e-189
LARS	2.92e-179	-0.342668	0.369	0.469	1.07e-174
CSNK1E	3.4e-159	-0.342617	0.115	0.176	1.24e-154
SRP54	2.25e-244	-0.342571	0.371	0.494	8.25e-240
C17orf67	1.99e-115	-0.342563	0.129	0.183	7.29e-111
DPM1	1.05e-207	-0.342348	0.234	0.333	3.83e-203
GNL1	9.79e-137	-0.342236	0.145	0.209	3.58e-132
AOAH	5.48e-72	-0.342211	0.252	0.294	2e-67
USP1	2.4e-213	-0.34216	0.26	0.363	8.79e-209
PSMC4	1.8e-205	-0.341918	0.245	0.345	6.6e-201
TDP2	3.78e-176	-0.341607	0.217	0.305	1.38e-171
BROX	2.68e-198	-0.341318	0.229	0.323	9.81e-194
PPP2CA	6.13e-243	-0.341312	0.367	0.491	2.24e-238
ENY2	7.85e-206	-0.341294	0.377	0.492	2.87e-201
ZC3H15	3.22e-243	-0.341146	0.426	0.551	1.18e-238
HNRNPL	1.09e-219	-0.340968	0.317	0.433	3.98e-215
DAZAP1	3.63e-177	-0.34049	0.209	0.297	1.33e-172
STN1	2.49e-163	-0.34032	0.224	0.306	9.12e-159
NDUFA5	1.05e-231	-0.339881	0.351	0.473	3.84e-227
NIP7	7e-133	-0.339675	0.126	0.183	2.56e-128
URB1	2.5e-73	-0.339673	0.09	0.125	9.16e-69
FYTTD1	6e-215	-0.339526	0.255	0.359	2.2e-210
THAP12	2.3e-206	-0.339519	0.234	0.331	8.42e-202
GNPNAT1	5.93e-113	-0.339495	0.103	0.151	2.17e-108
LIX1L	5.03e-207	-0.339431	0.259	0.359	1.84e-202
CDC34	3.22e-143	-0.339277	0.097	0.151	1.18e-138
VMP1	2.03e-292	-0.339135	0.588	0.714	7.43e-288
MINDY2	5.8e-206	-0.339054	0.223	0.316	2.12e-201
PNRC2	1.36e-231	-0.338987	0.359	0.479	4.97e-227
KIF20B	1.78e-126	-0.338869	0.192	0.258	6.52e-122
SLFN12L	1.67e-264	-0.338833	0.624	0.701	6.1e-260
DGCR6L	1.4e-166	-0.338682	0.159	0.233	5.13e-162
SNIP1	2e-194	-0.338593	0.162	0.243	7.31e-190
PGAM1	3.39e-231	-0.338475	0.27	0.382	1.24e-226
EFCAB14	1.41e-218	-0.338194	0.307	0.417	5.18e-214
ZNF699	4.12e-106	-0.337777	0.092	0.136	1.51e-101
MAPK9	3.15e-183	-0.33774	0.185	0.267	1.15e-178
CNPPD1	2.83e-171	-0.337611	0.134	0.202	1.04e-166
SRA1	1.83e-198	-0.337585	0.202	0.293	6.71e-194
CLN8	1.29e-78	-0.337408	0.073	0.106	4.71e-74
AC093010.2	1.41e-123	-0.337339	0.142	0.2	5.15e-119
KCTD10	2.31e-80	-0.337118	0.068	0.101	8.47e-76
EIF6	3.33e-179	-0.337078	0.232	0.325	1.22e-174
LAP3	6.86e-167	-0.337034	0.187	0.266	2.51e-162
MAT2A	1.25e-128	-0.337028	0.189	0.258	4.59e-124
AC008875.3	1.28e-208	-0.336943	0.293	0.398	4.67e-204
TSPAN5	3.5e-116	-0.336656	0.271	0.343	1.28e-111
NADK2	2.6e-100	-0.336559	0.078	0.118	9.5e-96
CST7	0	-0.336342	0.201	0.396	0
SHC1	2.41e-120	-0.336325	0.074	0.117	8.82e-116
VHL	2.5e-162	-0.336268	0.157	0.229	9.13e-158
NT5C3B	3.2e-134	-0.336149	0.085	0.134	1.17e-129
RRAS	1.49e-108	-0.336142	0.073	0.113	5.46e-104
AKT1	1.76e-114	-0.33588	0.09	0.136	6.43e-110
FBXO31	3.85e-113	-0.335589	0.115	0.165	1.41e-108
SLC52A2	7.05e-125	-0.335421	0.081	0.126	2.58e-120
NENF	2.91e-195	-0.335198	0.212	0.305	1.07e-190
H2AFJ	1.75e-94	-0.335139	0.136	0.186	6.4e-90
EIF4EBP2	2.31e-216	-0.334939	0.22	0.318	8.44e-212
NQO2	1.83e-150	-0.334796	0.19	0.264	6.69e-146
AUP1	1.94e-171	-0.334792	0.158	0.234	7.11e-167
RNASEH1	7.4e-159	-0.334701	0.153	0.222	2.71e-154
RER1	2e-225	-0.334663	0.318	0.435	7.31e-221
COPS2	1.79e-209	-0.334542	0.292	0.402	6.57e-205
TAX1BP1	0	-0.33449	0.68	0.784	0
SEC24A	8.48e-182	-0.334277	0.145	0.218	3.11e-177
RECQL	1.26e-196	-0.334186	0.347	0.451	4.61e-192
KRCC1	3.42e-199	-0.334136	0.278	0.377	1.25e-194
OSTM1	2.04e-213	-0.334039	0.204	0.296	7.46e-209
GSR	9.67e-116	-0.333807	0.127	0.181	3.54e-111
GZMM	1.15e-175	-0.33379	0.285	0.376	4.22e-171
SS18	4.11e-248	-0.333776	0.358	0.48	1.51e-243
ZNF22	9.39e-180	-0.333697	0.242	0.334	3.44e-175
ANKRD36C	7.06e-161	-0.333656	0.254	0.342	2.58e-156
EWSR1	1.47e-226	-0.333524	0.337	0.457	5.39e-222
RUFY3	2.27e-171	-0.333498	0.177	0.252	8.31e-167
RBMX	9.23e-265	-0.333194	0.536	0.659	3.38e-260
DAD1	3.64e-262	-0.333134	0.561	0.679	1.33e-257
PLEKHA2	3.39e-221	-0.332711	0.372	0.486	1.24e-216
RBM15B	1.48e-135	-0.332592	0.105	0.159	5.41e-131
MAGOH	9.73e-228	-0.332556	0.362	0.486	3.56e-223
DCAF13	4.85e-152	-0.332247	0.156	0.225	1.78e-147
MCPH1-AS1	1.05e-82	-0.331966	0.096	0.135	3.84e-78
SS18L2	4.12e-221	-0.331962	0.37	0.492	1.51e-216
BECN1	7.21e-182	-0.331815	0.221	0.31	2.64e-177
ACBD5	2.24e-190	-0.331483	0.189	0.273	8.18e-186
RAD23B	1.41e-269	-0.33143	0.352	0.482	5.16e-265
TUSC2	2.03e-163	-0.331057	0.148	0.219	7.44e-159
ADI1	2.48e-152	-0.331029	0.192	0.268	9.08e-148
MBD4	2.74e-205	-0.330965	0.221	0.319	1e-200
KMT2E	0	-0.330905	0.776	0.842	0
ADIPOR2	1.29e-208	-0.330893	0.238	0.335	4.73e-204
GPAT4	5.54e-123	-0.330761	0.116	0.17	2.03e-118
CISD1	2.62e-110	-0.330718	0.133	0.185	9.61e-106
KIAA1143	1.84e-187	-0.330526	0.199	0.286	6.74e-183
UPF1	3.19e-133	-0.330316	0.139	0.2	1.17e-128
CHMP2A	1.07e-203	-0.330211	0.321	0.434	3.92e-199
CCDC88B	1.66e-96	-0.330073	0.082	0.122	6.09e-92
RPN2	6.52e-226	-0.32966	0.394	0.513	2.39e-221
SNAPC1	1.99e-94	-0.329323	0.115	0.161	7.28e-90
HEATR1	2.11e-137	-0.329257	0.196	0.267	7.73e-133
MAEA	2.11e-163	-0.329225	0.181	0.258	7.72e-159
CDCA4	5.07e-112	-0.329187	0.097	0.144	1.86e-107
PDE12	8.26e-131	-0.329143	0.118	0.174	3.02e-126
MRPS22	2.44e-167	-0.329048	0.15	0.222	8.92e-163
SURF2	1.35e-113	-0.32899	0.119	0.17	4.96e-109
PEBP1	4.46e-263	-0.328878	0.606	0.722	1.63e-258
GABPB1	4.93e-158	-0.328687	0.191	0.266	1.81e-153
TMEM258	3.25e-227	-0.328536	0.617	0.719	1.19e-222
MED29	1.44e-131	-0.32849	0.15	0.213	5.28e-127
GALNT11	1.4e-149	-0.328461	0.265	0.349	5.12e-145
YARS	9.38e-277	-0.328264	0.312	0.437	3.43e-272
CCNT1	4e-161	-0.328136	0.193	0.273	1.46e-156
LYPLA2	7.14e-134	-0.327964	0.132	0.192	2.61e-129
MED8	2.33e-144	-0.327867	0.111	0.168	8.54e-140
PIM3	1.13e-99	-0.327526	0.186	0.246	4.14e-95
S100A10	3.73e-305	-0.327394	0.813	0.88	1.37e-300
PPP2R5C	0	-0.327253	0.863	0.915	0
RUNDC1	8.9e-87	-0.327231	0.066	0.1	3.26e-82
TYMP	5.82e-137	-0.327221	0.183	0.252	2.13e-132
PRPF19	2.22e-121	-0.327119	0.105	0.156	8.11e-117
CMC2	2.01e-190	-0.327111	0.272	0.372	7.37e-186
SNAP29	2.1e-167	-0.327104	0.138	0.206	7.67e-163
PRKAR2A	3.13e-229	-0.327016	0.34	0.453	1.15e-224
ISG20L2	1.45e-123	-0.326851	0.104	0.155	5.3e-119
NXF1	4.77e-84	-0.326795	0.081	0.118	1.75e-79
TIMM17A	9.88e-172	-0.326729	0.18	0.26	3.62e-167
ATP8A1	5.5e-123	-0.326697	0.586	0.636	2.01e-118
ZNF142	7.53e-87	-0.326687	0.075	0.111	2.76e-82
SASH3	1.79e-234	-0.32644	0.172	0.263	6.55e-230
STAM2	1.67e-172	-0.326084	0.176	0.254	6.1e-168
C6orf47	2.57e-108	-0.326037	0.079	0.121	9.4e-104
NRBF2	2.21e-171	-0.325991	0.156	0.23	8.1e-167
OIP5-AS1	3.71e-178	-0.325749	0.367	0.467	1.36e-173
NDUFAB1	4.62e-190	-0.325728	0.364	0.479	1.69e-185
CLPTM1L	1e-161	-0.325711	0.168	0.244	3.66e-157
MVD	3.56e-112	-0.325659	0.089	0.134	1.3e-107
EPHA1-AS1	2.33e-41	-0.325425	0.14	0.17	8.54e-37
SYS1	2.17e-144	-0.325159	0.149	0.215	7.93e-140
IAH1	1.06e-192	-0.325111	0.275	0.377	3.88e-188
SAYSD1	8.65e-84	-0.325093	0.08	0.116	3.17e-79
TLK1	1.04e-237	-0.325013	0.646	0.743	3.79e-233
CCNL1	8.8e-163	-0.32501	0.52	0.622	3.22e-158
CCDC43	2.19e-110	-0.324977	0.094	0.139	8.03e-106
CNOT3	1.29e-119	-0.324764	0.087	0.133	4.74e-115
KLHL9	4.81e-99	-0.324719	0.097	0.141	1.76e-94
STK26	4.11e-177	-0.324715	0.203	0.288	1.5e-172
SUMO4	1.25e-58	-0.324646	0.08	0.11	4.59e-54
COX5A	9.2e-182	-0.324618	0.404	0.518	3.37e-177
ABCF1	1.38e-200	-0.324591	0.338	0.447	5.05e-196
ATXN7L3	5.5e-103	-0.324323	0.086	0.128	2.01e-98
CENPC	2.43e-187	-0.3242	0.411	0.519	8.88e-183
HRAS	2.94e-90	-0.324127	0.085	0.123	1.08e-85
CCNK	5.08e-200	-0.32407	0.241	0.339	1.86e-195
AP3S1	1.03e-196	-0.324012	0.27	0.372	3.76e-192
SPTLC2	1.06e-217	-0.323854	0.312	0.419	3.87e-213
PPP4R3A	1.43e-233	-0.323581	0.482	0.602	5.23e-229
ZC3H12D	7.41e-15	-0.32341	0.257	0.281	2.71e-10
GNL3L	1.08e-139	-0.323354	0.171	0.24	3.94e-135
PREX1	4.59e-303	-0.323242	0.413	0.551	1.68e-298
PSMD2	1.48e-186	-0.323168	0.248	0.345	5.42e-182
FKBP3	1.25e-177	-0.322933	0.283	0.38	4.58e-173
ZNF746	2.34e-92	-0.322838	0.078	0.115	8.58e-88
MRPS10	2.41e-184	-0.322743	0.193	0.279	8.81e-180
MLH1	2.18e-149	-0.322741	0.136	0.2	7.97e-145
ATP6V0C	1.2e-191	-0.322449	0.415	0.533	4.41e-187
HHAT	7.57e-76	-0.322354	0.076	0.109	2.77e-71
MAGOHB	2.37e-135	-0.322302	0.134	0.195	8.67e-131
ASTE1	5.2e-120	-0.322284	0.102	0.152	1.91e-115
KLHL21	3.21e-88	-0.322164	0.071	0.106	1.17e-83
PREPL	4.87e-181	-0.321966	0.193	0.276	1.78e-176
SMCR8	2.53e-80	-0.321891	0.071	0.105	9.26e-76
CD81	7e-178	-0.321695	0.277	0.375	2.56e-173
HECTD1	1.92e-212	-0.321572	0.522	0.631	7.04e-208
ZNF335	1.14e-139	-0.320799	0.145	0.209	4.16e-135
EIF1AX	4.2e-217	-0.320769	0.489	0.607	1.54e-212
HCFC2	2.8e-156	-0.320695	0.126	0.189	1.02e-151
SHLD2	2.99e-166	-0.320675	0.303	0.394	1.09e-161
HCFC1	9.18e-118	-0.320614	0.116	0.169	3.36e-113
FDX1	1.9e-193	-0.320434	0.238	0.335	6.94e-189
INPP5D	1.38e-227	-0.320343	0.486	0.593	5.06e-223
SEC63	4.2e-221	-0.320119	0.389	0.505	1.54e-216
C2orf49	2.01e-161	-0.319872	0.138	0.206	7.37e-157
TOPBP1	3.04e-176	-0.319593	0.215	0.301	1.11e-171
C8orf33	9.24e-133	-0.31932	0.132	0.191	3.38e-128
RNF220	4.63e-142	-0.319252	0.114	0.172	1.69e-137
RPL7L1	1.04e-200	-0.319221	0.321	0.43	3.8e-196
ZNRF2	1.96e-184	-0.319046	0.412	0.513	7.18e-180
ISY1	5e-195	-0.319027	0.219	0.312	1.83e-190
ZNF410	6.1e-163	-0.318868	0.197	0.278	2.23e-158
TAB2	2.15e-224	-0.318812	0.705	0.768	7.86e-220
PRPF4	1.1e-99	-0.318695	0.1	0.144	4.04e-95
DUSP23	1.96e-112	-0.318605	0.091	0.136	7.17e-108
CRCP	2.33e-195	-0.318492	0.236	0.332	8.54e-191
POP4	8.98e-150	-0.318461	0.133	0.197	3.29e-145
DLST	3.3e-172	-0.318301	0.188	0.269	1.21e-167
ZNF621	3.51e-110	-0.318269	0.079	0.121	1.28e-105
YEATS4	5.08e-125	-0.318251	0.181	0.247	1.86e-120
CDC5L	5.12e-195	-0.318196	0.277	0.381	1.88e-190
SLA	1.76e-127	-0.31816	0.307	0.389	6.44e-123
POLG	9.33e-153	-0.318067	0.156	0.226	3.41e-148
GNB1	0	-0.318052	0.636	0.746	0
G3BP1	7.3e-220	-0.318	0.467	0.584	2.67e-215
EIF1B	4.74e-198	-0.317979	0.347	0.46	1.73e-193
NDRG3	3.94e-156	-0.317949	0.165	0.236	1.44e-151
ZNF549	9.5e-75	-0.317842	0.071	0.103	3.48e-70
LYRM2	2.92e-172	-0.317695	0.209	0.293	1.07e-167
RALGAPA1	1.16e-180	-0.317613	0.593	0.684	4.24e-176
SEC23B	5.26e-174	-0.317409	0.181	0.26	1.92e-169
PPID	8.77e-153	-0.317075	0.206	0.285	3.21e-148
RAN	6.97e-242	-0.317048	0.641	0.754	2.55e-237
GET3	4.43e-156	-0.317002	0.131	0.197	1.62e-151
MYO18A	1.09e-99	-0.31669	0.097	0.141	3.98e-95
MAP3K5	0	-0.316568	0.572	0.698	0
IMPDH1	2.01e-78	-0.316498	0.073	0.106	7.35e-74
SRI	9.07e-172	-0.316389	0.38	0.49	3.32e-167
DIS3	7.08e-171	-0.316239	0.218	0.304	2.59e-166
PITHD1	1.32e-179	-0.31614	0.268	0.367	4.83e-175
C6orf62	7.11e-189	-0.315672	0.356	0.467	2.6e-184
TMEM62	3.51e-169	-0.315623	0.153	0.225	1.28e-164
CYTIP	0	-0.315566	0.8	0.866	0
[truncated: 849 more rows]
