# Supplementary material for: Single-cell characterization of the gastrointestinal HIV reservoir reveals heterogeneous cellular phenotypes
Source: J Clin Invest. 2025 Dec 23;136(4):e196536. doi: 10.1172/JCI196536 (PMC12904708; doi:10.1172/JCI196536)
Supplement: Supplemental table 8 [file jci-136-196536-s115.xlsx]

## Sheet: Sheet1
Cluster	Total Blood cells	Total Colon cells	HIV+ cells blood	HIV+ cells colon	vRNA+ cells/M blood	vRNA+ cells/M colon
1	41553	3554	2	0	48.1313	0
2	29446	2563	1	0	33.9605	0
3	8224	5145	0	1	0	194.363
4	7759	3104	0	1	0	322.165
5	6930	3161	2	0	288.6	0
6	1736	2565	3	3	1728.11	1169.59
7	20060	10777	6	4	299.103	371.161
8	12155	10075	5	9	411.353	893.3
9	11571	8202	1	1	86.423	121.921
10	9694	8490	1	4	103.157	471.143
11	3175	2154	1	0	314.961	0
12	580	565	0	0	0	0
13	11449	15464	12	11	1048.13	711.33
14	11273	23138	7	18	620.953	777.941
15	2213	1739	1	1	451.875	575.043
16	7735	2586	5	3	646.412	1160.09
17	5643	5126	3	2	531.632	390.168
18	16502	11772	7	7	424.191	594.631
19	4881	6335	0	1	0	157.853
20	473	49	0	0	0	0
