# Supplementary material for: Single-cell characterization of the gastrointestinal HIV reservoir reveals heterogeneous cellular phenotypes
Source: J Clin Invest. 2025 Dec 23;136(4):e196536. doi: 10.1172/JCI196536 (PMC12904708; doi:10.1172/JCI196536)
Supplement: Supplemental table 9 [file jci-136-196536-s116.xlsx]

## Sheet: TableS9_AnnotatedHIVreaddataann
QNAME	FLAG	RNAME	POS	MAPQ	CIGAR	SEQ	QUAL	Cell Barcode	UMI	Donor	Tissue	Treatment	Cluster
LH00373:97:22K5JGLT3:2:1223:24383:8995	0	HIV_CladeB	752	255	45M1I44M	GCGCGCACAGCAAGAGGCGAGGGGCGGCGACTGGTGAGTACGCCAAAAACTTTTGACTAGCGGAGGCTAGAAGGAGAGAGATGGGTGCGA	IIIIIIIIIIIIIIIIIIIIIIIIIIIIIIIIIIIIIIIIIIIIIIIIIIIIIIIIIIIIIIIIIIIIIIIIIIIIIIIIIIIIIIIIII	CCGGGTAGTAAGGTCG-1	ACTATGTCGGTG	5	Colon	PMAiIL2	9
LH00373:97:22K5JGLT3:2:2166:23320:24521	1024	HIV_CladeB	752	255	45M1I44M	GCGCGCACAGCAAGAGGCGAGGGGCGGCGACTGGTGAGTACGCCAAAAACTTTTGACTAGCGGAGGCTAGAAGGAGAGAGATGGGTGCGA	9I9IIIIIIIIIIIIIIIIIIIIIIIIIII9IIIIIIIIIIIIIIIIIIIIIIIIIIIIIIIIIIIIIIIIIIIIIIIIIIIIIIIIIII	CCGGGTAGTAAGGTCG-1	ACTATGTCGGTG	5	Colon	PMAiIL2	9
LH00373:41:22HGVTLT3:5:2114:47961:2522	1024	HIV_CladeB	497	255	30S60M	AAGCAGTGGTATCAACGCAGAGTACATGGGGTCTCTCTTGTTAGACCAGATCAGAGCCTGGGAGCTCTCTGGCTAACTAGGGAACCCACT	IIIIIIIIIIIIIIIIIIIIIIIIIIIIIIIIIIIIIIIIIIIIIIIIIIIIIIIIIIIIIIIIIIIIII9IIIIIIIIIIIIIIIIIII	ATCGGCGAGCTAGATA-1	CCAGGCCTTACA	6	PBMC	PMAiIL2	5
LH00373:41:22HGVTLT3:5:2114:47952:2538	0	HIV_CladeB	497	255	30S60M	AAGCAGTGGTATCAACGCAGAGTACATGGGGTCTCTCTTGTTAGACCAGATCAGAGCCTGGGAGCTCTCTGGCTAACTAGGGAACCCACT	-II9II9II9IIIIIIIIIIIIIII9III-III9IIIIIIIIIIIIIIIIIIII9II-IIIIIIIIIIIII9I9IIIIIII-9IIIIIII	ATCGGCGAGCTAGATA-1	CCAGGCCTTACA	6	PBMC	PMAiIL2	5
LH00373:41:22HGVTLT3:5:2254:48821:13401	1024	HIV_CladeB	2470	255	88M2S	TGATCAGATACCCATAGAAATCTGTGGGCATAAAGCTATAGGTACAGTATTAGTAGGACCTACACCTGTCAACATAATTGGAAGAAATTT	IIIIIIIIIIIIIIIIIIIIIIIIIIIIIIIIIIIIIIIIIIIIIIIIIIIIIIIIIIIIIIIIIIIIIIIIIIIIIIIIIIIIIIIIII	CTGTGAAAGGCCTTGC-1	TTTCTCAAAACG	6	PBMC	Untreated	5
LH00373:41:22HGVTLT3:4:1190:3894:20787	0	HIV_CladeB	2482	255	90M	CATAGAAATCTGTGGGCATAAAGCTATAGGTACAGTATTAGTAGGACCTACACCTGTCAACATAATTGGAAGAAATTTGTTGACTCAGAT	IIIIIIIIIIIIIIIIIIIIIIIIIIIIIIIIIIIIIIIIIIIIIIIIIIIIIIIIIIIIIIIIIIIIIIIIIIIIIIIIIIIIIIIIII	CTGTGAAAGGCCTTGC-1	TTTCTCAAAACG	6	PBMC	Untreated	5
LH00373:41:22HGVTLT3:5:2129:38604:23255	1024	HIV_CladeB	2568	255	88M2S	AGATTGGTTGCACTTTAAATTTTCCCATTAGTCCTATTGAAACTGTACCAGTAAAATTAAAGCCAGGAATGGATGGCCCAAAAGTTAAGC	IIIIIIIIIIIIIIIIIIIIIIIIIIIIIIIIIIIIIIIIIIIIIIIIIIIIIIIIIIIIIIIIIIIIIIIIIIIIIIIIIIIIIIIIII	CTGTGAAAGGCCTTGC-1	TTTCTCAAAACG	6	PBMC	Untreated	5
LH00373:41:22HGVTLT3:4:2128:48451:20964	0	HIV_CladeB	999	255	10S80M	ATCAAAGAAATGCAGACAAATACTGGCACAGCTACAACCATCCCTTCAAACAGAATCAGAAAAACTTAAATCATTATTTAATACAGTAGC	III-IIIII-I9-9III9I9-IIII999I9III99I99I-9I--IIIIIIIIIIIIIIIIIIIIIIIIIIIIII9IIII9IIIIIIII9I	CATGCGGTCAACGCTA-1	GCCCAATTCTCG	6	Colon	PMAiIL2	4
LH00373:139:22F3NNLT4:8:2281:30278:6827	0	HIV_CladeB	599	255	90M	GTGTGCCCGTCTGTTGTGTGACTCTGGTAACTAGAGATCCCTCAGACCCTTTTAGTCAGTGTGGAAAATCTCTAGCAGTGGCGCCCGAAC	IIIIIIIIIIIIIIIIIIIIIIIIIIIIIIIIIIIIIIIIIIIIIIIIIIIIIIIIIIIIIIIIIIIIIIIIIIIIIIIIIIIIIIIIII	TCTAACTTCCCTCGTA-1	GTACGTTAGGAG	5	Colon	PMAiIL2	1
LH00373:139:22F3NNLT4:8:2272:8429:14812	0	HIV_CladeB	665	255	90M	AATCTCTAGCAGTGGCGCCCGAACAGGGACTTGAAAGCGAAAGAGAAACCAGAGGAGCTCTCTCGACGCAGGACTCGGCTTGCTGAAGCG	IIIIIIIIIIIIIIIIIIIIIIIIIIIIIIIIIIIIIIIIIIIIIIIIIIIIIIIIIIIIIIIIIIIIIIIIIIIIIIIIIIIIIIIIII	TCTAACTTCCCTCGTA-1	TGCAAGTGCAAT	5	Colon	PMAiIL2	1
LH00373:139:22F3NNLT4:8:1354:6211:7724	1024	HIV_CladeB	668	255	90M	CTCTAGCAGTGGCGCCCGAACAGGGACTTGAAAGCGAAAGAGAAACCAGAGGAGCTCTCTCGACGCAGGACTCGGCTTGCTGAAGCGCGC	IIIIIIIIIIIIIII9IIIIIIIIIIIIIIIIIIIIIIIIIIIIIIIIIIIIIIIIIIIIIIIIIIIIIIIIIIIIIIIIIIIIIIIIII	TCTAACTTCCCTCGTA-1	CATCCTGAACAA	5	Colon	PMAiIL2	1
LH00373:139:22F3NNLT4:8:1354:6195:7724	0	HIV_CladeB	668	255	90M	CTCTAGCAGTGGCGCCCGAACAGGGACTTGAAAGCGAAAGAGAAACCAGAGGAGCTCTCTCGACGCAGGACTCGGCTTGCTGAAGCGCGC	9I9IIIIIIIIIIIIIIIIIIIIIIIIIIIIIIIIIIIIIIIIIIIIIIIIIIIIIIIIIIIIIIIIIIIIIIIIIIIIIIIIIIIIIII	TCTAACTTCCCTCGTA-1	CATCCTGAACAA	5	Colon	PMAiIL2	1
LH00373:139:22F3NNLT4:8:2424:41550:9447	0	HIV_CladeB	682	255	90M	CCCGAACAGGGACTTGAAAGCGAAAGAGAAACCAGAGGAGCTCTCTCGACGCAGGACTCGGCTTGCTGAAGCGCGCACAGCAAGAGGCGA	IIIIIIIIIIIIIIIIIIIIIIIIIIIIIIIIIIIIIIIIIIIIIIIIIIIIII9IIIIIIIIIIIIIIIIIIIIIIIIIIIIIIIIIII	TCTAACTTCCCTCGTA-1	CATCCTCCCAGG	5	Colon	PMAiIL2	1
LH00373:139:22F3NNLT4:8:2319:21651:28007	1024	HIV_CladeB	692	255	90M	GACTTGAAAGCGAAAGAGAAACCAGAGGAGCTCTCTCGACGCAGGACTCGGCTTGCTGAAGCGCGCACAGCAAGAGGCGAGGGGCGGCGA	IIIIIIIIIIIIIIIIIIIIIIIIIIIIIIIIIIIIIIIIIIIIIIIIIIIIIIIIIIIIIIIIIIIIIIIIIIIIIIIIIIIIIIIIII	TCTAACTTCCCTCGTA-1	CATCCTGAACAA	5	Colon	PMAiIL2	1
LH00373:97:22K5JGLT3:3:1261:15590:15420	16	HIV_CladeB	4576	255	90M	AAGATTAGCAGGCAGATGGCCAGTAAAAACAATACACACAGACAATGGCAGCAATTTCACCAGTACTACAGTTAAGGCCGCCTGTTGGTG	IIIIIIIIIIIIIIIIIIIIIIIIIIIIIIIIIIIIIIIIIIIIIIIIIIIIIIIIIIIIIIIIIIIIIIIIIIIIIIIIIIIIIIIIII	TCTAACTTCCCTCGTA-1	GTCCTACATTTT	5	Colon	PMAiIL2	1
LH00373:139:22F3NNLT4:8:2157:31508:8004	1024	HIV_CladeB	655	255	59M3D31M	CAGTGTGGAAAATCTCTAGCAGTGGCGCCCGAACAGGGACTTGAAAGTGAAAGTAGACCAGAGAAGCTCTCGACGCAGGACTCGGCTTGC	9IIIIIIIIIIIIIIIIIIIIIIIIIIIIIIIIIIIIIIIIIIIIIIIIIIIIIIIIIIIIIIIIIIIIIIIIIIIIIIIIIIIIIIIII	GATGTTGGTATGTCAC-1	CTTCTTAATCCG	7	Colon	PMAiIL2	1
LH00373:139:22F3NNLT4:8:2157:31500:8018	1024	HIV_CladeB	655	255	59M3D31M	CAGTGTGGAAAATCTCTAGCAGTGGCGCCCGAACAGGGACTTGAAAGTGAAAGTAGACCAGAGAAGCTCTCGACGCAGGACTCGGCTTGC	IIIIIIIIIIIIIII9IIIIIIIIIIIIIIIIIIIIIIIIIIIIIIIIIIIIIIIIIIIIIIIIIIIIIIIIIIIIIIIIIIIIIIIIII	GATGTTGGTATGTCAC-1	CTTCTTAATCCG	7	Colon	PMAiIL2	1
LH00373:139:22F3NNLT4:8:2157:31492:8004	0	HIV_CladeB	655	255	59M3D31M	CAGTGTGGAAAATCTCTAGCAGTGGCGCCCGAACAGGGACTTGAAAGTGAAAGTAGACCAGAGAAGCTCTCGACGCAGGACTCGGCTTGC	IIIIIIIIIIIIIIIIIIIIIIIIIIIIIIIIIIIIIIIIIIIIIIIIIIIIIIIIIIIIIIIIIIIIIIIIIIIIIIIIIIIIIIIIII	GATGTTGGTATGTCAC-1	CTTCTTAATCCG	7	Colon	PMAiIL2	1
LH00373:97:22K5JGLT3:2:2124:32816:24441	0	HIV_CladeB	724	255	27S63M	CTTGAAAGTGAAAGTAGACCAGAGAAGCTCTCGACGCAGGACTCGGCTTGCTGAAGCGCGCACGGCAAGAGGCGAGGGGCGGCGACCGGT	IIIIIIIIIIIIIIIIIIIIIIIIIIIIIIIIIIIIIIIIIIIIIIIIIIIIIIIIIIIIIIIIIIIIIIIIIIIIIIIIIIIIIIIIII	GATGTTGGTATGTCAC-1	CCCAAAATTGTC	7	Colon	PMAiIL2	1
LH00373:97:22K5JGLT3:2:2111:8785:5358	0	HIV_CladeB	496	255	28S62M	GCAGTGGTATCAACGCAGAGTACATGGGGGTCTCTCTTGTTAGACCAGATCTGAGCCTGGGAGCTCTCTGGCTAACTAGGGAACCCACTG	IIIIIIIIIIIIIIIIIIIIIIIIIIIIIIIIIIIIIIIIIIIIIIIIIIIIIIIIIIIIIIIIIIIIIIIIIIIIIIIIIIIIIIIIII	TCCTAATCAGAACTCT-1	AAGGATTAAGCA	5	Colon	PMAiIL2	6
LH00373:97:22K5JGLT3:2:2111:8794:5342	1024	HIV_CladeB	496	255	28S62M	GCAGTGGTATCAACGCAGAGTACATGGGGGTCTCTCTTGTTAGACCAGATCTGAGCCTGGGAGCTCTCTGGCTAACTAGGGAACCCACTG	IIIIIIIIIIIIIIIIIIIIIIIIIIIIIIIIIIIIIIIIIIIIIIIIIIIIIIIIIIIIIIIIIIIIIIIIIIIIIIIIIIIIIIIIII	TCCTAATCAGAACTCT-1	AAGGATTAAGCA	5	Colon	PMAiIL2	6
LH00373:139:22F3NNLT4:8:1188:51585:5833	0	HIV_CladeB	8859	255	90M	CTGTAAGGGAGAGAATGAGGCGAACTGAGCCAGCAGCAGATGGGGTGGGGGCAGTATCTCGAGACCTAGAACAACATGGAGCAATCACAA	IIIIIIIIIIIIIIIIIIIII-II9IIIIIIIIIIIIIIIIII9IIIIIIIIIIIIIII9III9IIIIIIIIIIIIIIIIIIIIIIIIII	TCCTAATCAGAACTCT-1	TCCAGTCCCCCC	5	Colon	PMAiIL2	6
LH00373:97:22K5JGLT3:2:1286:25937:24152	1024	HIV_CladeB	8865	255	90M	GGGAGAGAATGAGGCGAACTGAGCCAGCAGCAGATGGGGTGGGGGCAGTATCTCGAGACCTAGAACAACATGGAGCAATCACAACTAACA	IIIIIIIIIIIIIIIIIIIIIIIIIIIIIIIIIIIIIIIIIIIIIIIIIIIIIIIIIIIIIIIIIIIIIIIIIIIIIIIIIIIIIIIIII	TCCTAATCAGAACTCT-1	TCCAGTCCCCCC	5	Colon	PMAiIL2	6
LH00373:97:22K5JGLT3:3:1151:5078:4829	1024	HIV_CladeB	8879	255	88M2S	CGAACTGAGCCAGCAGCAGATGGGGTGGGGGCAGTATCTCGAGACCTAGAACAACATGGAGCAATCACAACTAACAATACAGCAGCTAAC	IIIIIIIIIIIIIIIIIIIIIIIIIIIIIIIIIIIIIIIIIIIIIIIIIIIIIIIIIIIIIIIIIIIIIIIIIIIIIIIIIIIIIIIIII	TCCTAATCAGAACTCT-1	TCCAGTCCCCCC	5	Colon	PMAiIL2	6
LH00373:139:22F3NNLT4:8:2165:43250:4124	1024	HIV_CladeB	8879	255	88M2S	CGAACTGAGCCAGCAGCAGATGGGGTGGGGGCAGTATCTCGAGACCTAGAACAACATGGAGCAATCACAACTAACAATACAGCAGCTAAC	IIIIIIIIIIIII9IIIIIIIIIIIIIIIIIIIIIIIIIIIIIIIIIIIIIIIIIIIIIIIIIIIIIIIIIIIIIIIIIIIIIIIIIIII	TCCTAATCAGAACTCT-1	TCCAGTCCCCCC	5	Colon	PMAiIL2	6
LH00373:139:22F3NNLT4:8:1470:1882:3451	1024	HIV_CladeB	8953	255	2S88M	AACAATACAGCAGCTAACAATGCTGATTGTGCCTGGCTAGAAGCACAAGAGGAGGATGAGGTGGGTTTCCCAGTCAGACCTCAGGTGCCT	IIIIIIIIIIIIIIIIIIIIIIIIIIIIIIIIIIIIIIIIIIIIIIIIIIII9IIIIIIIIIIIIIIIIIIIIIIIIIIIIIIIIIIIII	TCCTAATCAGAACTCT-1	TCCAGTCCCCCC	5	Colon	PMAiIL2	6
LH00373:97:22K5JGLT3:3:1223:3561:23607	1024	HIV_CladeB	8953	255	2S88M	AACAATACAGCAGCTAACAATGCTGATTGTGCCTGGCTAGAAGCACAAGAGGAGGATGAGGTGGGTTTCCCAGTCAGACCTCAGGTGCCT	IIIIIIIIIIIIIIIIIIIIIIIIIIIIIIIIIIIIIIIIIIIIIIIIIIIIIIIIIIIIIIIIIIIIIIIIIIIIIIIIIIIIIIIIII	TCCTAATCAGAACTCT-1	TCCAGTCCCCCC	5	Colon	PMAiIL2	6
LH00373:139:22F3NNLT4:8:1324:20535:28511	1024	HIV_CladeB	8954	255	90M	AATACAGCAGCTAACAATGCTGATTGTGCCTGGCTAGAAGCACAAGAGGAGGATGAGGTGGGTTTCCCAGTCAGACCTCAGGTGCCTTTA	IIIIIIIIIIIIIIIIIIIIIIIIIIIIIIIIIIIIIIIIIIIIIIIIIIIIIIIIIIIIIIIIIIIIIIIIIIIIIIIIIIIIIIIIII	TCCTAATCAGAACTCT-1	TCCAGTCCCCCC	5	Colon	PMAiIL2	6
A00434:770:HCVW7DSXC:3:1655:17201:20635	0	HIV_CladeB	495	255	29S69M	GCAGTGGTATCAACGCAGAGTACATGGGGGGGTCTCTCTGGTTAGACCAGATCTGAGCCTGAGCGCTCTCTGGCTAGCTAGGGAACCCACTGCTTAAG	F,FFFFFFFFFFFFFF,FFFFF,FFF:FFFFFFFFFF:FF,FFFFFF:FFFF,FFF,F:FFFFFFFFFFFFFFF:FFFFF:FFFFFFFFFFF,FFFFF	GTCCCATCAGGTCTCG-1	CGCCGTACAGCC	11	PBMC	PMAiIL2	6
A00434:297:HYJMMDMXX:2:1140:14678:24596	0	HIV_CladeB	497	255	30S61M	AAGCAGTGGTATCAACGCAGAGTACATGGGGTCTCTCTGGTTAGACCAGATCTGAGCCTGGGAGCTCTCTGGCTAACTAGGGAACCCACTG	FFFFFFFFFFFFFFFFFFFFFFFFFFFFFFFFFFFFFFFFFFFFFFFFFFFFFFFFFFFFFFFFFFFFFFFFFFFFFFFFFFFFFFFFFFF	AGTAGTCGTGAGTAAT-1	AGCCTTTTTGAC	2	Colon	PMAiIL2	1
A00434:297:HYJMMDMXX:1:1285:19262:8703	0	HIV_CladeB	498	255	29S62M	AGCAGTGGTATCAACGCAGAGTACATGGGTCTCTCTGGTTAGACCAGATCTGAGCCTGGGAGCTCTCTGGCTAACTAGGGAACCCACTGCT	FFF:FFFF,FFF:FF::FF:FF,F:FFFFFFFFFFFF:FFFFFFF:FFFFFFFFFFFFFFFFFFFFF,F:FFFFFFFFFFF:FFF:FFFFF	AGTAGTCGTGAGTAAT-1	ATAAATCCGGAT	2	Colon	PMAiIL2	1
A00434:297:HYJMMDMXX:1:2340:7093:21449	0	HIV_CladeB	550	255	91M	ACCCACTGCTTAAGCCTCAATAAAGCTTGCCTTGAGTGCTATAAGTAGTGTGTGCCCGTCTGTTGTGTGACTCTGGTAACTAGAGATCCCT	FFFFFF:FFFFFFFFFFFFFFFFF:FFF:FF:FFFFFFFFF::FFFFFFFF:FFFFFFFFFFF,FFFFFFFFF:FFFFFFFFFFFFFFFFF	AGTAGTCGTGAGTAAT-1	GTGCTAGTATTG	2	Colon	PMAiIL2	1
A00434:297:HYJMMDMXX:2:2207:11143:13996	1024	HIV_CladeB	550	255	91M	ACCCACTGCTTAAGCCTCAATAAAGCTTGCCTTGAGTGCTATAAGTAGTGTGTGCCCGTCTGTTGTGTGACTCTGGTAACTAGAGATCCCT	FFFFFFFFFFFFFFFFFFFFFFFFFFFFFFFFFFFFFFF:F,,FFFFFFFFFFFFFFFFFFFFFFFFFFFFFFFFFFF:FFFFFFFFFFFF	AGTAGTCGTGAGTAAT-1	GTGCTAGTATTG	2	Colon	PMAiIL2	1
A00434:297:HYJMMDMXX:2:2174:28456:15107	0	HIV_CladeB	2435	255	91M	GGGGGAATTGGAGGTTTTATCAAAGTAAGACAGTATGATCAGATACCCATAAAAATCTGTGGACATAAAGCTATAGGTACAGTATTAATAG	FFFFFFFFFFFFFFFFFFFFFFFFFFFFFFFFFFFFFFFFFFFFFFFFFFFFFFFFFFF:FFFFFFFFFFFFFFFFFFFFFFFFFFFFFFF	AGTAGTCGTGAGTAAT-1	TCGTAGGTTCTG	2	Colon	PMAiIL2	1
A00434:297:HYJMMDMXX:1:1263:1741:24267	16	HIV_CladeB	9554	3	23S68M	TGGTATCAACGCAGAGTACATGGGGGTCTCTCTGGTTAGACCAGATCTGAGCCTGGGAGCTCTCTGGCTAACTAGGGAACCCACTGCTTAA	FFFFF,FFFFFF:FFFFFFFFFFFFFFFFFFFFFF,FFFFFFFFFFF:FFFFFFFFFFFFFFFFFFFFFFFFFFFFFFFFFFFFFFFFFFF	AGTAGTCGTGAGTAAT-1	GTTCCGGGGTCC	2	Colon	PMAiIL2	1
A00434:770:HCVW7DSXC:4:1104:31982:12446	0	HIV_CladeB	496	255	30S68M	AAGCAGTGGTATCAACGCAGAGTACATGGGGGTCTCTCTGGTTAGACCAGATCTGAGCCTGAGAGCTCTCTGGCTAGCTAGGGAACCCACTGCTTAAG	FFFFFFFFFFFFFFFFFFFFFFFF:FFFFFFFFFFFFFFFFFFFFFFFFF:FFFF:FFFFF,FFFFFFFFFFFFFFFFFFFFFFFFFFFFFFFFFFFF	GGGTTATAGTCTCTGA-1	ATCCACTTTTGG	11	PBMC	PMAiIL2	3
A00434:770:HCVW7DSXC:3:2308:24641:33771	0	HIV_CladeB	496	255	30S68M	AAGCAGTGGTATCAACGCAGAGTACATGGGGGTCTCTCTGGTTAGACCAGATCTGAGCATGAGAGCTCTCTGGCTAGCTAGGGAACCCACTGCTTAAG	FFFFFFFFFFFFFFFFFFFFFFFFFFFFFFFFFFFFFFFFFFFFFFFFFFFFFFFFFFFFFFFFFFFFFF:F:FFFFFFFFFFFFFFFFFFFFFFFFF	GGGTTATAGTCTCTGA-1	GGAAACCGCATT	11	PBMC	PMAiIL2	3
A00434:770:HCVW7DSXC:2:2214:4499:18771	0	HIV_CladeB	497	255	30S68M	AAGCAGTGGTATCAACGCAGAGTACATGGGGTCTCTCTGGTTAGACCAGATCTGAGCCTGAGAGCTCTCTGGCTAGCTAGGGAACCCACTGCTTAAGC	FFFFFFFFFFFFFFFFFFFFFFFFFFFFFFFFFFFFFF:FFFFFFFFFFFFFFFFFFFFFFFFFFFFFFFFFFFFFFFFFFFFFF:FFF:FFFFFFFF	GGGTTATAGTCTCTGA-1	GTCGGGTAATCG	11	PBMC	PMAiIL2	3
A00434:770:HCVW7DSXC:1:2418:25165:20087	1024	HIV_CladeB	497	255	28S70M	GCAGTGGTATCAACGCAGAGTACATGGGGTCTCTCTGGTTAGACCAGATCTGAGCATGAGAGCTCTCTGGCTAGCTAGGGAACCCACTGCTTAAGCCT	FFFFFFFFFFFFFFFFFFFFFFFFFFFFFFFFFFFFFFFFFFFFFFFFFFFFFFFFFFFFFFFFFFFFFFFFFFFFFFFFFFFFFFFFFFFFFFFFFF	GGGTTATAGTCTCTGA-1	ACGATGCAGTAA	11	PBMC	PMAiIL2	3
A00434:770:HCVW7DSXC:2:1501:32805:6198	0	HIV_CladeB	497	255	30S68M	AAGCAGTGGTATCAACGCAGAGTACATGGGGTCTCTCTGGTTAGACCAGATCTGAGCCTGAGAGCTCTCTGGCTAGCTAGGGAACCCACTGCTTAAGC	FFFFFFFFFFFFFFFFF:FFFFFFFFFFFFFFFFFFFFFFFFFF::FFFFF:FFFFFFFF:FFF:F:FFFFF:FFFFFFFFFFFF:FF:FFFFFFFFF	GGGTTATAGTCTCTGA-1	GGGGCGTGCGAT	11	PBMC	PMAiIL2	3
A00434:770:HCVW7DSXC:1:1623:31656:20024	0	HIV_CladeB	585	255	91M7S	GTGCTACAAGTAGTGTGTGCCCGTCTGTTGTGTGACTCTGGTAACTAGAGATCCCTCAGACCATTTTAATCAGTGTGGAAAATCTCTAGCAATTTGTC	FFFFFF:FFFFF:FFFFFFFFFFFFFFFFFFFFFFFFF:FFFFFFFFFFFFFFFFFFFFFFFFF,:F:FFF:FFFFFFFFFFFFFFFFFFFFFFFFFF	GGGTTATAGTCTCTGA-1	ACGATGCAGTAA	11	PBMC	PMAiIL2	3
A00434:770:HCVW7DSXC:1:2432:17915:23437	0	HIV_CladeB	585	255	91M7S	GTGCTACAAGTAGTGTGTGCCCGTCTGTTGTGTGACTCTGGTAACTAGAGATCCCTCAGACCATTTTAATCAGTGTGGAAAATCTCTAGCAATTTGTC	FFFFFFFFFFFFFFFFFFFFFFFFFFFFFFFFFFFFFFFFFFFFFFFFFFFFFFFFFFFFFFFFFFFFFFFFFFFFFFFFFFFFFFFFFFFFFFFFFF	GGGTTATAGTCTCTGA-1	TTACGCATCGCT	11	PBMC	PMAiIL2	3
A00434:770:HCVW7DSXC:1:2562:13404:3505	1024	HIV_CladeB	603	255	73M25S	GCCCGTCTGTTGTGTGACTCTGGTAACTAGAGATCCCTCAGACCATTTTAATCAGTGTGGAAAATCTCTAGCAATTTGTCAGTTTCTCTGTGAGTTCT	FFFFFFFFFFFFFFFFFFFFFFFFFFFFFFFFFFFFFFFFFFFFFFFFFFFFFFFFFFFFFFFFFFFFFFFFFFFFFFFFFFFFFFFFFFFFFFFFFF	GGGTTATAGTCTCTGA-1	ACGATGCAGTAA	11	PBMC	PMAiIL2	3
A00434:297:HYJMMDMXX:2:2420:10818:21324	0	HIV_CladeB	501	255	90M1S	CTCTGGTTAGACCAGATCTGAGCCTGGGAGCTCTCTGGCTAACTAGGGAACCCACTGCTTAAGCCTCAATAAAGCTTGCCTTGAGTGCTTT	FFFFFFFFFFFFFFFFFFFFFFFFFFFFFFFFFFFFFFFFFFFFFFFFFFFFFFFFFFFFFFFF:F:FFFFFFFFFFFFFFFFFFFFFFFF	TTGATGGTCGGACTTA-1	GCCCGTATACAC	2	Colon	Untreated	8
A00434:297:HYJMMDMXX:2:1428:27914:11193	1024	HIV_CladeB	495	255	13S78M	GCAGAGTACATGGGGGTCTCTCTGGTTAGACCAGATCAGAGCCTGGGAGCTCTCTGGCTAACTAGGGAACCCACTGCTTAAGCCTCAATAA	FFFFFF:FFFFFFFFFFFFFFFFFFFFFFFFFFFFFFFFFFFFFFFFFFFFFFFFFFFF:FFFFFFFFFFFFFFFFFFFFFFFFFFFFFFF	ATGGGTTTCGTGGGTC-1	ATCTCGATCGAC	2	Colon	PMAiIL2	1
A00434:297:HYJMMDMXX:2:1368:32624:4163	0	HIV_CladeB	495	255	13S78M	GCAGAGTACATGGGGGTCTCTCTGGTTAGACCAGATCAGAGCCTGGGAGCTCTCTGGCTAACTAGGGAACCCACTGCTTAAGCCTCAATAA	FFFFFFF,FFFFFFFFFFFFFFFFFF,FFFFFFFFFFFFF:FFFFFFF:F:FFFFFFFFFFFFFFFFF,FFFFFFFFFFFFFFFFFFFFFF	ATGGGTTTCGTGGGTC-1	ATCTCGATCGAC	2	Colon	PMAiIL2	1
A00434:297:HYJMMDMXX:2:1104:12138:32503	0	HIV_CladeB	496	255	28S63M	GCAGTGGTATCAACGCAGAGTACATGGGGGTCTCTCTGGTTAGACCAGATCAGAGCCTGGGAGCTCTCTGGCTAACTAGGGAACCCACTGC	FFFFFFFFFFFF:FFFFFFFFF:F:FFFFFFFFFFFFFFFF:FFFFFFFFFFFFFFFFFFFFFFFFFFFFFFFF:FFFFFFFFFFFFFFFF	ATGGGTTTCGTGGGTC-1	GGTCTGGCCATA	2	Colon	PMAiIL2	1
A00434:297:HYJMMDMXX:2:1403:2347:29512	1024	HIV_CladeB	496	255	25S66M	GTGGTATCAACGCAGAGTACATGGGGGTCTCTCTGGTTAGACCAGATCAGAGCCTGGGAGCTCTCTGGCTAACTAGGGAACCCACTGCTTA	FFFFFFFFFFFFFFFFFF:FF,FFFFFFFFFFFFFFFFFFFFFFFFFF:FFFFFFFFFFFFFFFFFFFFFFFFFFFFFF,FFFFFFFFFFF	ATGGGTTTCGTGGGTC-1	ATCTCGATCGAC	2	Colon	PMAiIL2	1
A00434:297:HYJMMDMXX:1:1480:13928:10802	0	HIV_CladeB	569	255	82M9S	ATAAAGCTTGCCTTGAGTGCTTTAAGTAGTGTGTGCCCGTCTGTTGTGTGACTCTGGTAACTAGAGATCCCTCAGACCCTTTAGTCAGTGT	FFFFFFFFFFF:FFFFFFFFFFFFFFFFFFFFFFFFFFFFFFFFFFFFFFFFF:FFFFFFFFFFFFFFFFFFFFFFFFFFFFFFFFFFFFF	ATGGGTTTCGTGGGTC-1	CCACCAGTTTCT	2	Colon	PMAiIL2	1
A00434:297:HYJMMDMXX:1:2458:30915:25441	1024	HIV_CladeB	634	255	91M	GATCCCTCAGACCCTTTTAGTCAGTGTGGAAAATCTCTAGCAGTGGCGCCCGAACAGGGACCTGAAAGCGAAAGAGAAACCAGAGGAGCTC	FFFFFFFFFFFFF:F,FFFFFFFFFFFFFFFFFFFFFFFFFFFFFFFFFFFFFFFFFFFFFFFFFFFFFFFFFFFF:FFFFFFFFFFFFFF	ATGGGTTTCGTGGGTC-1	GGTCTGGCCATA	2	Colon	PMAiIL2	1
A00434:770:HCVW7DSXC:4:1373:2202:22717	0	HIV_CladeB	600	255	30S68M	AAGCAGTGGTATCAACGCAGAGTACATGGGTGTGCCCGTCTGTTGTGTGACTCTGGTAACTAGAGATCCCTCAGACCATTTTAGTCAGTGTGGAAAAT	FFFF:F:F:FFFFFFFFFFFFFFFFFFFFFFFFFFFFFFFFF::FFFFFFFFFFF,FFFFFFFFFFFFFFFFF,FFFFFFFFFFFFFF,FFFFFFFFF	ACTCTCGCATAGATCC-1	GTAACGAGGCGG	11	Colon	PMAiIL2	5
A00434:770:HCVW7DSXC:4:1373:2338:22952	1024	HIV_CladeB	600	255	30S68M	AAGCAGTGGTATCAACGCAGAGTACATGGGTGTGCCCGTCTGTTGTGTGACTCTGGTAACTAGAGATGCCTCAGACCATTTTAGTCAGTGTGGAAAAT	F:FFFF,FFFFFFFFF:FFFFFF:FFFFFFFF:FFFFFFFFF:FFFFFF,F:FFFF:,FFFFFFFF,FFFFFF::FFFFFFF,F:FFFFFFFF::FF,	ACTCTCGCATAGATCC-1	GTAACGAGGCGG	11	Colon	PMAiIL2	5
LH00373:139:22F3NNLT4:8:1392:26539:25037	0	HIV_CladeB	2571	255	90M	TTAGTTGCACTTTAAATTTTCCCATTAGTCCTATTAAAACTGTACCAGTAAAATTAAAGCCAGAAATGAATGGCCCAAAAGTTAAACAAT	IIIIIIIIIIIIIIIIIIIIIIIIIIIIIIIIIIIIIIIIIIIIIIIIII9IIIIIIIIIIIIIIIIIIIIIIIIIIIIIIIIIIIIIII	CCGATCTGTAGCTGTT-1	TTATTAATAAAA	7	PBMC	PMAiIL2	1
LH00373:139:22F3NNLT4:8:1392:26571:25065	1024	HIV_CladeB	2571	255	90M	TTAGTTGCACTTTAAATTTTCCCATTAGTCCTATTAAAACTGTACCAGTAAAATTAAAGCCAGAAATGAATGGCCCAAAAGTTAAACAAT	9IIIIIIIIII9II9IIIIIIIIIIIIIIIIIIIIIIIIIIIIIIIIIIIIIIIIIIIIIIIIIIIIII9IIII9IIIIIII9IIII-II	CCGATCTGTAGCTGTT-1	TTATTAATAAAA	7	PBMC	PMAiIL2	1
LH00373:139:22F3NNLT4:8:1392:26571:25009	1024	HIV_CladeB	2571	255	90M	TTAGTTGCACTTTAAATTTTCCCATTAGTCCTATTAAAACTGTACCAGTAAAATTAAAGCCAGAAATGAATGGCCCAAAAGTTAAACAAT	9I9IIIIIII9IIIIIIIIIIIIIIIIIIIIIIIIIIII9IIIIIIII9IIIIIII9IIII9IIIIIIIIIIIIIIIIIIIIIIIIIIII	CCGATCTGTAGCTGTT-1	TTATTAATAAAA	7	PBMC	PMAiIL2	1
LH00373:139:22F3NNLT4:8:1392:26547:25051	1024	HIV_CladeB	2571	255	90M	TTAGTTGCACTTTAAATTTTCCCATTAGTCCTATTAAAACTGTACCAGTAAAATTAAAGCCAGAAATGAATGGCCCAAAAGTTAAACAAT	IIIIIIIIIIIIIIIIIIIIIIIIIIIIIIIIIIIIIIIIIIIIIIIIIIIIIIIIIIIIIIIIIIIIIIIIIIIIIIIIIIIIIIIIII	CCGATCTGTAGCTGTT-1	TTATTAATAAAA	7	PBMC	PMAiIL2	1
LH00373:139:22F3NNLT4:8:1392:26555:25037	1024	HIV_CladeB	2571	255	90M	TTAGTTGCACTTTAAATTTTCCCATTAGTCCTATTAAAACTGTACCAGTAAAATTAAAGCCAGAAATGAATGGCCCAAAAGTTAAACAAT	IIIIIIIIIIIIIIIIIIIIIIIIIIIIIIIIIIIIIIIIIIIIIIIIIIIIIIIIIIIIIIIIIIIIIIIIIIIIIIIIIIIIIIIIII	CCGATCTGTAGCTGTT-1	TTATTAATAAAA	7	PBMC	PMAiIL2	1
LH00373:139:22F3NNLT4:8:1392:26563:25023	1024	HIV_CladeB	2571	255	90M	TTAGTTGCACTTTAAATTTTCCCATTAGTCCTATTAAAACTGTACCAGTAAAATTAAAGCCAGAAATGAATGGCCCAAAAGTTAAACAAT	IIIIIIIIIIIIIIIIIIIIIIIIIIIIIIIIIIIIIIIIIIIIIIIIIIIIIIIIIIIIIIIIIIIIIIIIIIIIIIIIIIIIIIIIII	CCGATCTGTAGCTGTT-1	TTATTAATAAAA	7	PBMC	PMAiIL2	1
LH00373:139:22F3NNLT4:8:1392:26563:25051	1024	HIV_CladeB	2571	255	90M	TTAGTTGCACTTTAAATTTTCCCATTAGTCCTATTAAAACTGTACCAGTAAAATTAAAGCCAGAAATGAATGGCCCAAAAGTTAAACAAT	IIIIIIIIIIIIIIIIIIIIIIIIIIIIIIIIIIIIIIIIIIIIIIIIIIIIIIIIIIIIIIIIIIIIIIIIII9IIIIIIIIIII-III	CCGATCTGTAGCTGTT-1	TTATTAATAAAA	7	PBMC	PMAiIL2	1
LH00373:139:22F3NNLT4:8:1494:39082:28371	1024	HIV_CladeB	498	255	31S58M1S	AAGCAGTGGTATCAACGCAGAGTACATGGGCTCTCTCTGGTTAGACCAGATCTGAGCCTGGGAGCTCTCTGGCTAGCTAGGGAACCCACC	9IIIIIIIIIIIIIIIIIIIIII9IIIIIIIIIIIIIIIIIIIIIIIIIIIIIIIIIIIIIIIIIIIIIIIIIIIIIIIIIIIIIIIII-	ACGCACGCACCAGCGT-1	GTACCTAGATTC	7	Colon	PMAiIL2	1
LH00373:139:22F3NNLT4:8:1494:39074:28385	1024	HIV_CladeB	498	255	31S59M	AAGCAGTGGTATCAACGCAGAGTACATGGGCTCTCTCTGGTTAGACCAGATCTGAGCCTGGGAGCTCTCTGGCTAGCTAGGGAACCCACT	IIIIIIIIIIIIIIIIIIIIIIIIIIIIIIIIIIIIIIIIIIIIIIIIIIIIIIIIIIIIIIII-IIIIIIIIIIIIIIIIIIIIIIIII	ACGCACGCACCAGCGT-1	GTACCTAGATTC	7	Colon	PMAiIL2	1
LH00373:139:22F3NNLT4:8:1494:39066:28371	1024	HIV_CladeB	498	255	31S59M	AAGCAGTGGTATCAACGCAGAGTACATGGGCTCTCTCTGGTTAGACCAGATCTGAGCCTGGGAGCTCTCTGGCTAGCTAGGGAACCCACT	IIIIIIIIIIIIIIIIIIIIIIIIIIIIIIIIIIIIIIIIIIIIIIIIIIIIIIIIIIIIIIIIIIIIIIIIIIIIIIIIIIIIIIIIII	ACGCACGCACCAGCGT-1	GTACCTAGATTC	7	Colon	PMAiIL2	1
LH00373:139:22F3NNLT4:8:1494:39058:28385	0	HIV_CladeB	498	255	31S59M	AAGCAGTGGTATCAACGCAGAGTACATGGGCTCTCTCTGGTTAGACCAGATCTGAGCCTGGGAGCTCTCTGGCTAGCTAGGGAACCCACT	IIIIIIIIIIIIIIIIIIIIIIIIIIIIIIIIIIIIIIIIIIIIIIIIIIIIIIIIIIIIIIIIIIII9IIIIIIIIIIIIIIIIIIIII	ACGCACGCACCAGCGT-1	GTACCTAGATTC	7	Colon	PMAiIL2	1
A00434:770:HCVW7DSXC:2:1208:6424:34287	0	HIV_CladeB	522	255	68M30S	GCCTGAGAGCTCTCTGGCTAGCTAGGGAACCCACTGCTTAAGCCTCAATAAAGCTTGCCTTGAGTGCTAAAAAAAAAAAAAAAAAAAAAAAAAAAAAA	:FFFFFFFFFFFFFFFFFFFFFFFFFFFFFFFFFFFFFFFFFFFFFFFFFFFFFFFFFFFFFFFFFFF:FFFF::FFFFFFFF:FFFFFF:FFFF:FF	TGCTTCGCAAGACAAT-1	GGCGGACGAGGG	11	PBMC	Untreated	13
LH00373:41:22HGVTLT3:5:1186:26408:2827	1024	HIV_CladeB	529	255	2S88M	ATAGCTCTCTGGCTAACCAGGGAACCCACTGCTTAAGCCTCAATAAAGCTTGCCTTGAGTGCTTCAAGTAGTGTGTGCCCGTCTGTTGTG	IIIIIIIIIIIIIIIIIIIIIIIIIIIIIIIIIIIIII9IIIIIIIIIIIIIIIIIIIIIIIIIIIIIIIIIIIIIIIIIIIIIIIIIII	TATCAGGTCTGGGCAC-1	CAAATTATATAG	6	Colon	PMAiIL2	5
LH00373:41:22HGVTLT3:4:1274:29561:17583	0	HIV_CladeB	529	255	2S88M	ATAGCTCTCTGGCTAACCAGGGAACCCACTGCTTAAGCCTCAATAAAGCTTGCCTTGAGTGCTTCAAGTAGTGTGTGCCCGTCTGTTGTG	IIIIIIIIIIIIIIIIIIIIIIIIIIIIIIIIIIIIII9IIIIIIIIIIIIIIIIIIIIIIIIIIIIIIIIIIIIIIIIIIIIIIIIIII	TATCAGGTCTGGGCAC-1	CAAATTATATAG	6	Colon	PMAiIL2	5
LH00373:139:22F3NNLT4:8:1301:42618:3395	0	HIV_CladeB	496	255	30S60M	AAGCAGTGGTATCAACGCAGAGTACATGGGGGTCTCTCTGGTTAGACCAGATCTGAGCCTGGGAGCTCTCTGGCTAACTAGGGAACCCAC	IIIIIIIIIIIIIIIIIIIIIIIIIIIIIIIIIIIIIIIIIIIIIIIIIIIIIIIIIIIIIIIIIIIIIIIIIIIIIIIIIIIIIIIIII	TCGTCCACAAAGGTTA-1	GAAGGCAGATTG	5	Colon	PMAiIL2	20
LH00373:41:22HGVTLT3:4:2217:23006:20034	1024	HIV_CladeB	662	255	23S66M1S	CCTCAGACCAATTTAGTCAGTGTGAAAATCTCTAGCAGTGGCGCCCGAACAGGGACTTGAAAGCGAAAGAGAAACCAGAGAAGCTCTCTT	IIIIIIIIIIIIIIIIIIIIIIIIIIIIIIIIIIIIIIIIIIIIIIIIIIIIIIIIIIIIIIIIIIIIIIIIIIIIIIIIIIIIIIIIII	ACGGGTCAGTATGAAC-1	TGCCCACCGCAC	6	PBMC	PMAiIL2	6
LH00373:41:22HGVTLT3:4:2217:22997:20050	0	HIV_CladeB	662	255	23S66M1S	CCTCAGACCAATTTAGTCAGTGTGAAAATCTCTAGCAGTGGCGCCCGAACAGGGACTTGAAAGCGAAAGAGAAACCAGAGAAGCTCTCTT	IIIIIIIIIIIIIIIIIIIIIIIIIIIIIIIIIIIIIIIIIIIIIIIIIIIIIIIIIIIIIIIIIIIIIIIIIIIIIIIIIIIIIIIIII	ACGGGTCAGTATGAAC-1	TGCCCACCGCAC	6	PBMC	PMAiIL2	6
LH00373:41:22HGVTLT3:4:2217:23015:20018	1024	HIV_CladeB	662	255	23S66M1S	CCTCAGACCAATTTAGTCAGTGTGAAAATCTCTAGCAGTGGCGCCCGAACAGGGACTTGAAAGCGAAAGAGAAACCAGAGAAGCTCTCTT	IIIIIIIIIIIIIIIIIIIIIIIIIIIIIIIIIIIIIIIIIIIIIIIIIIIIIIIIIIIIIIIIIIIIIIIIIIIIIIIIIIIIIIIIII	ACGGGTCAGTATGAAC-1	TGCCCACCGCAC	6	PBMC	PMAiIL2	6
LH00373:41:22HGVTLT3:4:2206:23348:18576	0	HIV_CladeB	674	255	90M	CAGTGGCGCCCGAACAGGGACTTGAAAGCGAAAGAGAAACCAGAGAAGCTCTCTTGACGCAGGACTCGGCTTGCTGAAGCGCGCACAGCA	IIIIIIIIIIIIIIIIIIIIIIIIIIIIIIIIIIIIIIIIIIIIIIIIIIIIIIIIIIIIIIIIIIIIIIIIIIIIIIIIIIIIIIIIII	ACGGGTCAGTATGAAC-1	CCTACACTTCGT	6	PBMC	PMAiIL2	6
LH00373:41:22HGVTLT3:5:2210:32391:2330	0	HIV_CladeB	733	255	90M	CAGGACTCGGCTTGCTGAAGCGCGCACAGCAAGAGGCGAGAGGCGGCGACTGGTGAGTACGCCATAATTTTTGACTAGCGGAGGCTAGAA	IIIIIIIIIIIIIIIIIIIIIIIIIIIIIIIIIIIIIIIIIIIIIIIIIIIIIIIIIIIIIIIIIIIIIIIIIIIIIIIIIIIIIIIIII	ACGGGTCAGTATGAAC-1	TGATTGCACCGC	6	PBMC	PMAiIL2	6
LH00373:41:22HGVTLT3:5:1181:34943:6111	0	HIV_CladeB	807	255	30S60M	AAGCAGTGGTATCAACGCAGAGTACATGGGCTAGCGGAGGCTAGAAGGAGAGAGATGGGTGCGAGAGCGTCAGTATTAAGCGGGGGAGAA	IIIIIIIIIIIIIIIIIIIIIIIIIIIIIIIIIIIIIIIIIIIIIIIIIIIIIIIIIIIIIIIIIIIIIIIIIIIIIIIIIIIIIIIIII	ACGGGTCAGTATGAAC-1	CGTTAGAAATGT	6	PBMC	PMAiIL2	6
LH00373:41:22HGVTLT3:4:1167:38928:9588	0	HIV_CladeB	924	255	90M	AAACATATAGTATGGGCAAGCAGGGAGCTAGAACGATTCGCAGTTAATCCCGGCCTCTTAGAAACATCAGAGGGATGTAGACAAATACTG	9III9IIIIIIIIIIIIII9IIIIIIIIIIIIIIIIIIIIIIIIIIIIIIIIIIIIIIIIIIIIIIIIIIIIIIIIIIIIIIIIIIIIII	ACGGGTCAGTATGAAC-1	CATCACCGTGCC	6	PBMC	PMAiIL2	6
LH00373:41:22HGVTLT3:4:1167:38946:9588	1024	HIV_CladeB	924	255	90M	AAACATATAGTATGGGCAAGCAGGGAGCTAGAACGATTCGCAGTTAATCCCGGCCTCTTAGAAACATCAGAGGGATGTAGACAAATACTG	IIIIIIIIIIIIIIIIIIIIIIIIIIIIIIIIIIIIIIIIIIIIIIIIIIIIIIIIIIIIIIIIIIIIIIIIIIIIIIIIIIIIIIIIII	ACGGGTCAGTATGAAC-1	CATCACCGTGCC	6	PBMC	PMAiIL2	6
LH00373:41:22HGVTLT3:4:1291:15766:21557	1024	HIV_CladeB	2419	255	88M2S	GAAACCAAAAATGATAGGGGGAATTGGAGGTTTTATCAAAGTAAAACAGTATGATCAGATAGCCATAGAAATCTGTGGTCATAAAGCTGT	IIIIIIIIIIIIIIIIIIIIIIIIIIIIIIIIIIIIIIIIIIIIIIIIIIIIIIIIIIIIIIIIIIIIIIIIIIIIIIIIIIIIIIIIII	ACGGGTCAGTATGAAC-1	CCGCCGTGTGTA	6	PBMC	PMAiIL2	6
LH00373:41:22HGVTLT3:4:1291:15757:21540	0	HIV_CladeB	2419	255	88M2S	GAAACCAAAAATGATAGGGGGAATTGGAGGTTTTATCAAAGTAAAACAGTATGATCAGATAGCCATAGAAATCTGTGGTCATAAAGCTGT	IIIIIIIIIIIIIIIIIIIIIIIIIIIIIIIIIIIIIIIIIIIIIIIIIIIIIIIIIIIIIIIIIIIIIIIIIIIIIIIIIIIIIIIIII	ACGGGTCAGTATGAAC-1	CCGCCGTGTGTA	6	PBMC	PMAiIL2	6
LH00373:41:22HGVTLT3:5:2106:8536:6848	0	HIV_CladeB	2436	255	90M	GGGGAATTGGAGGTTTTATCAAAGTAAAACAGTATGATCAGATAGCCATAGAAATCTGTGGTCATAAAGCTGTAGGTACAGTATTAGTAG	IIIIIIIIIIIIIIIIIIIIIIIIIIIIIIIIIIIIIIIIIIIIIIIIIIIIIIIIIIIIIIIIIIIIIIIIIIIIIIIIIIIIIIIIII	ACGGGTCAGTATGAAC-1	GTACCTACTAGG	6	PBMC	PMAiIL2	6
LH00373:41:22HGVTLT3:4:1155:29672:27004	0	HIV_CladeB	3003	255	90M	AGACACCAGGAATTAGATATCAGTATAATGTGCTTCCACAGGGATGGAAAGGATCACCAGCAATATTCCAAAGTAGCATGACAAAAATCT	IIIIIIIIIIIIIIIIIIIIIIIIIIIIIIIIIIIIIIIIIIIIIIIIIIIIIIIIIIIIIIIIIIIIIIIIIIIIIIIIIIIIIIIIII	ACGGGTCAGTATGAAC-1	TCGCCCGAATTA	6	PBMC	PMAiIL2	6
LH00373:41:22HGVTLT3:4:1155:29681:26988	1024	HIV_CladeB	3003	255	90M	AGACACCAGGAATTAGATATCAGTATAATGTGCTTCCACAGGGATGGAAAGGATCACCAGCAATATTCCAAAGTAGCATGACAAAAATCT	III9IIIIIIIIIIIIIIIIIIIIIIIIIIIIIIIIIIIIIIIIIIIIIIIIIIIIIIIIIIIIIIIIIIIIIIIIIIIIIIIIIIIIII	ACGGGTCAGTATGAAC-1	TCGCCCGAATTA	6	PBMC	PMAiIL2	6
A00434:673:H7TVTDRX3:2:2154:3007:35822	0	HIV_CladeB	218	255	90M	GCCAATGAAAGAGAGAACAGCAGGCTGTTACACCCTATAAGCCTGCATGGAATGGATGACCCGGAGAGAGAAGTGCTAGTGTGGAGGTTT	FFF::FFFFFFFFFFFFFFFFFFFFFFFFFFFFFFFFFF:FFFFFFFFFFF:FFFFFFFFFFFFFFFFFFFFFFFF:FFFFFFFFFFFFF	TGTTGGATCGCATTGA-1	AGGCACTAAATG	2	PBMC	PMAiIL2	1
A00434:673:H7TVTDRX3:2:1121:5294:30921	0	HIV_CladeB	243	255	1S89M	CTGTTACACCCTATAAGCCTGCATGGAATGGATGACCCGGAGAGAGAAGTGCTAGTGTGGAGGTTTGACAGCCGCCTAGCATTTCATCAC	FFFFFFFFF,FFFFFF,FF:F:FFFFF,,:FF:FFFFF:FFFFFFFFFFFFF,FF:FFFFFF:FFFFFFFFFFFFFFFF,FFFF:FF:FF	TGTTGGATCGCATTGA-1	ACTTTATTGTAA	2	PBMC	PMAiIL2	1
A00434:673:H7TVTDRX3:2:1121:4788:30483	0	HIV_CladeB	243	255	1S89M	CTGTTACACCCTATAAGCCTGCATGGAATGGATGACCCGGAGAGAGAAGTGCTAGTGTGGAGGTTTGACAGCCGCCTAGCATTTCATCAC	FFFFFFFFFFFFFFFFFFFFFFFFFFFFFFFFFFFFFFFFFFFFFFFFFFFFFFFFFFFFFFFFFFFFFFFFFFFFFFFFFFFFFFFFFF	TGTTGGATCGCATTGA-1	ACTTTATTGTAA	2	PBMC	PMAiIL2	1
A00434:673:H7TVTDRX3:2:1208:27887:33599	0	HIV_CladeB	314	255	90M	CGCCTAGCATTTCATCACGTAGCCAAAGAGCTGCATCCGGAGTTCTACAAGGACTGCTGACATCGAGATTTCTACAAGGGACTTTCCGCT	FFFFFFFFFFFFFFFFFFFFFFFFFFF,FFFFFFFFFFFFFF:F:FFFFFFFFFFFFFFFF:FFFFFFFFFFF:FFFF:FFFFFFFFFFF	TGTTGGATCGCATTGA-1	TGGGTTCACCGA	2	PBMC	PMAiIL2	1
A00434:673:H7TVTDRX3:2:2261:32868:4272	0	HIV_CladeB	325	255	90M	TCATCACGTAGCCAAAGAGCTGCATCCGGAGTTCTACAAGGACTGCTGACATCGAGATTTCTACAAGGGACTTTCCGCTGGGGACTTTCC	FFFFFFFFFFFFFFFFFFFFFFFFFFFFFFFFFFFFFFFFFFFFFFFFFFFFFFFFFFFFFFF:FFFFFFFFFFFFFFFFFFFFFFFFF:	TGTTGGATCGCATTGA-1	ACTTTATTGTAA	2	PBMC	PMAiIL2	1
A00434:673:H7TVTDRX3:2:1206:19352:29622	0	HIV_CladeB	335	255	83M7S	GCCAAAGAGCTGCATCCGGAGTTCTACAAGGACTGCTGACATCGAGATTTCTACAAGGGACTTTCCGCTGGGGACTTTCCAGGAGGCGTG	FFF:FFFFFFFFFFFFFFFFFFFFFFFFFFFFFFFFFFFFFFFFFFFFFFFFFFFFFFFFFFFFFFFFFFFFFFFFFFFFFFFFFFFFFF	TGTTGGATCGCATTGA-1	AGGCACTAAATG	2	PBMC	PMAiIL2	1
A00434:673:H7TVTDRX3:2:1254:29089:13448	1024	HIV_CladeB	496	255	28S59M3S	GCAGTGGTATCAACGCAGAGTACATGGGGGTCTCTCTGGTTAGACCAGATCTGAGCCTGGGAGCTCTCTGGCTAACTAGGGAACCCATGG	F:FFFFFFFFFFFFFFFFFFFFFFFFFFFFFFFFFFFFFFFFFFFFFFFFFFFFFFFFFFFFFFFFFFFFFFFFFFFFFFFF,FFFFFFF	TGTTGGATCGCATTGA-1	ACTCGCCCTGTC	2	PBMC	PMAiIL2	1
A00434:673:H7TVTDRX3:1:2230:7826:6370	0	HIV_CladeB	496	255	28S59M3S	GCAGTGGTATCAACGCAGAGTACATGGGGGTCTCTCTGGTTAGACCAGATCTGAGCCTGGGAGCTCTCTGGCTAACTAGGGAACCCATGG	FFFFFFFFFFFFFFFFFFFFFFFFFFFFFFFFFFFFFFFFFFFFFFFFFFFFFFFFFFFFFFFFFFFFFFFFFFFFFFFFFF:FFFFFFF	TGTTGGATCGCATTGA-1	ACTCGCCCTGTC	2	PBMC	PMAiIL2	1
A00434:673:H7TVTDRX3:2:2151:15664:19570	0	HIV_CladeB	497	255	28S58M4S	GCAGTGGTATCAACGCAGAGTACATGGGGTCTCTCTGGTTAGACCAGATCTGAGCCTGGGAGCTCTCTGGCTAACTAGGGAATCCATGGC	FFFFFFFFFFFFFFFFFFFFFFFFFFFFFFFFFFFFFFFFFFFFFFFFFFFFFFFFFFFFFFFFFFFFFFFFFFFFFFFFF:FFFFFFFF	TGTTGGATCGCATTGA-1	CCAACTCACGTT	2	PBMC	PMAiIL2	1
A00434:673:H7TVTDRX3:2:1135:31096:7216	0	HIV_CladeB	497	255	26S58M6S	AGTGGTATCAACGCAGAGTACATGGGGTCTCTCTGGTTAGACCAGATCTGAGCCTGGGAGCTCTCTGGCTAACTAGGGAACCCATGGCAG	FFFFFFFFFFFFFFFFFFFFFFFFFFFFFFFFFFFFFFFFFFFFFFFFFFFFFFFFFFFFFFFFFFFFFFFFFFFFFFFFFFFFFFFFFF	TGTTGGATCGCATTGA-1	TTCTCAACTCTC	2	PBMC	PMAiIL2	1
A00434:673:H7TVTDRX3:1:2124:10212:31829	0	HIV_CladeB	4633	255	90M	CACCAGTACTACAGTTAAGGCCGCCTGTTGGTGGGCGGGGATCAAGCAAGAATTTGGCATTCCCTACAATCCCCAAAGTCAAGGAGTAGT	FFFFFFFFFFFFFFFFFFFFFFFFFFFFFFFFFFFFFFFFFFFFFFFF:FFFFFFFFFFFFFFFFFFFFFFFFF,FFFFFFFFFFFFFFF	TGTTGGATCGCATTGA-1	GGTTGGGTCTTC	2	PBMC	PMAiIL2	1
A00434:673:H7TVTDRX3:1:2206:12165:33677	1024	HIV_CladeB	4633	255	90M	CACCAGTACTACAGTTAAGGCCGCCTGTTGGTGGGCGGGGNTCAAGCAAGAATTTGGCATTCCCTACNATCCCCAAAGTCAAGGAGTAGT	FFFFFFFFFFFFFFFFFFFFFFFFFFFFFFFFFFFFFFFF#FFFFFFFFFFFFFFFFFFFFFFFFFF#FFFFFFFFFFFFFFFFFFFFFF	TGTTGGATCGCATTGA-1	GGTTGGGTCTTC	2	PBMC	PMAiIL2	1
A00434:673:H7TVTDRX3:1:2124:10384:31939	1024	HIV_CladeB	4633	255	90M	CACCAGTACTACAGTTAAGGCCGCCTGTTGGTGGGCGGGGATCAAGCAAGAATTTGGCATTCCCTACAATCCCCAAAGTCAAGGAGTAGT	FFFFFFFFFFFFFFFFFFFFFFFFFFFFFFFFFFFFFFFFFFFFFFFFFFFFFFF:FFFFFFFFFFFFFFFFFFFFFFFFFFFFFFFFFF	TGTTGGATCGCATTGA-1	GGTTGGGTCTTC	2	PBMC	PMAiIL2	1
A00434:673:H7TVTDRX3:2:2265:24478:13135	1024	HIV_CladeB	4664	255	90M	TGGGCGGGGATCAAGCAAGAATTTGGCATTCCCTACAATCCCCAAAGTCAAGGAGTAGTAGAATCTATGAATAAAGAATTAAAGAAAATT	FFFFFFFFFFFFFFFFFFFFFFFFFFFFFFFFFFFFFFFFFFFFFFFFFFFFFFFFFFFFFFFFFFFFFFFFFFF:FFFFFFFFFFFFFF	TGTTGGATCGCATTGA-1	CTGGAAAACGAG	2	PBMC	PMAiIL2	1
A00434:673:H7TVTDRX3:1:2255:26142:5682	0	HIV_CladeB	4678	255	90M	GCAAGACTTTGGCATTCCCTACAATCCCCAAAGTCAAGGAGTCGTAGAATCTATGAATAAAGGATTAAAGAACATTATAGGACAGGTAAG	:,FFF:,FFFFF:F:FFFFF,F:FF:,F:F,FFFFF,FFFFF:F,F:F,F:F,:FF,F,FFF,:,FFFF,FFFF,,,F,FF:,FFF,F,F	TGTTGGATCGCATTGA-1	CTGGAAAACGAG	2	PBMC	PMAiIL2	1
A00434:673:H7TVTDRX3:1:1173:29505:6057	1024	HIV_CladeB	4744	255	19M668N70M1S	AAAGAAAATTATAGGACAGAATCTGCTATAAGATCTGCTATATTAGGACATAGAGTTAGTCCTAGGTGTGAATATCAAGCAGGACATAAG	FFFFFFFFFFFFFFFFFFFFFFFFFFFFFFFFFFFFFFFFFFFFFFFFFFFFFFFFFFFFFFFFFFFFFFFFFFFFFFFFFFFFFFFFFF	TGTTGGATCGCATTGA-1	TAAGACCACCGG	2	PBMC	PMAiIL2	1
A00434:673:H7TVTDRX3:1:1173:29315:6574	0	HIV_CladeB	4744	255	19M668N70M1S	AAAGAAAATTATAGGACAGAATCTGCTATAAGATCTGCTATATTAGGACATAGAGTTAGTCCTAGGTGTGAATATCAAGCAGGACATAAG	FFFF:FFFFFFFFFFFFFFFFFFFF:FFFFFFFFFFFFFFFFFFFFFFFFFFFFFFFFFFFFF:FFFFFFFFFFFFFFFFFFFFFFFFFF	TGTTGGATCGCATTGA-1	TAAGACCACCGG	2	PBMC	PMAiIL2	1
A00434:673:H7TVTDRX3:2:2133:14868:24424	1024	HIV_CladeB	4801	255	90M	AATGGCAGTATTCATCCACAATTTTAAAAGAAAAGGGGGGATTGGGGGATATAGTGCAGGGGAAAGAATAGTAGACATAATAGCAACAGA	FFFFFFFFFFF:FFFFFFFFFFFFFFFFFFFFFFFFFFFFFFFFFFFFFFFFFFFFFFFFFFF:FF:FFFFFFFFFFFFFFFFFFFFFFF	TGTTGGATCGCATTGA-1	CTTGGTTAATTG	2	PBMC	PMAiIL2	1
A00434:673:H7TVTDRX3:2:2133:14832:23359	0	HIV_CladeB	4801	255	90M	AATGGCAGTATTCATCCACAATTTTAAAAGAAAAGGGGGGATTGGGGGATATAGTGCAGGGGAAAGAATAGTAGACATAATAGCAACAGA	FFFFFFFFFFFFFFFFFFF:FFFFFFFFFFFF::FFFF:F,FFFFFFFFFFFFFFFFFFFFFFFFFFFFFFFFFFFFFFFFFFFFFFFFF	TGTTGGATCGCATTGA-1	CTTGGTTAATTG	2	PBMC	PMAiIL2	1
A00434:673:H7TVTDRX3:1:2278:7708:16344	0	HIV_CladeB	5888	255	90M	TAGCCTAGAGCCCTGGAAGCATCCAGGAAGTCAGCCTAAGACTGCTTGCACTCCTTGCTATTGTAAACAGTGTTGCTTTCATTGTCAAGT	FFFFFFFFFFFFFFFFFFFFFFFFFFFFFFFFFFFFFFFFFF:FFFFFFFFFFFFFFFFFFFFFFFFFFFFFFFFFFFFFFF,FFFFFFF	TGTTGGATCGCATTGA-1	CACATGTCGCCC	2	PBMC	PMAiIL2	1
A00434:673:H7TVTDRX3:2:2167:26006:11146	1024	HIV_CladeB	5917	255	90M	GTCAGCCTAAGACTGCTTGCACTCCTTGCTATTGTAAACAGTGTTGCTTTCATTGTCAAGTTTGCTTCATAAGAAAAGCATTAGGCATCT	FFFFFFFFFFFFFFFFFFFFFFFFFFFFFFFFFFFFFFFFFFFFFFFFFFFFFFFFFFFFFFFFFFFFFFFFFFFFFFFFFFFFFFFFFF	TGTTGGATCGCATTGA-1	CACATGTCGCCC	2	PBMC	PMAiIL2	1
A00434:673:H7TVTDRX3:2:1270:12563:5744	1024	HIV_CladeB	5927	255	90M	GACTGCTTGCACTCCTTGCTATTGTAAACAGTGTTGCTTTCATTGTCAAGTTTGCTTCATAAGAAAAGCATTAGGCATCTCCTATGGCAG	FFFFFFFFFFFFFFFFFFFFFFFFFFFFFFF:FFFFFFFFFFFFFFFFFFFFFFFFFFFFFFFFFFFFFF:FFFFFFFFFFFFFFFFFFF	TGTTGGATCGCATTGA-1	CACATGTCGCCC	2	PBMC	PMAiIL2	1
A00434:673:H7TVTDRX3:2:1270:12572:5228	1024	HIV_CladeB	5927	255	90M	GACTGCTTGCACTCCTTGCTATTGTAAACAGTGTTGCTTTCATTGTCAAGTTTGCTTCATAAGAAAAGCATTAGGCATCTCCTATGGCAG	FFFFFFFFFFFFFFFFFFFFFFFFFFFFFFF:FFFFFFFFFFFFFFF:FFFFFFF:FFFFFFFFF:FFFF:FFFFFFFFFFFFFFFFFFF	TGTTGGATCGCATTGA-1	CACATGTCGCCC	2	PBMC	PMAiIL2	1
A00434:673:H7TVTDRX3:2:2175:22968:15186	1024	HIV_CladeB	6157	255	90M	CAATAGTTGTTTGGTCCATAGTATTTATAGAATATAGGAAAATATTAAGACAAAGGAGAATAGACAGGTTAATTGATAGAATAAGAGAAA	FFFFFFFFFFF:FFFFFFFFFFFFFFFFFFFFFF:FFF:FFFF,FFF,FFFFFFF:FFFFFFFFFFFF:FFFFFF,FFF:,F:FFFFFFF	TGTTGGATCGCATTGA-1	AGGCACTCAGTC	2	PBMC	PMAiIL2	1
A00434:673:H7TVTDRX3:1:2248:7455:29966	1024	HIV_CladeB	6221	255	90M	CAGGTTAATTGATAGAATAAGAGAAAGAGCAGAAGACAGTGGCAATGAAAGTGAAGGGGATCAAGAAGAACTATCAGCGCTTGTGGAGAT	FFFFFFFFFFFF:FFF:FFFFFFFFFFFFFFFFFFFFFFFFFFFFFF::FFFFF:FFFFFFFFFFFFFFFFFFFFFFFFFFFFFFFFFFF	TGTTGGATCGCATTGA-1	AGGCACTCAGTC	2	PBMC	PMAiIL2	1
A00434:673:H7TVTDRX3:1:2142:26549:9799	0	HIV_CladeB	6285	255	1S89M	AGAAGAACTATCAGCGCTTGTGGAGATGGGGCATGATGCTCCTTGGGTTATTGATAATCTGTAGTGCTACAGAAAAATTGTGGGTCACAG	FFFFFF:FFFFF:FFFFFFFFFFFFFFFFFFFFFFFFFFFFFFFFFFFFFFFFFFFFFFFFF:FFFFFFFFFFFFFFF:FFFFFFFFFFF	TGTTGGATCGCATTGA-1	AGGCACTCAGTC	2	PBMC	PMAiIL2	1
A00434:673:H7TVTDRX3:2:2248:5041:26381	0	HIV_CladeB	6397	255	90M	AAAGAAGCAAACACCACTCTATTTTGTGCATCTGATGCTAAAGCATATGATACAGAGGTACATAATGTTTGGGCCACACATGCCTGTGTA	FFFFFFFFFFFFFFFFFFFFF:FFFFFFFFFFFFFFFFFFFFFFFFFFFFFFFFFFFFFFFFFFFFFFFFFFFFFFFFFFFF:FFFFFFF	TGTTGGATCGCATTGA-1	TTATCGGATACT	2	PBMC	PMAiIL2	1
A00434:673:H7TVTDRX3:2:1139:7663:25347	1024	HIV_CladeB	6942	255	89M1S	AATGATAAAGAGTTCAATGGAACAGGACCATGTACAAATGTCAGCACAGTACAATGTACACATGGAATTAGGCCAGTAGTATCCACTCAC	FF:FFFFFFFFFFFFFFFFFFFFFFFFFFFFFFFFFFFFFFFFFFFF:F,FFFFFFFFFFFFFFFF,FFFFFFFFFF:FFFF:FFFFFFF	TGTTGGATCGCATTGA-1	CCAACTTGATCC	2	PBMC	PMAiIL2	1
A00434:673:H7TVTDRX3:2:1139:7717:25410	1024	HIV_CladeB	6942	255	89M1S	AATGATAAAGAGTTCAATGGAACAGGACCATGTACAAATGTCAGCACAGTACAATGTACACATGGAATTAGGCCAGTAGTATCCACTCAC	FFFFFFFFFFFFFFFFFFFFFFFFF:FFFF:,FFFFFF:FF:FFFFFFFFF:FF::FFFFFFFFFFFFFF:FF:FFFFFFFF:FFF:FFF	TGTTGGATCGCATTGA-1	CCAACTTGATCC	2	PBMC	PMAiIL2	1
A00434:673:H7TVTDRX3:1:1225:6515:33129	0	HIV_CladeB	6958	255	90M	ATGGAACAGGACCATGTACAAATGTCAGCACAGTACAATGTACACATGGAATTAGGCCAGTAGTATCCACTCACTTGCTGTTAAATGGCA	FFFFF:FFFFFFFFFFFFFFFFFFFFFFFFFFFFFFFFFFFFFFFFFFFFFFFFFFFFFFFFFFFFFFFFFFFFFFFFFF:FFFFFFFFF	TGTTGGATCGCATTGA-1	CCAACTTGATCC	2	PBMC	PMAiIL2	1
A00434:673:H7TVTDRX3:1:2106:28474:29418	1024	HIV_CladeB	6990	255	90M	GTACAATGTACACATGGAATTAGGCCAGTAGTATCCACTCACTTGCTGTTAAATGGCAGTCTAGCAGAAGAGGGGGTAGTGATTAAATCT	FFFFFFFFFFFFFFFFFF:FFFFFFFFFFFFFFFFFFFFFFFFFFFFFFF:FFFFFFFFFFFFFFFFFFFFFFFFFFFFFFFFFFFFFFF	TGTTGGATCGCATTGA-1	CCAACTTGATCC	2	PBMC	PMAiIL2	1
A00434:673:H7TVTDRX3:2:1164:3016:16016	0	HIV_CladeB	8937	255	90M	GAGCAATCACAAGTAGCAACACAGCAGCTACCAATGCTGATTGTGCCTGGCTAGAAGCACAAGAGGAAGAAGAGGTGGGTTTTCCAGTCA	:F,FF::,FFF:,FFF,FFFFFF:,FF,FF:FFF,FFFFFFFFFFFFFFFFF,,FFFF,F:FF,,:,,FF,::F::FFFF:FFFFF::FF	TGTTGGATCGCATTGA-1	CTTATCTTTATG	2	PBMC	PMAiIL2	1
A00434:673:H7TVTDRX3:1:2129:19126:33927	0	HIV_CladeB	9406	255	33M2I49M6S	GCTGCATCCGGAGTTCTACAAGGACTGCTGACATCGAGATTTCTACAAGGGACTTTCCGCTGGGGACTTTCCAGGAGGCGTGGCCTGGGC	FFFFFFFFFFFFFFFFFFFFFFFFFFFFFFFFFFFFFFFFFFFFFFFFFFFFFFFFFFFFFFFFFFFFFFFFFFFFFFFFFFFFFFFFFF	TGTTGGATCGCATTGA-1	ACTTTATTGTAA	2	PBMC	PMAiIL2	1
A00434:673:H7TVTDRX3:1:1101:1434:3286	0	HIV_CladeB	9488	3	90M	TGGGCGGGACTGGGGAGTGGCGAACCCTCAGATGCTGCATATAAGCAGCCGCTTTCTGCTTGTTCTGGGTCTCTCTGGTTAGACCAGATC	FFFF:FFFFFFFFFFFFFFFFF::F:FFFFFFF:FFFFF:FFF:FFFFFFFFFFFFFFF,FFFFFFFFFFFFFFFFFFFFFFFFFFFFF:	TGTTGGATCGCATTGA-1	CGGTAAGATTTG	2	PBMC	PMAiIL2	1
A00434:297:HYJMMDMXX:2:2305:15691:3208	0	HIV_CladeB	497	255	27S64M	CAGTGGTATCAACGCAGAGTACATGGGGTCTCTCTGGTTAGACCAGATCTGAGCCTGGGAGCTCTCTGGCTGACTAGGGAACCCACTGCTT	FFFFFFFFFFFFFFFFFFFFFFFFFFFFFFFFFFFFFFFFFFFFFFFFFFFFFFF:FFFFFFFFFFFFFFFFFFFFFFFFFFFFFFFFFFF	CCCTGATCATCCGAGC-1	ACCAACCGTTTA	2	Colon	PMAiIL2	20
A00434:297:HYJMMDMXX:1:2244:29297:31031	16	HIV_CladeB	9554	3	22S69M	TGGTATCAACGCAGAGTACATGGGGTCTCTCTGGTTAGACCAGATCTGAGCCTGGGAGCTCTCTGGCTGACTAGGGAACCCACTGCTTAAG	FFFFFFFFFFFFFFFFFFFFFFFFFFFFFFFFFFFFFFFFFFFFFFFFFFFFFFFFFFFFFFFFFFFFFFFFFFFFFFFFFFFFFF:FFFF	CCCTGATCATCCGAGC-1	TTTTTGGATCCT	2	Colon	PMAiIL2	20
A00434:770:HCVW7DSXC:3:1316:16450:18270	0	HIV_CladeB	497	255	25S73M	GTGGTATCAACGCAGAGTACATGGGGTCTCTCTGGTTAGACCAGATCTGAGCCTGAGCGCTCTCTGGCTAGCTAGGGAACCCACTGCTTAAGCCTCAA	FFFFFFFFFF::FFFFF:FFFF:FFFFFF:FFF:FFFFFF:FF:F:FFFFF:FFFFFFFFFFFFFFFFFFFFFFFF:FFFFFFFFFFFFF:FFFFFFF	TGAGCATTCGTCCTTG-1	AGAATTCAACGA	11	PBMC	Untreated	5
A00434:770:HCVW7DSXC:3:2523:21676:19711	1024	HIV_CladeB	497	255	30S68M	AAGCAGTGGTATCAACGCAGAGTACATGGGGTCTCTCTGGTTAGACCAGATCTGAGCCTGAGCGCTCTCTGGCTAGCTAGGGAACCCACTGCTTAAGC	FFFF:FFFFFFFFFFFFFFFFFFFFFFFFFFFFFFFFFFFFFFF:FFFFFFFFFFFFFFF:FFFFFFFFFFFFFFFFF:FFFF:FFFFFFFFFFFFFF	TGAGCATTCGTCCTTG-1	AGAATTCAACGA	11	PBMC	Untreated	5
A00434:770:HCVW7DSXC:4:2468:14669:9956	1024	HIV_CladeB	497	255	28S70M	GCAGTGGTATCAACGCAGAGTACATGGGGTCTCTCTGGTTAGACCAGATCTGAGCCTGAGCGCTCTCTGGCTAGCTAGGGAACCCACTGCTTAAGCCT	FFFFFFFF:FFFFFFFF:FFFFFFFFF:FFFFFFFFFFFFFFFFFFFFFFFFFFFFFFFFFFFFFFFFFFFFFFFF:FFFFFFFFFFFFFFFFFFFF,	TGAGCATTCGTCCTTG-1	AATCATAGTCGT	11	PBMC	Untreated	5
A00434:770:HCVW7DSXC:3:1356:26684:14168	1024	HIV_CladeB	497	255	30S68M	AAGCAGTGGTATCAACGCAGAGTACATGGGGTCTCTCTGGTTAGACCAGATCTGAGCCTGAGCGCTCTCTGGCTAGCTAGGGAACCCACTGCTTAAGC	FFFFFFFFFFFFFFFF:FFFFFFFFFFFFFFFFFF:FFFF,FFFFFF,FFFFFFFFFFFFFF:FFFFFFFFFFF:FFFFFFFFFFFFFFFFFFFFFFF	TGAGCATTCGTCCTTG-1	AATCATAGTCGT	11	PBMC	Untreated	5
A00434:770:HCVW7DSXC:4:1216:16387:20979	1024	HIV_CladeB	497	255	30S68M	AAGCAGTGGTATCAACGCAGAGTACATGGGGTCTCTCTGGTTAGACCAGATCTGAGCCTGAGCGCTCTCTGGCTAGCTAGGGAACCCACTGCTTAAGC	FFF:FFFFFFFFFFFFFFFFFFFF:FFFFF:FFFFFFFFFFFF:FFFFFFFFFFFFF:FF:FFFFFFFFFFF,FFFFFFFFFFFFFFFFFFFFFFFFF	TGAGCATTCGTCCTTG-1	AATCCAGATTCA	11	PBMC	Untreated	5
A00434:770:HCVW7DSXC:3:2523:21612:19601	1024	HIV_CladeB	497	255	30S68M	AAGCAGTGGTATCAACGCAGAGTACATGGGGTCTCTCTGGTTAGACCAGATCTGAGCCTGAGCGCTCTCTGGCTAGCTAGGGAACCCACTGCTTAAGC	FFFFFFFFFFFFFFFFFFFFFFFFFFFFFFFFFFFFFFFFFFF:FFFFFFFFFFFFFFFFF:FFFFFFFFFFFFFFFFFFFFFFFFFFFFFFFFFFFF	TGAGCATTCGTCCTTG-1	AGAATTCAACGA	11	PBMC	Untreated	5
A00434:770:HCVW7DSXC:4:2335:2401:18490	1024	HIV_CladeB	497	255	30S68M	AAGCAGTGGTATCAACGCAGAGTACATGGGGTCTCTCTGGTTAGACCAGATCTGAGCCTGAGCGCTCTCTGGCTAGCTAGGGAACCCACTGCTTAAGC	FFFFFFFFFFFFFFFFFFFFFFFFFFFFFFFFFFFFFFFFFFFFFFFFFFFFFFFFFFFFFFFFFFFFFFFFFFFFFF:FFFF:FFFFFFFFF:F:FF	TGAGCATTCGTCCTTG-1	AATCATAGTCGT	11	PBMC	Untreated	5
A00434:770:HCVW7DSXC:2:2533:23484:19586	0	HIV_CladeB	521	255	98M	AGCCTGAGCGCTCTCTGGCTAGCTAGGGAACCCACTGCTTAAGCCTCAATAAAGCTTGCCTTGAGTGCTACAAGTAGTGTGTGCCCGTCTGTTGTGTG	FFFFFFFFFFFFFFFFFFFFFFFFFFFFFFFFFFFFFFFFFFFFFFFFFFFFFFFFFFF:F:FFFFFFFFFFFFFFFFFFFFFFF,FFFFFFFFFFFF	TGAGCATTCGTCCTTG-1	AATCATAGTCGT	11	PBMC	Untreated	5
A00434:770:HCVW7DSXC:4:2351:6289:2581	1024	HIV_CladeB	559	255	96M2S	TTAAGCCTCAATAAAGCTTGCCTTGAGTGCTACAAGTAGTGTGTGCCCGTCTGTTGTGTGACTCTGGTAACTAGAGATCCCTCAGACCATTTTAGTTA	FFFFFFFFFFFFFFFFFFFFFFFFF:FFFFFFFFFFFFFFFFFFFFFFF:FFFF:FFFFFFFFFFFFFFFFFFFFFFF:FFFFFFFFFF:FFF,:FFF	TGAGCATTCGTCCTTG-1	CCTCAGCCCTGA	11	PBMC	Untreated	5
A00434:770:HCVW7DSXC:2:2438:9444:36448	0	HIV_CladeB	604	255	98M	CCCGTCTGTTGTGTGACTCTGGTAACTAGAGATCCCTCAGACCATTTTAGTTAGTGTGGAAAATCTCTAGCAGTGGCGCCCGAACAGGGACGCGAAAG	FFFFFFFFFFFFFFFFFFFFFFF:FFFFFFFFFFFFFFFFFFF::FFFFFFFFFFFFFFFFFFFFFFFFFFFFFFF:FFFFFFFFFFFFFFFFFFFFF	TGAGCATTCGTCCTTG-1	AATCCAGATTCA	11	PBMC	Untreated	5
A00434:770:HCVW7DSXC:2:2665:13015:9878	1024	HIV_CladeB	604	255	98M	CCCGTCTGTTGTGTGACTCTGGTAACTAGAGATCCCTCAGACCATTTTAGTTAGTGTGGAAAATCTCTAGCAGTGGCGCCCGAACAGGGACGCGAAAG	FFFFFFFFFFFFFFFFFF,,FFFFFFFFFFFFFFFFFFFFFFFFFFFFFFFFFFFFFFFFFFFFFFFFFFFFFFFFFFFFFFFFFFFFFFFFFFFFFF	TGAGCATTCGTCCTTG-1	AATCCAGATTCA	11	PBMC	Untreated	5
A00434:770:HCVW7DSXC:2:1216:10773:24471	0	HIV_CladeB	616	255	98M	GTGACTCTGGTAACTAGAGATCCCTCAGACCATTTTAGTTAGTGTGGAAAATCTCTAGCAGTGGCGCCCGAACAGGGACGCGAAAGCGAAAGAGAAAC	FFFFFFFFFFFFFFFFFFFFFFFFFFFFFFFFFF:FFFFFFFFFFFFFFFFFFFFFFFFFFFFFFF:FFFFFFFFFFFF:FFFFFFFFFFFFFFFFFF	TGAGCATTCGTCCTTG-1	CCTCAGCCCTGA	11	PBMC	Untreated	5
A00434:770:HCVW7DSXC:4:1215:15519:10708	1024	HIV_CladeB	691	255	85M13S	GGACGCGAAAGCGAAAGAGAAACCAGAGAAGCTCTCTCGACGCAGGACTCGGCTTGCTGAAGTGCACGCGGCAAGAGGCGAGGGGAAGGCGACTGACT	FFFFFFFFFFFFFFFFFFFFFFFFFFFFFFFFFFFFFFFFFFFFFFFFFFFFFFFFFFFFFFFFFFFFFFFFFFFFFFFFFFFFFF:FFFFFFFFFFF	TGAGCATTCGTCCTTG-1	CCTCAGCCCTGA	11	PBMC	Untreated	5
A00434:770:HCVW7DSXC:1:1670:20383:35258	0	HIV_CladeB	697	255	30S68M	CAGGGTATCAACGCAGAGTACATGGGACGCGAAAGCGAAAGAGAAACCAGAGAAGCTCTCTCGACGCAGGACTCGGCTTGCTGAAGTGCACGCGGCAA	FFFFFFFFFFFFFF:FFFFFF:FFFFFFFFFFFF:FFFFFFFFFFFFFFFFFFFFFFFFFFFFFFFFFFFFFFFFFFFFFF,FFFFFFFFFFFFFFF:	TGAGCATTCGTCCTTG-1	ATGCATACGCAC	11	PBMC	Untreated	5
A00434:770:HCVW7DSXC:4:1422:20690:27712	1024	HIV_CladeB	697	255	31S67M	CAGTGGTATCAACGCAGAGTACATGGGACGCGAAAGCGAAAGAGAAACCAGAGAAGCTCTCTCGACGCAGGACTCGGCTTGCTGAAGTGCACGCGGCA	FFFFFFF:FFFFFFFFFFFFFFFFFFFFFFFFFFFFFFFFFF:F,FFFFFFFFFFFFFFFFFFFFFFFFFFFFFFFFFFFFFFFFFFFFFFFFFFFFF	TGAGCATTCGTCCTTG-1	ATGCATACGCAC	11	PBMC	Untreated	5
A00434:770:HCVW7DSXC:1:2454:27091:8077	0	HIV_CladeB	784	255	12M2D86M	GGTGAGTACGCCAATTTTTGACTAGCGGAGGCTAGAAGGAGAGAGATGGGTGCGAGAGCGTCGGTATTAAGCGGGGGAGAATTAGATCGATGGGAAAA	FFFFFFFFFFFFFFFFFFFFFFFFFFFFFFFFFFFFFFFFFFFFFFFFFFFFFFFFFFFFFFFFFFFFFFFFFFFFFFFFFFFFFFFFFFFFFFFFFF	TGAGCATTCGTCCTTG-1	CACCATACGCCT	11	PBMC	Untreated	5
LH00373:139:22F3NNLT4:8:1354:10751:19925	0	HIV_CladeB	1297	255	28S62M	GCAGTGGTATCAACGCAGAGTACATGGGTAAAAGTAATAAAAAAGAAGGCTTTCAGCCCAGAAGTAATACCCATGTTTACAGCATTATCA	IIIIIIIIIIIIIIIIIIIIIIIIIIIIIIIIIIIIIIIIIIIIIIIIIIIIIIIIIIIIIIIIIIIIIIIIIIIIIIIIIIIIIIIIII	ACGTAGTAGTGTCATC-1	ACCAGCCCTTGG	7	Colon	Untreated	3
LH00373:139:22F3NNLT4:8:1380:34672:15246	1024	HIV_CladeB	1297	255	27S63M	CAGTGGTATCAACGCAGAGTACATGGGTAAAAGTAATAAAAAAGAAGGCTTTCAGCCCAGAAGTAATACCCATGTTTACAGCATTATCAG	IIIIIIIIIIIIIIIIIIIIIIIIIIIII9IIIIIIIIIIIIIIIIIIIIIIIIIIIIIIIIIIIIIIIIIIIIIIIIIIIIIIIIIIII	ACGTAGTAGTGTCATC-1	ACCAGCCCTTGG	7	Colon	Untreated	3
LH00373:139:22F3NNLT4:8:1166:26652:27783	1024	HIV_CladeB	2904	255	90M	CAGTAACAGTACTAAATGTGGGGAATGCATATTTTTCAGTTCCCTTAAATAAAAGTTTCAAAAAGTATACTGCATTTACCATACCTAGTA	II9IIIIIIIIIIIIIIIIIIIIIIIIIIIIIIIIIIIIIIII9IIIIIIIIIIIIIIIIIIIIIIIIIII-IIIIIIIIIIIIIIIIII	ACGTAGTAGTGTCATC-1	CGTCAAACACGT	7	Colon	Untreated	3
LH00373:139:22F3NNLT4:8:1166:26636:27783	0	HIV_CladeB	2904	255	90M	CAGTAACAGTACTAAATGTGGGGAATGCATATTTTTCAGTTCCCTTAAATAAAAGTTTCAAAAAGTATACTGCATTTACCATACCTAGTA	IIIIIIIIIIIIIIIIIIIIIIIIIIIIIIIIIIIIIIIIIIIIIIIIIIIIIIIIIIIIIIIIIIIIIIIIIIIIIIIIIIIIIIIIII	ACGTAGTAGTGTCATC-1	CGTCAAACACGT	7	Colon	Untreated	3
A00434:770:HCVW7DSXC:2:1318:26350:17754	0	HIV_CladeB	251	255	30S68M	AAGCAGTGGTATCAACGCAGAGTACATGGGCCTATGAGCCAGCATGGAATGGATGACTCGGAGAGAGAAGTGTTAGTATGGAAGTTTGACAGTCGCCT	F,FFF:F::,,FFFFFFFFFFFFFFFFFFF,FFF,,F:FF:FFF:F,F:,:FFF:FF,FF:F::FFFFFF,FF:FF,FF,FFFF,F,FFFF::F:FFF	CATGAGTTCATGAAAG-1	CCAAATTAGGGT	11	PBMC	PMAiIL2	13
A00434:770:HCVW7DSXC:3:1436:27823:3176	0	HIV_CladeB	280	255	96M2S	GGAGAGAGAAGTGTTAGTATGGAAGTTTGACAGTCGCCTAGCGTTCCATCACGTGGCCCGAGAGATGCATCCGGAGTACTACAAAGACTGCTGACACT	FFFFFFFFFFFFFFFFFFFFFFFFFFFFFFFFFFFFFFFFFFFFFFFFFFFFFFFFFFFFFFFFFFFFFFFFFFFFFFF:FFFFFFFFFFFFFFFFFF	CATGAGTTCATGAAAG-1	TCGGCTAACCAA	11	PBMC	PMAiIL2	13
A00434:770:HCVW7DSXC:2:2342:2365:1266	0	HIV_CladeB	283	255	87M11S	GAGAGAAGTGTTAGTATGGAAGTTTGAAAGTCGCCTAGCGTTCCATCACGTGTCCCGAGAGATGCATCCGGAGTACTACAAATACTGATGACACTGAG	:FFF,FFF,:,FF::FFF,FFFFF:FF,FFFF,F:FF,:FF:F,F::F:F:F,:F,FFFF:F,:,FF::,,,F,F,FFFFFF,F::F,F,::F:FFFF	CATGAGTTCATGAAAG-1	ACCAAGAGACGT	11	PBMC	PMAiIL2	13
A00434:770:HCVW7DSXC:3:1526:32280:6699	0	HIV_CladeB	304	255	98M	GTTTGACAGTCGCCTAGCGTTCCATCACGTGGCCCGAGAGATGCATCCGGAGTACTACAAAGACTGCTGACACTGAGCTATCTACAAGGGACTTTCCG	FFFFFFFFFFFFFFF:FFFFFFFFFFFFFFFFFFFFFFFF:FFFFFFFFFFFFFFFFFFFFFFFFFFFFF:FFFFFFFFFFFFFFFFFFFFFFFFF:F	CATGAGTTCATGAAAG-1	GCAGCGCTCAGA	11	PBMC	PMAiIL2	13
A00434:770:HCVW7DSXC:3:2110:19162:18145	0	HIV_CladeB	316	255	98M	CCTAGCGTTCCATCACGTGGCCCGAGAGATGCATCCGGAGTACTACAAAGACTGCTGACACTGAGCTATCTACAAGGGACTTTCCGCTGGGGACTTTC	FFFFFFFFFFFFFFFFFFFFFFFFFFFFFFFFFFFFFFFFFFFFFFFFFFFFFFFFFFFFFFFFFFFFFFFFFFFFFFFFFFFFFFFFFFFFFF:FFF	CATGAGTTCATGAAAG-1	CTGGGTGCCCCG	11	PBMC	PMAiIL2	13
A00434:770:HCVW7DSXC:4:1210:14986:31328	0	HIV_CladeB	333	255	2S86M10S	CGTGGCCCGAGAGATGCATCCGGAGTACTACAAAGACTGCTGACACTGAGCTATCTACAAGGGACTTTCCGCTGGGGACTTTCCAGGGGAGGTGTGGC	FFFFFFFFFFFFFFFFFFFFFFFFFFFFFFFFFFFFFFFFFFFFFFFFFFFF:FFFFFFFFFFFFFFFFFFFFFFFFFFFFFFFFFFFFFFFFFFFFF	CATGAGTTCATGAAAG-1	GAAGTCGGGAAG	11	PBMC	PMAiIL2	13
A00434:770:HCVW7DSXC:4:1309:5394:14685	0	HIV_CladeB	380	255	36M1I61M	GCTATCTACAAGGGACTTTCCGCTGGGGACTTTCCAGGGGAGGTGTGGCCTGGGCGGGACCGGGGAGTGGCTAACCCTCAGATGCTGCATATAAGCAG	FFFFFFFFFFFFFFFFFFFFFFFFFFFFFFFFFFFFFFFFFFFFFFFFFFFFFFFFFFFFFFFFFFFFFFFFFFFFFFFFFFFFFFFFF:FFFFFFFF	CATGAGTTCATGAAAG-1	GCAGCGCTCAGA	11	PBMC	PMAiIL2	13
A00434:770:HCVW7DSXC:4:2613:1678:16329	0	HIV_CladeB	380	255	36M1I61M	GCTATCTACAAGGGACTTTCCGCTGGGGACTTTCCAGGGGAGGTGTGGCCTGGGCGGGACCGGGGAGTGGCTAACCCTCAGATGCTGCATATAAGCAG	FFFFFFFFFFFFFFFFFFF,F,FFFFFFFFFFFFFFFFFF:FFFFFF:FFFFFFFFFFFF:FFFFFFFFFFFFFF:FFFFFFFF:FFFFFFFFFFFFF	CATGAGTTCATGAAAG-1	GCAGCGCTCAGA	11	PBMC	PMAiIL2	13
A00434:770:HCVW7DSXC:1:2306:13575:20838	0	HIV_CladeB	380	255	36M1I61M	GCTATCTACAAGGGACTTTCCGCTGGGGACTTTCCAGGGGAGGTGTGGCCTGGGCGGGACCGGGGAGTGGCTAACCCTCAGATGCTGCATATAAGCAG	FFFFFFFFF,FFFFFFFFFFFFFFFFFFFFFFFFFFFFFFFFFFFFFFFFFFFFFFFFFFFFFFFFFFFFFFFFFFFFFFFFFFFFFFFFFFF:FFFF	CATGAGTTCATGAAAG-1	GCAGCGCTCAGA	11	PBMC	PMAiIL2	13
A00434:770:HCVW7DSXC:4:1333:8034:29465	1024	HIV_CladeB	495	255	27S71M	AGTGGTATCAACGCAGAGTACATGGGGGGGTCTCTCTGGTTAGACCAGATCTGAGCCTGAGAGCTCTCTGGCTAGCTAGGGAACCCACTGCTTAAGCC	FFFFFFFFF:FFFFFFFFFFF::FFFFFFFFFFFFFFFFFF:FFFFFFFFFFFFFFFFFFFFFFFFFFFFFFFFFFFFFFFF:FFF:FFFFFFFFFFF	CATGAGTTCATGAAAG-1	CCTATTTGGCAA	11	PBMC	PMAiIL2	13
A00434:770:HCVW7DSXC:1:2429:11541:27117	0	HIV_CladeB	497	255	28S70M	AGTGGTATCAACGCAGAGTACATGGGGCGTCTCTCTGGTTAGACCAGATCTGAGCCTGAGAGCTCTCTGGCTAGCTAGGGAACCCACTGCTTAAGCCT	FFFFFFFFFFFFFFFFFFFFFFFFFFFFFFFFFFFFFFFFFFFFFFFFFFFFFFFFFFFFFFFFFFFFFFFFFFFF:FFFFFFFFFFFFFFFFF:FFF	CATGAGTTCATGAAAG-1	TATCAGCCGCTG	11	PBMC	PMAiIL2	13
A00434:770:HCVW7DSXC:1:2327:1985:16767	0	HIV_CladeB	497	255	30S68M	AAGCAGTGGTATCAACGCAGAGTACATGGGGTCTCTCTGGTTAGACCAGATCTGAGCCTGAGAGCTCTCTGGCTAGCTAGGGAACCCACTGCTTAAGC	FFFFFFFFF:,FFFFFFFFFFFF:FFFFFFFFFFFFFFFFFFFFFFFFFF:F:FFFFFFFFFFFF:FFFFFFFFFFFF:FFFF,FFF,FF:FFFFFFF	CATGAGTTCATGAAAG-1	ACCACGTTCTAG	11	PBMC	PMAiIL2	13
A00434:770:HCVW7DSXC:4:1171:10303:25786	0	HIV_CladeB	587	255	76M1I21M	GCTACAAGTAGTGTGTGCCCGTCTGTTGTGTGACTCTGGTAACTAGAGATCCCTCAGACCATTTTAGTCTGTGTGGAAAAATCTCTAGCAGTGGCGCC	FF:FFFFF:FF::F:FFFFFFFFFFFFF,F::FFFF,F::FFFFFFF:FFFFFF:,FFFFFF::FFFFF:FFFFFFF,:,F,F:FFFFFF,,FFFF:F	CATGAGTTCATGAAAG-1	CCTATTTGGCAA	11	PBMC	PMAiIL2	13
A00434:770:HCVW7DSXC:2:2620:14534:5181	0	HIV_CladeB	663	255	2S96M	GAAAAATCTCTAGCAGTGGCGCCCGAACAGGGACTTGAAAGCGAAAGAGAAACCAGAGAAGCTCTCTCGACGCAGGACTCGGCTTGCTGAAGTGCACA	FFFFFFFFFFFFFFFFFFFFFFFFFFFFFFFFFFFFFFFFFFFFFFFFFFFFFFFFFFFFFFFFFF:F:FFFFFFFFFFFFFFFFFFFFFFFFFFFFF	CATGAGTTCATGAAAG-1	GTTTGCACGACT	11	PBMC	PMAiIL2	13
A00434:770:HCVW7DSXC:4:2378:3468:1016	0	HIV_CladeB	9280	255	6S92M	GCGACTGGCCAATGAAGGAGAGAACAACTGCTTATTACACCCTATGAGCCAGCATGGAATGGATGACTCGGAGAGAGAAGTGTTAGTATGGAAGTTTG	FFFFFFFFFFFFFFFFFFFFFFF:FFFFFFFFFFFFFFFF::FFF:FFFFFFFFFFFFFFFFFFFFFFFF:FFFFFFFFFFFFFFFFFF:FF,FFFFF	CATGAGTTCATGAAAG-1	ACCAAGAGACGT	11	PBMC	PMAiIL2	13
A00434:770:HCVW7DSXC:2:1638:5466:29841	0	HIV_CladeB	9280	255	23S75M	CAAGAGGCGAGGGGAAGGCGACTGGCCAATGAAGGAGAGAACAACTGCTTATTACACCCTATGAGCCAGCATGGAATGGATGACTCGGAGAGAGAAGT	FFFFFFFFFFFFFFFFFFFFFFFFFFFFF:FFFFFFFFFFFFFFFFFFFFFFFFFFFFFFFFFFFFFFFF:FFFF,FFFFFFFFFFFFFFFFFFFFFF	CATGAGTTCATGAAAG-1	TTGCTGCGCTAG	11	PBMC	PMAiIL2	13
A00434:770:HCVW7DSXC:4:2638:20247:32863	1024	HIV_CladeB	9280	255	15S81M2S	GAGGGGAAGGCGACTGGCCAATGAAGGAGAGAACAACTGCTTATTACACCCTATGAGCCAGCATGGAATGGATGACTCGGAGAGAGAAGTGTTAGTAT	FFFFF:FF:FFFFFFFFFFFFFFFFFFFFFFFFFFFFFFFFFFFFFFFF:FFFFFFFFFFF:FFFFFFFFFFFFFFFFFFFFFFFFFFFFFF:FFF:F	CATGAGTTCATGAAAG-1	CGCCGTACTGTC	11	PBMC	PMAiIL2	13
A00434:770:HCVW7DSXC:3:2226:21260:32424	1024	HIV_CladeB	9282	255	98M	CCAATGAAGGAGAGAACAACTGCTTATTACACCCTATGAGCCAGCATGGAATGGATGACTCGGAGAGAGAAGTGTTAGTATGGAAGTTTGACAGTCGC	FF:FFFFFFFFFFFFFFFFFFFFFFFFFFFFFFFFFFFF:FFFFFFFFFFFFFFFF:FFFFF:FFFFFFFFFFFFFFFFFFFFFFFFFFFFFFFFFFF	CATGAGTTCATGAAAG-1	CGCCGTACTGTC	11	PBMC	PMAiIL2	13
A00434:770:HCVW7DSXC:2:2578:10637:28964	0	HIV_CladeB	9292	255	96M2S	AGAGAACAACTGCTTATTACACCCTATGAGCCAGCATGGAATGGATGACTCGGAGAGAGAAGTGTTAGTATGGAAGTTTGACAGTCGCCTAGCGTTCC	FFFFFFFFFFFFFFFFFFFFFFFFFFFFFFFFFFFFFFFFFFFFFFFFFFFFFFFFFFFFFFFFFFFFFFFFFFFFFFFFFFFFFFFFFFFFFFFFFF	CATGAGTTCATGAAAG-1	TCGGCGGTTCTG	11	PBMC	PMAiIL2	13
A00434:770:HCVW7DSXC:3:1265:26060:15781	0	HIV_CladeB	9298	255	97M1S	CAACTGCTTATTACACCCTATGAGCCAGCATGGAATGGATGACTCGGAGAGAGAAGTGTTAGTATGGAAGTTTGACAGTCGCCTAGCGTTCCATCACG	FFFFFFFFFFFFFFFFFFFFFFFFFFFFFFFFFF:FFFFFFFFFFFFFFFFFFFFFFFFFFFFFFFFFFFFFFFFFFFFFFFFFFFFFFFFFFFFFFF	CATGAGTTCATGAAAG-1	CGCCGTACTGTC	11	PBMC	PMAiIL2	13
A00434:770:HCVW7DSXC:1:1464:3450:27414	0	HIV_CladeB	9488	3	98M	TGGGCGGGACCGGGGAGTGGCTAACCCTCAGATGCTGCATATAAGCAGCTGCTTTTCGCCTGTACTGGGTCTCTCTGGTTAGACCAGATCTGAGCCTG	FFFFFFFFFFFFFFFFFFFFFFFFFFFFFFFFFFFFFF,FFFFFFFFFFFFFFFFFFFFFFFFFFFFFFFFFFFFFFFFFFFFFF:FFFFFFFFFFFF	CATGAGTTCATGAAAG-1	CCTATTTGGCAA	11	PBMC	PMAiIL2	13
LH00373:97:22K5JGLT3:2:2220:41849:19682	0	HIV_CladeB	8905	255	90M	GGGGGCAGTATCTCGAGACCTAGAACAACATGGAGCAATCACAACTAACAATACAGCAGCTAACAATGCTGATTGTGCCTGGCTAGAAGC	IIII9IIII9IIIIIIIIIIIIIIIIIIIIIII-IIIIIIIIIIIIIIIIIIIIIIIIIIIIIIIIIIIIIIIIIIIIIIIIIIIIIIII	GCCCAGAAGTGCCTCG-1	CCTCGTCTGCGA	5	Colon	PMAiIL2	6
A00434:770:HCVW7DSXC:2:2649:4625:3427	0	HIV_CladeB	496	255	31S67M	AAGCAGTGGTATCAACGCAGAGTACATGGGAGGTCTCTCTGGTTAGACCAGATCTGAGCCTGAGCGCTCTCTGGCTAGCTAAGGAACCCACTGCTTAA	FFFF,FFF:FFFF,FF,F:FFFFFFFFFFFFFFFFFFFFFF:FFFFFF:FFFFFFFFFFFFFFF:FFFFFFFFFFFF:FF:FF:FFFFFFFFFF:FFF	CTCGAGGGTATGAGAT-1	AGATCGTAGTGT	11	PBMC	PMAiIL2	19
A00434:770:HCVW7DSXC:3:2527:14317:13228	1024	HIV_CladeB	600	255	57M5118N41M	TGTGCCCGTCTGTTGTGTGACTCTGGTAACTAGAGATCCCTCAGACCATTTTGGAAGCCATAATAAGAATTCTGCAACAATTGCTGTTTATCCATTTC	FFFFFFFFFFFFFFFFFFFFFFFFFFFFFFFFFFFFFFFFFFFFFFFFFFFFFFFFFFFFFFFFFFFFFFFFFFFFFFFFFFFFFFFFFFFFFFFFFF	CTCGAGGGTATGAGAT-1	AGATCGTAGTGT	11	PBMC	PMAiIL2	19
A00434:770:HCVW7DSXC:3:2524:20799:20447	1024	HIV_CladeB	496	255	28S70M	GCAGTGGTATCAACGCAGAGTACATGGGGGCCTCTCTGGTTAGACCAGATCTGAGCCTGGGAGCTCTCTGGCTGACTAGGGAACCCACTGCTTAAGCC	FFFFFFFFFFFFFFFFFFFFFFFFFFFFFFFFFFFFFFFFFFFFFFFFFFFFFFFFFFFFFFFFFFFFFFFFFFFFFFFFFFFFFFFFFFFFFFFFFF	CAGCGTGCAATCGTCA-1	ACGACCAGGCTA	10	Colon	PMAiIL2	6
A00434:770:HCVW7DSXC:2:1176:14787:33051	1024	HIV_CladeB	496	255	28S70M	GCAGTGGTATCAACGCAGAGTACATGGGGGCCTCTCTGGTTAGACCAGATCTGAGCCTGGGAGCTCTCTGGCTGACTAGGGAACCCACTGCTTAAGCC	FFFFFFFFFFFFFFFFFFFFFFFF:FFFFFFFFFFFFFFFFFFFFFFFFFFFFFFFFFFFFFFFFFFFFFFFFFFFFFFFFFFFFFFFFFFFFFFFFF	CAGCGTGCAATCGTCA-1	ACGACCAGGCTA	10	Colon	PMAiIL2	6
A00434:770:HCVW7DSXC:3:1153:3332:11177	1024	HIV_CladeB	496	255	30S68M	AAGCAGTGGTATCAACGCAGAGTACATGGGGGCCTCTCTGGTTAGACCAGATCTGAGCCTGGGAGCTCTCTGGCTGACTAGGGAACCCACTGCTTAAG	FFFFFFFFFFFFFFF:FFFFFFFFFF:FFFFFFFFFFFFFFFFFFFFFFFFFFFFFFFFFFFFFFF:::FFFFFFFFFF,FFFF,FFFFFFFFFFFFF	CAGCGTGCAATCGTCA-1	ACGACCAGGCTA	10	Colon	PMAiIL2	6
A00434:770:HCVW7DSXC:1:1653:12753:16783	0	HIV_CladeB	496	255	30S68M	AAGCAGTGGTATCAACGCAGAGTACATGGGGGCCTCTCTGGTTAGACCAGATCTGAGCCTGGGAGCTCTCTGGCTGACTAGGGAACCCACTGCTTAAG	F:FFFFFFFFFFFFFFFFFFFFFFFFFFFFFFFFFFFFFFFFFFFFFFFFFFFFFFFFFFFFFFFFFFFFFFFFFFFFFFFF:F:FFFFFFFFFFFFF	CAGCGTGCAATCGTCA-1	ACGACCAGGCTA	10	Colon	PMAiIL2	6
A00434:770:HCVW7DSXC:2:1221:19840:9987	1024	HIV_CladeB	496	255	28S70M	GCAGTGGTATCAACGCAGAGTACATGGGGGCCTCTCTGGTTAGACCAGATCTGAGCCTGGGAGCTCTCTGGCTGACTAGGGAACCCACTGCTTAAGCC	FFFFFFFFFFFFFFFFFFFFFFFFFFFFFFFFFFFFFFFFFFFFFFFFFFFFFFFFFFFFFFFFFFFF:FFFFFFFFFFFFFFFFFFFFFFFFFFFFF	CAGCGTGCAATCGTCA-1	ACGACCAGGCTA	10	Colon	PMAiIL2	6
A00434:770:HCVW7DSXC:4:1406:7618:21699	16	HIV_CladeB	9554	3	24S74M	GTGGTATCAACGCAGAGTACATGGGGGCCTCTCTGGTTAGACCAGATCTGAGCCTGGGAGCTCTCTGGCTGACTAGGGAACCCACTGCTTAAGCCTCA	FFFFFFFFFFFFFFFFFFFFFFFFFFFFFFFFFFFFFFFFFFFFFFFFFFFFFFFFFFFFFFFFFFFFF:FFFFFFFFFFFFFFFFFFFFFFFFFFFF	CAGCGTGCAATCGTCA-1	ACGACCAGGCTA	10	Colon	PMAiIL2	6
LH00373:139:22F3NNLT4:8:2307:15153:7177	0	HIV_CladeB	496	255	30S60M	AAGCAGTGGTATCAACGCAGAGTACATGGGGGTCTCTCTAGTTAGACCAGATCTGAGCCTGGGAGCTCTCTGGCTGGCTAGGGAACCCAC	#NAME?	AGGACTTTCGACGCTG-1	CTCTGGCTATTG	8	PBMC	PMAiIL2	5
LH00373:139:22F3NNLT4:8:1371:16052:4138	0	HIV_CladeB	496	255	20S70M	ATCAACGCAGAGTACATGGGGGTCTCTCTAGTTAGACCAGATCTGAGCCTGGGAGCTCTCTGGCTGGCTAGGGAACCCACTGCTTAAGCC	IIIIIIIIIIIIIIIIIIIIIIIIIIIIIIIIIIIIIIIIIIIIIIIIIIIIIIIIIIIIIIIIIIIIIIIIIIIIIIIIIIIIIIIIII	AGGACTTTCGACGCTG-1	GGAGTGGGGCTA	8	PBMC	PMAiIL2	5
LH00373:97:22K5JGLT3:2:1296:33093:25626	0	HIV_CladeB	564	255	88M2S	CCTCAATAAAGCTTGCCTTGAGTGCTTTAAGTAGTGTGTGCCCGTCTGTTGTGTGACTCTGGTAACTAGAGATCCCCCAGACCCTTTTCG	II9I-II-II9-II9II-I9IIII9III9I9I99III9I9III-I9IIII-IIIIII-I-III9I999-9-II9I9-I--I-II-III-I	AGGACTTTCGACGCTG-1	GAATTCCCGTAT	8	PBMC	PMAiIL2	5
LH00373:139:22F3NNLT4:8:2228:30626:9755	0	HIV_CladeB	622	255	86M4S	CTGGTAACTAGAGATCCCTCAGACCCTTTTAGTCAGTGTGGAAAATCTCTAGCAGTGGCGCCCGAACAGGGACTTGAAAGCGAAAGAGAA	9IIIIIIIIIIIIIIIIIIIIIIII9IIIIIIIIIIIIIIIIIIIIIIIIIIIIIIIIIII9II9IIIIIIIII9IIIIIIIIIIIIIII	AGGACTTTCGACGCTG-1	TACGCAAAAGCA	8	PBMC	PMAiIL2	5
LH00373:139:22F3NNLT4:8:1405:32349:1756	0	HIV_CladeB	696	255	90M	TGAAAGCGAAAGAGAAACCAGAGGAGCTCTCTCGACGCAGGACTCGGCTTGCTGAAGCGCGCACAGCAAGAGGCGAGGGGCGGCGACTGG	IIIIIIIIIIIIIIIIIIIIIIIIIIIIIIIIIIIIIIIIIIIIIIIIIIIIIIIIIIIIIIIIIIIIIIIIIIIIIIIIIIIIIIIIII	AGGACTTTCGACGCTG-1	AACACACTGGCC	8	PBMC	PMAiIL2	5
LH00373:97:22K5JGLT3:2:1104:42349:3403	0	HIV_CladeB	757	255	41M1I48M	CACAGCAAGAGGCGAGGGGCGGCGACTGGTGAGTACGCCAATAATTTTTGACTAGCGGAGGCTAGAAGGAGAGAGATGGGTGCGAGAGCG	IIIIIIIIIIIIIIIIIIIIIIIIIIIIIIIIIIIIIIIIIIIIIIIIIIIIIIIIIIIIIIIIIIIIIIIIIIIIIIIIIIIIIIIIII	AGGACTTTCGACGCTG-1	GTAAAAGTTATC	8	PBMC	PMAiIL2	5
LH00373:97:22K5JGLT3:2:2292:20907:27389	1024	HIV_CladeB	855	255	90M	AGCGGGGGAGAATTAGATCGATGGGAAAAAATTCGGTTAAGGCCAGGGGGAAAGAAAAAATATAAACTAAAACATATAGTATGGGCAAGC	IIIIIIIIII9IIIIIIIIIIIIIIIIIIIIIIIIIIIIIIIIIIIIIIIIIIIIIIIIIIIIIIIIIIIIIIIIIIIIIIIIIIIIIII	AGGACTTTCGACGCTG-1	ACCGGCTTTTGC	8	PBMC	PMAiIL2	5
LH00373:139:22F3NNLT4:8:2458:1146:29240	0	HIV_CladeB	955	255	90M	AACGATTCGCAGTCAATCCTGGCCTGTTAGAAACATCAGGAGGCTGTAAACAAATACTGGAACAGCTACAACCAGCCCTTAAGACAGGAT	9-9IIIIIII9IIIIIIIIIIIIIIII9IIIII9II9IIIIIIIIIIIIIIIIII9IIIIIIIIIIIII-IIIIIIII9IIIIII9III9	AGGACTTTCGACGCTG-1	ATGCTTGCCGCC	8	PBMC	PMAiIL2	5
LH00373:139:22F3NNLT4:8:2437:38014:24281	1024	HIV_CladeB	1005	255	90M	CAAATACTGGAACAGCTACAACCAGCCCTTAAGACAGGATCAGAAGAATTTAGATCATTACATAATACAGTAGCAACCCTCTATTGTGTG	IIIIIIIIIIIIIIIIIIIIIIIIIIIIIIIIIIIIIIIIIIIIIIIIIIIIIIIIIIIIIIIIIIIIIIIIIIIIIIIIIIIIIIIIII	AGGACTTTCGACGCTG-1	ACCGGCTTTTGC	8	PBMC	PMAiIL2	5
LH00373:139:22F3NNLT4:8:1327:26434:7037	0	HIV_CladeB	1005	255	90M	CAAATACTGGAACAGCTACAACCAGCCCTTAAGACAGGATCAGAAGAATTTAGATCATTACATAATACAGTAGCAACCCTCTATTGTGTG	IIIIIIIIIIIIIIIIIIIIIIIIIIIIIIIIIIIIIIIIIIIIIIIIIIIIIIIIIIIIIIIIIIIIIIIIIIIIIIIIIIIIIIIIII	AGGACTTTCGACGCTG-1	ACCGGCTTTTGC	8	PBMC	PMAiIL2	5
LH00373:139:22F3NNLT4:8:2465:2562:24127	16	HIV_CladeB	8383	255	90M	CCATTATCGTTTCAGACCCACCGCCCAGCCCCGAGGGGACCCGACAGGCCCGAAGGAATCGAAGAAGAAGGTGGAGAGAGAGACAGAGAC	IIIIIIIIIIIIIIIIIIIIIIIIIIIIIIIIIIIIIIIIIIIIIIIIIIIIIIIIIIIIIIIIIIIIIIIIIIIIIIIIIIIIIIIIII	AGGACTTTCGACGCTG-1	GGGCCACCACCC	8	PBMC	PMAiIL2	5
A00434:297:HYJMMDMXX:2:1461:29604:12305	0	HIV_CladeB	6140	255	25S59M7S	GTGGTATCAACGCAGAGTACATGGGAGTAGCAATAATAATAGCAATAGTTGTGTGGTCCATAGTAATCATAGAATATAAAAAAAAAAAAAA	FFFFFFFFFFFFFFFFFFFFFFFFFFFFFFFFFFFFFFFFFFFFFF:FFFFFFFFFFFFFFFFFFFFFFFFFFFFFFFFFFFFFFF:FFFF	TAAGCCACAAGCCTGC-1	TTAAAAACAACA	2	Colon	Untreated	4
A00434:770:HCVW7DSXC:1:1355:12599:8813	0	HIV_CladeB	497	255	28S70M	GCAGTGGTATCAACGCAGAGTACATGGGGTCTCTCTGGTTAGACCAGATCTGAGCCTGGGAGCTCTCTGGCTGACTAGGGAACCCACTGCTTAAGCCT	FFFFFFFFFFFFFFFFFFFFFFFFFFFFFFFFFFFFFFFFFFFFFFFFFFFFFFFFFFFFFFFFFFFFFFFFF:FFFFFFFFFFFFFFFFFFFFFFFF	TGAGGAGAGTGGAATT-1	GCAGCCCAGGCA	10	PBMC	Untreated	5
A00434:770:HCVW7DSXC:2:1650:26359:1986	1024	HIV_CladeB	497	255	28S70M	GCAGTGGTATCAACGCAGAGTACATGGGGTCTCTCTGGTTAGACCAGATCTGAGCCTGGGAGCTCTCTGGCTGACTAGGGAACCCACTGCTTAAGCCT	FFFFFFFFFFFFFFFFFFFFFFFFFFFFFFFFFFFFFFFFFFFF:FFFFFFFFFFFFFFFFFFFFFFFFFFFFFFFFFFFFFFFFFFFFFFFFFFFFF	TGAGGAGAGTGGAATT-1	GCAGCCCAGGCA	10	PBMC	Untreated	5
LH00373:97:22K5JGLT3:2:2227:50273:17615	0	HIV_CladeB	302	255	90M	AAGTTTGACAGCCGCCTAGCATTTCATCACATGGCCCGAGAGAAACATCCGGAGTACTACAAAGACTGCTGACATCGAGTTTTCTACAAG	I9IIIIIII9IIIIIIIIIIIIIIIIIIIIIIIIIIIIIIIIIIIIIIIIIIIIIIIIIIIIIIIIIIIIIIIIIIIIIIIIIIIIIIII	AAAGGTAAGGGAACAA-1	TCGCAGTGATCA	7	Colon	PMAiIL2	21
LH00373:97:22K5JGLT3:3:1152:50337:3596	0	HIV_CladeB	375	255	90M	ATCGAGTTTTCTACAAGGGACTTTCCGCTGGGGACTTTCCAGGAAGGCGCGGCCTGGGCGGGACTGGGGAGGAGCGAGCCCTCAGATGCT	IIIIIIIIIIIIIIIIIIIIIIIIIIIIIIIIIIIIIIIIIIIIIIIIIIIIIIIIIIIIIIIIIIIIIIIIIIIIIIIIIIIIIIIIII	AAAGGTAAGGGAACAA-1	CAGGCTATACGT	7	Colon	PMAiIL2	21
LH00373:139:22F3NNLT4:8:2219:22412:12234	0	HIV_CladeB	377	255	90M	CGAGTTTTCTACAAGGGACTTTCCGCTGGGGACTTTCCAGGAAGGCGCGGCCTGGGCGGGACTGGGGAGGAGCGAGCCCTCAGATGCTGC	IIIIIIIIIIIIIIIIIIIIIIIIIIIIIIIIIIIIIIIIIIIIIIIIIIIIIIIIIIIIIIIIIIIIIIIIIIIIIIIIIIIIIIIIII	AAAGGTAAGGGAACAA-1	TCCGCGACGGTA	7	Colon	PMAiIL2	21
LH00373:139:22F3NNLT4:8:1308:20470:21704	0	HIV_CladeB	378	255	90M	GAGTTTTCTACAAGGGACTTTCCGCTGGGGACTTTCCAGGAAGGCGCGGCCTGGGCGGGACTGGGGAGGAGCGAGCCCTCAGATGCTGCA	IIIIIIIIIIIIIIIIIIIIIIIIIIIIIIIIIIIIIIIIIIIIIIIIIIIIIIIIIIIIIIIIIIIIIIIIIIIIIIIIIIIIIIIIII	AAAGGTAAGGGAACAA-1	CTGTCTTAGTTA	7	Colon	PMAiIL2	21
LH00373:139:22F3NNLT4:8:1235:31807:25864	0	HIV_CladeB	497	255	28S62M	GCAGTGGTATCAACGCAGAGTACATGGGGTCTCTCTGGTTAGACCAGATCTGAGCCTGGGAGCTCTCTGGCTAGCTAGGGAACCCACTGC	IIIIIIIIIIIIIIIIIIIIIIIIIIIIIIIIIIIIIIIIIIIIIIIIIIIIIIIIIIIIIIIIIIIIIIIIIIIIIIIIIIIIIIIIII	AAAGGTAAGGGAACAA-1	GTCATCCTAAAC	7	Colon	PMAiIL2	21
LH00373:97:22K5JGLT3:3:1186:40278:25578	0	HIV_CladeB	516	255	90M	ATCTGAGCCTGGGAGCTCTCTGGCTAGCTAGGGAACCCACTGCTTAAGCCTCAATAAAGCTTGCCTTGAGTGCTTCAAGTAGTGTGTGCC	IIIIIIIIIIIIIIIIIIIIIIIIIIIIIIIIIIIIIIIIIIIIIIIIIIIIIIIIIIIIIIIIIIIIIIIIIIIIIIIIIIIIIIIIII	AAAGGTAAGGGAACAA-1	ACCATTTAGCAG	7	Colon	PMAiIL2	21
LH00373:97:22K5JGLT3:2:1164:2174:23768	0	HIV_CladeB	564	255	61M4169N29M	CCTCAATAAAGCTTGCCTTGAGTGCTTCAAGTAGTGTGTGCCCGTCTGTTGTGTGACTCTGTAGTACAAATGGCAGTATTTATCCACAAT	IIIIIIIIIIIIIIIIIIIIIIIIIIIIIIIIIIIIIIIIIIIIIIIIIIIIIIIIIIIIIIIIIIIIIIIIIIIIIIIIIIIIIIIIII	AAAGGTAAGGGAACAA-1	GTACGCTAATTA	7	Colon	PMAiIL2	21
LH00373:139:22F3NNLT4:8:1490:46098:21129	1024	HIV_CladeB	4830	255	90M	GAAAAGGGGGGATTGGGGGGTACAGTGCAGGGGAAAGAATAGTAGACATAATAGCAACAGACATACAAACTAAAGAATTACAAAAACAAA	I-9-IIIIIIIIIIIIIIIIIII-IIIIIIIIIIIIIIIIIIIIIIIIIIIIIIIIIIIIIIIIIIIIIIIIIIIIIIIIIIIIIIIIII	AAAGGTAAGGGAACAA-1	GTCAGGTAGGTC	7	Colon	PMAiIL2	21
LH00373:139:22F3NNLT4:8:1490:46090:21115	0	HIV_CladeB	4830	255	90M	GAAAAGGGGGGATTGGGGGGTACAGTGCAGGGGAAAGAATAGTAGACATAATAGCAACAGACATACAAACTAAAGAATTACAAAAACAAA	III9IIIIIIIIIIIIIIIIIIIIIIIIIIIIIIIIIIIIIIIIIIIIIIIIIIIIIIIIIIIIIIIIIIIIIIIIIIIIIIIIIIIIII	AAAGGTAAGGGAACAA-1	GTCAGGTAGGTC	7	Colon	PMAiIL2	21
LH00373:97:22K5JGLT3:3:2136:19705:15051	0	HIV_CladeB	4970	255	1S89M	CCTTTGGAAAGGACCAGCAAAGCTTCTCTGGAAAGGTGAAGGGGCAGTAGTAATACAAGATAATAGTGACATAAAAGTAGTGCCAAGAAG	IIIIIIIIIIII9IIIIIIIIIIIIIIIIIIIIIIIIIIIIIIIIIIIIIIIIIIIIIIIIIIIIIIIIIIIIIIIIIIIIIIIIIIIII	AAAGGTAAGGGAACAA-1	GAGTACATTGGT	7	Colon	PMAiIL2	21
LH00373:139:22F3NNLT4:8:2288:18593:17949	1024	HIV_CladeB	5280	255	90M	ACAACATATTGGGGTCTGCAGACAGGAGAAAGAGACTGGCATTTGGGCCAGGGAGTCTCCATAGAATGGAGGAAAGAGAGATATAGCACA	IIIIIIIIIIIIIIIIIIIIIIIIIIIIIIIIIIIIIIIIIIIIIIIIIIIIIIIIIIIIIIIIIIIIIIIIIIIIIIIIIIIIIIIIII	AAAGGTAAGGGAACAA-1	TATATTACGCTG	7	Colon	PMAiIL2	21
LH00373:97:22K5JGLT3:2:1171:18336:7553	1024	HIV_CladeB	5315	255	90M	CTGGCATTTGGGCCAGGGAGTCTCCATAGAATGGAGGAAAGAGAGATATAGCACACAAGTAGACCCTGGCCTAGCAGACCAACTAATTCA	IIIIIIIIIIIIIIIIIIIIIIIIIIIIIIIIIIIIIIIIIIIIIIIIIIIIIIIIIIIIIIIIIIIIIIIIIIIIIIIIIIIIIIIIII	AAAGGTAAGGGAACAA-1	CATAGATTAGCT	7	Colon	PMAiIL2	21
LH00373:97:22K5JGLT3:3:2241:3339:25274	1024	HIV_CladeB	5325	255	90M	GGCCAGGGAGTCTCCATAGAATGGAGGAAAGAGAGATATAGCACACAAGTAGACCCTGGCCTAGCAGACCAACTAATTCATATGTATTAT	IIIIIIIIIIIIIIIIIII9IIIIIIIIIIIIIII9IIIIIIII9IIIIIIIIIIIIIIIIIIIIIIIIIIIIIIIIIIIIIIIIIIIII	AAAGGTAAGGGAACAA-1	TATATTACGCTG	7	Colon	PMAiIL2	21
LH00373:139:22F3NNLT4:8:2370:19531:3689	1024	HIV_CladeB	5357	255	4S86M	AAGAGAGATATAGCACACAAGTAGACCCTGGCCTAGCAGACCAACTAATTCATATGTATTATTTTGATTGTTTTTCAGAATCTGCTATAA	IIIIIIIIIIIIIIIIIIIIIIIIIIIIIIIIIIIIIIIIIIIIIIIIIIIIIIIIIIIIIIIIIIIIIIIIIIIIIIIIIIIIIIIIII	AAAGGTAAGGGAACAA-1	AGTAAAAGTAGA	7	Colon	PMAiIL2	21
LH00373:139:22F3NNLT4:8:2401:20705:20653	0	HIV_CladeB	5357	255	4S86M	AAGAGAGATATAGCACACAAGTAGACCCTGGCCTAGCAGACCAACTAATTCATATGTATTATTTTGATTGTTTTTCAGAATCTGCTATAA	IIIIIIIIIIIIIIIIIIIIIIIIIIIIIIIIIIIIIIIIIIIIIIIIIIIIIIIIIIIIIIIIIIIIIIIIIIIIIIIIIIIIIIIIII	AAAGGTAAGGGAACAA-1	CATAGATTAGCT	7	Colon	PMAiIL2	21
LH00373:139:22F3NNLT4:8:1431:16578:22754	1024	HIV_CladeB	5359	255	90M	GATATAGCACACAAGTAGACCCTGGCCTAGCAGACCAACTAATTCATATGTATTATTTTGATTGTTTTTCAGAATCTGCTATAAGAAATG	IIIIIIIIIIIIIIIIIIIIIIIIIIIIIIIIIIIIIIIIIIIIIIIIIIIIIIIIIIIIIIIIIIIIIIIIIIIIIIIIIIIIIIIIII	AAAGGTAAGGGAACAA-1	TATATTACGCTG	7	Colon	PMAiIL2	21
LH00373:139:22F3NNLT4:8:2154:51407:9167	0	HIV_CladeB	5365	255	90M	GCACACAAGTAGACCCTGGCCTAGCAGACCAACTAATTCATATGTATTATTTTGATTGTTTTTCAGAATCTGCTATAAGAAATGCCATAT	II99IIIIIIIIII9IIIIIIIIIIIIIIIIIIII9IIIIIIIIIIIIIIIIIIIIIIIIIIIIIIIIIIIIIIIIIIIIIIIIIIIIII	AAAGGTAAGGGAACAA-1	AGTAAAAGTAGA	7	Colon	PMAiIL2	21
LH00373:139:22F3NNLT4:8:1346:7498:7289	0	HIV_CladeB	5397	255	90M	CTAATTCATATGTATTATTTTGATTGTTTTTCAGAATCTGCTATAAGAAATGCCATATTAGGACATATAGTTAGCCCTAGGTGTGAATAT	IIIIIIIIIIIIIIIIIIIIIIIIIIIIIIIIIIIIIIIIIIIIIIIIIIIIIIIIIIIIIIIIIIIIIIIIIIIIIIIIIIIIIIIIII	AAAGGTAAGGGAACAA-1	TATATTACGCTG	7	Colon	PMAiIL2	21
LH00373:97:22K5JGLT3:2:2131:20842:17343	1024	HIV_CladeB	5976	255	90M	GTTTGTTTCACAAGCAAAGGCTTAGGCATCTCCTATGGCAGGAAGAAGCGGAGACAGCGACGAAGAGCTCATCGGGACAGTCAAATTCAT	IIIIIIIIIIIIIIIIIIIIIIIIIIIIIIIIIIIIIIIIIIIIIIIIIIIIIIIIIIIIIIIIIIIIIIIIIIIIIIIIIIIIIIIIII	AAAGGTAAGGGAACAA-1	CGAATTGTCTTG	7	Colon	PMAiIL2	21
LH00373:97:22K5JGLT3:2:1131:4745:21557	0	HIV_CladeB	5976	255	90M	GTTTGTTTCACAAGCAAAGGCTTAGGCATCTCCTATGGCAGGAAGAAGCGGAGACAGCGACGAAGAGCTCATCGGGACAGTCAAATTCAT	9IIIIIIIIIIIIIIIIIIIIIIIIIIIIIIIIIIIIIIIIIIIIIIIIIIIIIIIIIIIIIIIIIIIIIIIIIIIIIIIIIIIIIIIII	AAAGGTAAGGGAACAA-1	CGAATTGTCTTG	7	Colon	PMAiIL2	21
LH00373:97:22K5JGLT3:3:2180:22257:18416	0	HIV_CladeB	6116	255	1S89M	TAATATTAGCAATAGTAGCATTAGTAGTAGCACTAATATTAGCAATAGTAGTGTGGACCATAGTATTCATAGAATATAGGAAAATAGTAA	IIIIIIIIIIIIIIIIIIIIIIIIIIIIIIIIIIIIIIIIIIIIIIIIIIIIIIIIIIIIIIIIIIIIIIIIIIIIIIIIIIIIIIIIII	AAAGGTAAGGGAACAA-1	GACTGCACATTT	7	Colon	PMAiIL2	21
LH00373:139:22F3NNLT4:8:1419:2279:28399	16	HIV_CladeB	6141	255	90M	GTAGCACTAATATTAGCAATAGTAGTGTGGACCATAGTATTCATAGAATATAGGAAAATAGTAAGACAAAGAAAAATAGACAGGTTAATT	IIIIIIIIIIIIIIIIIIIII9IIIIIIIIIIIIIIIIIIIIIIIIIIIIIIIIIIIIIIIIIIIIIIIIIIIIIIIIIIIIIIIIIIII	AAAGGTAAGGGAACAA-1	GACTGCACATTT	7	Colon	PMAiIL2	21
LH00373:139:22F3NNLT4:8:1370:16480:16619	16	HIV_CladeB	6195	255	89M1S	AAAATAGTAAGACAAAGAAAAATAGACAGGTTAATTGAAAGAATAAGTGAAAGAGCAGAAGACAGTGGCAATGAAAGCGAAGGAGATCAA	IIIIII9IIIIIIIIIIIIIIIIIIIIIII-IIIIIIIIIIIIIIIIIIIIIII9IIIIIIIIIIIIIIIIIIIIIIIIIIIIIIIIIII	AAAGGTAAGGGAACAA-1	GACTGCACATTT	7	Colon	PMAiIL2	21
LH00373:139:22F3NNLT4:8:1370:16448:16619	16	HIV_CladeB	6195	255	89M1S	AAAATAGTAAGACAAAGAAAAATAGACAGGTGAATTGAAAGAATAAGTGAAAGAGCAGAAGACAGGGGCAATGAAAGCGAAGGAGATCAA	IIIIIIIIII9IIIIIIIIIIIIIII9IIII-III-IIII-II9III-IIIIIIIIIIIIIIIII-IIIIIIIII9IIIIIIIIII-II9	AAAGGTAAGGGAACAA-1	GACTGCACATTT	7	Colon	PMAiIL2	21
LH00373:139:22F3NNLT4:8:1370:16464:16619	16	HIV_CladeB	6195	255	89M1S	AAAATAGTAAGACAAAGAAAAATAGACAGGTTAATTGAAAGAATAAGTGAAAGAGCAGAAGACAGTGGCAATGAAAGCGAAGGAGATCAA	IIIIIIIIIIIIIIIIIIIIIIIIIIIIIIIIIIIIIIIIIIIIIIIIIIIIIII99IIIIIIIIIIIIII9IIII9IIIIIIIII-II9	AAAGGTAAGGGAACAA-1	GACTGCACATTT	7	Colon	PMAiIL2	21
LH00373:139:22F3NNLT4:8:1412:37051:10623	16	HIV_CladeB	6243	255	2S88M	GTGAAAGAGCAGAAGACAGTGGCAATGAAAGCGAAGGAGATCAAGAAGAATTATCCAGACTTATGGAAATGGGGCATCATGCTCCTTGGG	IIIIIIIIIIIIIIIIIIIIIIIIIIII-IIIIIIIIIIIIIIIIIIIIIIIIIIIIIIIIIIIIIIIIIIIIIIIIIIIIIIIIIIIII	AAAGGTAAGGGAACAA-1	GACTGCACATTT	7	Colon	PMAiIL2	21
LH00373:97:22K5JGLT3:3:1253:22765:26219	0	HIV_CladeB	7037	255	90M	GTTAAATGGCAGTCTGGCAGAAGACGGGATAGTAATTAGATCTGACAATTTCTCGGACAATGCTAAAGCCATAATAGTACAGCTGAAGGA	IIIIIIIIIIIIIIIIIIIIIIIIIIIIIIIIIIIIIIIIIIIIIIIIIIIIIIIIIIIIIIIIIIIIIIIIIIIIIIIIIIIIIIIIII	AAAGGTAAGGGAACAA-1	ACATTTAGCCGA	7	Colon	PMAiIL2	21
LH00373:97:22K5JGLT3:3:1263:30338:12456	0	HIV_CladeB	7358	255	82M8S	AGAAATTGAAATGCACACTTTTAATTGTGGAGGGGAATTTTTCTACTGTAATTCAACACAACTGTTTAATAGTACTTGGAATCCAACTAG	IIIIIIIIIIIIIIIIIIIIIIIIIIIIIIIIIIIIIIIIIIIIIIIIIIIIIIIIIIIIIIIIIIIIIIIIIIIIIIIIIIIIIIIIII	AAAGGTAAGGGAACAA-1	GGCCCTCGTTAC	7	Colon	PMAiIL2	21
LH00373:139:22F3NNLT4:8:1429:4229:15834	0	HIV_CladeB	7951	255	90M	GTCTGGGGCATCAAGCAGCTCCAGGCAAGAGTCCTAGCTGTGGAAAGATACCTAAAGGATCAACAGCTCCTAGGGATTTGGGGTTGCTCT	IIIIIIIIIIIIIIIIIIIIIIIIIIIIIIIIIIIIIIIIIIIIIIIIIIIIIIIIIIIIIIIIIIIIIIIIIIIIIIIIIIIIIIIIII	AAAGGTAAGGGAACAA-1	GGACCCCCTAGT	7	Colon	PMAiIL2	21
LH00373:139:22F3NNLT4:8:1429:4237:15820	1024	HIV_CladeB	7951	255	90M	GTCTGGGGCATCAAGCAGCTCCAGGCAAGAGTCCTAGCTGTGGAAAGATACCTAAAGGATCAACAGCTCCTAGGGATTTGGGGTTGCTCT	IIIIIIIIIIIIIIIIIIIIIIIIIIIIIIIIIIIIIIIIIIIIIIIIIIIIIIIIIIIIIIIIIIIIIIIIIIIIIIIIIIIIIIIIII	AAAGGTAAGGGAACAA-1	GGACCCCCTAGT	7	Colon	PMAiIL2	21
LH00373:41:22HGVTLT3:4:1250:4800:7361	0	HIV_CladeB	363	255	3S80M7S	CTTAGAACTGCTGACACTGAGCTTTCTACAAGGGACTTTCCGCTGGGGACTTTCCGGGGAGGCGCGGCCTGGGCGGGACTGGGAGTGGCG	IIIIIIIIIIIIIIIIIIIIIIIIIIIIIIIIIIIIIIIIIIIIIIIIIIIIIIIIIIIIIIIIIIIIIIIIIIIIIIIIIIIIIIIIII	AGGCCACGTTGTCTAG-1	TTCACTCCTAAC	6	Colon	PMAiIL2	6
LH00373:41:22HGVTLT3:5:2150:30495:17247	0	HIV_CladeB	363	255	9S80M1S	AGCGAGCTTAGAACTGCTGACACTGAGCTTTCTACAAGGGACTTTCCGCTGGGGACTTTCCGGGGAGGCGCGGCCTGGGCGGGACTGGGA	IIIIIIIIIIIIIIIIIIIIIIIIIIIIIIIIIIIIIIIIIIIIIIIIIIIIIIIIIIIIIIIIIIIIIIIIIIIIIIIIIIIIIIIIII	AGGCCACGTTGTCTAG-1	ACGATGCCCGGG	6	Colon	PMAiIL2	6
LH00373:41:22HGVTLT3:4:1149:46852:20179	0	HIV_CladeB	366	1	1S74M1D15M	AACTGCTGACACTGAGCTTTCTACAAGGGACTTTCCGCTGGGGACTTTCCGGGGAGGCGCGGCCTGGGCGGGACTGGGAGTGGCGAGCCC	IIIIIIIIIIIIIIIIIIIIIIIIIIIIIIIIIIIIIIIIIIIIIIIIIIIIIIIIIIIIIIIIIIIIIIIIIIIIIIIIIIIIIIIIII	AGGCCACGTTGTCTAG-1	TTCGCCCCGAAA	6	Colon	PMAiIL2	6
LH00373:41:22HGVTLT3:5:2294:9932:10998	0	HIV_CladeB	378	1	62M1D28M	GAGCTTTCTACAAGGGACTTTCCGCTGGGGACTTTCCGGGGAGGCGCGGCCTGGGCGGGACTGGGAGTGGCGAGCCCTCAGATGCTGCAT	IIIIIIIIIIIIIIIIIIIIIIIIIIIIIIIIIIIIIIIIIIIIIIIIII9IIIIIIIIIIIIIIIIIIIIIIIIIIIIIIIIIIIIIII	AGGCCACGTTGTCTAG-1	CTGACAGGTCGA	6	Colon	PMAiIL2	6
LH00373:41:22HGVTLT3:5:1286:43578:8899	0	HIV_CladeB	393	1	47M1D41M2S	GACTTTCCGCTGGGGACTTTCCGGGGAGGCGCGGCCTGGGCGGGACTGGGAGTGGCGAGCCCTCAGATGCTGCATATAAGCAGCTGCTCT	IIIIIIIIIIIIIIIIIIIIIIIIIIIIIIIIIIIIIIIIIIIIIIIIIIIIIIIIIIIIIIIIIIIIIIIIIIIIIIIIIIIIIIIIII	AGGCCACGTTGTCTAG-1	CTGACAGGTCGA	6	Colon	PMAiIL2	6
LH00373:41:22HGVTLT3:5:1286:43606:8915	0	HIV_CladeB	393	1	47M1D41M2S	GACTTTCCGCTGGGGACTTTCCGGGGAGGCGCGGCCTGGGCGGGACTGGGAGTGGCGAGCCCTCAGATGCTGCATATAAGCAGCTGCTCT	IIIIIIIIIIIIIIIIIIIIIIIIIIIIIIIIIIIIIIIIIIIIIIIIIIIIIIIIIIIIIIIIIIIIIIIIIIIIIIIIIIIIIIIIII	AGGCCACGTTGTCTAG-1	CTGACAGGTCGA	6	Colon	PMAiIL2	6
LH00373:41:22HGVTLT3:5:1286:43588:8915	0	HIV_CladeB	393	1	47M1D41M2S	GACTTTCCGCTGGGGACTTTCCGGGGAGGCGCGGCCTGGGCGGGACTGGGAGTGGCGAGCCCTCAGATGCTGCATATAAGCAGCTGCTCT	I-9IIIIII9III9IIIIIIIIIIIIIIIIIIIII9IIIII9IIIIIIIIIIIIIIIIIIIIIIIIIIIIIIIIIIIIIIIIIIIIIIII	AGGCCACGTTGTCTAG-1	CTGACAGGTCGA	6	Colon	PMAiIL2	6
LH00373:41:22HGVTLT3:5:1286:43588:8883	0	HIV_CladeB	393	1	47M1D41M2S	GACTTTCCGCTGGGGACTTTCCGGGGAGGCGCGGCCTGGGCGGGACTGGGAGTGGCGAGCCCTCAGATGCTGCATATAAGCAGCTGCTCT	IIIIIIIIIIIIIIIIIIIIIIIIIIIIIIIIIIIIIIIIIIIIIIIIIIIIIIIIIIIIIIIIIIIIIIIIIIIIIIIIIIIIIIIIII	AGGCCACGTTGTCTAG-1	CTGACAGGTCGA	6	Colon	PMAiIL2	6
LH00373:41:22HGVTLT3:5:1286:43597:8899	0	HIV_CladeB	393	1	47M1D41M2S	GACTTTCCGCTGGGGACTTTCCGGGGAGGCGCGGCCTGGGCGGGACTGGGAGTGGCGAGCCCTCAGATGCTGCATATAAGCAGCTGCTCT	IIIIIIIIIIIIIIIIIIIIIIIIIIIIIIIIIIIIIIIIIIIIIIIIIIIIIIIIIIIIIIIIIIIIIIIIIIIIIIIIIIIIIIIIII	AGGCCACGTTGTCTAG-1	CTGACAGGTCGA	6	Colon	PMAiIL2	6
LH00373:41:22HGVTLT3:5:1235:27869:23303	0	HIV_CladeB	399	1	41M1D49M	CCGCTGGGGACTTTCCGGGGAGGCGCGGCCTGGGCGGGACTGGGAGTGGCGAGCCCTCAGATGCTGCATATAAGCAGCTGCTCTTTGCCT	IIIIIIIIIIIIIIIIIIIIIIIIIIIIIIIIIIIIIIIIIIIIIIIIIIIIIIIIIIIIIIIIIIIIIIIIIIIIIIIIIIIIIIIIII	AGGCCACGTTGTCTAG-1	TGGCCCTCTCGT	6	Colon	PMAiIL2	6
LH00373:41:22HGVTLT3:4:1174:44189:7393	0	HIV_CladeB	399	1	41M1D49M	CCGCTGGGGACTTTCCGGGGAGGCGCGGCCTGGGCGGGACTGGGAGTGGCGAGCCCTCAGATGCTGCATATAAGCAGCTGCTCTTTGCCT	IIIIIIIIIIIIIIIIIIIIIIIIIIIII9IIIIIIIIIIIIIIIIIIIIIIIIIIIIIIIIIIIIIIIIIIIIIIIIIIIIIIIIIIII	AGGCCACGTTGTCTAG-1	TAGTCTTTGTGC	6	Colon	PMAiIL2	6
LH00373:41:22HGVTLT3:5:2293:25354:27020	0	HIV_CladeB	404	3	36M1D54M	GGGGACTTTCCGGGGAGGCGCGGCCTGGGCGGGACTGGGAGTGGCGAGCCCTCAGATGCTGCATATAAGCAGCTGCTCTTTGCCTGTACT	IIIIIIIIIIIIIIIIIIIIIIIIIIIIIIIIIIIIIIIIIIIIIIIIIIIIIIIIIIIIIIIIIIIIIIIIIIIIIIIIIIIIIIIIII	AGGCCACGTTGTCTAG-1	TCTTCCGTCGAA	6	Colon	PMAiIL2	6
LH00373:41:22HGVTLT3:4:2176:47064:28686	0	HIV_CladeB	409	3	31M1D59M	CTTTCCGGGGAGGCGCGGCCTGGGCGGGACTGGGAGTGGCGAGCCCTCAGATGCTGCATATAAGCAGCTGCTCTTTGCCTGTACTGGGTC	IIIIIII9II-IIIIIIIIIIIIII9IIIIIIIIIIIIIIIIIIIIIIIIIIIIIIIIIIIIIIIIIIIIIIIIIIIIIIIIIIIIIIII	AGGCCACGTTGTCTAG-1	TAAAAGAGTCTA	6	Colon	PMAiIL2	6
LH00373:41:22HGVTLT3:5:2231:30014:6159	0	HIV_CladeB	412	3	28M1D62M	TCCGGGGAGGCGCGGCCTGGGCGGGACTGGGAGTGGCGAGCCCTCAGATGCTGCATATAAGCAGCTGCTCTTTGCCTGTACTGGGTCTCT	IIIIIIIIIIIIIIIIIIIIIIIIIIIIIIIIIIIIIIIIIIIIIIIIIIIIIIIIIIIIIIIIIIIIIIIIIIIIIIIIIIIIIIIIII	AGGCCACGTTGTCTAG-1	AGGGGTCAGAGC	6	Colon	PMAiIL2	6
LH00373:41:22HGVTLT3:4:1262:16090:28398	0	HIV_CladeB	412	3	28M1D62M	TCCGGGGAGGCGCGGCCTGGGCGGGACTGGGAGTGGCGAGCCCTCAGATGCTGCATATAAGCAGCTGCTCTTTGCCTGTACTGGGTCTCT	IIIIIII9IIIIIIIIIIIIIIIIIIIIIIIIIIIIIIIIIIIIIIIIIIIIIIIIIIIIIIIIIIIIIIIIIIIIIIIIIIIIIIIIII	AGGCCACGTTGTCTAG-1	AGGGGTCAGAGC	6	Colon	PMAiIL2	6
LH00373:41:22HGVTLT3:4:1101:20454:25610	0	HIV_CladeB	417	3	23M1D67M	GGAGGCGCGGCCTGGGCGGGACTGGGAGTGGCGAGCCCTCAGATGCTGCATATAAGCAGCTGCTCTTTGCCTGTACTGGGTCTCTCTTGT	IIIIIIIIIIIIIIIIIIIIIIIIIIIIIIIIIIIIIIIIIIIIIIIIIIIIIIIIIIIIIIIIIIIIIIIIIIIIIIIIIIIIIIIIII	AGGCCACGTTGTCTAG-1	GAACCTGCGAAA	6	Colon	PMAiIL2	6
LH00373:41:22HGVTLT3:5:2115:42450:25049	0	HIV_CladeB	426	3	14M1D76M	GCCTGGGCGGGACTGGGAGTGGCGAGCCCTCAGATGCTGCATATAAGCAGCTGCTCTTTGCCTGTACTGGTTCTCTCTTGTTAGACCAGA	IIIIIIIIIIIIIIIIIIIIIIIIIIIIIIIIIIIIIIIIIIIIIIIIIIIIIIIIIIIIIIIIIIIIIIIIIIIIIIIIIIIIIIIIII	AGGCCACGTTGTCTAG-1	TTCGCCCCGAAA	6	Colon	PMAiIL2	6
LH00373:41:22HGVTLT3:4:2111:14897:9572	0	HIV_CladeB	454	3	90M	CCTCAGATGCTGCATATAAGCAGCTGCTTTTTGCCTGTACTGGGTCTCTCTTGTTAGACCAGATCAGAGCCTGGGAGCTCTCTGGCTAAC	IIIIIIIIIIIIIIIIIIIIIIIIIIIIIIIIIIIIIIIIIIIIIIIIIIIIIIIIIIIIIIIIIIIIIIIIIIIIIIIIIIIIIIIIII	AGGCCACGTTGTCTAG-1	TTCACTCCTAAC	6	Colon	PMAiIL2	6
LH00373:41:22HGVTLT3:5:1135:24494:20179	0	HIV_CladeB	470	3	90M	TAAGCAGCTGCTCTTTGCCTGTACTGGGTCTCTCTTGTTAGACCAGATCAGAGCCTGGGAGCTCTCTGGCTAACTAGGGAACCCACTGCT	IIIIIIIIIIIIIIIIIIIIIIIIIIIIIIIIIIIIIIIIIIIIIIIIIIIIIIIIIIIIIIIIIIIIIIIIIIIIIIIIIIIIIIIIII	AGGCCACGTTGTCTAG-1	GTCCAGGCTGTT	6	Colon	PMAiIL2	6
LH00373:41:22HGVTLT3:4:2264:17578:26395	0	HIV_CladeB	471	3	90M	AAGCAGCTGCTCTTTGCCTGTACTGGGTCTCTCTTGTTAGACCAGATCAGAGCCTGGGAGCTCTCTGGCTAACTAGGGAACCCACTGCTT	IIIIIIIIIIIIIIIIIIIIIIIIIIIIIIIIIIIIIIIIIIIIIIIIIIIIIIIIIIIIIIIIIIIIIIIIIIIIIIIIIIIIIIIIII	AGGCCACGTTGTCTAG-1	ATTATCACCAGG	6	Colon	PMAiIL2	6
LH00373:41:22HGVTLT3:4:1159:18660:9107	0	HIV_CladeB	495	255	90M	GGGTCTCTCTTGTTAGACCAGATCAGAGCCTGGGAGCTCTCTGGCTAACTAGGGAACCCACTGCTTAAGCCTCAATAAAGCTTGCCTTGA	9IIIIIIIIII9IIIIIIIIII9III99I9IIIII9IIIIIIIIIIIIIII9IIIIIIIIIIIIIIIIIIIIIIIIIIIIIIIIIIII99	AGGCCACGTTGTCTAG-1	AATTTTAATCCA	6	Colon	PMAiIL2	6
LH00373:41:22HGVTLT3:5:2204:31540:1945	0	HIV_CladeB	496	255	30S60M	AAGCAGTGGTATCAACGCAGAGTACATGGGGGTCTCTCTTGTTAGACCAGATCAGAGCCTGGGAGCTCTCTGGCTAACTAGGGAACCCAC	9II9-I9IIIIIIIIIII9IIIIII9IIIII9III9IIIIIIII9IIIIIIIIIIIIIIII9IIIII9IIIIIIIIIIIIIII9IIIIII	AGGCCACGTTGTCTAG-1	TTCAGTATGTCA	6	Colon	PMAiIL2	6
LH00373:41:22HGVTLT3:5:1210:50568:26716	0	HIV_CladeB	496	255	30S60M	AAGCAGTGGTATCAACGCAGAGTACATGGGGGTCTCTCTTGTTAGACCAGATCAGAGCCTGGGAGCTCTCTGGCTAACTAGGGAACCCAC	IIIIIIIIIIIIIIIIIIIIIIIIIIIIIIIIIIIIIIIIIIIIIIIIIIIIIIIIIIIIIIIIIIIIIIIIIIIIIIIIIIIIIIIIII	AGGCCACGTTGTCTAG-1	CCTTCGAAATCC	6	Colon	PMAiIL2	6
LH00373:41:22HGVTLT3:4:2211:22248:4717	0	HIV_CladeB	496	255	20S70M	ATCAACGCAGAGTACATGGGGGTCTCTCTTGTTAGACCAGATCAGAGCCTGGGAGCTCTCTGGCTAACTAGGGAACCCACTGCTTAAGCC	IIIIIIIIIIIIIIIIIIIIIIIIIIIIIIIIIIIIIIIIIIIIIIIIIIIIIIIIIIIIIIIIIIIIIIIIIIIIIIIIIIIIIIIIII	AGGCCACGTTGTCTAG-1	CGCATACCAGCT	6	Colon	PMAiIL2	6
LH00373:41:22HGVTLT3:5:1169:9904:21621	0	HIV_CladeB	496	255	30S60M	AAGCAGTGGTATCAACGCAGAGTACATGGGGGTCTCTCTTGTTAGACCAGATCAGAGCCTGGGAGCTCTCTGGCTAACTAGGGAACCCAC	IIIIIIIIIIIIIIIIIIIIIIIIIIIIIIIIIIIIIIIIIIIIIIIIIIIIIIIIIIIIIIIIIIIIIIIIIIIIIIIIIIIIIIIIII	AGGCCACGTTGTCTAG-1	TTTCCCCTGTAT	6	Colon	PMAiIL2	6
LH00373:41:22HGVTLT3:5:2260:12632:2122	0	HIV_CladeB	496	255	90M	GGTCTCTCTTGTTAGACCAGATCAGAGCCTGGGAGCTCTCTGGCTAACTAGGGAACCCACTGCTTAAGCCTCAATAAAGCTTGCCTTGAG	IIIIIIIIIIIIIIIIIIIIIIIIIIIIIIIIIIIIIIIIIIIIIIIIIIIIIIIIIIIIIIIIIIIIIIIIIIIIIIIIIIIIIIIIII	AGGCCACGTTGTCTAG-1	AAGTCATCCCCA	6	Colon	PMAiIL2	6
LH00373:41:22HGVTLT3:5:2140:25031:17134	0	HIV_CladeB	497	255	28S62M	GCAGTGGTATCAACGCAGAGTACATGGGGTCTCTCTTGTTAGACCAGATCAGAGCCTGGGAGCTCTCTGGCTAACTAGGGAACCCACTGC	IIIIIIIIIIIIIIIIIIIIIIIIIIIIIIIIIIIIIIIIIIIIIIIIIIIIIIIIIIIIIIIIIIIIIIIIIIIIIIIIIIIIIIIIII	AGGCCACGTTGTCTAG-1	GCCAAAGCGACC	6	Colon	PMAiIL2	6
LH00373:41:22HGVTLT3:4:1171:19206:14699	0	HIV_CladeB	497	255	30S60M	AAGCAGTGGTATCAACGCAGAGTACATGGGGTCTCTCTTGTTAGACCAGATCAGAGCCTGGGAGCTCTCTGGCTAACTAGGGAACCCACT	IIIIIIIIIIIIIIIIIIIIIIIIIIIIIIIIIIIIIIIIIIIIIIIIIIIIIIIIIIIIIIIIIIIIIIIIIIIIIIIIIIIIIIIIII	AGGCCACGTTGTCTAG-1	CATTCCTGATGG	6	Colon	PMAiIL2	6
LH00373:41:22HGVTLT3:4:1101:51382:3836	0	HIV_CladeB	497	255	30S60M	AAGCAGTGGTATCAACGCAGAGTACATGGGGTCTCTCTTGTTAGACCAGATCAGAGCCTGGGAGCTCTCTGGCTAACTAGGGAACCCACT	IIIIIIIIIIIIIIIIIIIIIIIIIIIIIIIIIIIIIIIIIIIIIIIIIIIIIIIII-IIIIIIIIIIIIIIIIIIIIIIIIIIIIIII9	AGGCCACGTTGTCTAG-1	CTTGGGTGCACA	6	Colon	PMAiIL2	6
LH00373:41:22HGVTLT3:5:2122:30403:27341	0	HIV_CladeB	497	255	30S60M	AAGCAGTGGTATCAACGCAGAGTACATGGGGTCTCTCTTGTTAGACCAGATCAGAGCCTGGGAGCTCTCTGGCTAACTAGGGAACCCACT	IIIIIIIIIIIIIIIIIIIIIIIIIIIIIIIIIIIIIIIIIIIIIIIIIIIIIIIIIIIIIIIIIIIIIIIIIIIIIIIIIIIIIIIIII	AGGCCACGTTGTCTAG-1	GGGAAATATAAT	6	Colon	PMAiIL2	6
LH00373:41:22HGVTLT3:4:2154:44364:10677	0	HIV_CladeB	497	255	27S63M	CAGTGGTATCAACGCAGAGTACATGGGGTCTCTCTTGTTAGACCAGATCAGAGCCTGGGAGCTCTCTGGCTAACTAGGGAACCCACTGCT	IIIIIIIIIIIIIIIIIIIIIIIIIIIIIIIIIIIIIIIIIIIIIIIIIIIIIIIIIIIIIIIIIIIIIIIIIIIIIIIIIIIIIIIIII	AGGCCACGTTGTCTAG-1	AACTTGATGCAG	6	Colon	PMAiIL2	6
LH00373:41:22HGVTLT3:5:1132:48183:22326	0	HIV_CladeB	497	255	29S61M	AGCAGTGGTATCAACGCAGAGTACATGGGGTCTCTCTTGTTAGACCAGATCAGAGCCTGGGAGCTCTCTGGCTAACTAGGGAACCCACTG	IIIIIIIIIIIIIIIIIIIIIIIIIIIIIIIIIIIIIIIIIIIIIIIIIIIIIIIIIIIIIIIIIIIIIIIIIIIIIIIIIIIIIIIIII	AGGCCACGTTGTCTAG-1	GTGCTGAGCGGA	6	Colon	PMAiIL2	6
LH00373:41:22HGVTLT3:4:2270:25428:13145	0	HIV_CladeB	497	255	28S62M	GCAGTGGTATCAACGCAGAGTACATGGGGTCTCTCTTGTTAGACCAGATCAGAGCCTGGGAGCTCTCTGGCTAACTAGGGAACCCACTGC	IIIIIIIIIIIIIIIIIIIIIIIIIIIIIIIIIIIIIIIIIIIIIIIIIIIIIIIIIIIIIIIIIIIIIIIIIIIIIIIIIIIIIIIIII	AGGCCACGTTGTCTAG-1	CTCAAAATGCCA	6	Colon	PMAiIL2	6
LH00373:41:22HGVTLT3:4:1137:14462:23784	0	HIV_CladeB	497	255	29S61M	AGCAGTGGTATCAACGCAGAGTACATGGGGTCTCTCTTGTTAGACCAGATCAGAGCCTGGGAGCTCTCTGGCTAACTAGGGAACCCACTG	IIIIIIIIIIIIIIIIIIIIIIIIIIIIIIIIIIIIIIIIIIIIIIIIIIIIIIIIIIIIIIIIIIIIIIIIIIIIIIIIIIIIIIIIII	AGGCCACGTTGTCTAG-1	TTTGTCTATCTA	6	Colon	PMAiIL2	6
LH00373:41:22HGVTLT3:5:2281:38863:23159	0	HIV_CladeB	498	255	22S68M	GTATCAACGCAGAGTACATGGGTCTCTCTTGTTAGACCAGATCAGAGCCTGGGAGCTCTCTGGCTAACTAGGGAACCCACTGCTTAAGCC	IIIIIIIIIIIIIIIIIIIIIIIIIIIIIIIIIIIIIIIIIIIIIIIIIIIIIIIIIIIIIIIIIIIIIIIIIIIIIIIIIIIIIIIIII	AGGCCACGTTGTCTAG-1	CCCCTGAATTTT	6	Colon	PMAiIL2	6
LH00373:41:22HGVTLT3:5:1234:31919:2538	0	HIV_CladeB	501	255	90M	CTCTTGTTAGACCAGATCAGAGCCTGGGAGCTCTCTGGCTAACTAGGGAACCCACTGCTTAAGCCTCAATAAAGCTTGCCTTGAGTGCTT	IIIIIIIIIIIIIIIIIIIIIIIIIIIIIIIIIIIIIIIIIIIIIIIIIIIIIIIIIIIIIIIIIIIIIIIIIIIIIIIIIIIIIIIIII	AGGCCACGTTGTCTAG-1	GACCGGGCATGT	6	Colon	PMAiIL2	6
LH00373:41:22HGVTLT3:4:1213:40037:26700	0	HIV_CladeB	502	255	90M	TCTTGTTAGACCAGATCAGAGCCTGGGAGCTCTCTGGCTAACTAGGGAACCCACTGCTTAAGCCTCAATAAAGCTTGCCTTGAGTGCTTC	IIIIIIIIIIIIIIIIIIIIIIIIIIIIIIIIIIIIIIIIIIIIIIIIIIIIIIIIIIIIIIIIIIIIIIIIIIIIIIIIIIIIIIIIII	AGGCCACGTTGTCTAG-1	TTCCCCTGTTGC	6	Colon	PMAiIL2	6
LH00373:41:22HGVTLT3:5:1121:13593:29680	0	HIV_CladeB	504	255	3S87M	ACATGGGGAGACCAGATCAGAGCCTGGGAGCTCTCTGGCTAACTAGGGAACCCACTGCTTAAGCCTCAATAAAGCTTGCCTTGAGTGCTT	IIIIIIIIIIIIIIIIIIIIIIIIIIIIIIIIIIIIIIIIIIIIIIIIIIIIIIIIIIIIIIIIIIIIIIIIIIIIIIIIIIIIIIIIII	AGGCCACGTTGTCTAG-1	GCAAGGAAATCT	6	Colon	PMAiIL2	6
LH00373:41:22HGVTLT3:4:2286:41775:7761	0	HIV_CladeB	512	255	90M	CCAGATCAGAGCCTGGGAGCTCTCTGGCTAACTAGGGAACCCACTGCTTAAGCCTCAATAAAGCTTGCCTTGAGTGCTTCAAGTAGTGTG	IIIIIIIIIIIIIIIIIIIIIIIIIIIIIIIIIIIIIIIIIIIIIIIIIIIIIIIIIIIIIIIIIIIIIIIIIIIIIIIIIIIIIIIIII	AGGCCACGTTGTCTAG-1	CACCCCACAATG	6	Colon	PMAiIL2	6
LH00373:41:22HGVTLT3:4:2279:8425:24601	0	HIV_CladeB	524	255	66M24S	CTGGGAGCTCTCTGGCTAACTAGGGAACCCACTGCTTAAGCCTCAATAAAGCTTGCCTTGAGTGCTCACAAAAAAAAAAAAAAAAAAAAA	IIIIIIIIIIIIIIIIIIIIIIIIIIIIIIIIIIIIIIIIIIIIIIIIIIIIIIIIIIIIIIIIIIIIIIIIIIIIII99IIII9I99II	AGGCCACGTTGTCTAG-1	TCGAATTCTTCA	6	Colon	PMAiIL2	6
LH00373:41:22HGVTLT3:5:2122:3219:22758	0	HIV_CladeB	552	255	5S85M	TGATACCACTGCTTAAGCCTCAATAAAGCTTGCCTTGAGTGCTTCAAGTAGTGTGTGCCCGTCTGTTGTGTGACTCTGGTAACTAGAGAT	IIIIIIIIIIIIIIIIIIIIIIIIIIIIIIIIIIIIIIIIIIIIIIIIIIIIIIIIIIIIIIIIIIIIIIIIIIIII-IIIIIIIIIIII	AGGCCACGTTGTCTAG-1	ATCTTGCGTGCC	6	Colon	PMAiIL2	6
LH00373:41:22HGVTLT3:4:2105:44438:7729	0	HIV_CladeB	552	255	11S79M	CTGCGTTGATACCACTGCTTAAGCCTCAATAAAGCTTGCCTTGAGTGCTTCAAGTAGTGTGTGCCCGTCTGTTGTGTGACTCTGGTAACT	IIIIIIIIIIIIIIIIIIIIIIIIIIIIIIIIIIIIIIIIIIIIIIIIIIIIIIIIIIIIIIIIIIIIIIIIIIIIIIIIIIIIIIIIII	AGGCCACGTTGTCTAG-1	TCATTCTCTAAA	6	Colon	PMAiIL2	6
LH00373:41:22HGVTLT3:4:1135:51595:2827	1024	HIV_CladeB	563	255	90M	GCCTCAATAAAGCTTGCCTTGAGTGCTTCAAGTAGTGTGTGCCCGTCTGTTGTGTGACTCTGGTAACTAGAGATCCCTCAGACCAATTTA	I9IIIIIIIIIIIIIIIIIIIIIIIIIIIIIIIIIIIIIIIIIIIIIIIIIIIIIIIIIIIIIIIIIIIIIIIIIIIIII-IIIIIIIII	AGGCCACGTTGTCTAG-1	ATTCTAAACTAA	6	Colon	PMAiIL2	6
LH00373:41:22HGVTLT3:4:1135:51586:2843	0	HIV_CladeB	563	255	90M	GCCTCAATAAAGCTTGCCTTGAGTGCTTCAAGTAGTGTGTGCCCGTCTGTTGTGTGACTCTGGTAACTAGAGATCCCTCAGACCAATTTA	I-IIIII9II9IIIIII9IIIII99IIII9I9I9-IIIIIIIIIIII-9IIIIIIII9IIII9IIIIIIII9IIIIIIII-IIII9-9II	AGGCCACGTTGTCTAG-1	ATTCTAAACTAA	6	Colon	PMAiIL2	6
LH00373:41:22HGVTLT3:5:1131:43847:2282	1024	HIV_CladeB	574	255	90M	GCTTGCCTTGAGTGCTTCAAGTAGTGTGTGCCCGTCTGTTGTGTGACTCTGGTAACTAGAGATCCCTCAGACCAATTTAGTCAGTGTGGA	IIIIIIIIIIIIIIIIIIIIIIIIIIIIIIIIIIIIIIIIIIIIIIIIIIIIIIIIIIIIIIIIIIIIIIIIIIIIII9IIIIIIIIIII	AGGCCACGTTGTCTAG-1	GGATTGGAACGT	6	Colon	PMAiIL2	6
LH00373:41:22HGVTLT3:5:1131:43828:2282	0	HIV_CladeB	574	255	90M	GCTTGCCTTGAGTGCTTCAAGTAGTGTGTGCCCGTCTGTTGTGTGACTCTGGTAACTAGAGATCCCTCAGACCAATTTAGTCAGTGTGGA	IIIIIIIIIIIIIIIIIIIIIIIIIIIIIIIIIIIIIIIIIIIIIIIIIIIIIIIIIIIIIIIIIIIIIIIIIIIIIIIIIIIIIIIIII	AGGCCACGTTGTCTAG-1	GGATTGGAACGT	6	Colon	PMAiIL2	6
LH00373:41:22HGVTLT3:5:1143:13159:29439	0	HIV_CladeB	575	255	90M	CTTGCCTTGAGTGCTTCAAGTAGTGTGTGCCCGTCTGTTGTGTGACTCTGGTAACTAGAGATCCCTCAGACCAATTTAGTCAGTGTGGAA	IIIIIIIIIIIIIIIIIIIIIIIIIIIIIIIIIIIIIIIIIIIIIIIIIIIIIIIIIIIIIIIIIIIIIIIIIIIIIIIIIIIIIIIIII	AGGCCACGTTGTCTAG-1	TATAAAGATACC	6	Colon	PMAiIL2	6
LH00373:41:22HGVTLT3:5:2264:30634:15628	0	HIV_CladeB	597	255	30S60M	AAGCAGTGGTATCAACGCAGAGTACATGGGGTGTGTGCCCGTCTGTTGTGTGACTCTGGTAACTAGAGATCCCTCAGACCAATTTAGTCA	IIIIIIIIIIIIIIIIIIIIIIIIIIIIIIIIIIIIIIIIIIIIIIIIIIIIIIIIIIIIIIIIIIIIIIIIIIIIIIIIIIIIIIIIII	AGGCCACGTTGTCTAG-1	CCTCCTGCCATT	6	Colon	PMAiIL2	6
LH00373:41:22HGVTLT3:4:2139:9959:4253	1024	HIV_CladeB	610	255	83M7S	TGTTGTGTGACTCTGGTAACTAGAGATCCCTCAGACCAATTTAGTCAGTGTGGAAAATCTCTAGCAGTGGCGCCCGAACAGGGGTACAGT	IIIIIIIIIIIIIIIIIIIIIIIIIIIIIIIIIIIIIIIIIIIIIIIIIIIIIIIIIIIIIIIIIIIIIIIIIIIIIIIIIIIIIIIIII	AGGCCACGTTGTCTAG-1	GAGAGAGGGTCA	6	Colon	PMAiIL2	6
LH00373:41:22HGVTLT3:5:2284:21351:4188	0	HIV_CladeB	622	255	68M4156N22M	CTGGTAACTAGAGATCCCTCAGACCAATTTAGTCAGTGTGGAAAATCTCTAGCAGTGGCGCCCGAACAGGGGTACAGTGCAGGGGAAAGA	IIIIIIIIIIIIIIIIIIIIIIIIIIIIIIIIIIIIIIIIIIIIIIIIIIIIIIIIIIIIIIIIIIIIIIIIIIIIIIIIIIIIIIIIII	AGGCCACGTTGTCTAG-1	TCGTGGAAGCAA	6	Colon	PMAiIL2	6
LH00373:41:22HGVTLT3:5:2284:21360:4204	1024	HIV_CladeB	622	255	68M4156N22M	CTGGTAACTAGAGATCCCTCAGACCAATTTAGTCAGTGTGGAAAATCTCTAGCAGTGGCGCCCGAACAGGGGTACAGTGCAGGGGAAAGA	IIIIIIIIIIIIIIIIIIIIIIIIIIIIIIIIIIIIIIIIIIIIIIIIIIIIIIIIIIIIIIIIIIIIIIIIIIIIIIIIIIIIIIIIII	AGGCCACGTTGTCTAG-1	TCGTGGAAGCAA	6	Colon	PMAiIL2	6
LH00373:41:22HGVTLT3:4:2245:19354:17263	0	HIV_CladeB	624	255	66M4156N24M	GGTAACTAGAGATCCCTCAGACCAATTTAGTCAGTGTGGAAAATCTCTAGCAGTGGCGCCCGAACAGGGGTACAGTGCAGGGGAAAGAAT	IIIIIIIIIIIIIIIIIIIIIIIIIIIIIIIIIIIIIIIIIIIIIIIIIIIIIIIIIIIIIIIIIIIIIIIIIIIIIIIIIIIIIIIIII	AGGCCACGTTGTCTAG-1	CAATCGGCTTCG	6	Colon	PMAiIL2	6
LH00373:41:22HGVTLT3:4:1137:47120:2602	0	HIV_CladeB	624	255	66M4156N24M	GGTAACTAGAGATCCCTCAGACCAATTTAGTCAGTGTGGAAAATCTCTAGCAGTGGCGCCCGAACAGGGGTACAGTGCAGGGGAAAGAAT	9IIIIIIIIIIIIIIIIIIIIIIIIIIIIIIIIIIIIIIIIIIIIIIIIIIIIIIIIIIIIIIIIIIIIIIIIIIIIIIIIIIIIIIIII	AGGCCACGTTGTCTAG-1	CCGAAGCCTAAT	6	Colon	PMAiIL2	6
LH00373:41:22HGVTLT3:4:2245:19372:17263	1024	HIV_CladeB	624	255	66M4156N24M	GGTAACTAGAGATCCCTCAGACCAATTTAGTCAGTGTGGAAAATCTCTAGCAGTGGCGCCCGAACAGGGGTACAGTGCAGGGGAAAGAAT	IIIIIIIIIIIIIIIIIIIIIIIIIIIIIIIIIIIIIIIIIIIIIIIIIIIIIIIIIIIIIIIIIIIIIIIIIIIIIIIIIIIIIIIIII	AGGCCACGTTGTCTAG-1	CAATCGGCTTCG	6	Colon	PMAiIL2	6
LH00373:41:22HGVTLT3:5:1240:18429:29247	0	HIV_CladeB	627	255	63M4156N27M	AACTAGAGATCCCTCAGACCAATTTAGTCAGTGTGGAAAATCTCTAGCAGTGGCGCCCGAACAGGGGTACAGTGCAGGGGAAAGAATAGT	IIIIIIIIIIIIIIIIIIIIIIIIIIIIIIIIIIIIIIIIIIIIIIIIIIIIIIIIIIIIIIIIIIIIIIIIIIIIIIIIIIIIIIIIII	AGGCCACGTTGTCTAG-1	AATAAACATGAT	6	Colon	PMAiIL2	6
LH00373:41:22HGVTLT3:5:1240:18438:29231	1024	HIV_CladeB	627	255	63M4156N27M	AACTAGAGATCCCTCAGACCAATTTAGTCAGTGTGGAAAATCTCTAGCAGTGGCGCCCGAACAGGGGTACAGTGCAGGGGAAAGAATAGT	IIIIIIIIIIIIIIIIIIIIIIIIIIIIIIIIIIIIIIIIIIIIIIIIIIIIIIIIIIIIIIIIIIIIIIIIIIIIIIIIIIIIIIIIII	AGGCCACGTTGTCTAG-1	AATAAACATGAT	6	Colon	PMAiIL2	6
LH00373:41:22HGVTLT3:5:2217:19233:26892	0	HIV_CladeB	628	255	62M4156N28M	ACTAGAGATCCCTCAGACCAATTTAGTCAGTGTGGAAAATCTCTAGCAGTGGCGCCCGAACAGGGGTACAGTGCAGGGGAAAGAATAGTA	IIIIIIIIIIIIIIIIIIIIIIIIIIIIIIIIIIIIIIIIIIIIIIIIIIIIIIIIIIIIIIIIIIIIIIIIIIIIIIIIIIIIIIIIII	AGGCCACGTTGTCTAG-1	GGTTATCCCGTT	6	Colon	PMAiIL2	6
LH00373:41:22HGVTLT3:4:2260:4661:21797	0	HIV_CladeB	629	255	61M4156N29M	CTAGAGATCCCTCAGACCAATTTAGTCAGTGTGGAAAATCTCTAGCAGTGGCGCCCGAACAGGGGTACAGTGCAGGGGAAAGAATAGTAG	IIIIIIIIIIIIIIIIIIIIIIIIIIIIIIIIIIIIIIIIIIIIIIIIIIIIIIIIIIIIIIIIIIIIIIIIIIIIIIIIIIIIIIIIII	AGGCCACGTTGTCTAG-1	GTGATCCCTGGG	6	Colon	PMAiIL2	6
LH00373:41:22HGVTLT3:5:2278:43856:27645	1024	HIV_CladeB	634	255	56M4156N34M	GATCCCCCAGACCAATTTAGTCAGTGTGGAAAATCTCTAGCAGTGGCGCCCGAACAGGGGTACAGTGCAGGGGAAAGAATAGTAGACATA	IIIIII9IIIIIIIIIIIIIIIIIIIIIIIIIIIIIIIIIIIIIIIIIIIIIIIIIIIIIIIIIIIIIIIIIIIIIIIIIIIIIIIIIII	AGGCCACGTTGTCTAG-1	GAGAGAGGGTCA	6	Colon	PMAiIL2	6
LH00373:41:22HGVTLT3:4:1226:47628:18256	0	HIV_CladeB	638	255	52M4156N38M	CCTCAGACCAATTTAGTCAGTGTGGAAAATCTCTAGCAGTGGCGCCCGAACAGGGGTACAGTGCAGGGGAAAGAATAGTAGACATAATAG	IIIIIIIIIIIIIIIIIIIIIIIIIIIIIIIIIIIIIIIIIIIIIIIIIIIIIIIIIIIIIIIIIIIIIIIIIIIIIIIIIIIIIIIIII	AGGCCACGTTGTCTAG-1	CTTTTCCCCAAG	6	Colon	PMAiIL2	6
LH00373:41:22HGVTLT3:4:1226:47647:18256	1024	HIV_CladeB	638	255	52M4156N38M	CCTCAGACCAATTTAGTCAGTGTGGAAAATCTCTAGCAGTGGCGCCCGAACAGGGGTACAGTGCAGGGGAAAGAATAGTAGACATAATAG	IIIIIIIIIIIIIIIIIIIIIIIIIIIIIIIIIIIIIIIIIIIIIIIIIIIIIIIIIIIIIIIIIIIIIIIIIIIIIIIIIIIIIIIIII	AGGCCACGTTGTCTAG-1	CTTTTCCCCAAG	6	Colon	PMAiIL2	6
LH00373:41:22HGVTLT3:4:1226:47637:18240	1024	HIV_CladeB	638	255	52M4156N38M	CCTCAGACCAATTTAGTCAGTGTGGAAAATCTCTAGCAGTGGCGCCCGAACAGGGGTACAGTGCAGGGGAAAGAATAGTAGACATAATAG	IIIIIIIIIIIIIIIIIIIIIIIIIIIIIIIIIIIIIIIIIIIIIIIIIIIIIIIIIIIIIIIIIIIIIIIIIIIIIIIIIIIIIIIIII	AGGCCACGTTGTCTAG-1	CTTTTCCCCAAG	6	Colon	PMAiIL2	6
LH00373:41:22HGVTLT3:4:2280:23070:4220	0	HIV_CladeB	649	255	3S41M4156N46M	CAATTTAGTCAGTGTGGAAAATCTCTAGCAGTGGCGCCCGAACAGGGGTACAGTGCAGGGGAAAGAATAGTAGACATAATAGCAACAGAC	IIIIIIIIIIIIIIIIIIIIIIIIIIIIIIIIIIIIIIIIIIIIIIIIIIIIIIIIIIIIIIIIIIIIIIIIIIIIIIIIIIIIIIIIII	AGGCCACGTTGTCTAG-1	GGACCAAGGGTT	6	Colon	PMAiIL2	6
LH00373:41:22HGVTLT3:5:2162:1499:2442	0	HIV_CladeB	649	255	2S41M4156N47M	AATTTAGTCAGTGTGGAAAATCTCTAGCAGTGGCGCCCGAACAGGGGTACAGTGCAGGGGAAAGAATAGTAGACATAATAGCAACAGACA	IIIIIIIIIIIIIIIIIIIIIIIIIIIIIIIIIIIIIIIIIIIIIIIIIIIIIIIIIIIIIIIIIIIIIIIIIIIIIIIIIIIIIIIIII	AGGCCACGTTGTCTAG-1	CGTTGCCCTCTA	6	Colon	PMAiIL2	6
LH00373:41:22HGVTLT3:5:2107:20953:25931	0	HIV_CladeB	652	255	41M49S	AGTCAGTGTGGAAAATCTCTAGCAGTGGCGCCCGAACAGGGGTACAGTGCAGGAGAAAAAAAAAAAAAAAAAAAAAAAAAAAAAAAAAAA	IIIIIIIIIIIIIIIIIIIIIIIIIIIIIIIIIIIIIIIIIIIIIIIIIIIIIIIIIIIIIIIIIIIIIIIIIIIIIIIIIIIII-IIII	AGGCCACGTTGTCTAG-1	GTTGTTTGCTTG	6	Colon	PMAiIL2	6
LH00373:41:22HGVTLT3:5:1249:5401:7793	0	HIV_CladeB	655	255	35M4156N55M	CAGTGTGGAAAATCTCTAGCAGTGGCGCCCGAACAGGGGTACAGTGCAGGGGAAAGAATAGTAGACATAATAGCAACAGACATACAAACT	IIIIIIIIIIIIIIIIIIIIIIIIIIIIIIIIIIIIIIIIIIIIIIIIIIIIIIIIIIIIIIIIIIIIIIIIIIIIIIIIIIIIIIII9I	AGGCCACGTTGTCTAG-1	AGGCCGGCCAAA	6	Colon	PMAiIL2	6
LH00373:41:22HGVTLT3:5:1195:35923:29471	0	HIV_CladeB	661	255	29M4156N61M	GGAAAATCTCTAGCAGTGGCGCCCGAACAGGGGTACAGTGCAGGGGAAAGAATAGTAGACATAATAGCAACAGACATACAAACTAAAGAA	IIIIIIIIIIIIIIIIIIIIIIIIIIIIIIIIIIIIIIIIIIIIIIIIIIIIIIIIIIIIIIIIIIIIIIIIIIIIIIIII9IIIIIIII	AGGCCACGTTGTCTAG-1	CTCTTCTTATAT	6	Colon	PMAiIL2	6
LH00373:41:22HGVTLT3:4:2137:37800:20323	0	HIV_CladeB	661	255	29M4156N61M	GGAAAATCTCTAGCAGTGGCGCCCGAACAGGGGTACAGTGCAGGGGAAAGAATAGTAGACATAATAGCAACAGACATACAAACTAAAGAA	IIIIIIIIIIIIIIIIIIIIIIIIIIIIIIIIIIIIIIIIIIIIIIIIIIIIIIIIIIIIIIIIIIIIIIIIIIIIIIIIIIIIIIIIII	AGGCCACGTTGTCTAG-1	CTGCACGGAAGA	6	Colon	PMAiIL2	6
LH00373:41:22HGVTLT3:4:1181:42903:7056	0	HIV_CladeB	668	255	22M4156N68M	CTCTAGCAGTGGCGCCCGAACAGGGGTACAGTGCAGGGGAAAGAATAGTAGACATAATAGCAACAGACATACAAACTAAAGAATTACAAA	IIIIIIIIIIIIIIIIIIIIIIIIIIIIIIIIIIIIIIIIIIIIIIIIIIIIIIIIIIIIIIIIIIIIIIIIIIIIIIIIIIIIIIIIII	AGGCCACGTTGTCTAG-1	CTTTCCATCTCG	6	Colon	PMAiIL2	6
LH00373:41:22HGVTLT3:4:1204:5161:10101	1024	HIV_CladeB	668	255	22M4156N68M	CTCTAGCAGTGGCGCCCGAACAGGGGTACAGTGCAGGGGAAAGAATAGTAGACATAATAGCAACAGACATACAAACTAAAGAATTACAAA	IIIIIIIIIIIIIIIIIIIIIIIIIIIIIIIIIIIIIIIIIIIIIIIIIIIIIIIIIIIIIIIIIIIIIIIIIIIIIIIIIIIIIIIIII	AGGCCACGTTGTCTAG-1	CGCTAATCCCGG	6	Colon	PMAiIL2	6
LH00373:41:22HGVTLT3:5:1153:41701:27180	0	HIV_CladeB	673	255	17M4156N72M1S	GCAGTGGCGCCCGAACAGGGGTACAGTGCAGGGGAAAGAATAGTAGACATAATAGCAACAGACATACAAACTAAAGAATTACAAAAACAC	IIIIIIIIIIIIIIIIIIIIIIIIIIIIIIIIIIIIIIIIIIIIIIIIIIIIIIIIIIIIIIIIIIIIIIIIIIIIIIIIIIIIIIIIII	AGGCCACGTTGTCTAG-1	TTGCATTTTGGG	6	Colon	PMAiIL2	6
LH00373:41:22HGVTLT3:5:1145:31272:4909	0	HIV_CladeB	678	255	12M4156N78M	GGCGCCCGAACAGGGGTACAGTGCAGGGGAAAGAATAGTAGACATAATAGCAACAGACATACAAACTAAAGAATTACAAAAACACATTAC	IIIIIIIIIIIIIIIIIIIIIIIIIIIIIIIIIIIIIIIIIIIIIIIIIIIIIIIIIIIIIIIIIIIIIIIIIIIIIIIIIIIIIIIIII	AGGCCACGTTGTCTAG-1	GGGCAGGCACTG	6	Colon	PMAiIL2	6
LH00373:41:22HGVTLT3:5:2208:18457:13369	0	HIV_CladeB	678	255	12M4156N78M	GGCGCCCGAACAGGGGTACAGTGCAGGGGAAAGAATAGTAGACATAATAGCAACAGACATACAAACTAAAGAATTACAAAAACACATTAC	IIIIIIIIIIIIIIIIIIIIIIIIIIIIIIIIIIIIIIIIIIIIIIIIIIIIIIIIIIIIIIIIIIIIIIIIIIIIIIIIIIIIIIIIII	AGGCCACGTTGTCTAG-1	GGATTGTTTTGA	6	Colon	PMAiIL2	6
LH00373:41:22HGVTLT3:5:1136:49764:11767	1024	HIV_CladeB	678	255	12M4156N78M	GGCGCCCGAACAGGGGTACAGTGCAGGGGAAAGAATAGTAGACATAATAGCAACAGACATACAAACTAAAGAATTACAAAAACACATTAC	IIIIIIIIIIIIIIIIIIIIIIIIIIIIIIIIIIIIIIIIIIIIIIIIIIIIIIIIIIIIIIIIIIIIIIIIIIIIIIIIIIIIIIIIII	AGGCCACGTTGTCTAG-1	GCTCCCTGGCCG	6	Colon	PMAiIL2	6
LH00373:41:22HGVTLT3:5:1168:51354:6480	1024	HIV_CladeB	679	255	11M4156N79M	GCGCCCGAACAGGGGTACAGTGCAGGGGAAAGAATAGTAGACATAATAGCAACAGACATACAAACTAAAGAATTACAAAAACACATTACA	IIIIIIIIIIIIIIIIIIIIIIIIIIIIIIIIIIIIIIIIIIIIIIIIIIIIIIIIIIIIIIIIIIIIIIIIIIIIIIIIIIIIIIIIII	AGGCCACGTTGTCTAG-1	GAGAGAGGGTCA	6	Colon	PMAiIL2	6
LH00373:41:22HGVTLT3:4:2222:24504:13850	1024	HIV_CladeB	679	255	11M4156N79M	GCGCCCGAACAGGGGTACAGTGCAGGGGAAAGAATAGTAGACATAATAGCAACAGACATACAAACTAAAGAATTACAAAAACACATTACA	IIIIIIIIIIIIIIIIIIIIIIIIIIIIIIIIIIIIIIIIIIIIIIIIIIIIIIIIIIIIIIIIIIIIIIIIIIIIIIIIIIIIIIIIII	AGGCCACGTTGTCTAG-1	CCCACGGTCGTC	6	Colon	PMAiIL2	6
LH00373:41:22HGVTLT3:4:2222:8314:5791	1024	HIV_CladeB	679	255	11M4156N79M	GCGCCCGAACAGGGGTACAGTGCAGGGGAAAGAATAGTAGACATAATAGCAACAGACATACAAACTAAAGAATTACAAAAACACATTACA	IIIIIIIIIIIIIIIIIIIIIIIIIIIIIIIIIIIIIIIIIIIIIIIIIIIIIIIIIIIIIIIIIIIIIIIIIIIIIIIIIIIIIIIIII	AGGCCACGTTGTCTAG-1	CCCACGGTCGTC	6	Colon	PMAiIL2	6
LH00373:41:22HGVTLT3:5:2145:39205:2987	1024	HIV_CladeB	680	255	10M4156N80M	CGCCCGAACAGGGGTACAGTGCAGGGGAAAGAATAGTAGACATAATAGCAACAGACATACAAACTAAAGAATTACAAAAACACATTACAA	IIIIIIIIIIIIIIIIIIIIIIIIIIIIIIIIIIIIIIIIIIIIIIIIIIIIIIIIIIIIIIIIIIIIIIIIIIIIIIIIIIIIIIIIII	AGGCCACGTTGTCTAG-1	CCCATGTGCGGT	6	Colon	PMAiIL2	6
LH00373:41:22HGVTLT3:4:2186:10348:26523	0	HIV_CladeB	4846	255	9S81M	GCCCGAACAGGGGTACAGTGCAGGGGAAAGAATAGTAGACATAATAGCAACAGACATACAAACTAAAGAATTACAAAAACACATTACAAA	IIIIIIIIIIIIIIIIIIIIIIIIIIIIIIIIIIIIIIIIIIIIIIIIIIIIIIIIIIIIIIIIIIIIIIIIIIIIIIIIIIIIIIIIII	AGGCCACGTTGTCTAG-1	AGTAATGTTGAT	6	Colon	PMAiIL2	6
LH00373:41:22HGVTLT3:4:1290:14888:26571	1024	HIV_CladeB	4846	255	8S82M	CCCGAACAGGGGTACAGTGCAGGGGAAAGAATAGTAGACATAATAGCAACAGACATACAAACTAAAGAATTACAAAAACACATTACAAAA	IIIIIIIIIIIIIIIIIIIIIIIIIIIIIIIIIIIIIIIIIIIIIIIIIIIIIIIIIIIIIIIIIIIIIIIIIIIIIIIIIIIIIIIIII	AGGCCACGTTGTCTAG-1	GAGAGAGGGTCA	6	Colon	PMAiIL2	6
LH00373:41:22HGVTLT3:4:1195:32455:23495	0	HIV_CladeB	4846	255	90M	GGGGTACAGTGCAGGGGAAAGAATAGTAGACATAATAGCAACAGACATACAAACTAAAGAATTACAAAAACACATTACAAAAATTCAAAA	IIIIIIIIIIIIIIIIIIIIIIIIIIIIIIIIIIIIIIIIIIIIIIIIIIIIIIIIIIIIIIIIIIIIIIIIIIIIIIIIIIIIIIIIII	AGGCCACGTTGTCTAG-1	CTAATGGATTTA	6	Colon	PMAiIL2	6
LH00373:41:22HGVTLT3:4:1123:15248:26011	0	HIV_CladeB	4846	255	90M	GGGGTACAGTGCAGGGGAAAGAATAGTAGACATAATAGCAACAGACATACAAACTAAAGAATTACAAAAACACATTACAAAAATTCAAAA	IIIIIIIIIIIIIIIIIIIIIIIIIIIIIIIIIIIIIIIIIIIIIIIIIIIIIIIIIIIIIIIIIIIIIIIIIIIIIIIIIIIIIIIIII	AGGCCACGTTGTCTAG-1	GGCAGCGCCAAC	6	Colon	PMAiIL2	6
LH00373:41:22HGVTLT3:5:2231:4208:6271	1024	HIV_CladeB	4846	255	90M	GGGGTACAGTGCAGGGGAAAGAATAGTAGACATAATAGCAACAGACATACAAACTAAAGAATTACAAAAACACATTACAAAAATTCAAAA	IIIIIIIIIIIIIIIIIIIIIIIIIIIIIIIIIIIIIIIIIIIIIIIIIIIIIIIIIIIIIIIIIIIIIIIIIIIIIIIIIIIIIIIIII	AGGCCACGTTGTCTAG-1	GCGGAGCTGACT	6	Colon	PMAiIL2	6
LH00373:41:22HGVTLT3:5:2116:49246:9812	0	HIV_CladeB	4846	255	5S85M	GAACAGGGGTACAGTGCAGGGGAAAGAATAGTAGACATCATAGCAACAGACATACACACTAAAGAATTACAAAAACACATTACAAAAATT	IIIIIIIIIIIIIIIIIIIIIIIIIIIIIIIIIIIIIIIIIIIIIIIIIIIIIIII9IIIIIIIIIIIIIIIIIIIIIIIIIIIIIIIII	AGGCCACGTTGTCTAG-1	TAGCTGGCTTGA	6	Colon	PMAiIL2	6
LH00373:41:22HGVTLT3:5:2181:26769:11142	0	HIV_CladeB	4846	255	7S83M	CCGAACAGGGGTACAGTGCAGGGGAAAGAATAGTAGACATAATAGCAACAGACATACAAACTAAAGAATTACAAAAACACATTACAAAAA	IIIIIIIIIIIIIIIIIIIIIIIIIIIIIIIIIIIIIIIIIIIIIIIIIIIIIIIIIIIIIIIIIIIIIIIIIIIIIIIIIIIIIIIIII	AGGCCACGTTGTCTAG-1	TGCCGGTCAGGG	6	Colon	PMAiIL2	6
LH00373:41:22HGVTLT3:4:1290:14897:26555	1024	HIV_CladeB	4846	255	8S82M	CCCGAACAGGGGTACAGTGCAGGGGAAAGAATAGTAGACATAATAGCAACAGACATACAAACTAAAGAATTACAAAAACACATTACAAAA	IIIIIIIIIIIIIIIIIIIIIIIIIIIIIIIIIIIIIIIIIIIIIIIIIIIIIIIIIIIIIIIIIIIIIIIIIIIIIIIIIIIIIIIIII	AGGCCACGTTGTCTAG-1	GAGAGAGGGTCA	6	Colon	PMAiIL2	6
LH00373:41:22HGVTLT3:4:1290:14878:26555	0	HIV_CladeB	4846	255	8S82M	CCCGAACAGGGGTACAGTGCAGGGGAAAGAATAGTAGACATAATAGCAACAGACATACAAACTAAAGAATTACAAAAACACATTACAAAA	IIIIIIIIIIIIIIIIIIIIIIIIIIIIIIIIIIIIIIIIIIIIIIIIIIIIIIIIIIIIIIIIIIIIIIIIIIIIIIIIIIIIIIIIII	AGGCCACGTTGTCTAG-1	GAGAGAGGGTCA	6	Colon	PMAiIL2	6
LH00373:41:22HGVTLT3:4:2186:10366:26523	1024	HIV_CladeB	4846	255	9S81M	GCCCGAACAGGGGTACAGTGCAGGGGAAAGAATAGTAGACATAATAGCAACAGACATACAAACTAAAGAATTACAAAAACACATTACAAA	IIIIIIIIIIIIIIIIIIIIIIIIIIIIIIIIIIIIIIIIIIIIIIIIIIIIIIIIIIIIIIIIIIIIIIIIIIIIIIIIIIIIIIIIII	AGGCCACGTTGTCTAG-1	AGTAATGTTGAT	6	Colon	PMAiIL2	6
LH00373:41:22HGVTLT3:5:2116:49256:9796	1024	HIV_CladeB	4846	255	5S85M	GAACAGGGGTACAGTGCAGGGGAAAGAATAGTAGACATAATAGCAACAGACATACACACTAAAGAATTACAAAAACACATTACAAAAATT	IIIIIIIIIIIIIIIIIIIIIIIIIIIIIIIIIIIIII-IIIIIIIIIIIIIIIII9IIIIIIIIIIIIIIIIIIIIIIIIIIIIIIIII	AGGCCACGTTGTCTAG-1	TAGCTGGCTTGA	6	Colon	PMAiIL2	6
LH00373:41:22HGVTLT3:4:1195:32483:23511	1024	HIV_CladeB	4846	255	90M	GGGGTACAGTGCAGGGGAAAGAATAGTAGACATAATAGCAACAGACATACAAACTAAAGAATTACAAAAACACATTACAAAAATTCAAAA	IIII9IIIIIIIIIIIIIIIIIIIIIIIIIIIIIIIIIIIIIIIIIIIIIIIIIIIIIIIIIIIIIIIIIIIIIIIIIII9IIIIIIIII	AGGCCACGTTGTCTAG-1	CTAATGGATTTA	6	Colon	PMAiIL2	6
LH00373:41:22HGVTLT3:5:2247:22682:10149	0	HIV_CladeB	4846	255	2S88M	CAGGGGTACAGTGCAGGGGAAAGAATAGTAGACATAATAGCAACAGACATACAAACTAAAGAATTACAAAAACACATTACAAAAATTCAA	IIIIIIIIIIIIIIIIIIIIIIIIIIIIIIIIIIIIIIIIIIIIIIIIIIIIIIIIIIIIIIIIIIIIIIIIIIIIIIIIIIIIIIIIII	AGGCCACGTTGTCTAG-1	CGGACCCTGCCG	6	Colon	PMAiIL2	6
LH00373:41:22HGVTLT3:4:1195:32465:23511	1024	HIV_CladeB	4846	255	90M	GGGGTACAGTGCAGGGGAAAGAATAGTAGACATAATAGCAACAGACATACAAACTAAAGAATTACAAAAACACATTACAAAAATTCAAAA	IIIIIIIIIIIIIIIIIIIIIIIIIIIIIIIIIIIIIIIIIIIIIIIIIIIIIIIIIIIIIIIIIIIIIIIIIIIIIIIIIIIIIIIIII	AGGCCACGTTGTCTAG-1	CTAATGGATTTA	6	Colon	PMAiIL2	6
LH00373:41:22HGVTLT3:4:1144:48183:11655	0	HIV_CladeB	4852	255	90M	CAGTGCAGGGGAAAGAATAGTAGACATAATAGCAACAGACATACAAACTAAAGAATTACAAAAACACATTACAAAAATTCAAAATTTTCG	IIIIIIIIIIIIIIIIIIIIIIIIIIIIIIIIIIIIIIIIIIIIIIIIIIIIIIIIIIIIIIIIIIIIIIIIIIIIIIIIIIIIIIIIII	AGGCCACGTTGTCTAG-1	CCAGTCCGATGA	6	Colon	PMAiIL2	6
LH00373:41:22HGVTLT3:4:1173:45391:5951	1024	HIV_CladeB	4852	255	90M	CAGTGCAGGGGAAAGAATAGTAGACATAATAGCAACAGACATACAAACTAAAGAATTACAAAAACACATTACAAAAATTCAAAATTTTCG	IIIIIIIIIIIIIIIIIIIIIIIIIIIIIIIIIIII9IIIIIIIIIIIIIIIIIIIIIIIIIIIIIIIIIIIIIIIIIIIIIIIIIIIII	AGGCCACGTTGTCTAG-1	CCAGTCCGATGA	6	Colon	PMAiIL2	6
LH00373:41:22HGVTLT3:4:1173:45400:5935	1024	HIV_CladeB	4852	255	90M	CAGTGCAGGGGAAAGAATAGTAGACATAATAGCAACAGACATACAAACTAAAGAATTACAAAAACACATTACAAAAATTCAAAATTTTCG	IIIIIIIIIIIIIIIIIIIIIIIIIIIIIIIIIIIIIIIIIIIIIIIIIIIIIIIIIIIIIIIIIIIIIIIIIIIIIIIIIIIIIIIIII	AGGCCACGTTGTCTAG-1	CCAGTCCGATGA	6	Colon	PMAiIL2	6
LH00373:41:22HGVTLT3:4:2158:8536:6944	0	HIV_CladeB	4854	255	90M	GTGCAGGGGAAAGAATAGTAGACATAATAGCAACAGACATACAAACTAAAGAATTACAAAAACACATTACAAAAATTCAAAATTTTCGGG	IIIIIIIIIIIIIIIIIIIIIIIIIIIIIIIIIIIIIIIIIIIIIIIIIIIIIIIIIIIIIIIIIIIIIIIIIIIIIIIIIIIIIIIIII	AGGCCACGTTGTCTAG-1	ACCCACGACTCA	6	Colon	PMAiIL2	6
LH00373:41:22HGVTLT3:5:1114:15692:18769	1024	HIV_CladeB	4856	255	90M	GCAGGGGAAAGAATAGTAGACATAATAGCAACAGACATACAAACTAAAGAATTACAAAAACACATTACAAAAATTCAAAATTTTCGGGTT	IIIIIIIIIIIIIIIIIIIIIIIIIIIIIIIIIIIIIIIIIIIIIIIIIIIIIIIIIIIIIIIIIIIIIIIIIIIIIIIIIIIIIIIIII	AGGCCACGTTGTCTAG-1	GGAAGGGAAAGA	6	Colon	PMAiIL2	6
LH00373:41:22HGVTLT3:5:1273:10218:4701	1024	HIV_CladeB	4859	255	90M	GGGGAAAGAATAGTAGACATAATAGCAACAGACATACAAACTAAAGAATTACAAAAACACATTACAAAAATTCAAAATTTTCGGGTTTAT	IIIIIIIIIIIIIIIIIIIIIIIIIIIIIIIIIIIIIIIIIIIIIIIIIIIIIIIIIIIIIIIIIIIIIIIIIIIIIIIIIIIIIIIIII	AGGCCACGTTGTCTAG-1	ATGACTTTTTAG	6	Colon	PMAiIL2	6
LH00373:41:22HGVTLT3:5:1108:27518:23720	1024	HIV_CladeB	4861	255	90M	GGAAAGAATAGTAGACATAATAGCAACAGACATACAAACTAAAGAATTACAAAAACACATTACAAAAATTCAAAATTTTCGGGTTTATTA	IIIIIIIIIIIIIIIIIIIIIIIIIIIIIIIIIIIIIIIIIIIIIIIIIIIIIIIIIIIIIIIIIIIIIIIIIIIIIIIIIIIIIIIIII	AGGCCACGTTGTCTAG-1	AGAATTCCTCAT	6	Colon	PMAiIL2	6
LH00373:41:22HGVTLT3:5:1108:27509:23703	0	HIV_CladeB	4861	255	90M	GGAAAGAATAGTAGACATAATAGCAACAGACATACAAACTAAAGAATTACAAAAACACATTACAAAAATTCAAAATTTTCGGGTTTATTA	IIIIIIIIIIIIIIIIIIIIIIIIIIIIIIIIIIIIIIIIIIIIIIIIIIIIIIIIIIIIIIIIIIIIIIIIIIIIIIIIIIIIIIIIII	AGGCCACGTTGTCTAG-1	AGAATTCCTCAT	6	Colon	PMAiIL2	6
LH00373:41:22HGVTLT3:5:1130:17338:23095	0	HIV_CladeB	4862	255	90M	GAAAGAATAGTAGACATAATAGCAACAGACATACAAACTAAAGAATTACAAAAACACATTACAAAAATTCAAAATTTTCGGGTTTATTAC	IIIIIIIIIIIIIIIIIIIIIIIIIIIIIIIIIIIIIIIIIIIIIIIIIIIIIIIIIIIIIIIIIIIIIIIIIIIIIIIIIIIIIIIIII	AGGCCACGTTGTCTAG-1	CGTCGCCAGTGG	6	Colon	PMAiIL2	6
LH00373:41:22HGVTLT3:4:2291:44337:11238	0	HIV_CladeB	4863	255	90M	AAAGAATAGTAGACATAATAGCCACAGACATACAAACTAAAGAATTACAAAAACACATTACCCAAATTCAAAATTTTCGGGTTTATTACA	I--9IIII-IIIII9II9II9I-II-9-99I-II999I9III-IIIII9-IIIIIII-I-I--9II9II-I--IIIII99-I9I--II-I	AGGCCACGTTGTCTAG-1	GTTATATCTGCA	6	Colon	PMAiIL2	6
LH00373:41:22HGVTLT3:4:1158:47591:8803	0	HIV_CladeB	4868	255	90M	ATAGTAGACATAATAGCAACAGACATACAAACTAAAGAATTACAAAAACACATTACAAAAATTCAAAATTTTCGGGTTTATTACAGGGAC	IIIIIIIIIIIIIIIIIIIIIIIIIIIIIIIIIIIIIIIIIIIIIIIIIIIIIIIIIIIIIIIIIIII9IIIIIIIIIIIIIIIIIIIII	AGGCCACGTTGTCTAG-1	CCCACGGTCGTC	6	Colon	PMAiIL2	6
LH00373:41:22HGVTLT3:5:2145:3478:22598	0	HIV_CladeB	4869	255	90M	TAGTAGACATAATAGCAACAGACATACAAACTAAAGAATTACAAAAACACATTACAAAAATTCAAAATTTTCGGGTTTATTACAGGGACA	IIIIIIIIIIIIIIIIIIIIIIIIIIIIIIIIIIIIIIIIIIIIIIIIIIIIIIIIIIIIIIIIIIIIIIIIIIIIIIIIIIIIIIIIII	AGGCCACGTTGTCTAG-1	ATATTTCCATTA	6	Colon	PMAiIL2	6
LH00373:41:22HGVTLT3:4:1121:41812:22406	0	HIV_CladeB	4873	255	90M	AGACATAATAGCAACAGACATACAAACTAAAGAATTACAAAAACACATTACAAAAATTCAAAATTTTCGGGTTTATTACAGGGACAGCAG	IIIIIIIIIIIIIIIIIIIIIIIIIIIIIIIIIIIIIIIIIIII9IIIIIIIIIIIIIIIIIIIIIIIIIIIIIIIIIIIIIIIIIIIII	AGGCCACGTTGTCTAG-1	CGCTAATCCCGG	6	Colon	PMAiIL2	6
LH00373:41:22HGVTLT3:5:2233:43884:2025	1024	HIV_CladeB	4873	255	90M	AGACATAATAGCAACAGACATACAAACTAAAGAATTACAAAAACACATTACAAAAATTCAAAATTTTCGGGTTTATTACAGGGACAGCAG	IIIIIIIIIIIIIIIIIIIIIIIIIIIIIIIIIIIIIIIIIIIIIIIIIIIIIIIIIIIIIIIIIIIIIIIIIIIIIIIIIIIIIIIIII	AGGCCACGTTGTCTAG-1	AATTCAAAATAC	6	Colon	PMAiIL2	6
LH00373:41:22HGVTLT3:5:2233:43874:2041	0	HIV_CladeB	4873	255	90M	AGACATAATAGCAACAGACATACAAACTAAAGAATTACAAAAACACATTACAAAAATTCAAAATTTTCGGGTTTATTACAGGGACAGCAG	IIIIIIIIIIIIIIIIIIIIIIIIIIIIIIIIIIIIIIIIIIIIIIIIIIIIIIIIIIIIIIIIIIIIIIIIIIIIIIIIIIIIIIIIII	AGGCCACGTTGTCTAG-1	AATTCAAAATAC	6	Colon	PMAiIL2	6
LH00373:41:22HGVTLT3:5:2106:50106:20852	0	HIV_CladeB	4874	255	90M	GACATAATAGCAACAGACATACAAACTAAAGAATTACAAAAACACATTACAAAAATTCAAAATTTTCGGGTTTATTACAGGGACAGCAGA	IIIIIIIIIIIIIIIIIIIIIIIIIIIIIIIIIIIIIIIIIIIIIIIIIIIIIIIIIIIIIIIIIIIIIIIIIIIIIIIIIIIIIIIIII	AGGCCACGTTGTCTAG-1	ATCTTAGTCTGG	6	Colon	PMAiIL2	6
LH00373:41:22HGVTLT3:5:2141:22137:18464	0	HIV_CladeB	4874	255	90M	GACATAATAGCAACAGACATACAAACTAAAGAATTACAAAAACACATTACAAAAATTCAAAATTTTCGGGTTTATTACAGGGACAGCAGA	IIIIIIIIIIIIIIIIIIIIIIIIIIIIIIIIIIIIIIIIIIIIIIIIIIIIIIIIIIIIIIIIIIIIIIIIIIIIIIIIIIIIIIIIII	AGGCCACGTTGTCTAG-1	TCCACTATCAAT	6	Colon	PMAiIL2	6
LH00373:41:22HGVTLT3:5:2169:41091:6480	1024	HIV_CladeB	4878	255	90M	TAATAGCAACAGACATACAAACTAAAGAATTACAAAAACACATTACAAAAATTCAAAATTTTCGGGTTTATTACAGGGACAGCAGAGATC	IIIIIIIIIIIIIIIIIIIIIIIIIIIIIIIIIIIIIIIIIIIIIIIIIIIIIIIIIIIIIIIIIIIIIIIIIIIIIIIIIIIIIIIIII	AGGCCACGTTGTCTAG-1	ACCCACGACTCA	6	Colon	PMAiIL2	6
LH00373:41:22HGVTLT3:4:2176:51438:1721	0	HIV_CladeB	4878	255	90M	TAATAGCAACAGACATACAAACTAAAGAATTACAAAAACACATTACAAAAATTCAAAATTTTCGGGTTTATTACAGGGACAGCAGAGATC	IIIIIIIIIIIIIIIIIIIIIIIIIIIIIIIIIIIIIIIIIIIIIIIIIIIIIIIIIIIIIIIIIIIIIIIIIIIIIIIIIIIIIIIIII	AGGCCACGTTGTCTAG-1	TGCTCCATTATA	6	Colon	PMAiIL2	6
LH00373:41:22HGVTLT3:5:2220:45520:19826	1024	HIV_CladeB	4879	255	90M	AATAGCAACAGACATACAAACTAAAGAATTACAAAAACACATTACAAAAATTCAAAATTTTCGGGTTTATTACAGGGACAGCAGAGATCC	I9IIIIIIIIIIIIIIIIIIIIIIIIIIIIIIIIIIIIIIIIIIIIIIIIIIIIIIIIIIIIIIIIIIIIIIIIIIIIIIIIIIIIIIII	AGGCCACGTTGTCTAG-1	GCAGTTGAATTA	6	Colon	PMAiIL2	6
LH00373:41:22HGVTLT3:5:1210:48275:23896	0	HIV_CladeB	4883	255	90M	GCAACAGACATACAAACTAAAGAATTACAAAAACACATTACAAAAATTCAAAATTTTCGGGTTTATTATAGGGACAGCAGAGATCCACTT	IIIIIIIIIIIIIIIIIIIIIIIIIIIIIIIIIIIIIIIIIIIIIIIIIIIIIIIIIIIIIIIIIIIIIIIIIIIIIIIIIIIIIIIIII	AGGCCACGTTGTCTAG-1	TAAATTCCCGCT	6	Colon	PMAiIL2	6
LH00373:41:22HGVTLT3:5:2182:46472:19554	1024	HIV_CladeB	4892	255	90M	ATACAAACTAAAGAATTACAAAAACACATTACAAAAATTCAAAATTTTCGGGTTTATTACAGGGACAGCAGAGATCCACTTCGGAAAGGA	IIIIIIIIIIIIIIIIIIIIIIIIIIIIIIIIIIIIIIIIIIIIIIIIIIIIIIIIIIIIIIIIIIIIIIIIIIIIII9IIIIIIIIIII	AGGCCACGTTGTCTAG-1	CCGGATCGTAGG	6	Colon	PMAiIL2	6
LH00373:41:22HGVTLT3:4:2134:23255:4060	1024	HIV_CladeB	4893	255	90M	TACAAACTAAAGAATTACAAAAACACATTACAAAAATTCAAAATTTTCGGGTTTATTACAGGGACAGCAGAGATCCACTTTGGAAAGGAC	IIIIIIIIIIIIIIIIIIIIIIIIIIIIIIIIIIIIIIIIIIIIIIIIIIIIIIIIIIIIIIIIIIIIIIIIIIIIIIIIIIIIIIIIII	AGGCCACGTTGTCTAG-1	GGTCTGGGTCCT	6	Colon	PMAiIL2	6
LH00373:41:22HGVTLT3:4:1243:14758:14298	0	HIV_CladeB	4893	255	90M	TACAAACTAAAGAATTACAAAAACACATTACAAAAATTCAAAATTTTCGGGTTTATTACAGGGACAGCAGAGATCCACTTTGGAAAGGAC	IIIIIIIIIIIIIIIIIIIIIIIIIIIIIIIIIIIIIIIIIIIIIIIIIIIIIIIIIIIIIIIIIIIIIIIIIIIIIIIIIIIIIIIIII	AGGCCACGTTGTCTAG-1	GGTCTGGGTCCT	6	Colon	PMAiIL2	6
LH00373:41:22HGVTLT3:4:2216:22691:5038	0	HIV_CladeB	4894	255	90M	ACAAACTAAAGAATTACAAAAACACATTACAAAAATTCAAAATTTTCGGGTTTATTACAGGGACAGCAGAGATCCACTTTGGAAAGGACC	IIIIIIIIIIIIIIIIIIIIIIIIIIIIIIIIIIIIIIIIIIIIIIIIIIIIIIIIIIIIIIIIIIIIIIIIIIIIIIIIIIIIIIIIII	AGGCCACGTTGTCTAG-1	ATGACTTTTTAG	6	Colon	PMAiIL2	6
LH00373:41:22HGVTLT3:5:1206:44975:4557	0	HIV_CladeB	4894	255	90M	ACAAACTAAAGAATTACAAAAACACATTACAAAAATTCAAAATTTTCGGGTTTATTACAGGGACAGCAGAGATCCACTTTGGAAAGGACC	IIIIIIIIIIIIIIIIIIIIIIIIIIIIIIIIIIIIIIIIIIIIIIIIIIIIIIIIIIIIIIIIIIIIIIIIIIIIIIIIIIIIIIIIII	AGGCCACGTTGTCTAG-1	GCGGAGCTGACT	6	Colon	PMAiIL2	6
LH00373:41:22HGVTLT3:4:1241:50957:16590	0	HIV_CladeB	4898	255	90M	ACTAAAGAATTACAAAAACACATTACAAAAATTCAAAATTTTCGGGTTTATTACAGGGACAGCAGAGATCCACTTTGGAAAGGACCAGCA	IIIIIIIIIIIIIIIIIIIIIIIIIIIIIIIIIIIIIIIIIIIIIIIIIIIIIIIIIIIIIIIIIIIIIIIIIIIIIIIIIIIIIIIIII	AGGCCACGTTGTCTAG-1	TGAGTCTATCGA	6	Colon	PMAiIL2	6
LH00373:41:22HGVTLT3:5:1185:50152:24424	1024	HIV_CladeB	4901	255	90M	AAAGAATTACAAAAACACATTACAAAAATTCAAAATTTTCGGGTTTATTACAGGGACAGCAGAGATCCACTTTGGAAAGGACCAGCAAAG	IIIIIIIIIIIIIIIIIIIIIIIIIIIIIIIIIIIIIIIIIIIIIIIIIIIIIIIIIIIIIIIIIIIIIIIIIIIIIIIIIIIIIIIIII	AGGCCACGTTGTCTAG-1	CCAGTCCGATGA	6	Colon	PMAiIL2	6
LH00373:41:22HGVTLT3:5:2133:38206:12921	0	HIV_CladeB	4904	255	89M1S	GAATTACAAAAACACATTACAAAAATTCAAAATTTTCGGGTTTATTACAGGGACAGCAGAGATCCACTTTGGAAAGGACCAGCAAAGCTC	IIIIIIIIIIIIIIIIIIIIIIIIIIIIIIIIIIIIIIIIIIIIIIIIIIIIIIIIIIIIIIIIIIIIIIIIIIIIIIIIIIIIIIIIII	AGGCCACGTTGTCTAG-1	CCTAGTGTGCCT	6	Colon	PMAiIL2	6
LH00373:41:22HGVTLT3:4:2132:31364:28494	0	HIV_CladeB	4906	255	90M	ATTACAAAAACACATTACAAAAATTCAAAATTTTCGGGTTTATTACAGGGACAGCAGAGATCCACTTTGGAAAGGACCAGCAAAGCTCCT	IIIIIIIIIIIIIIIIIIIIIIIIIIIIIIIIIIIIIIIIIIIIIIIIIIIIIIIIIIIIIIIIIIIIIIIIIIIIIIIIIIIIIIIIII	AGGCCACGTTGTCTAG-1	ACTTGTGCATAG	6	Colon	PMAiIL2	6
LH00373:41:22HGVTLT3:5:2141:1915:9860	0	HIV_CladeB	4906	255	90M	ATTACAAAAACACATTACAAAAATTCAAAATTTTCGGGTTTATTACAGGGACAGCAGAGATCCACTTTGGAAAGGACCAGCAAAGCTCCT	IIIIIIIIIIIIIIIIIIIIIIIIIIIIIIIIIIIIIIIIIIIIIIIIIIIIIIIIIIIIIIIIIIIIIIIIIIIIIIIIIIIIIIIIII	AGGCCACGTTGTCTAG-1	GCTCCCTGGCCG	6	Colon	PMAiIL2	6
LH00373:41:22HGVTLT3:5:2109:44540:8707	0	HIV_CladeB	4909	255	90M	ACAAAAACACATTACAAAAATTCAAAATTTTCGGGTTTATTACAGGGACAGCAGAGATCCACTTTGGAAAGGACCAGCAAAGCTCCTCTG	#NAME?	AGGCCACGTTGTCTAG-1	CCGGATCGTAGG	6	Colon	PMAiIL2	6
LH00373:41:22HGVTLT3:5:2109:44549:8723	1024	HIV_CladeB	4909	255	90M	ACAAAAACACATTACAAAAATTCAAAATTTTCGGGTTTATTACAGGGACAGCAGAGATCCACTTTGGAAAGGACCAGCAAAGCTCCTCTG	IIIIIIIIIIIIIIIIIIIIIIIIIIIIIIIIIIIIIIIIIIIIIIIIIIIIIIIIIIIIIIIIIIIIIIIIIIIIIIIIIIIIIIIIII	AGGCCACGTTGTCTAG-1	CCGGATCGTAGG	6	Colon	PMAiIL2	6
LH00373:41:22HGVTLT3:4:1194:39251:8002	0	HIV_CladeB	4909	255	90M	ACAAAAACACATTACAAAAATTCAAAATTTTCGGGTTTATTACAGGGACAGCAGAGATCCACTTTGGAAAGGACCAGCAAAGCTCCTCTG	IIIIIIIIIIIIIIIIIIIIIIIIIIIIIIIIIIIIIIIIIIIIIIIIIIIIIIIIIIIIIIIIIIIIIIIIIIIIIIIIIIIIIIIIII	AGGCCACGTTGTCTAG-1	GGAAGGGAAAGA	6	Colon	PMAiIL2	6
LH00373:41:22HGVTLT3:5:1189:10200:10085	0	HIV_CladeB	4910	255	90M	CAAAAACACATTACAAAAATTCAAAATTTTCGGGTTTATTACAGGGACAGCAGAGATCCACTTTGGAAAGGACCAGCAAAGCTCCTCTGG	IIIIIIIIIIIIIIIIIIIIIIIIIIIIIIIIIIIIIIIIIIIIIIIIIIIIIIIIIIIIIIIIIIIIIIIIIIIIIIIIIIIIIIIIII	AGGCCACGTTGTCTAG-1	CCCATGTGCGGT	6	Colon	PMAiIL2	6
LH00373:41:22HGVTLT3:5:2252:36154:6576	0	HIV_CladeB	4919	255	71M19S	ATTACAAAAATTCAAAATTTTCGGGTTTATTACAGGGACAGCAGAGATCCACTTTGGAAAGGACCAGCAAAAGCTCCTCTGGAAAGGTGA	IIIIIIIIIIIIIIIIIIIIIIIIIIIIIIIIIIIIIIIIIIIIIIIIIIIIIIIIIIIIIIIIIIIIIIIIIIIIIIIIIIIIIIIIII	AGGCCACGTTGTCTAG-1	CCTGTAGTGGGA	6	Colon	PMAiIL2	6
LH00373:41:22HGVTLT3:4:1141:36856:15132	1024	HIV_CladeB	4923	255	90M	CAAAAATTCAAAATTTTCGGGTTTATTACAGGGACAGCAGAGATCCACTTTGGAAAGGACCAGCAAAGCTCCTCTGGAAAGGTGAAGGGG	IIIIIIIIIIIIIIIIIIIIIIIIIIIIIIIIIIIIIIIIIIIIIIIIIIIIIIIIIIIIIIIIIIIIIIIIIIIIIIIIIIIIIIIIII	AGGCCACGTTGTCTAG-1	TTACGTAGCCAC	6	Colon	PMAiIL2	6
LH00373:41:22HGVTLT3:4:2239:37430:6191	0	HIV_CladeB	4923	255	90M	CAAAAATTCAAAATTTTCGGGTTTATTACAGGGACAGCAGAGATCCACTTTGGAAAGGACCAGCAAAGCTCCTCTGGAAAGGTGAAGGGG	IIIIIIIIIIIIIIIIIIIIIIIIIIIIIIIIIIIIIIIIIIIIIIIIIIIIIIIIIIIIIIIIIIIIIIIIIIIIIIIIIIIIIIIIII	AGGCCACGTTGTCTAG-1	GGCGTTATCGCA	6	Colon	PMAiIL2	6
LH00373:41:22HGVTLT3:4:1141:36847:15116	0	HIV_CladeB	4923	255	90M	CAAAAATTCAAAATTTTCGGGTTTATTACAGGGACAGCAGAGATCCACTTTGGAAAGGACCAGCAAAGCTCCTCTGGAAAGGTGAAGGGG	IIIIIIIIIIIIIIIIIIIIIIIIIIIIIIIIIIIIIIIIIIIIIIIIIIIIIIIIIIIIIIIIIIIIIIIII-IIIIIIIIIIIIIIII	AGGCCACGTTGTCTAG-1	TTACGTAGCCAC	6	Colon	PMAiIL2	6
LH00373:41:22HGVTLT3:4:1180:18965:9155	1024	HIV_CladeB	4924	255	90M	AAAAATTCAAAATTTTCGGGTTTATTACAGGGACAGCAGAGATCCACTTTGGAAAGGACCAGCAAAGCTCCTCTGGAAAGGTGAAGGGGC	IIIIIIIIIIIIIIIIIIIIIIIIIIIIIIIIIIIIIIIIIIIIIIIIIIIIIIIIIIIIIIIIIIIIIIIIIIIIIIIIIIIIIIIIII	AGGCCACGTTGTCTAG-1	CCTGGTCCCCTG	6	Colon	PMAiIL2	6
LH00373:41:22HGVTLT3:4:1180:18984:9155	1024	HIV_CladeB	4924	255	90M	AAAAATTCAAAATTTTCGGGTTTATTACAGGGACAGCAGAGATCCACTTTGGAAAGGACCAGCAAAGCTCCTCTGGAAAGGTGAAGGGGC	IIIIIIIIIIIIIIIIIIIIIIIIIIIIIIIIIIIIIIIIIIIIIIIIIIIIIIIIIIIIIIIIIIIIIIIIIIIIIIIIIIIIIIIIII	AGGCCACGTTGTCTAG-1	CCTGGTCCCCTG	6	Colon	PMAiIL2	6
LH00373:41:22HGVTLT3:5:2157:48950:1288	1024	HIV_CladeB	4924	255	90M	AAAAATTCAAAATTTTCGGGTTTATTACAGGGACAGCAGAGATCCACTTTGGAAAGGACCAGCAAAGCTCCTCTGGAAAGGTGAAAGGGC	IIIIIIIIIIIIIIIIIIIIIIIIIIIIIIIIIIIIIIIIIIIIIIIIIIIIIIIIIIIIIIIIIIIIIIIIIIIIIIIIIIIIIIIIII	AGGCCACGTTGTCTAG-1	CTAATGGATTTA	6	Colon	PMAiIL2	6
LH00373:41:22HGVTLT3:5:2202:16848:25386	1024	HIV_CladeB	4924	255	90M	AAAAATTCAAAATTTTCGGGTTTATTACAGGGACAGCAGAGATCCACTTTGGAAAGGACCAGCAAAGCTCCTCTGGAAAGGTGAAGGGGC	IIIIIIIIIIIIIIIIIIIIIIIIIIIIIIIIIIIIIIIIIIIIIIIIIIIIIIIIIIIIIIIIIIIIIIIIIIIIIIIIIIIIIIIIII	AGGCCACGTTGTCTAG-1	GCTGCCTCGGAA	6	Colon	PMAiIL2	6
LH00373:41:22HGVTLT3:5:2271:43273:15068	0	HIV_CladeB	4928	255	90M	ATTCAAAATTTTCGGGTTTATTACAGGGACAGCAGAGATCCACTTTGGAAAGGACCAGCAAAGCTCCTCTGGAAAGGTGAAGGGGCAGTA	IIIIIIIIIIIIIIIIIIIIIIIIIIIIIIIIIIIIIIIIIIIIIIIIIIIIIIIIIIIIIIIIIIIIIIIIIIIIIIIIIIIIIIIIII	AGGCCACGTTGTCTAG-1	AGGCTACGCCCG	6	Colon	PMAiIL2	6
LH00373:41:22HGVTLT3:5:1176:19455:9011	1024	HIV_CladeB	4929	255	90M	TTCAAAATTTTCGGGTTTATTACAGGGACAGCAGAGATCCACTTTGGAAAGGACCAGCAAAGCTCCTCTGGAAAGGTGAAGGGGCAGTAG	IIIIIIIIIIIIIIIIIIIIIIIIIIIIIIIIIIIIIIIIIIIIIIIIIIIIIIIIIIIIIIIIIIIIIIIIIIIIIIIIIIIIIIIIII	AGGCCACGTTGTCTAG-1	CCGCGAACCGGG	6	Colon	PMAiIL2	6
LH00373:41:22HGVTLT3:5:1176:19446:8995	0	HIV_CladeB	4929	255	90M	TTCAAAATTTTCGGGTTTATTACAGGGACAGCAGAGATCCACTTTGGAAAGGACCAGCAAAGCTCCTCTGGAAAGGTGAAGGGGCAGTAG	IIIIIIIIIIIIIIIIIIIIIIIIIIIIIIIIIIIIIIIIIIIIIIIIIIIIIIIIIIIIIIIIIIIIIIIIIIIIIIIIIIIIIIIIII	AGGCCACGTTGTCTAG-1	CCGCGAACCGGG	6	Colon	PMAiIL2	6
LH00373:41:22HGVTLT3:4:1265:25040:14395	0	HIV_CladeB	4929	255	90M	TTCAAAATTTTCGGGTTTATTACAGGGACAGCAGAGATCCACTTTGGAAAGGACCAGCAAAGCTCCTCTGGAAAGGTGAAGGGGCAGTAG	IIIIIIIIIIIIIIIIIIIIIIIIIIIIIIIIIIIIIIIIIIIIIIIIIIIIIIIIIIIIIIIIIIIIIIIIIIIIIIIIIIIIIIIIII	AGGCCACGTTGTCTAG-1	ATACTTCTGGCT	6	Colon	PMAiIL2	6
LH00373:41:22HGVTLT3:5:1107:40971:12808	0	HIV_CladeB	4930	255	90M	TCAAAATTTTCGGGTTTATTACAGGGACAGCAGAGATCCACTTTGGAAAGGACCAGCAAAGCTCCTCTGGAAAGGTGAAGGGGCAGTAGT	IIIIIIIIIIIIIIIIIIIIIIIIIIIIIIIIIIIIIIIIIIIIIIIIIIIIIIIIIIIIIIIIIIIIIIIIIIIIIIIIIIIIIIIIII	AGGCCACGTTGTCTAG-1	GCTTGTAATGTT	6	Colon	PMAiIL2	6
LH00373:41:22HGVTLT3:4:2128:17634:5983	0	HIV_CladeB	4931	255	90M	CAAAATTTTCGGGTTTATTACAGGGACAGCAGAGATCCACTTTGGAAAGGACCAGCAAAGCTCCTCTGGAAAGGTGAAGGGGCAGTAGTA	IIIIIIIIIIIIIIIIIIIIIIIIIIIIIIIIIIIIIIIIIIIIIIIIIIIIIII9IIIIIIIIIIIIIIIIIIIIIIIIIIIIIIIIII	AGGCCACGTTGTCTAG-1	GCAGTTGAATTA	6	Colon	PMAiIL2	6
LH00373:41:22HGVTLT3:5:2144:51345:6592	1024	HIV_CladeB	4931	255	90M	CAAAATTTTCGGGTTTATTACAGGGACAGCAGAGATCCACTTTGGAAAGGACCAGCAAAGCTCCTCTGGAAAGGTGAAGGGGCAGTAGTA	IIIIIIIIIIIIIIIIIIIIIIIIIIIIIIIIIIIIIIIIIIIIIIIIIIIIIIIIIIIIIIIIIIIIIIIIIIIIIIIIIIIIIIIIII	AGGCCACGTTGTCTAG-1	ATACTTCTGGCT	6	Colon	PMAiIL2	6
LH00373:41:22HGVTLT3:5:1259:30384:7569	0	HIV_CladeB	4931	255	90M	CAAAATTTTCGGGTTTATTACAGGGACAGCAGAGATCCACTTTGGAAAGGACCAGCAAAGCTCCTCTGGAAAGGTGAAGGGGCAGTAGTA	IIIIIIIIIIIIIIIIIIIIIIIIIIIIIIIIIIIIIIIIIIIIIIIIIIIIIIIIIIIIIIIIIIIIIIIIIIIIIIIIIIIIIIIIII	AGGCCACGTTGTCTAG-1	GACTTTTCAGGT	6	Colon	PMAiIL2	6
LH00373:41:22HGVTLT3:4:1173:9183:16878	1024	HIV_CladeB	4933	255	90M	AAATTTTCGGGTTTATTACAGGGACAGCAGAGATCCACTTTGGAAAGGACCAGCAAAGCTCCTCTGGAAAGGTGAAGGGGCAGTAGTAAT	IIIIIIIIIIIIIIIIIIIIIIIIIIIIIIIIIIIIIIIIIIIIIIIIIIIIIIIIIIIIIIIIIIIIIIIIIIIIIIIIIIIIIIIIII	AGGCCACGTTGTCTAG-1	CCTGTGGGAGCC	6	Colon	PMAiIL2	6
LH00373:41:22HGVTLT3:4:1173:9174:16894	0	HIV_CladeB	4933	255	90M	AAATTTTCGGGTTTATTACAGGGACAGCAGAGATCCACTTTGGAAAGGACCAGCAAAGCTCCTCTGGAAAGGTGAAGGGGCAGTAGTAAT	IIIIIIIIIIIIIIIIIIIIIIIIIIIIIIIIIIIIIIIIIIIIIIIIIIIIIIIIIIIIIIIIIIIIIIIIIIIIIIIIIIIIIIIIII	AGGCCACGTTGTCTAG-1	CCTGTGGGAGCC	6	Colon	PMAiIL2	6
LH00373:41:22HGVTLT3:5:1162:16441:12728	0	HIV_CladeB	4940	255	90M	CGGGTTTATTACAGGGACAGCAGAGATCCACTTTGGAAAGGACCAGCAAAGCTCCTCTGGAAAGGTGAAGGGGCAGTAGTAATACAAGAT	IIIIIIIIIIIIIIIIIIIIIIIIIIIIIIIIIIIIIIIIIIIIIIIIIIIIIIIIIIIIIIIIIIIIIIIIIIIIIIIIIIIIIIIIII	AGGCCACGTTGTCTAG-1	TAGTAGCGTTGA	6	Colon	PMAiIL2	6
LH00373:41:22HGVTLT3:4:1173:31817:26267	0	HIV_CladeB	4941	255	90M	GGGTTTATTACAGGGACAGCAGAGATCCACTTTGGAAAGGACCAGCAAAGCTCCTCTGGAAAGGTGAAGGGGCAGTAGTAATACAAGATA	IIIIIIIIIIIIIIIIIIIIIIIIIIIIIIIIIIIIIIIIIIIIIIIIIIIIIIIIIIIIIIIIIIIIIIIIIIIIIIIIIIIIIIIIII	AGGCCACGTTGTCTAG-1	CACGTGAGCGTG	6	Colon	PMAiIL2	6
LH00373:41:22HGVTLT3:4:1152:21378:15484	0	HIV_CladeB	4948	255	90M	TTACAGGGACAGCAGAGATCCACTTTGGAAAGGACCAGCAAAGCTCCTCTGGAAAGGTGAAGGGGCAGTAGTAATACAAGATAATAGTGA	IIIIIIIIIIIIIIIIIIIIIIIIIIIIIIIIIIIIIIIIIIIIIIIIIIIIIIIIIIIIIIIIIIIIIIIIIIIIIIIIIIIIIIIIII	AGGCCACGTTGTCTAG-1	CCTGGTCCCCTG	6	Colon	PMAiIL2	6
LH00373:41:22HGVTLT3:5:2102:10634:25834	1024	HIV_CladeB	4949	255	90M	TACAGGGACAGCAGAGATCCACTTTGGAAAGGACCAGCAAAGCTCCTCTGGAAAGGTGAAGGGGCAGTAGTAATACAAGACAATAGTGAC	-I9-I99III9-II9II9IIIIIII9II999999IIIIIIIIIIIIII9IIIIIIII9IIIIIIIIIIIIIIIIIIIIII-IIII9III-	AGGCCACGTTGTCTAG-1	CCTGTGGGAGCC	6	Colon	PMAiIL2	6
LH00373:41:22HGVTLT3:5:1152:16820:10437	1024	HIV_CladeB	4951	255	90M	CAGGGACAGCAGAGATCCACTTTGGAAAGGACCAGCAAAGCTCCTCTGGAAAGGTGAAGGGGCAGTAGTAATACAAGATAATAGTGACAT	IIIIIIIIIIIIIIIIIIIIIIIIIIIIIIIIIIIIIIIIIIIIIIIIIIIIIIIIIIIIIIIIIIIIIIIIIIIIIIIIIIIIIIIIII	AGGCCACGTTGTCTAG-1	ACCCACGACTCA	6	Colon	PMAiIL2	6
LH00373:41:22HGVTLT3:4:1103:25484:1256	0	HIV_CladeB	4954	255	90M	GGACAGCAGAGATCCACTTTGGAAAGGACCAGCAAAGCTCCTCTGGAAAGGTGAAGGGGCAGTAGTAATACAAGATAATAGTGACATAAA	IIIIIIIIIIIIIIIIIIIIIIIIIIIIIIIIIIIIIIIIIIIIIIIIIIIIIIIIIIIIIIIIIIIIIIIIIIIIIIIIIIIIIIIIII	AGGCCACGTTGTCTAG-1	AAGGTCTCGAGC	6	Colon	PMAiIL2	6
LH00373:41:22HGVTLT3:4:1103:25493:1240	1024	HIV_CladeB	4954	255	90M	GGACAGCAGAGATCCACTTTGGAAAGGACCAGCAAAGCTCCTCTGGAAAGGTGAAGGGGCAGTAGTAATACAAGATAATAGTGACATAAA	IIIIIIIIIIIIIIIIIIIIIIIIIIIIIIIIIIIIIIII9IIIIIIIIIIIIIIIIIIIIIIIIIIII-IIIIIIIIIIIIIIIIIIII	AGGCCACGTTGTCTAG-1	AAGGTCTCGAGC	6	Colon	PMAiIL2	6
LH00373:41:22HGVTLT3:5:1265:22858:5358	1024	HIV_CladeB	4959	255	90M	GCAGAGATCCACTTTGGAAAGGACCAGCAAAGCTCCTCTGGAAAGGTGAAGGGGCAGTAGTAATACAAGATAATAGTGACATAAAAGTAG	IIIIIIIIIIIIIIIIIIIIIIIIIIIIIIIIIIIIIIIIIIIIIIIIIIIIIIIIIIIIIIIIIIIIIIIIIIIIIIIIIIIIIIIIII	AGGCCACGTTGTCTAG-1	CCTGTGGGAGCC	6	Colon	PMAiIL2	6
LH00373:41:22HGVTLT3:5:1286:46260:9091	1024	HIV_CladeB	4959	255	90M	GCAGAGATCCACTTTGGAAAGGACCAGCAAAGCTCCTCTGGAAAGGTGAAGGGGCAGTAGTAATACAAGATAATAGTGACATAAAAGTAG	IIIIIIIIIIIIIIIIIIIIIIIIIIIIIIIIIIIIIIIIIIIIIIIIIIIIIIIIIIIIIIIIIIIIIIIIIIIIIIIIIIIIIIIIII	AGGCCACGTTGTCTAG-1	CTCTATTCAGTA	6	Colon	PMAiIL2	6
LH00373:41:22HGVTLT3:5:1286:46260:9123	1024	HIV_CladeB	4959	255	90M	GCAGAGATCCACTTTGGAAAGGACCAGCAAAGCTCCTCTGGAAAGGTGAAGGGGCAGTAGTAATACAAGATAATAGTGACATAAAAGTAG	IIIIIIIIIIIIIIIIIIIIIIIIIIIIIIIIIIIIIIIIIIIIIIIIIIIIIIIIIIIIIIIIIIIIIIIIIIIIIIIIIIIIIIIIII	AGGCCACGTTGTCTAG-1	CTCTATTCAGTA	6	Colon	PMAiIL2	6
LH00373:41:22HGVTLT3:5:1286:46269:9107	1024	HIV_CladeB	4959	255	90M	GCAGAGATCCACTTTGGAAAGGACCAGCAAAGCTCCTCTGGAAAGGTGAAGGGGCAGTAGTAATACAAGATAATAGTGACATAAAAGTAG	IIIIIIIIIIIIIIIIIIIIIIIIIIIIIIIIIIIIIIIIIIIIIIIIIIIIIIIIIIIIIIIIIIIIIIIIIIIIIIIIIIIIIIIIII	AGGCCACGTTGTCTAG-1	CTCTATTCAGTA	6	Colon	PMAiIL2	6
LH00373:41:22HGVTLT3:5:1285:42173:16686	1024	HIV_CladeB	4967	255	90M	CCACTTTGGAAAGGACCAGCAAAGCTCCTCTGGAAAGGTGAAGGGGCAGTAGTAATACAAGATAATAGTGACATAAAAGTAGTACCAAGA	IIIIIIIIIIIIIIIIIIIIIIIIIIIIIIIIIIIIIIIIIIIIIIIIIIIIIIIIIIIIIIIIIIIIIIIIIIIIIIIIIIIIIIIIII	AGGCCACGTTGTCTAG-1	GCTGTAGTGGAA	6	Colon	PMAiIL2	6
LH00373:41:22HGVTLT3:4:2240:36736:20852	1024	HIV_CladeB	4967	255	90M	CCACTTTGGAAAGGACCAGCAAAGCTCCTCTGGAAAGGTGAAGGGGCAGTAGTAATACAAGATAATAGTGACATAAAAGTAGTACCAAGA	IIIIIIIIIIIIIIIIIIIIIIIIIIIIIIIIIIIIIIIIIIIIIIIIIIIIIIIIIIIIIIIIIIIIIIIIIIIIIIIIIIIIIIIIII	AGGCCACGTTGTCTAG-1	CCTGTGGGAGCC	6	Colon	PMAiIL2	6
LH00373:41:22HGVTLT3:5:1285:42164:16670	1024	HIV_CladeB	4967	255	90M	CCACTTTGGAAAGGACCAGCAAAGCTCCTCTGGAAAGGTGAAGGGGCAGTAGTAATACAAGATAATAGTGACATAAAAGTAGTACCAAGA	IIIIIIIIIIIIIIIIIIIIIIIIIIIIIIIIIIIIIIIIIIIIIIIIIIIIIIIIIIIIIIIIIIIIIIIIIIIIIIIIIIIIIIIIII	AGGCCACGTTGTCTAG-1	GCTGTAGTGGAA	6	Colon	PMAiIL2	6
LH00373:41:22HGVTLT3:4:2111:1074:13754	0	HIV_CladeB	4971	255	90M	TTTGGAAAGGACCAGCAAAGCTCCTCTGGAAAGGTGAAGGGGCAGTAGTAATACAAGATAATAGTGACATAAAAGTAGTACCAAGAAGAA	IIIIIIIIIIIIIIIIIIIIIIIIIIIIIIIIIIIIIIIIIIIIIIIIIIIIIIIIIIIIIIIIIIIIIIIIIIIIIIIIIIIIIIIIII	AGGCCACGTTGTCTAG-1	GCGTGCAACAGT	6	Colon	PMAiIL2	6
LH00373:41:22HGVTLT3:4:2125:36681:9828	0	HIV_CladeB	4972	255	90M	TTGGAAAGGACCAGCAAAGCTCCTCTGGAAAGGTGAAGGGGCAGTAGTAATACAAGATAATAGTGACATAAAAGTAGTACCAAAAAAAAA	IIIIIIIIIIIIIIIIIIIIIIIIIIIIIIIIIIIIIIIIIIIIIIIIIIIIIIIIIIIIIIIIIIIIIIIIIIIIIIIIIIIIIIIIII	AGGCCACGTTGTCTAG-1	CATGTCCCTGGT	6	Colon	PMAiIL2	6
LH00373:41:22HGVTLT3:5:1274:29903:8114	1024	HIV_CladeB	4975	255	90M	GAAAGGACCAGCAAAGCTCCTCTGGAAAGGTGAAGGGGCAGTAGTAATACAAGATAATAGTGACATAAAAGTAGTACCAAGAAGAAAAGC	IIIIIIIIIIIIIIIIIIIIIIIIIIIIIIIIIIIIIIIIIIIIIIIIIIIIIIIIIIIIIIIIIIIIIIIIIIIIIIIIIIIIIIIIII	AGGCCACGTTGTCTAG-1	GCGCTACATAAG	6	Colon	PMAiIL2	6
LH00373:41:22HGVTLT3:4:2257:9858:20579	0	HIV_CladeB	4976	255	87M3S	AAAGGACCAGCAAAGCTCCTCTGGAAAGGTGAAGGGGCAGTAGTAATACAAGATAATAGTGACATAAAAGTAGTACCGAAAAAAAAAAAA	9IIIIIIIIIIIIIIIIIII9IIIIIIIIIIIIIIIIIIIIIIIIIIIIIIIIIIIIIIIIIIIIIIIIIIIIIIIIIIIIIIIIIIIII	AGGCCACGTTGTCTAG-1	CCACCCCTGCCT	6	Colon	PMAiIL2	6
LH00373:41:22HGVTLT3:4:2190:19677:13081	0	HIV_CladeB	4982	255	90M	CCAGCAAAGCTCCTCTGGAAAGGTGAAGGGGCAGTAGTAATACAAGATAATAGTGACATAAAAGTAGTACCAAGAAGAAAAGCAAAAATC	IIIIIIIIIIIIII9IIIIIIIIIIIIIIIIIIIIIIIIIIIIIIIIIIIIIIIII9IIIIIIIIIIIIIIIIIIIIIIIIIIIIIIIII	AGGCCACGTTGTCTAG-1	GCGCTACATAAG	6	Colon	PMAiIL2	6
LH00373:41:22HGVTLT3:4:2173:21323:7056	0	HIV_CladeB	4982	255	86M4S	CCAGCAAAGCTCCTCTGGAAAGGTGAAGGGGCAGTAGTAATACAAGATAATAGTGACATAAAAGTAGTATCAAAAAAAAAAAAAAAAAAA	IIIIIIIIIIIIIIIIIIIIIIIIIIIIIIIIIIIIIIIIIIIIIIIIIIIIIIIIIIIIIIIIIIIIIIIIIIIIIIIIIIIIIIIIII	AGGCCACGTTGTCTAG-1	CAGGCGCAGTAG	6	Colon	PMAiIL2	6
LH00373:41:22HGVTLT3:5:1221:18827:7505	1024	HIV_CladeB	4982	255	86M4S	CCAGCAAAGCTCCTCTGGAAAGGTGAAGGGGCAGTAGTAATACAAGATAATAGTGACATAAAAGTAGTACAAAAAAAAAAAAAAAAAAAA	IIIIIIIIIIIIIIIIIIIIIIIIIIIIIIIIIIIIIIIIIIIIIIIIIIIIIIIIIIIIIIIIIIIIIIIIIIIIIIIIIIIIIIIIII	AGGCCACGTTGTCTAG-1	GGCAGCGCCAAC	6	Colon	PMAiIL2	6
LH00373:41:22HGVTLT3:5:1120:31383:14907	0	HIV_CladeB	4991	255	90M	CTCCTCTGGAAAGGTGAAGGGGCAGTAGTAATACAAGATAATAGTGACATAAAAGTAGTACCAAGAAGAAAAGCAAAAATCATTAGGGAT	IIIIIIIIIIIIIIIIIIIIIIIIIIIIIIIIIIIIIIIIIIIIIIIIIIIIIIIIIIIIIIIIIIIIIIIIIIIIIIIIIIIIIIIIII	AGGCCACGTTGTCTAG-1	CCTTTCCGCCCG	6	Colon	PMAiIL2	6
LH00373:41:22HGVTLT3:5:1107:41794:28847	0	HIV_CladeB	4997	255	90M	TGGAAAGGTGAAGGGGCAGTAGTAATACAAGATAATAGTGACATAAAAGTAGTACCAAGAAGAAAAGCAAAAATCATTAGGGATTATGGA	IIIIIIIIIIIIIIIIIIIIIIIIIIIIIIIIIIIIIIIIIIIIIIIIIIIIIIIIIIIIIIIIIIIIIIIIIIIIIIIIIIIIIIIIII	AGGCCACGTTGTCTAG-1	CTCGTTTCTTTG	6	Colon	PMAiIL2	6
LH00373:41:22HGVTLT3:4:2213:4301:18512	1024	HIV_CladeB	5004	255	90M	GTGAAGGGGCAGTAGTAATACAAGATAATAGTGACATAAAAGTAGTACCAAGAAGAAAAGCAAAAATCATTAGGGATTATGGAAAACAGA	IIIIIIIIIIIIIIIIIIIIIIIIIIIIIIIIIIIIIIIIIIIIIIIIIIIIIIIIIIIIIIIIIIIIIIIIIIIIIIIIIIIIIIIIII	AGGCCACGTTGTCTAG-1	GTGTATTAGCCT	6	Colon	PMAiIL2	6
LH00373:41:22HGVTLT3:4:1195:44124:2923	0	HIV_CladeB	5008	255	90M	AGGGGCAGTAGTAATACAAGATAATAGTGACATAAAAGTAGTACCAAGAAGAAAAGCAAAAATCATTAGGGATTATGGAAAACAGATGGC	IIIIIIIIIIIIIIIIIIIIIIIIIIIIIIIIIIIIIIIIIIIIIIIIIIIIIIIIIIIIIIIIIIIIIIIIIIIIIIIIIIIIIIIIII	AGGCCACGTTGTCTAG-1	TTTAAAAGTGGC	6	Colon	PMAiIL2	6
LH00373:41:22HGVTLT3:4:1195:44142:2923	1024	HIV_CladeB	5008	255	90M	AGGGGCAGTAGTAATACAAGATAATAGTGACATAAAAGTAGTACCAAGAAGAAAAGCAAAAATCATTAGGGATTATGGAAAACAGATGGC	I9IIIIIIIIIIIIIIIIIIIIIIIIIIII9IIIIIIIIIIIIIIIIIIIIIIIIIIIIIIIIIIIIIIIIIIIIIIIIIIIIIIIII-I	AGGCCACGTTGTCTAG-1	TTTAAAAGTGGC	6	Colon	PMAiIL2	6
LH00373:41:22HGVTLT3:4:1252:20657:9492	0	HIV_CladeB	5012	255	90M	GCAGTAGTAATACAAGATAATAGTGACATAAAAGTAGTACCAAGAAGAAAAGCAAAAATCATTAGGGATTATGGAAAACAGATGGCAGGT	IIIIIIIIIIIIIIIIIIIIIIIIIIIIIIIIIIIIIIIIIIIIIIIIIIIIIIIIIIIIIIIIIIIIIIIIIIIIIIIIIIIIIIIIII	AGGCCACGTTGTCTAG-1	GTGTATTAGCCT	6	Colon	PMAiIL2	6
LH00373:41:22HGVTLT3:4:1132:44679:12280	0	HIV_CladeB	5018	255	90M	GTAATACAAGATAATAGTGACATAAAAGTAGTACCAAGAAGAAAAGCAAAAATCATTAGGGATTATGGAAAACAGATGGCAGGTGATGAT	IIIIIIIIIIIIIIIIIIIIIIIIIIIIIIIIIIIIIIIIIIIIIIIIIIIIIIIIIIIIIIIIIIIIIIIIIIIIIIIIIIIIIIIIII	AGGCCACGTTGTCTAG-1	TCTCCATGCCCT	6	Colon	PMAiIL2	6
LH00373:41:22HGVTLT3:4:1132:44688:12264	1024	HIV_CladeB	5018	255	90M	GTAATACAAGATAATAGTGACATAAAAGTAGTACCAAGAAGAAAAGCAAAAATCATTAGGGATTATGGAAAACAGATGGCAGGTGATGAT	IIIIIIIIIIIIIIIIIIIIIIIIIIIIIIIIIIIIIIIIIIIIIIIIIIIIIIIIIIIIIIIIIIIIIIIIIIIIIIIIIIIIIII9II	AGGCCACGTTGTCTAG-1	TCTCCATGCCCT	6	Colon	PMAiIL2	6
LH00373:41:22HGVTLT3:4:2135:38262:20643	0	HIV_CladeB	5031	255	90M	ATAGTGACATAAAAGTAGTACCAAGAAGAAAAGCAAAAATCATTAGGGATTATGGAAAACAGATGGCAGGTGATGATTGTGTGGCAAGTA	IIIIIIIIIIIIIIIIIIIIIIIIIIIIIIIIIIIIIIIIIIIIIIIIIIIIIIIII-IIIIIIIIIIIIIIIIIIIIIIIIIIIIIIII	AGGCCACGTTGTCTAG-1	GGAATCCCGCGA	6	Colon	PMAiIL2	6
LH00373:41:22HGVTLT3:4:2135:38280:20643	1024	HIV_CladeB	5031	255	90M	ATAGTGACATAAAAGTAGTACCAAGAAGAAAAGCAAAAATCATTAGGGATTATGGAAAACAGATGGCAGGTGATGATTGTGTGGCAAGTA	IIIIIIIIIIIIIIIIIIIIIIIIIIIIIIIIIIIIIIIIIIIIIIIIIIIIIIIIIIIIIIIIIIIIIIIIIIIIIIIIIIIIIIIIII	AGGCCACGTTGTCTAG-1	GGAATCCCGCGA	6	Colon	PMAiIL2	6
LH00373:41:22HGVTLT3:4:1215:32779:17679	0	HIV_CladeB	5034	255	90M	GTGACATAAAAGTAGTACCAAGAAGAAAAGCAAAAATCATTAGGGATTATGGAAAACAGATGGCAGGTGATGATTGTGTGGCAAGTAGAC	IIIIIIIIIIIIIIIIIIIIIIIIIIIIIIIIIIIIIIIIIIIIIIIIIIIIIIIIIIIIIIIIIIIIIIIIIIIIIIIIIIIIIIIIII	AGGCCACGTTGTCTAG-1	TTTTTTCCTGTA	6	Colon	PMAiIL2	6
LH00373:41:22HGVTLT3:5:2189:29423:10838	0	HIV_CladeB	5036	255	90M	GACATAAAAGTAGTACCAAGAAGAAAAGCAAAAATCATTAGGGATTATGGAAAACAGATGGCAGGTGATGATTGTGTGGCAAGTAGACAG	9IIIII99-III9IIIIIIIIIIIIIIIIIIIIIIIIIIIIIIIIIIIII999IIIIIIIIIIIIIIIIIIIIIIIIIIIIIIIIIIIII	AGGCCACGTTGTCTAG-1	GGGTAGGGGTGT	6	Colon	PMAiIL2	6
LH00373:41:22HGVTLT3:5:1241:11180:29504	0	HIV_CladeB	5040	255	90M	TAAAAGTAGTACCAAGAAGAAAAGCAAAAATCATTAGGGATTATGGAAAACAGATGGCAGGTGATGATTGTGTGGCAAGTAGACAGGATG	IIIIIIIIIIIIIIIIIIIIIIIIIIIIIIIIIIIIIIIIIIIIIIIIIIIIIIIIIIIIIIIIIIIIIIIIIIIIIIIIIIIIIIIIII	AGGCCACGTTGTCTAG-1	CTCTATTCAGTA	6	Colon	PMAiIL2	6
LH00373:41:22HGVTLT3:5:1298:12197:11975	0	HIV_CladeB	5042	255	90M	AAAGTAGTACCAAGAAGAAAAGCAAAAATCATTAGGGATTATGGAAAACAGATGGCAGGTGATGATTGTGTGGCAAGTAGACAGGATGAG	9IIIIIIIIIIIIIIIIIIIIIIIIIIIIIIIIIIIIIIIIIIIIIIIIIIIIIIIIIIIIIIIIIIIIIIIIIIIIIIIIIIIIIIIII	AGGCCACGTTGTCTAG-1	ATGTCCGCAGGC	6	Colon	PMAiIL2	6
LH00373:41:22HGVTLT3:4:2248:4809:24617	1024	HIV_CladeB	5042	255	90M	AAAGTAGTACCAAGAAGAAAAGCAAAAATCATTAGGGATTATGGAAAACAGATGGCAGGTGATGATTGTGTGGCAAGTAGACAGGATGAG	IIIIIIIIIIIIIIIIIIIIIIIIIIIIIIIIIIIIIIIIIIIIIIIIIIIIIIIIIIIIIIIIIIIIIIIIIIIIIIIIIIIIIIIIII	AGGCCACGTTGTCTAG-1	AAGGTCTCGAGC	6	Colon	PMAiIL2	6
LH00373:41:22HGVTLT3:5:1125:9349:15628	0	HIV_CladeB	5047	255	90M	AGTACCAAGAAGAAAAGCAAAAATCATTAGGGATTATGGAAAACAGATGGCAGGTGATGATTGTGTGGCAAGTAGACAGGATGAGGATTA	IIIIIIIIIIIIIIIIIIIIIIIIIIIIIIIIIIIIIIIIIIIIIIIIIIIIIIIIIIIIIIIIIIIIIIIIIIIIIIIIIIIIIIIIII	AGGCCACGTTGTCTAG-1	GCTGTAGTGGAA	6	Colon	PMAiIL2	6
LH00373:41:22HGVTLT3:5:1286:44346:6544	1024	HIV_CladeB	5057	255	90M	AGAAAAGCAAAAATCATTAGGGATTATGGAAAACAGATGGCAGGTGATGATTGTGTGGCAAGTAGACAGGATGAGGATTAGGGCATGGAA	IIIIIIIIIIIIIIIIIIIIIIIIIIIIIIIIIIIIIIIIIIIIIIIIIIIIIIIIIIIIIIIIIIIIIIIIIIIIIIIIIIIIIIIIII	AGGCCACGTTGTCTAG-1	GCTGCCTCGGAA	6	Colon	PMAiIL2	6
LH00373:41:22HGVTLT3:5:1286:44337:6528	0	HIV_CladeB	5057	255	90M	AGAAAAGCAAAAATCATTAGGGATTATGGAAAACAGATGGCAGGTGATGATTGTGTGGCAAGTAGACAGGATGAGGATTAGGGCATGGAA	IIIIIIIIIIIIIIIIIIIIIIIIIIIIIIIIIIIIIIIIIIIIIIIIIIIIIIIIIIIIIIIIIIIIIIIIIIIIIIIIIIIIIIIIII	AGGCCACGTTGTCTAG-1	GCTGCCTCGGAA	6	Colon	PMAiIL2	6
LH00373:41:22HGVTLT3:4:1285:16164:4461	1024	HIV_CladeB	5060	255	90M	AAAGCAAAAATCATTAGGGATTATGGAAAACAGATGGCAGGTGATGATTGTGTGGCAAGTAGACAGGATGAGGATTAGGGCATGGAACAG	9IIII9IIIIIIIIIII9IIIIIIIIIIIIIIIIIIIIIIIIIIIIIII-IIIIIIIII9IIII9IIIIIII99II9I9IIIIIIIIIII	AGGCCACGTTGTCTAG-1	ATTCAGCCTTAC	6	Colon	PMAiIL2	6
LH00373:41:22HGVTLT3:4:2179:13954:28222	0	HIV_CladeB	5069	255	1S89M	AATCATTAGGGATTATGGAAAACAGATGGCAGGTGATGATTGTGTGGCAAGTAGACAGGACGAGGATTAGGGCATGGAACAGTTTGGTAA	IIIIIIIIIIIIIIIIIIIIIIIIIIIIIIIIIIIIIIIIIIIIIIIIIIIIIIIIIIIIIIIIIIIIIIIIIIIIIIIIIIIIIIIIII	AGGCCACGTTGTCTAG-1	ATATGGGTGGTT	6	Colon	PMAiIL2	6
LH00373:41:22HGVTLT3:4:2133:29386:17791	0	HIV_CladeB	5069	255	1S89M	AATCATTAGGGATTATGGAAAACAGATGGCAGGTGATGATTGTGTGGCAAGTAGACAGGATGAGGATTAGGGCATGGAACAGTTTGGTAA	IIIIIIIIIIIIIIIIIIIIIIIIIIIIIIIIIIIIIIIIIIIIIIIIIIIIIIIIIIIIIIIIIIIIIIIIIIIIIIIIIIIIIIIIII	AGGCCACGTTGTCTAG-1	AGAGCGATGAAA	6	Colon	PMAiIL2	6
LH00373:41:22HGVTLT3:4:1135:3404:24553	0	HIV_CladeB	5091	255	90M	AGATGGCAGGTGATGATTGTGTGGCAAGTAGACAGGATGAGGATTAGGGCATGGAACAGTTTGGTAAAACACCATATATATAATTCAAAG	IIIIIIIIIIIIIIIIIIIIIIIIIIIIIIIIIIIIIIIIIIIIIIIIIIIIIIIIIIIIIIIIIIIIIIIIIIIIIIIIIIIIIIIIII	AGGCCACGTTGTCTAG-1	ATTCAGCCTTAC	6	Colon	PMAiIL2	6
LH00373:41:22HGVTLT3:4:2208:42996:22790	1024	HIV_CladeB	5111	255	90M	GTGGCAAGTAGACAGGATGAGGATTAGGGCATGGAACAGTTTGGTAAAACACCATATATATAATTCAAAGAAAGCTAAGGGATGGTTATA	IIIIIIIIIIIIIIIIIIIIIIIIIIIIIIIIIIIIIIIIIIIIIIIIIIIIIIIIIIIIIIIIIIIIIIIIIIIIIIIIIIIIIIIIII	AGGCCACGTTGTCTAG-1	ATATGGGTGGTT	6	Colon	PMAiIL2	6
LH00373:41:22HGVTLT3:4:1136:45085:10806	1024	HIV_CladeB	5127	255	90M	ATGAGGATTAGGGCATGGAACAGTTTGGTAAAACACCATATATATAATTCAAAGAAAGCTAAGGGATGGTTATACAAACATCACTATGAA	IIIIIIIIIIIIIIIIIIIIIIIIIIIIIIIIIIIIIIIIIIIIIIIIIIIIIIIIIIIIIIIIIIIIIIIIIIIIIIIIIIIIIIIIII	AGGCCACGTTGTCTAG-1	GCGCCCGGTCCT	6	Colon	PMAiIL2	6
LH00373:41:22HGVTLT3:4:1136:45076:10790	1024	HIV_CladeB	5127	255	90M	ATGAGGATTAGGGCATGGAACAGTTTGGTAAAACACCATATATATAATTCAAAGAAAGCTAAGGGATGGTTATACAAACATCACTATGAA	IIIIIIIIIIIIIIIIIIIIIIIIIIIIIIIIIIIIIIIIIIIIIIIIIIIIIIIIIIIIIIIIIIIIIIIIIIIIIIIIIIIIIIIIII	AGGCCACGTTGTCTAG-1	GCGCCCGGTCCT	6	Colon	PMAiIL2	6
LH00373:41:22HGVTLT3:4:2271:9543:18048	1024	HIV_CladeB	5127	255	90M	ATGAGGATTAGGGCATGGAACAGTTTGGTAAAACACCATATATATAATTCAAAGAAAGCTAAGGGATGGTTATACAAACATCACTATGAA	IIIIIIIIIIIIIIIIIIIIIIIIIIIIIIIIIIIIIIIIIIIIIIIIIIIIIIIIIIIIIIIIIIIIIIIIIIIIIIIIIIIIIIIIII	AGGCCACGTTGTCTAG-1	GCGCCCGGTCCT	6	Colon	PMAiIL2	6
LH00373:41:22HGVTLT3:4:1136:45058:10790	0	HIV_CladeB	5127	255	90M	ATGAGGATTAGGGCATGGAACAGTTTGGTAAAACACCATATATATAATTCAAAGAAAGCTAAGGGATGGTTATACAAACATCACTATGAA	IIIIIIIII-IIIIIIIIIIIIIIIIIIII9IIIIIIIIIIIIIIIIIIIIIIIIIIIIIIIIIIIIIIIIIIIIIIIIIIII9IIIIII	AGGCCACGTTGTCTAG-1	GCGCCCGGTCCT	6	Colon	PMAiIL2	6
LH00373:41:22HGVTLT3:4:2261:50948:20643	1024	HIV_CladeB	5143	255	75M15S	GGAACAGTTTGGTAAAACACCATATATATAATTCAAAGAAAGCTAAGGGATGGTTATACAAACATCACTATGAAAATATTAATCCAAGAG	IIIIIIIIIIIIIIIIIIIIIIIIIIIIIIIIIIIIIIIIIIIIIIIIIIIIIIIIIIIIIIIIIIIIIIIIIIIIIIIIIIIIIIIIII	AGGCCACGTTGTCTAG-1	AGAGCGATGAAA	6	Colon	PMAiIL2	6
LH00373:41:22HGVTLT3:5:1216:50457:8835	1024	HIV_CladeB	5143	255	75M15S	GGAACAGTTTGGTAAAACACCATATATATAATTCAAAGAAAGCTAAGGGATGGTTATACAAACATCACTATGAAAATATTAATCCAAGAG	IIIIIIIIIIIIIIIIIIIIIIIIIIIIIIIIIIIIIIIIIIIIIIIIIIIIIIIIIIIIIIIIIIIIIIIIIIIIIIIIIIIIIIIIII	AGGCCACGTTGTCTAG-1	AGAGCGATGAAA	6	Colon	PMAiIL2	6
LH00373:41:22HGVTLT3:5:2127:24938:5662	0	HIV_CladeB	5241	255	90M	GAAGTACATATCCCACTAGGGGATGCAAAAATGGTAATAACAACATATTGGGGTCTGCATACAGGAGAAAGAGACTGGCATTTGGGTCAG	IIIIIIIIIIIIIIIIIIIIIIIIIIIIIIIIIIIIIIIIIIIIIIIIIIIIIIIIIIIIIIIIIIIIIIIIIIIIIIIIIIIIIIIIII	AGGCCACGTTGTCTAG-1	TAGCATTTTACA	6	Colon	PMAiIL2	6
LH00373:41:22HGVTLT3:5:2127:24957:5662	1024	HIV_CladeB	5241	255	90M	GAAGTACATATCCCACTAGGGGATGCAAAAATGGTAATAACAACATATTGGGGTCTGCATACAGGAGAAAGAGACTGGCATTTGGGTCAG	IIIIIIIIIIIIIIIIIIIIIIIIIIIIIIIIIIIIIIIIIIIIIIIIIIIIIIIIIIIIIIIIIIIIIIIIIIIIIIIIIIIIIIIIII	AGGCCACGTTGTCTAG-1	TAGCATTTTACA	6	Colon	PMAiIL2	6
LH00373:41:22HGVTLT3:5:2127:24947:5646	1024	HIV_CladeB	5241	255	90M	GAAGTACATATCCCACTAGGGGATGCAAAAATGGTAATAACAACATATTGGGGTCTGCATACAGGAGAAAGAGACTGGCATTTGGGTCAG	I-IIIIIIIIIIIIII9IIIIIIIIIIIIIIIIIIIIIIIIIIIIIIIIIIIIIIIIIIIIIIIIIIIIIIIIIIIIIIIIIIIIIIIII	AGGCCACGTTGTCTAG-1	TAGCATTTTACA	6	Colon	PMAiIL2	6
LH00373:41:22HGVTLT3:4:2277:21628:13321	1024	HIV_CladeB	5243	255	90M	AGTACATATCCCACTAGGGGATGCAAAAATGGTAATAACAACATATTGGGGTCTGCATACAGGAGAAAGAGACTGGCATTTGGGTCAGGG	9IIIIIIIIIII-9IIII9IIIIIIIIIIIIIIIIIIIIIIIIIIIIIIIIIIIIIIIIIIIIIIIIIIIIIIIIIIIIIIIIIIIIIII	AGGCCACGTTGTCTAG-1	AGGGCTCTGATG	6	Colon	PMAiIL2	6
LH00373:41:22HGVTLT3:4:2277:21610:13321	1024	HIV_CladeB	5243	255	90M	AGTACATATCCCACTAGGGGATGCAAAAATGGTAATAACAACATATTGGGGTCTGCATACAGGAGAAAGAGACTGGCATTTGGGTCAGGG	IIIIIIIIIIIIIIIIIIIIIIIIIIIIIIIIIIIIIIIIIIIIIIIIIIIIIIIIIIIIIIIIIIIII9IIIIIIIIIIIIIIIIIIII	AGGCCACGTTGTCTAG-1	AGGGCTCTGATG	6	Colon	PMAiIL2	6
LH00373:41:22HGVTLT3:4:2202:12752:4893	1024	HIV_CladeB	5247	255	90M	CATATCCCACTAGGGGATGCAAAAATGGTAATAACAACATATTGGGGTCTGCATACAGGAGAAAGAGACTGGCATTTGGGTCAGGGAGTC	IIIIIIIIIIIIIIIIIIIIIIIIIIIIIIIIIIIIIIIIIIIIIIIIIIIIIIIIIIIIIIIIIIIIIIIIIIIIIIIIIIIIIIIIII	AGGCCACGTTGTCTAG-1	CAGCCCAAGCTG	6	Colon	PMAiIL2	6
LH00373:41:22HGVTLT3:5:1254:23070:27357	0	HIV_CladeB	5252	255	90M	CCCACTAGGGGATGCAAAAATGGTAATAACAACATATTGGGGTCTGCATACAGGAGAAAGAGACTGGCATTTGGGTCAGGGAGTCTCCAT	IIIIIIIIIIIIIIIIIIIIIIIIIIIIIIIIIIIIIIIIIIIIIIIIIIIIIIIIIIIIIIIIIIIIIIIIIIIIIIIIIIIIIIIIII	AGGCCACGTTGTCTAG-1	AAGTTCAGGGGC	6	Colon	PMAiIL2	6
LH00373:41:22HGVTLT3:5:2184:4393:15148	1024	HIV_CladeB	5273	255	90M	GGTAATAACAACATATTGGGGTCTGCATACAGGAGAAAGAGACTGGCATTTGGGTCAGGGAGTCTCCATAGAATGGAGGAAAGAGAGATA	IIIIIIIIIIIIIIIIIIIIIIIIIIIIIIIIIIIIIIIIIIIIIIIIIIIIIIIIIIIIIIIIIIIIIIIIIIIIIIIIIIIIIIIIII	AGGCCACGTTGTCTAG-1	TGCATCGGAGAT	6	Colon	PMAiIL2	6
LH00373:41:22HGVTLT3:5:2184:4375:15148	1024	HIV_CladeB	5273	255	90M	GGTAATAACAACATATTGGGGTCTGCATACAGGAGAAAGAGACTGGCATTTGGGTCAGGGAGTCTCCATAGAATGGAGGAAAGAGAGATA	IIIIIIIIIIIIIIIIIIIIIIIIIIIIIIIIIIIIIIIIIIIIIIIIIIIIIIIIIIIIIIIIIIIIIIIIIIIIIIIIIIIIIIIIII	AGGCCACGTTGTCTAG-1	TGCATCGGAGAT	6	Colon	PMAiIL2	6
LH00373:41:22HGVTLT3:5:2295:17578:9187	1024	HIV_CladeB	5273	255	90M	GGTAATAACAACATATTGGGGTCTGCATACAGGAGAAAGAGACTGGCATTTGGGTCAGGGAGTCTCCATAGAATGGAGGAAAGAGAGATA	9IIIIIIIIIIIIIIIIIIIIIIIIIIIIIIIIIIIIIIIIIIIIIIIIIIIIIIIIIIIIIIIIIIIIIIIIIIIIIIIIIIIIIIIII	AGGCCACGTTGTCTAG-1	TGCATCGGAGAT	6	Colon	PMAiIL2	6
LH00373:41:22HGVTLT3:4:1162:29201:27533	0	HIV_CladeB	5283	255	90M	ACATATTGGGGTCTGCATACAGGAGAAAGAGACTGGCATTTGGGTCAGGGAGTCTCCATAGAATGGAGGAAAGAGAGATATAGCACACAA	IIIIIIIIIIIIIIIIIIIIIIIIIIIIIIIIIIIIIIIIIIIIIIIIIIIIIIIIIIIIIIIIIIIIIIIIIIIIIIIIIIIIIIIIII	AGGCCACGTTGTCTAG-1	AGTCCCGCCAGA	6	Colon	PMAiIL2	6
LH00373:41:22HGVTLT3:4:1271:8637:10966	1024	HIV_CladeB	5283	255	90M	ACATATTGGGGTCTGCATACAGGAGAAAGAGACTGGCATTTGGGTCAGGGAGTCTCCATAGAATGGAGGAAAGAGAGATATAGCACACAA	IIIIIIIIIIIIIIIIIIIIIIIIIIIIIIIIIIIIIIIIIIIIIIIIIIIIIIIIIIIIIIIIIIIIIIIIIIIIIIIIIIIIIIIIII	AGGCCACGTTGTCTAG-1	AGTCCCGCCAGA	6	Colon	PMAiIL2	6
LH00373:41:22HGVTLT3:4:1285:33260:23864	1024	HIV_CladeB	5287	255	90M	ATTGGGGTCTGCATACAGGAGAAAGAGACTGGCATTTGGGTCAGGGAGTCTCCATAGAATGGAGGAAAGAGAGATATAGCACACAAGTAG	IIIIIIIIIIIIIIIIIIIIIIIIIIIIIIIIIIIIIIIIIIIIIIIIIIIIIIIIIIIIIIIIIIIIIIIIIIIIIIIIIIIIIIIIII	AGGCCACGTTGTCTAG-1	AAAATTCCGAGT	6	Colon	PMAiIL2	6
LH00373:41:22HGVTLT3:4:1143:52020:16381	1024	HIV_CladeB	5287	255	90M	ATTGGGGTCTGCATACAGGAGAAAGAGACTGGCATTTGGGTCAGGGAGTCTCCATAGAATGGAGGAAAGAGAGATATAGCACACAAGTAG	I9III9IIIIIII9I-IIIIIIIIIIIIIIIIIIIIIIIIIII9IIIII9III-IIIIIIIIIIIIIIIIIIIIIIIIIIIIIIII9III	AGGCCACGTTGTCTAG-1	AAAATTCCGAGT	6	Colon	PMAiIL2	6
LH00373:41:22HGVTLT3:4:1190:38188:19426	0	HIV_CladeB	5288	255	90M	TTGGGGTCTGCATACAGGAGAAAGAGACTGGCATTTGGGTCAGGGAGTCTCCATAGAATGGAGGAAAGAGAGATATAGCACACAAGTAGA	II9IIIIIIIIIIIIIIII9IIIIIIIIIIIIIIIIIIIIIIIII-IIIIIIII-IIIIII9III9I9II9I9III9II9III-II-III	AGGCCACGTTGTCTAG-1	GGGATCTAAAGG	6	Colon	PMAiIL2	6
LH00373:41:22HGVTLT3:5:1135:22294:25754	1024	HIV_CladeB	5297	255	90M	GCATACAGGAGAAAGAGACTGGCATTTGGGTCAGGGAGTCTCCATAGAATGGAGGAAAGAGAGATATAGCACACAAGTAGACCCTAACCT	IIIIIIIIIIIIIIIIIIIIIIIIIIIIIIIIIIIIIIIIIIIIIIIIIIIIIIIIIIIIIIIIIIIIIIIIIIIIIIIIIIIIIIIIII	AGGCCACGTTGTCTAG-1	AATCTGCGGAAT	6	Colon	PMAiIL2	6
LH00373:41:22HGVTLT3:5:1135:22303:25738	1024	HIV_CladeB	5297	255	90M	GCATACAGGAGAAAGAGACTGGCATTTGGGTCAGGGAGTCTCCATAGAATGGAGGAAAGAGAGATATAGCACACAAGTAGACCCTAACCT	IIIIIIIIIIIIIIIIIIIIIIIIIIIIIIIIIIIIIIIIIIIIIIIIIIIIIIIIIIIIIIIIIIIIIIIIIIIIIIIIIIIIIIIIII	AGGCCACGTTGTCTAG-1	AATCTGCGGAAT	6	Colon	PMAiIL2	6
LH00373:41:22HGVTLT3:5:1141:35923:23031	0	HIV_CladeB	5302	255	90M	CAGGAGAAAGAGACTGGCATTTGGGTCAGGGAGTCTCCATAGAATGGAGGAAAGAGAGATATAGCACACAAGTAGACCCTAACCTAGCAG	IIIIIIIIIIIIIIIIIIIIIIIIIIIIIIIIIIIIIIIIIIIIIIIIIIIIIIIIIIIIIIIIIIIIIIIIIIIIIIII9IIIIIIIII	AGGCCACGTTGTCTAG-1	CTGTCGTGGGTC	6	Colon	PMAiIL2	6
LH00373:41:22HGVTLT3:5:2262:41470:26555	0	HIV_CladeB	5308	255	90M	AAAGAGACTGGCATTTGGGTCAGGGAGTCTCCATAGAATGGAGGAAAGAGAGATATAGCACACAAGTAGACCCTAACCTAGCAGACCAAC	I9IIIII-IIII9IIIIIIIIIIIIIIIIIIIIIIIIIIIIIIIIIIIIIIIIIIIIIIIIIIIIIIIIIIIIIIIIIIIIIIIIIIIII	AGGCCACGTTGTCTAG-1	TGTAAGGGACCC	6	Colon	PMAiIL2	6
LH00373:41:22HGVTLT3:5:2262:41480:26571	1024	HIV_CladeB	5308	255	90M	AAAGAGACTGGCATTTGGGTCAGGGAGTCTCCATAGAATGGAGGAAAGAGAGATATAGCACACAAGTAGACCCTAACCTAGCAGACCAAC	IIIIIIIIIIIIIIIIIIIIIIIIIIIIIIIIIIIIIIIIIIIIIIIIIIIIIIIIIIIIIIIIIIIIIIIIIIIIIIIIIIIIIIIIII	AGGCCACGTTGTCTAG-1	TGTAAGGGACCC	6	Colon	PMAiIL2	6
LH00373:41:22HGVTLT3:4:2276:29219:4236	0	HIV_CladeB	5310	255	90M	AGAGACTGGCATTTGGGTCAGGGAGTCTCCATAGAATGGAGGAAAGAGAGATATAGCACACAAGTAGACCCTAACCTAGCAGACCAACTA	IIIIIIIIIIIIIIIIIIIIIIIIIIIIIIIIIIIIIIIIIIIIIIIIIIIIIIIIIIIIIIIIIIIIIIIIIIIIIIIIIIIIIIIIII	AGGCCACGTTGTCTAG-1	CGAATAGGTGTA	6	Colon	PMAiIL2	6
LH00373:41:22HGVTLT3:4:2276:29228:4253	1024	HIV_CladeB	5310	255	90M	AGAGACTGGCATTTGGGTCAGGGAGTCTCCATAGAATGGAGGAAAGAGAGATATAGCACACAAGTAGACCCTAACCTAGCAGACCAACTA	IIIIIIIIIIIIIIIIIIIIIIIIIIIIIIIIIIIIIIII9IIIIIIIIIIIIIIIIIIIIIIIIIIIIIIIIIIIIIIIIIIIIIIIII	AGGCCACGTTGTCTAG-1	CGAATAGGTGTA	6	Colon	PMAiIL2	6
LH00373:41:22HGVTLT3:5:2176:19705:26812	16	HIV_CladeB	5317	255	90M	GGCATTTGGGTCAGGGAGTCTCCATAGAATGGAGGAAAGAGAGATATAGCACACAAGTAGACCCTAACCTAGCAGACCAACTAATTCATC	IIIIIIIIIIIIIIIIIIIIIIIIIIIIIIIIIIIIIIIIIIIIIIIIIIIIIIIIIIIIIIIIIIIIIIIIIIIIIIIIIIIIIIIIII	AGGCCACGTTGTCTAG-1	TTGCCATATGGG	6	Colon	PMAiIL2	6
LH00373:41:22HGVTLT3:4:2227:32169:14411	0	HIV_CladeB	5317	255	90M	GGCATTTGGGTCAGGGAGTCTCCATAGAATGGAGGAAAGAGAGATATAGCACACAAGTAGACCCTAACCTAGCAGACCAACTAATTCATC	IIIIIIIIIIIIIIIIIIIIIIIIIIIIIIIIIIIIIIIIIIIIIIIIIIIIIIIIIIIIIIIIIIIIIIIIIIIIIIIIIIIIIIIIII	AGGCCACGTTGTCTAG-1	TCTCAATCAGAT	6	Colon	PMAiIL2	6
LH00373:41:22HGVTLT3:5:2176:14999:11831	16	HIV_CladeB	5317	255	90M	GGCATTTGGGTCAGGGAGTCTCCATAGAATGGAGGAAAGAGAGATATAGCACACAAGTAGACCCTAACCTAGCAGACCAACTAATTCATC	IIIIIIIIIIIIIIIIIIIIIIIIIIIIIIIIIIIIIIIIIIIIIIIIIIIIIIIIIIIIIIIIIIIIIIIIIIIIIIIIIIIIIIIIII	AGGCCACGTTGTCTAG-1	TTGCCATATGGG	6	Colon	PMAiIL2	6
LH00373:41:22HGVTLT3:5:2176:19714:26828	16	HIV_CladeB	5317	255	90M	GGCATTTGGGTCAGGGAGTCTCCATAGAATGGAGGAAAGAGAGATATAGCACACAAGTAGACCCTAACCTAGCAGACCAACTAATTCATC	IIIIIIIIIIIIIIIIIIIIIIIIIIIIIIIIIIIIIIIIIIIIIIIIIIIIIIIIIIIIIIIIIIIIIIIIIIIIIIIIIIIIIIIIII	AGGCCACGTTGTCTAG-1	TTGCCATATGGG	6	Colon	PMAiIL2	6
LH00373:41:22HGVTLT3:5:2176:14980:11831	16	HIV_CladeB	5317	255	90M	GGCATTTGGGTCAGGGAGTCTCCATAGAATGGAGGAAAGAGAGATATAGCACACAAGTAGACCCTAACCTAGCAGACCAACTAATTCATC	IIIIIIIIIIIIIIIIIIIIIIIIIIIIIIIIIIIIIIIIIIIIIIIIIIIIIIIIIIIIIIIIIIII9IIIII9IIIIIIIIIIIII-I	AGGCCACGTTGTCTAG-1	TTGCCATATGGG	6	Colon	PMAiIL2	6
LH00373:41:22HGVTLT3:5:1154:47416:4685	1024	HIV_CladeB	5325	255	89M1S	GGTCAGGGAGTCTCCATAGAATGGAGGAAAGAGAGATATAGCACACAAGTAGACCCTAACCTAGCAGACCAACTAATTCATCTGCATTAC	IIIIIIIIIIIIIIIIIIIIIIIIIIIIIIIIIIIIIIIIIIIIIIIIIIIII9IIIIIIIIIIIIIIIIIIIIIIIIIIIIIIIIIIII	AGGCCACGTTGTCTAG-1	CCAGGTCTTTTT	6	Colon	PMAiIL2	6
LH00373:41:22HGVTLT3:5:1154:47406:4701	1024	HIV_CladeB	5325	255	89M1S	GGTCAGGGAGTCTCCATAGAATGGAGGAAAGAGAGATATAGCACACAAGTAGACCCTAACCTAGCAGACCAACTAATTCATCTGCATTAC	IIIIIIIIIIIIIIIIIIIIIIIIIIIIIIIIIIIIIIIIIIIIIIIIIIIIIIIIIIIIIIIIIIIIIIIIIIIIIIIIIIIIIIIIII	AGGCCACGTTGTCTAG-1	CCAGGTCTTTTT	6	Colon	PMAiIL2	6
LH00373:41:22HGVTLT3:4:1129:38891:2250	1024	HIV_CladeB	5326	255	88M2S	GTCAGGGAGTCTCCATAGAATGGAGGAAAGAGAGATATAGCACACAAGTAGACCCTAACCTAGCAGACCAACTAATTCATCTGCATTACT	IIIIIIIIIIIIIIIIIIIIIIIIIIIIIIIIIIIIIIIIIIIIIIIIIIIIIIIIIIIIIIIIIIIIIIIIIIIIIIIIIIIIIIIIII	AGGCCACGTTGTCTAG-1	AAAATTCCGAGT	6	Colon	PMAiIL2	6
LH00373:41:22HGVTLT3:4:1129:38881:2266	0	HIV_CladeB	5326	255	88M2S	GTCAGGGAGTCTCCATAGAATGGAGGAAAGAGAGATATAGCACACAAGTAGACCCTAACCTAGCAGACCAACTAATTCATCTGCATTACT	IIIIIIIIIIIIIIIIIIIIIIIIIIIIIIIIIIIIIIIIIIIIIIIIIIIIIIIIIIIIIIIIIIIIIIIIIIIIIIIIIIIIIIIIII	AGGCCACGTTGTCTAG-1	AAAATTCCGAGT	6	Colon	PMAiIL2	6
LH00373:41:22HGVTLT3:4:2250:27407:5006	0	HIV_CladeB	5340	255	90M	ATAGAATGGAGGAAAGAGAGATATAGCACACAAGTAGACCCTAACCTAGCAGACCAACTAATTCATCTGCATTACTTTAACTGTTTTTCA	IIIIIIIIIIIIIIIIIIIIIIIIIIIIIIIIIIIIIIIIIIIIIIIIIIIIIIIIIIIIIIIIIIIIIIIIIIIIIIIIIIIIIIIIII	AGGCCACGTTGTCTAG-1	GAGTATCTAAGT	6	Colon	PMAiIL2	6
LH00373:41:22HGVTLT3:4:1163:38271:28126	0	HIV_CladeB	5341	255	90M	TAGAATGGAGGAAAGAGAGATATAGCACACAAGTAGACCCTAACCTAGCAGACCAACTAATTCATCTGCATTACTTTAACTGTTTTTCAG	#NAME?	AGGCCACGTTGTCTAG-1	ACCCACTACCCG	6	Colon	PMAiIL2	6
LH00373:41:22HGVTLT3:4:1163:38290:28126	1024	HIV_CladeB	5341	255	90M	TAGAATGGAGGAAAGAGAGATATAGCACACAAGTAGACCCTAACCTAGCAGACCAACTAATTCATCTGCATTACTTTAACTGTTTTTCAG	IIIIIIIIIIIIIIIIIIIIIIIIIIIIIIIIIIIIIIIIIIIIIIIIIIIIIIIIIIIIIIIIIIIIIIIIIIIIIIIIIIIIIIIIII	AGGCCACGTTGTCTAG-1	ACCCACTACCCG	6	Colon	PMAiIL2	6
LH00373:41:22HGVTLT3:5:1111:26815:19490	0	HIV_CladeB	5343	255	90M	GAATGGAGGAAAGAGAGATATAGCACACAAGTAGACCCTAACCTAGCAGACCAACTAATTCATCTGCATTACTTTAACTGTTTTTCAGAA	IIIIIIIIIIIIIIIIIIIIIIIIIIIIIIIIIIIIIIIIIIIIIIIIIIIIIIIIIIIIIIIIIIIIIIIIIIIIIIIIIIIIIIIIII	AGGCCACGTTGTCTAG-1	GCTACCTTCCCC	6	Colon	PMAiIL2	6
LH00373:41:22HGVTLT3:5:2149:10634:29231	1024	HIV_CladeB	5343	255	90M	GAATGGAGGAAAGAGAGATATAGCACACAAGTAGACCCTAACCTAGCAGACCAACTAATTCATCTGCATTACTTTAACTGTTTTTCAGAA	IIIIIIIIIIIIIIIIIIIIIIIIIIIIIIIIIIIIIIIIIIIIIIIIIIIIIIIIIIIIIIIIIIIIIIIIIIII-IIIIIIIIIIIII	AGGCCACGTTGTCTAG-1	AGTACGCTATCT	6	Colon	PMAiIL2	6
LH00373:41:22HGVTLT3:5:2149:10644:29247	1024	HIV_CladeB	5343	255	90M	GAATGGAGGAAAGAGAGATATAGCACACAAGTAGACCCTAACCTAGCAGACCAACTAATTCATCTGCATTACTTTAACTGTTTTTCAGAA	IIIIIIIIIIIIIIIIIIIIIIIIIIIIIIIIIIIIIIIIIIIIIIIIIIIIIIIIIIIIIIIIIIIIIIIIIIIIIIIIIIIIIIIIII	AGGCCACGTTGTCTAG-1	AGTACGCTATCT	6	Colon	PMAiIL2	6
LH00373:41:22HGVTLT3:4:2177:10413:20643	1024	HIV_CladeB	5347	255	90M	GGAGGAAAGAGAGATATAGCACACAAGTAGACCCTAACCTAGCAGACCAACTAATTCATCTGCATTACTTTAACTGTTTTTCAGAATCTG	II9I9IIIIIIIIIIIIIIIIIIIIIIIIII9IIIIIIIIIIIIIIIIIIIIIIIIIIIIIIIIIIIIIIIIIIIIIIIIIII9IIIIII	AGGCCACGTTGTCTAG-1	TCCGTCCCGACA	6	Colon	PMAiIL2	6
LH00373:41:22HGVTLT3:4:2113:13011:14763	0	HIV_CladeB	5347	255	90M	GGAGGAAAGAGAGATATAGCACACAAGTAGACCCTAACCTAGCAGACCAACTAATTCATCTGCATTACTTTAACTGTTTTTCAGAATCTG	IIIIIIIIIIIIIIIIIIIIIIIIIIIIIIIIIIIIIIIIIIIIIIIIIIIIIIIIIIIIIIIIIIIIIIIIIIIIIIIIIIIIIIIIII	AGGCCACGTTGTCTAG-1	CCAGCCTGTGGG	6	Colon	PMAiIL2	6
LH00373:41:22HGVTLT3:4:2204:31660:8498	0	HIV_CladeB	5349	255	90M	AGGAAAGAGAGATATAGCACACAAGTAGACCCTAACCTAGCAGACCAACTAATTCATCTGCATTACTTTAACTGTTTTTCAGAATCTGCT	IIII99I99IIIIIIIIIIIIIII9IIIIIIIIIIIIIIIIIII9IIIIII9IIIIIIIIIII-III9IIIIIIIIIIIIIIIIIIIIII	AGGCCACGTTGTCTAG-1	AGTTCTTTCGGT	6	Colon	PMAiIL2	6
LH00373:41:22HGVTLT3:4:1236:1185:20739	1024	HIV_CladeB	5350	255	90M	GGAAAGAGAGATATAGCACACAAGTAGACCCTAACCTAGCAGACCAACTAATTCATCTGCATTACTTTAACTGTTTTTCAGAATCTGCTA	IIIIIIIIIIIIIIIIIIIIIIIIIIIIIIIIIIIIIIIIIIIIIIIIIIIIIIIIIIIIIIIIIIIIIIIIIIIIIIIIIIIIIIIIII	AGGCCACGTTGTCTAG-1	GTGTACCGAAGG	6	Colon	PMAiIL2	6
LH00373:41:22HGVTLT3:4:2132:30736:24713	1024	HIV_CladeB	5357	255	89M1S	GAGATATAGCACACAAGTAGGCCCTAACCTAGCAGACCAACTAATTCATCTGCATTACTTTAACTGTTTTTCAGAATCTGCTATAAGAAG	IIIIIIIIIIIIIIIIIIIIIIIIIIIIIIIIIIIIIIIIIIIIIIIIIIIIIIIIIIIIIIIIIIIIIIIIIIIIIIIIIIIIIIIIII	AGGCCACGTTGTCTAG-1	AGTACGCTATCT	6	Colon	PMAiIL2	6
LH00373:41:22HGVTLT3:4:2214:42820:6880	1024	HIV_CladeB	5357	255	2S88M	GAGAGATATAGCACACAAGTAGACCCTAACCTAGCAGACCAACTAATTCATCTGCATTACTTTAACTGTTTTTCAGAATCTGCTATAAGA	IIIIIIIIIIIIIIIIIIIIIIIIIIIIIIIIIIIIIIIIIIIIIIIIIIIIIIIIIIIIIIIIIIIIIIIIIIIIIIIIIIIIIIIIII	AGGCCACGTTGTCTAG-1	AGTCCCGCCAGA	6	Colon	PMAiIL2	6
LH00373:41:22HGVTLT3:5:1224:36838:3596	0	HIV_CladeB	5357	255	1S89M	AGAGATATAGCACACAAGTAGACCCTAACCTAGCAGACCAACTAATTCATCTGCATTACTTTAACTGTTTTTCAGAATCTGCTATAAGAA	IIIIIIIIIIIIIIIIIIIIIIIIIIIIIIIIIIIIIIIIIIIIIIIIIIIIIIIIIIIIIIIIIIIIIIIIIIIIIIIIIIIIIIIIII	AGGCCACGTTGTCTAG-1	TTAATAGCGAGC	6	Colon	PMAiIL2	6
LH00373:41:22HGVTLT3:5:2145:35747:26507	1024	HIV_CladeB	5365	255	90M	GCACACAAGTAGACCCTAACCTAGCAGACCAACTAATTCATCTGCATTACTTTAACTGTTTTTCAGAATCTGCTATAAGAAGTGCCATAT	IIIIIIIIIIIIIIIIIIIIIIIIIIIIIIIIIIIIIIIIIIIIIIIIIIIIIIIIIIIIIIIIIIIIIIIIIIIIIIIIIIIIIIIIII	AGGCCACGTTGTCTAG-1	AAGTTCAGGGGC	6	Colon	PMAiIL2	6
LH00373:41:22HGVTLT3:4:1116:22664:22518	1024	HIV_CladeB	5368	255	90M	CACAAGTAGACCCTAACCTAGCAGACCAACTAATTCATCTGCATTACTTTAACTGTTTTTCCGAATCTGCTATAAGAAGTGCCATATTAG	I-IIIII9IIIIIIIIIII9IIIIIIIIIIIIIIIIIIIIII-IIIIIIII9IIIIIIIII-9IIIII99I9IIIIIIIIIIIIIIII-I	AGGCCACGTTGTCTAG-1	AGTACGCTATCT	6	Colon	PMAiIL2	6
LH00373:41:22HGVTLT3:4:1125:13186:5422	0	HIV_CladeB	5368	255	90M	CACAAGTAGACCCTAACCTAGCAGACCAACTAATTCATCTGCATTACTTTAACTGTTTTTCAGAATCTGCTATAAGAAGTGCCATATTAG	IIIIIIIIIIIIIIIIIIIIIIIIIIIIIIIIIIIIIIIIIIIIIIIIIIIIIIIIIIIIIIIIIIIIIIIIIIIIIIIIIIIIIIIIII	AGGCCACGTTGTCTAG-1	AGGGCTCTGATG	6	Colon	PMAiIL2	6
LH00373:41:22HGVTLT3:4:1116:22654:22502	0	HIV_CladeB	5368	255	90M	CACAAGTAGACCCTAACCTAGCAGACCAACTAATTCATCTGCATTACTTTAACTGTTTTTCAGAATCTGCTATAAGAAGTGCCATATTAG	IIIIIIIIIIIIIIIIIIIIIIIIIIIIIIIIIIIIIIIIIIIIIIIIIIIIIIIIIIIIIIIIIIIIIIIIIIIIIIIIIIIIIIIIII	AGGCCACGTTGTCTAG-1	AGTACGCTATCT	6	Colon	PMAiIL2	6
LH00373:41:22HGVTLT3:5:1227:5484:24248	1024	HIV_CladeB	5372	255	90M	AGTAGACCCTAACCTAGCAGACCAACTAATTCATCTGCATTACTTTAACTGTTTTTCAGAATCTGCTATAAGAAGTGCCATATTAGGACA	IIIIIIIIIIIIIIIIIIIIIIIIIIIIIIIIIIIIIIIIIIIIIIIIIIIIIIIIIIIIIIIIIIIIIIIIIIIIIIIIIIIIIIIIII	AGGCCACGTTGTCTAG-1	AATCTGCGGAAT	6	Colon	PMAiIL2	6
LH00373:41:22HGVTLT3:5:1213:12456:7906	1024	HIV_CladeB	5374	255	90M	TAGACCCTAACCTAGCAGACCAACTAATTCATCTGCATTACTTTAACTGTTTTTCAGAATCTGCTATAAGAAGTGCCATATTAGGACATA	IIIIIIIIIIIIIIIIIIIIIIIIIIIIIIIIIIIIIIIIIIIIIIIIIIIIIIIIIIIIIIIIIIIIIIIIIIIIIIIIIIIIIIIIII	AGGCCACGTTGTCTAG-1	TTTGAAATCAAA	6	Colon	PMAiIL2	6
LH00373:41:22HGVTLT3:4:1278:25068:20659	0	HIV_CladeB	5378	255	90M	CCCTAACCTAGCAGACCAACTAATTCATCTGCATTACTTTAACTGTTTTTCAGAATCTGCTATAAGAAGTGCCATATTAGGACATAGAGT	IIIIIIIIIIIIIIIIIIIIIIIIIIIIIIIIIIIIIIIIIIIIIIIIIIIIIIIIIIIIIIIIIIIIIIIIIIIIIIIIIIIIIIIIII	AGGCCACGTTGTCTAG-1	TTCCATGCCACC	6	Colon	PMAiIL2	6
LH00373:41:22HGVTLT3:4:1186:4967:4765	0	HIV_CladeB	5379	255	90M	CCTAACCTAGCAGACCAACTAATTCATCTGCATTACTTTAACTGTTTTTCAGAATCTGCTATAAGAAGTGCCATATTAGGACATAGAGTT	IIIIIIIIIIIIIIIIIIIIIIIIIIIIIIIIIIIIIIIIIIIIIIIIIIIIIIIIIIIIIIIIIIIIII9IIIIIIIIIIIIIIIIIII	AGGCCACGTTGTCTAG-1	GTGTACCGAAGG	6	Colon	PMAiIL2	6
LH00373:41:22HGVTLT3:5:1248:34277:22229	1024	HIV_CladeB	5386	255	90M	TAGCAGACCAACTAATTCATCTGCATTACTTTAACTGTTTTTCAGAATCTGCTATAAGAAGTGCCATATTAGGACATAGAGTTAGTCCTA	IIIIIIIIIIIIIIIIIIIIIIIIIIIIIIIIIIIIIIIIIIIIIIIIIIIIIIIIIIIIIIIIIIIIIIIIIIIIIIIIIIIIIIIIII	AGGCCACGTTGTCTAG-1	GGGATCTAAAGG	6	Colon	PMAiIL2	6
LH00373:41:22HGVTLT3:5:2107:20990:4269	1024	HIV_CladeB	5390	255	90M	AGACCAACTAATTCATCTGCATTACTTTAACTGTTTTTCAGAATCTGCTATAAGAAGTGCCATATTAGGACATAGAGTTAGTCCTAGGTG	IIIIIIIIIIIIIIIIIIIIIIIIIIIIIIIIIIIIIIIIIIIIIIIIIIIIIIIIIIIIIIIIIIIIIIIIIIIIIIIIIIIIIIIIII	AGGCCACGTTGTCTAG-1	CAGCCCAAGCTG	6	Colon	PMAiIL2	6
LH00373:41:22HGVTLT3:4:1168:4504:2362	0	HIV_CladeB	5391	255	90M	GACCAACTAATTCATCTGCATTACTTTAACTGTTTTTCAGAATCTGCTATAAGAAGTGCCATATTAGGACATAGAGTTAGTCCTAGGTGT	IIIIIIIIIIIIIIIIIIIIIIIIIIIIIIIIIIIIIIIIIIIIIIIIIIIIIIIIIIIIIIIIIIIIIIIIIIIIIIIIIIII9IIIII	AGGCCACGTTGTCTAG-1	TTTGAAATCAAA	6	Colon	PMAiIL2	6
LH00373:41:22HGVTLT3:4:1168:4514:2378	1024	HIV_CladeB	5391	255	90M	GACCAACTAATTCATCTGCATTACTTTAACTGTTTTTCAGAATCTGCTATAAGAAGTGCCATATTAGGACATAGAGTTAGTCCTAGGTGT	IIIIIIIIIIIIIIIIIIIIIIIIIIIIIIIIIIIIIIIIIIIIIIIIIIIIIIIIIIIIIIIIIIIIIIIIIIIIIIIIIIIIIIIIII	AGGCCACGTTGTCTAG-1	TTTGAAATCAAA	6	Colon	PMAiIL2	6
LH00373:41:22HGVTLT3:4:1253:7750:28398	1024	HIV_CladeB	5394	255	90M	CAACTAATTCATCTGCATTACTTTAACTGTTTTTCAGAATCTGCTATAAGAAGTGCCATATTAGGACATAGAGTTAGTCCTAGGTGTGAA	IIIIIIIIIIIIIIIIIIIIIIIIIIIIIIIIIIIIIIIIIIIIIIIIIIIIIIIIIIIIIIIIIIIIIIIIIIIIIIIIIIIIIIIIII	AGGCCACGTTGTCTAG-1	AACTATACCCTC	6	Colon	PMAiIL2	6
LH00373:41:22HGVTLT3:5:1104:4060:1561	0	HIV_CladeB	5394	255	90M	CAACTAATTCATCTGCATTACTTTAACTGTTTTTCAGAATCTGCTATAAGAAGTGCCATATTAGGACATAGAGTTAGTCCTAGGTGTGAA	IIIIIIIIIIIIIIIIIIIIIIIIIIIIIIIIIIIIIIIIIIIIIIIIIIIIIIIIIIIIIIIIIIIIIIIIIIIIIIIIIIIIIIIIII	AGGCCACGTTGTCTAG-1	GGCATAAGCTGA	6	Colon	PMAiIL2	6
LH00373:41:22HGVTLT3:4:1237:15895:12840	1024	HIV_CladeB	5394	255	90M	CAACTAATTCATCTGCATTACTTTAACTGTTTTTCAGAATCTGCTATAAGAAGTGCCATATTAGGACATAGAGTTAGTCCTAGGTGTGAA	IIIIIIIIIIIIIIIIIIIIIIIIIIIIIIIIIIIIIIIIIIIIIIIIIIIIIIIIIIIIIIIIIIIIIIIIIIIIIIIIIIIIIIIIII	AGGCCACGTTGTCTAG-1	AACTATACCCTC	6	Colon	PMAiIL2	6
LH00373:41:22HGVTLT3:4:1237:15868:12824	1024	HIV_CladeB	5394	255	90M	CAACTAATTCATCTGCATTACTTTAACTGTTTTTCAGAATCTGCTATAAGAAGTGCCATATTAGGACATAGAGTTAGTCCTAGGTGTGAA	9IIIIIIIIIIII9IIIIIIIIIIIIIIIIIIIIIIIIIIIIIIIIIIIIIIIIIIIIIIIIIIIIIIIIIIIIIIIIIIIIIIIIIIII	AGGCCACGTTGTCTAG-1	AACTATACCCTC	6	Colon	PMAiIL2	6
LH00373:41:22HGVTLT3:5:1125:7038:2875	0	HIV_CladeB	5396	255	90M	ACTAATTCATCTGCATTACTTTAACTGTTTTTCAGAATCTGCTATAAGAAGTGCCATATTAGGACATAGAGTTAGTCCTAGGTGTGAATA	IIIIIIIIIIIIIIIIIIIIIIIIIIIIIIIIIIIIIIIIIIIIIIIIIIIIIIIIIIIIIIIIIIIIIIIIIIIIIIIIIIIIIIIIII	AGGCCACGTTGTCTAG-1	AATCTGCGGAAT	6	Colon	PMAiIL2	6
LH00373:41:22HGVTLT3:5:1263:12197:5630	0	HIV_CladeB	5396	255	90M	ACTAATTCATCTGCATTACTTTAACTGTTTTTCAGAATCTGCTATAAGAAGTGCCATATTAGGACATAGAGTTAGTCCTAGGTGTGAATA	IIIIIIIIIIIIIIIIIIIIIIIIIIIIIIIIIIIIIIIIIIIIIIIIIIIIIIIIIIIIIIIIIIIIIIIIIIIIIIIIIIIIIIIIII	AGGCCACGTTGTCTAG-1	TGCATCGGAGAT	6	Colon	PMAiIL2	6
LH00373:41:22HGVTLT3:5:1125:7047:2859	1024	HIV_CladeB	5396	255	90M	ACTAATTCATCTGCATTACTTTAACTGTTTTTCAGAATCTGCTATAAGAAGTGCCATATTAGGACATAGAGTTAGTCCTAGGTGTGAATA	IIIIIIIIIIIIIIIIIIIIIIIIIIIIIIIIIIIIIIIIIIIIIIIIIIIIIIIIIIIIIIIIIIIIIIIIIIIIIIIIIIIIIIIIII	AGGCCACGTTGTCTAG-1	AATCTGCGGAAT	6	Colon	PMAiIL2	6
LH00373:41:22HGVTLT3:4:2108:50152:4621	0	HIV_CladeB	5403	255	90M	CATCTGCATTACTTTAACTGTTTTTCAGAATCTGCTATAAGAAGTGCCATATTAGGACATAGAGTTAGTCCTAGGTGTGAATATCAAGCA	IIIIIIIIIIIIIIIIIIIIIIIIIIIIIIIIIIIIIIIIIIIIIIIIIIIIIIIIIIIIIIIIIIIIIIIIIIIIIIIIIIIIIIIIII	AGGCCACGTTGTCTAG-1	CCAGGTCTTTTT	6	Colon	PMAiIL2	6
LH00373:41:22HGVTLT3:5:1154:26732:18320	0	HIV_CladeB	5410	255	1S89M	CATTACTTTAACTGTTTTTCAGAATCTGCTATAAGAAGTGCCATATTAGGACATAGAGTTAGTCCTAGGTGTGAATATCAAGCAGGACAT	IIIIIIIIIIIIIIIIIIIIIIIIIIIIIIIIIIIIIIIIIIIIIIIIIIIIIIIIIIIIIIIIIIIIIIIIIIIIIIIIIIIIIIIIII	AGGCCACGTTGTCTAG-1	ATGGTTCTGGAA	6	Colon	PMAiIL2	6
LH00373:41:22HGVTLT3:5:1154:26741:18304	1024	HIV_CladeB	5410	255	1S89M	CATTACTTTAACTGTTTTTCAGAATCTGCTATAAGAAGTGCCATATTAGGACATAGAGTTAGTCCTAGGTGTGAATATCAAGCAGGACAT	IIIIIIIIIIIIIIIIIIIIIIIIIIIIIIIIIIIIIIIIIIIIIIIIIIIIIIIIIIIIIIIIIIIIIIIIIIIIIIIIIIIIIIIIII	AGGCCACGTTGTCTAG-1	ATGGTTCTGGAA	6	Colon	PMAiIL2	6
LH00373:41:22HGVTLT3:4:2272:46713:28334	0	HIV_CladeB	5410	255	2S88M	GCATTACTTTAACTGTTTTTCAGAATCTGCTATAAGAAGTGCCATATTAGGACATAGAGTTAGTCCTAGGTGTGAATATCAAGCAGGACA	IIIIIIIIIIIIIIIIIIIIIIIIIIIIIIIIIIIIIIIIIIIIIIIIIIIIIIIIIIIIIIIIIIIIIIIIIIIIIIIIIIIIIIIIII	AGGCCACGTTGTCTAG-1	CTTGAGATGGAA	6	Colon	PMAiIL2	6
LH00373:41:22HGVTLT3:5:2208:46768:16349	0	HIV_CladeB	5410	255	90M	ATTACTTTAACTGTTTTTCAGAATCTGCTATAAGAAGTGCCATATTAGGACATAGAGTTAGTCCTAGGTGTGAATATCAAGCAGGACATA	IIIIIIIIIIIIIIIIIIIIIIIIIIIIIIIIIIIIIIIIIIIIIIIIIIIIIIIIIIIIIIIIIIIIIIIIIIIIIIIIIIIIIIIIII	AGGCCACGTTGTCTAG-1	ATTAATAACCAG	6	Colon	PMAiIL2	6
LH00373:41:22HGVTLT3:4:1130:32048:22021	0	HIV_CladeB	5421	255	3S87M	AACTGTTTTTCAGAATCTGCTATAAGAAGTGCCATATTAGGACATAGAGTTAGTCCTAGGTGTGAATATCAAGCAGGACATAACAAGGTA	IIIIIIIIIIIIIIIIIIIIIIIIIIIIIIIIIIIIIIIIIIIIIIIIIIIIIIIIIIIIIIIIIIIIIIIIIIIIIIIIIIIIIIIIII	AGGCCACGTTGTCTAG-1	TCCGTCCCGACA	6	Colon	PMAiIL2	6
LH00373:41:22HGVTLT3:4:1130:32067:22021	1024	HIV_CladeB	5421	255	3S87M	AACTGTTTTTCAGAATCTGCTATAAGAAGTGCCATATTAGGACATAGAGTTAGTCCTAGGTGTGAATATCAAGCAGGACATAACAAGGTA	IIIIIIIIIIIIIIIIIIIIIIIIIIIIIIIIIIIIIIIIIIIIIIIIIIIIIIIIIIIIIIIIIIIIIIIIIIIIIIIIIIIIIIIIII	AGGCCACGTTGTCTAG-1	TCCGTCCCGACA	6	Colon	PMAiIL2	6
LH00373:41:22HGVTLT3:4:1121:21314:21973	0	HIV_CladeB	5422	255	90M	GTTTTTCAGAATCTGCTATAAGAAGTGCCATATTAGGACATAGAGTTAGTCCTAGGTGTGAATATCAAGCAGGACATAACAAGGTAGGAT	IIIIIIIIIIIIIIIIIIIIIIIIIIIIIIIIIIIIIIIIIIIIIIIIIIIIIIIIIIIIIIIIIIIIIIIIIIIIIIIIIIIIIIIIII	AGGCCACGTTGTCTAG-1	CAGCCCAAGCTG	6	Colon	PMAiIL2	6
LH00373:41:22HGVTLT3:5:2241:29469:2202	0	HIV_CladeB	5422	255	90M	GTTTTTCAGAATCTGCTATAAGAAGTGCCATATTAGGACATAGAGTTAGTCCTAGGTGTGAATATCAAGCAGGACATAACAAGGTAGGAT	IIIIIIIIIIIIIIIIIIIIIIIIIIIIIIIIIIIIIIIIIIIIIIIIIIIIIIIIIIIIIIIIIIIIIIIIIIIIIIIIIIIIIIIIII	AGGCCACGTTGTCTAG-1	CGGGTAGTCCGG	6	Colon	PMAiIL2	6
LH00373:41:22HGVTLT3:4:2275:38946:12504	1024	HIV_CladeB	5425	255	88M2S	TTTCAGAATCTGCTATAAGAAGTGCCATATTAGGACATAGAGTTAGTCCTAGGTGTGAATATCAAGCAGGACATAACAAGGTAGGATCGC	IIIIIIIIIIIIIIIIIIIIIIIIIIIIIIIIIIIIIIIIIIIIIIIIIIIIIIIIIIIIIIIIIIIIIIIIIIIIIIIIIIIIIIIIII	AGGCCACGTTGTCTAG-1	TTTGAAATCAAA	6	Colon	PMAiIL2	6
LH00373:41:22HGVTLT3:4:1227:21952:13850	0	HIV_CladeB	5453	255	90M	ATTAGGACATAGAGTTAGTCCTAGGTGTGAATATCAAGCAGGACATAACAAGGTAGGATCGCTACAGTACTTGGCACTAGCAGTATTAAT	IIIIIIIIIIIIIIIIIIIIIIIIIIIIIIIIIIIIIIIIIIIIIIIIIIIIIIIIIIIIIIIIIIIIIIIIIIIIIIIIIIIIIIIIII	AGGCCACGTTGTCTAG-1	AACTATACCCTC	6	Colon	PMAiIL2	6
LH00373:41:22HGVTLT3:5:2153:33546:6736	0	HIV_CladeB	5455	255	90M	TAGGACATAGAGTTAGTCCTAGGTGTGAATATCAAGCAGGACATAACAAGGTAGGATCGCTACAGTACTTGGCACTAGCAGTATTAATAA	IIIIIIIIIIIIIIIIIIIIIIIIIIIIIIIIIIIIIIIIIIIIIIIIIIIIIIIIIIIIIIIIIIIIIIIIIIIIIIIIIIIIIIIIII	AGGCCACGTTGTCTAG-1	TCTCTTCTTGGC	6	Colon	PMAiIL2	6
LH00373:41:22HGVTLT3:4:1260:9090:9700	0	HIV_CladeB	5812	255	90M	TTTCAGAATTGGGTGTCGACATAGCAGAATAGGCATTCTTCAACAGAGGAGAGCAAGAAATGGATCCAGTAGATCCTAGACTAGAGCCCT	IIIIIIIIIIIIIIIIIIIIIIIIIIIIIIIIIIIIIIIIIIIIIIIIIIIIIIIIIIIIIIIIIIIIIIIIIIIIIIIIIIIIIIIIII	AGGCCACGTTGTCTAG-1	CTGATTCCTAAG	6	Colon	PMAiIL2	6
LH00373:41:22HGVTLT3:5:1256:14841:9924	0	HIV_CladeB	5819	255	90M	ATTGGGTGTCGACATAGCAGAATAGGCATTCTTCAACAGAGGAGAGCAAGAAATGGATCCAGTAGATCCTAGACTAGAGCCCTGGAAGCA	IIIIIIIIIIIIIIIIIIIIIIIIIIIIIIIIIIIIIIIIIIIIIIIIIIIIIIIIIIIIIIIIIIIIIIIIIIIIIIIIIIIIIIIIII	AGGCCACGTTGTCTAG-1	GGAAGCGTTTGC	6	Colon	PMAiIL2	6
LH00373:41:22HGVTLT3:4:1295:4514:4461	16	HIV_CladeB	5881	255	90M	TAGATCCTAGACTAGAGCCCTGGAAGCATCCAGGAAGTCAGCCTAAAACTGCTTGTAACACATGCTATTGTAAAAAGTGTTGCTTTCATT	IIIIIIIIIIIIIIIIIIIIIIIIIIIIIIIIIIIIIIIIIIIIIIIIII9IIIIIIIIIIIIIIIIIIIIIIIIIIIIIIIIIIIIIII	AGGCCACGTTGTCTAG-1	GGTAACTCATCT	6	Colon	PMAiIL2	6
LH00373:41:22HGVTLT3:4:2195:50411:5262	16	HIV_CladeB	5881	255	90M	TAGATCCTAGACTAGAGCCCTGGAAGCATCCAGGAAGTCAGCCTAAAACTGCTTGTAACACATGCTATTGTAAAAAGTGTTGCTTTCATT	IIIIIIIIIIIIIIIIIIIIIIIIIIIIIIIIIIIIIIIIIIIIIIIIIIIIIIIIIIIIIIIIIIIIIIIIIIIIIIIIIIIIIIIIII	AGGCCACGTTGTCTAG-1	GGTAACTCATCT	6	Colon	PMAiIL2	6
LH00373:41:22HGVTLT3:4:2214:27139:4285	1024	HIV_CladeB	5897	255	89M1S	GCCCTGGAAGCATCCAGGAAGTCAGCCTAAAACTGCTTGTAACACATGCTATTGTAAAAAGTGTTGCTTTCATTGCCAAGTTTGTTTCAC	IIIIIIIIIIIIIIIIIIIIIIIIIIIIIIIIIIIIIIIIIIIIIIIIIIIIIIIIIIIIIIIIIIIIIIIIIIIIIIIIIIIIIIIII-	AGGCCACGTTGTCTAG-1	CTGATTCCTAAG	6	Colon	PMAiIL2	6
LH00373:41:22HGVTLT3:5:1214:29386:1192	1024	HIV_CladeB	5910	255	90M	CCAGGAAGTCAGCCTAAAACTGCTTGTAACACATGCTATTGTAAAAAGTGTTGCTTTCATTGCCAAGTTTGTTTCACAAAAAAAGGCTTA	IIIIIIIIIIIIIIIIIIIIIIIIIIIIIIIIIIIIIIIIIIIIIIIIIIIIIIIIIIIIIIIIIIIIIIIIIIIIIIIIIIIIIIIIII	AGGCCACGTTGTCTAG-1	TAACAAGCACAA	6	Colon	PMAiIL2	6
LH00373:41:22HGVTLT3:4:1297:36061:26283	0	HIV_CladeB	5959	255	30M1D60M	GTTGCTTTCATTGCCAAGTTTGTTTCACAAAAAAGGCTTAGGCATCTCCTATGGCAGGAAGAAGCGGAGACAGCGACGAAGATCTCCTCA	IIIIIIIIIIIIIIIIIIIIIIIIIIIIIIIIIIIIIIIIIIIIIIIIIIIIIIIIIIIIIIIIIIIIIIIIIIIIIIIIIIIIIIII9I	AGGCCACGTTGTCTAG-1	TTCCGCTATCTG	6	Colon	PMAiIL2	6
LH00373:41:22HGVTLT3:4:1297:36080:26283	1024	HIV_CladeB	5959	255	30M1D60M	GTTGCTTTCATTGCCAAGTTTGTTTCACAAAAAAGGCTTAGGCATCTCCTATGGCAGGAAGAAGCGGAGACAGCGACGAAGATCTCCTCA	IIIIIIIIIIIIIIIIIIIIIIIIII-IIIIIIIIIIIIIIIIIIIIIIIIIIIIIIIIIIIIIIIIII9IIII9-IIIIIIIIIIII-I	AGGCCACGTTGTCTAG-1	TTCCGCTATCTG	6	Colon	PMAiIL2	6
LH00373:41:22HGVTLT3:4:1206:14065:24056	0	HIV_CladeB	5960	255	90M	TTGCTTTCATTGCCAAGTTTGTTTCACAAAAAAAGGCTTAGGCATCTCCTATGGCAGGAAGAAGCGGAGACAGCGACGAAGATCTCCTCA	IIIIIIIIIIIIIIIIIIIIIIIIIIIIIII9IIIIIIIIIIIIIIIIIIIIIIIIIIIIIIIIIIIIIIIIIIIIIIIIIIIIIIIIII	AGGCCACGTTGTCTAG-1	ATAGCATGAGCT	6	Colon	PMAiIL2	6
LH00373:41:22HGVTLT3:5:2235:21711:10677	16	HIV_CladeB	5962	255	90M	GCTTTCATTGCCAAGTTTGTTTCACAAAAAAAGGCTTAGGCATCTCCTATGGCAGGAAGAAGCGGAGACAGCGACGAAGATCTCCTCAAG	IIIIIIIIIIIIIIIIIIIIIIIIIIIIIIIIIIIIIIIIIIIIIIIIIIIIIIIIIIIIIIIIIIIIIIIIIIIIIIIIIIIIIIIIII	AGGCCACGTTGTCTAG-1	GATCCGCCTTCA	6	Colon	PMAiIL2	6
LH00373:41:22HGVTLT3:4:1186:45483:14955	16	HIV_CladeB	5962	255	90M	GCTTTCATTGCCAAGTTTGTTTCACAAAAAAAGGCTTAGGCATCTCCTATGGCAGGAAGAAGCGGAGACAGCGACGAAGATCTCCTCAAG	IIIIIIIIIIIIIIIIIIIIIIIIIIIIIIIIIIIIIIIIIIIIIIIIIIIIIIIIIIIIIIIIIIIIIIIIIIIIIIIIIIIIIIIIII	AGGCCACGTTGTCTAG-1	GATCCGCCTTCA	6	Colon	PMAiIL2	6
LH00373:41:22HGVTLT3:4:1247:49163:21172	1024	HIV_CladeB	5967	255	90M	CATTGCCAAGTTTGTTTCACAAAAAAAGGCTTAGGCATCTCCTATGGCAGGAAGAAGCGGAGACAGCGACGAAGATCTCCTCAAGACAGT	IIIIIIIIIIIIIIIIIIIIIIIIIIIIIIIIIIIIIIIIIIIIIIIIIIIIIIIIIIIIIIIIIIIIIIIIIIIIIIIIIIIIIIIIII	AGGCCACGTTGTCTAG-1	CGTCAATACTCA	6	Colon	PMAiIL2	6
LH00373:41:22HGVTLT3:4:1247:49182:21172	1024	HIV_CladeB	5967	255	90M	CATTGCCAAGTTTGTTTCACAAAAAAAGGCTTAGGCATCTCCTATGGCAGGAAGAAGCGGAGACAGCGACGAAGATCTCCTCAAGACAGT	IIIIIIIIIIIIIIIIIIIIIIIIIIIIIIIIIIIIIIIIII-IIIIIIIIIIIIIIIIIIIIIIIIIIIIIIIIIIIIIIIIIIIIIII	AGGCCACGTTGTCTAG-1	CGTCAATACTCA	6	Colon	PMAiIL2	6
LH00373:41:22HGVTLT3:5:2297:30153:13065	1024	HIV_CladeB	5971	255	90M	GCCAAGTTTGTTTCACAAAAAAAGGCTTAGGCATCTCCTATGGCAGGAAGAAGCGGAGACAGCGACGAAGATCTCCTCAAGACAGTCAGA	IIIIIIIIIIIIIIIIIIIIIIIIIIIIIIIIIIII-9IIIIIIIIIIIIIIIIIIIIIIIIIIIIIIIIIIII-II-IIIIIIIIIIII	AGGCCACGTTGTCTAG-1	TGCAAACAAAGG	6	Colon	PMAiIL2	6
LH00373:41:22HGVTLT3:5:2209:26649:9492	1024	HIV_CladeB	5971	255	90M	GCCAAGTTTGTTTCACAAAAAAAGGCTTAGGCATCTCCTATGGCAGGAAGAAGCGGAGACAGCGACGAAGATCTCCTCAAGACAGTCAGA	IIIIIIIIIIIIIIIIIIIIIIIIIIIIIIIIIIIIIIIIIIIIIIIIIIIIIIIIIIIIIIIIIIIIIIIIIIIIIIIIIIIIIIIIII	AGGCCACGTTGTCTAG-1	TGCAAACAAAGG	6	Colon	PMAiIL2	6
LH00373:41:22HGVTLT3:5:1184:38576:8466	0	HIV_CladeB	5983	255	90M	TCACAAAAAAAGGCTTAGGCATCTCCTATGGCAGGAAGAAGCGGAGACAGCGACGAAGATCTCCTCAAGACAGTCAGACTCATCAAGTTT	IIIIIIIIIIIIIIIIIIIIIIIIIIIIIIIIIIIIIIIIIIIIIIIIIIIIIIIIIIIIIIIIIIIIIIIIIIIIIIIIIIIIIIIIII	AGGCCACGTTGTCTAG-1	TAACAAGCACAA	6	Colon	PMAiIL2	6
LH00373:41:22HGVTLT3:5:1184:38585:8482	1024	HIV_CladeB	5983	255	90M	TCACAAAAAAAGGCTTAGGCATCTCCTATGGCAGGAAGAAGCGGAGACAGCGACGAAGATCTCCTCAAGACAGTCAGACTCATCAAGTTT	IIIIIIIIIIIIIIIIIIIIIIIIIIIIIIIIIIIIIIIIIIIIIIIIIIIIIIIIIIIIIIIIIIIIIIIIIIIIIIIIIIIIIIIIII	AGGCCACGTTGTCTAG-1	TAACAAGCACAA	6	Colon	PMAiIL2	6
LH00373:41:22HGVTLT3:4:1194:39316:28142	0	HIV_CladeB	5998	255	90M	TAGGCATCTCCTATGGCAGGAAGAAGCGGAGACAGCGACGAAGATCTCCTCAAGACAGTCAGACTCATCAAGTTTCTCTATCAAAGCAGT	IIIIIIIIIIIIIIIIIIIIIIIIIIIIIIIIIIIIIIIIIIIIIIIIII9IIIIIIIIIIIIIIIIIIIIIIIIIIIIIIIIIIIIIII	AGGCCACGTTGTCTAG-1	CACGGCCCAATC	6	Colon	PMAiIL2	6
LH00373:41:22HGVTLT3:5:1145:15322:20948	0	HIV_CladeB	6002	255	90M	CATCTCCTATGGCAGGAAGAAGCGGAGACAGCGACGAAGATCTCCTCAAGACAGTCAGACTCATCAAGTTTCTCTATCAAAGCAGTAAGT	IIIIIIIIIIIIIIIIIIIIIIIIIIIIIIIIIIIIIIIIIIIIIIIIIIIIIIIIIIIIIIIIIIIIIIIIIIIIIIIIIIIIIIIIII	AGGCCACGTTGTCTAG-1	CGACCAAGTAAC	6	Colon	PMAiIL2	6
LH00373:41:22HGVTLT3:5:1206:20935:6159	1024	HIV_CladeB	6003	255	90M	ATCTCCTATGGCAGGAAGAAGCGGAGACAGCGACGAAGATCTCCTCAAGACAGTCAGACTCATCAAGTTTCTCTATCAAAGCAGTAAGTA	IIIIIIIIIIIIIIIIIIIIIIIIIIIIIIIIIIIIIIIIIIIIIIIIIIIIIIIIIIIIIIIIIIIIIIIIIIIIIIIIIIIIIIIIII	AGGCCACGTTGTCTAG-1	TGGCATAAAACC	6	Colon	PMAiIL2	6
LH00373:41:22HGVTLT3:5:1206:20925:6143	0	HIV_CladeB	6003	255	90M	ATCTCCTATGGCAGGAAGAAGCGGAGACAGCGACGAAGATCTCCTCAAGACAGTCAGACTCATCAAGTTTCTCTATCAAAGCAGTAAGTA	IIIIIIIIIIIIIIIIIIIIIIIIIIIIIIIIIIIIIIIIIIIIIIIIIIIIIIIIIIIIIIIIIIIIIIIIIIIIIIIIIIIIIIIIII	AGGCCACGTTGTCTAG-1	TGGCATAAAACC	6	Colon	PMAiIL2	6
LH00373:41:22HGVTLT3:4:1236:3977:17759	0	HIV_CladeB	6005	255	90M	CTCCTATGGCAGGAAGAAGCGGAGACAGCGACGAAGATCTCCTCAAGACAGTCAGACTCATCAAGTTTCTCTATCAAAGCAGTAAGTAGT	IIIIIIIIIIIIIIIIIIIIIIIIIIIIIIIIIIIIIIIIIIIIIIIIIIIIIIIIIIIIIIIIIIIIIIIIIIIIIIIIIIIIIIIIII	AGGCCACGTTGTCTAG-1	TGCAAACAAAGG	6	Colon	PMAiIL2	6
LH00373:41:22HGVTLT3:4:2229:46842:28686	0	HIV_CladeB	6007	255	89M1S	CCTATGGCAGGAAGAAGCGGAGACAGCGACGAAGATCTCCTCAAGACAGTCAGACTCATCAAGTTTCTCTATCAAAGCAGTAAGTAGTAA	IIIIIIIIIIIIIIIIIIIIIIIIIIIIIIIIIIIIIIIIIIIIIIIIIIIIIIIIIIIIIIIIIIIIIIIIIIIIIIIIIIIIIIIIII	AGGCCACGTTGTCTAG-1	AAGTTCTGAAAG	6	Colon	PMAiIL2	6
LH00373:41:22HGVTLT3:4:2197:35220:20339	0	HIV_CladeB	6012	255	89M1S	GGCAGGAAGAAGCGGAGACAGCGACGAAGATCTCCTCAAGACAGTCAGACTCATCAAGTTTCTCTATCAAAGCAGTAAGTAGTAAATGTG	IIIIIIIIIIIIIIIIIIIIIIIIIIIIIIIII9IIIIIIIIIIIIIIIIIIIIIIIIIIIII-IIIIIIIIIIIIIIIIIIIIIIIIII	AGGCCACGTTGTCTAG-1	CTCTTCTAGGGG	6	Colon	PMAiIL2	6
LH00373:41:22HGVTLT3:4:1186:9913:2506	0	HIV_CladeB	6015	255	90M	AGGAAGAAGCGGAGACAGCGACGAAGATCTCCTCAAGACAGTCAGACTCATCAAGTTTCTCTATCAAAGCAGTAAGTAGTAAATGTGATG	IIIIIIIIIIIIIIIIIIIIIIIIIIIIIIIIIIIIIIIIIIIIIIIIIIIIIIIIIIIIIIIIIIIIIIIIIIIIIIIIIIIIIIIIII	AGGCCACGTTGTCTAG-1	CGTCAATACTCA	6	Colon	PMAiIL2	6
LH00373:41:22HGVTLT3:5:2269:37171:8562	1024	HIV_CladeB	6015	255	90M	AGGAAGAAGCGGAGACAGCGACGAAGATCTCCTCAAGACAGTCAGACTCATCAAGTTTCTCTATCAAAGCAGTAAGTAGTAAATGTGATG	IIIIIIIIIIIIIIIIIIIIIIIIIIIIIIIIIIIIIIIIIIIIIIIIIIIIIIIIIIIIIIIIIIIIIIIIIIIIIIIIIIIIIIIIII	AGGCCACGTTGTCTAG-1	AAGTTCTGAAAG	6	Colon	PMAiIL2	6
LH00373:41:22HGVTLT3:4:2292:13750:8835	0	HIV_CladeB	6016	255	90M	GGAAGAAGCGGAGACAGCGACGAAGATCTCCTCAAGACAGTCAGACTCATCAAGTTTCTCTATCAAAGCAGTAAGTAGTAAATGTGATGC	IIIIIIIIIIIIIIIIIIIIIIIIIIIIIIIIIIIIIIIIIIIIIIIIIIIIIIIIIIIIIIIIIIIIIIIIIIIIIIIIIIIIIIIIII	AGGCCACGTTGTCTAG-1	AATCTGCATTAA	6	Colon	PMAiIL2	6
LH00373:41:22HGVTLT3:5:1215:8656:2827	0	HIV_CladeB	6035	255	88M2S	ACGAAGATCTCCTCAAGACAGTCAGACTCATCAAGTTTCTCTATCAAAGCAGTAAGTAGTAAATGTGATGCAATCTTTAGCAATAATATC	IIIIIIIIIIIIIIIIIIIIIIIIIIIIIIIIIIIIIIIIIIIIIIIIIIIIIIIIIIIIIIIIIIIIIIIIIIIIIIIIIIIIIIIIII	AGGCCACGTTGTCTAG-1	TCTTTCTCCTCT	6	Colon	PMAiIL2	6
LH00373:41:22HGVTLT3:5:2272:7232:17695	1024	HIV_CladeB	6043	255	1S89M	TCTCCTCAAGACAGTCAGACTCATCAAGTTTCTCTATCAAAGCAGTAAGTAGTAAATGTGATGCAATCTTTAGCAATAATATCAATAGTA	IIIIIIIIIIIIIIIIIIIIIIIIIIIIIIIIIIIIIIIIIIIIIIIIIIIIIIIIIIIIIIIIIIIIIIIIIIIIIIIIIIIIIIIIII	AGGCCACGTTGTCTAG-1	TGAGTATGGTTC	6	Colon	PMAiIL2	6
LH00373:41:22HGVTLT3:4:2214:27897:5727	0	HIV_CladeB	6043	255	1S89M	TCTCCTCAAGACAGTCAGACTCATCAAGTTTCTCTATCAAAGCAGTAAGTAGTAAATGTGATGCAATCTTTAGCAATAATATCAATAGTA	IIIIIIIIIIIIIIIIIIIIIIIIIIIIIIIIIIIIIIIIIIIIIIIIIIIIIIIIIIIIIIIIIIIIIIIIIIIIIIIIIIIIIIIIII	AGGCCACGTTGTCTAG-1	TGAGTATGGTTC	6	Colon	PMAiIL2	6
LH00373:41:22HGVTLT3:4:2228:4939:17311	0	HIV_CladeB	6045	255	90M	CCTCCAGACAGTCAGACTCATCAAGTTTCTCTATCAAAGCAGTAAGTAGTAAATGTGATGCAATCTTTAGCAATAATATCAATAGTAGCA	IIII-I9III9III9-IIIIII99IIIIIIIIIIII-IIIIII9IIII9I9IIIII9IIIIIIIIIIIIIIIIII9IIII9IIIIIIII9	AGGCCACGTTGTCTAG-1	GCAATTTGTGCT	6	Colon	PMAiIL2	6
LH00373:41:22HGVTLT3:4:2120:42210:1369	0	HIV_CladeB	6049	255	90M	AAGACAGTCAGACTCATCAAGTTTCTCTATCAAAGCAGTAAGTAGTAAATGTGATGCAATCTTTAGCAATAATATCAATAGTAGCATTAG	III9IIIII9IIIIIIIII9IIIIIIIIIIIIIIIIIIIIIIIIIIIIIIIIIIIIIIIIIIIIIIIIIIIIIIIIIIIIIIIIIIIIII	AGGCCACGTTGTCTAG-1	TAACGCGTCAAT	6	Colon	PMAiIL2	6
LH00373:41:22HGVTLT3:4:1192:50883:16558	0	HIV_CladeB	6054	255	90M	AGTCAGACTCATCAAGTTTCTCTATCAAAGCAGTAAGTAGTAAATGTGATGCAATCTTTAGCAATAATATCAATAGTAGCATTAGTAGTA	IIIIIIIIIIIIIIIIIIIIIIIIIIIIIIIIIIIIIIIIIIIIIIIIIIIIIIIIIIIIIIIIIIIIIIIIIIIIIIIIIIIIIIIIII	AGGCCACGTTGTCTAG-1	TCGAATCGATGG	6	Colon	PMAiIL2	6
LH00373:41:22HGVTLT3:5:1210:44817:4253	0	HIV_CladeB	6059	255	90M	GACTCATCAAGTTTCTCTATCAAAGCAGTAAGTAGTAAATGTGATGCAATCTTTAGCAATAATATCAATAGTAGCATTAGTAGTAGCAGC	IIIIIIIIIIIIIIIIIIIIIIIIIIIIIIIIIIIIIIIIIIIIIIIIIIIIIIIIIIIIIIIIIIIIIIIIIIIIIIIIIIIIIIIIII	AGGCCACGTTGTCTAG-1	GGCTGTCGTATG	6	Colon	PMAiIL2	6
LH00373:41:22HGVTLT3:5:1220:9627:23255	0	HIV_CladeB	6072	255	90M	TCTCTATCAAAGCAGTAAGTAGTAAATGTGATGCAATCTTTAGCAATAATATCAATAGTAGCATTAGTAGTAGCAGCAATAATAGCAATA	IIIIIIIIIIIIIIIIIIIIIIIIIIIIIIIIIIIIIIIIIIIIIIIIIIIIIIIIIIIIIIIIIIIIIIIIIIIIIIIIIIIIIIIIII	AGGCCACGTTGTCTAG-1	TAAGCCCATCTT	6	Colon	PMAiIL2	6
LH00373:41:22HGVTLT3:4:2177:10856:20643	0	HIV_CladeB	6078	255	90M	TCAAAGCAGTAAGTAGTAAATGTGATGCAATCTTTAGCAATAATATCAATAGTAGCATTAGTAGTAGCAGCAATAATAGCAATAATTGTG	IIIIIIIIIIIIIIIIIIIIIIIIIIIIIIIIIIIIIIIIIIIIIIIIIIIIIIIIIIIIIIIIIIIIIIIIIIIIIIIIIIIIIIIIII	AGGCCACGTTGTCTAG-1	ACCCGGATTCAA	6	Colon	PMAiIL2	6
LH00373:41:22HGVTLT3:5:2255:17282:10053	1024	HIV_CladeB	6086	255	90M	GTAAGTAGTAAATGTGATGCAATCTTTAGCAATAATATCAATAGTAGCATTAGTAGTAGCAGCAATAATAGCAATAATTGTGTGGACCAT	IIIIIIIIIIIIIIIIIIIIIIIIIIIIIIIIIIIIIIIIIIIIIIIIIIIIIIIIIIIIIIIIIIIIIIIIIIIIIIIIIIIIIIIIII	AGGCCACGTTGTCTAG-1	GGCTGTCGTATG	6	Colon	PMAiIL2	6
LH00373:41:22HGVTLT3:5:2194:37162:13193	1024	HIV_CladeB	6109	255	2S88M	ATCTTTAGCAATAATATCAATAGTAGCATTAGTAGTAGCAGCAATAATAGCAATAATTGTGTGGACCATAGTATACATAGAATATAGGAA	IIIIIIIIIIIIIIIIIIIIIIIIIIIIIIIIIIIIIIIIIIIIIIIIIIIIIIIIIIIIIIIIIIIIIIIIIIIIIIIIIIIIIIIIII	AGGCCACGTTGTCTAG-1	AAGTTCTGAAAG	6	Colon	PMAiIL2	6
LH00373:41:22HGVTLT3:5:2157:39039:25418	1024	HIV_CladeB	6313	255	90M	GGTACCATGCTCCTTGGGATGTTAATGATCTGTAATGCTACAGAAAAAATGTGGGTCACTGTATATTATGGGGTACCTGTGTGGAAAGAA	IIIIIIIIIIIIIIIIIIIIIIIIIIIIIIIIIIIIIIIIIIIIIIIIIIIIIIIIIIIIIIIIIIIIIIIIIIIIIIIIIIIIIIIIII	AGGCCACGTTGTCTAG-1	TGATCGTGAACA	6	Colon	PMAiIL2	6
LH00373:41:22HGVTLT3:4:1223:15054:22278	0	HIV_CladeB	6326	255	90M	TTGGGATGTTAATGATCTGTAATGCTACAGAAAAAATGTGGGTCACTGTATATTATGGGGTACCTGTGTGGAAAGAAGCAAACACCACTC	IIIIIIIIIIIIIIIIIIIIIIIIIIIIIIIIIIIIIIIIIIIIIIIIIIIIIIIIIIIIIIIIIIIIIIIIIIIIIIIIIIIIIIIIII	AGGCCACGTTGTCTAG-1	TGATCGTGAACA	6	Colon	PMAiIL2	6
LH00373:41:22HGVTLT3:5:2109:35738:22742	0	HIV_CladeB	6413	255	88M2S	CTCTATTTTGTGCATCAGATGCTAAAGCATATGATACAGAGGCACATAATGTTTGGGCCACACATGCCTGTGTACCCACAGACCCCAATC	IIIIIIIIIIIIIIIIIIIIIIIIIIIIIIIIIIIIIIIII9IIIIIIIIIIIIIIIIIIIIIIIIIIIIIIIIIIIIIIIIIIIIIIII	AGGCCACGTTGTCTAG-1	ATCGTACTGCGG	6	Colon	PMAiIL2	6
LH00373:41:22HGVTLT3:4:2275:11208:16734	0	HIV_CladeB	6429	255	90M	AGATGCTAAAGCATATGATACAGAGGCACATAATGTTTGGGCCACACATGCCTGTGTACCCACAGACCCCAATCCACAAGAAATAGAATT	IIIIIIIIIIIIIIIIIIIIIIIIIIIIIIIIIIIIIIIIIIIIIIIIIIIIIIIIIIIIIIIIIIIIIIIIIIIIIIIIIIIIIIIIII	AGGCCACGTTGTCTAG-1	GATCAGTGCCTC	6	Colon	PMAiIL2	6
LH00373:41:22HGVTLT3:4:2292:33528:22245	0	HIV_CladeB	6565	255	90M	GAACAAATGCATGAGGATATAATCAGTTTATGGGATCAAAGCCTCAAGCCATGTGTAGAATTAACCCCACTCTGTGTTACTTTAAATTGC	IIIIIIIIIIIIIIIIIIIIIIIIIIIIIIIIIIIIIIIIIIIIIIIIIIIIIIIIIIIIIIIIIIIIIIIIIIIIIIIIIIIIIIIIII	AGGCCACGTTGTCTAG-1	CACCATTCCGGC	6	Colon	PMAiIL2	6
LH00373:41:22HGVTLT3:4:1274:35913:21573	0	HIV_CladeB	6586	255	75M15S	ATCAGTTTATGGGATCAAAGCCTCAAGCCATGTGTAAAATTAACCCCACTCTGTGTTACTTTAAATTGCACTAATGCCACTATTGCTGGT	IIIIIIIIIIIIIIIIIIIIIIIIIIIIIIIIIIIIIIIIIIIIIIII9IIIIIIIIIIIIIIIIIIIIIIIIIIIIIIIIIIIIIIIII	AGGCCACGTTGTCTAG-1	GAATCCTCTAAC	6	Colon	PMAiIL2	6
LH00373:41:22HGVTLT3:5:2132:40952:16910	1024	HIV_CladeB	6593	255	68M22S	TATGGGATCAAAGCCTCAAGCCATGTGTAAAATTAACCCCACTCTGTGTTACTTTAAATTGCACTAATGCCACTATTGCTGGTAATGGTA	IIIIIIIIIIIIIIIIIIIIIIIIIIIIIIIIIIIIIIIIIIIIIIIIIIIIIIIIIIIIIIIIIIIIIIIIIIIIIIIIIIIIIIIIII	AGGCCACGTTGTCTAG-1	CTTGTATGTATC	6	Colon	PMAiIL2	6
LH00373:41:22HGVTLT3:5:2132:40943:16926	0	HIV_CladeB	6593	255	68M22S	TATGGGATCAAAGCCTCAAGCCATGTGTAAAATTAACCCCACTCTGTGTTACTTTAAATTGCACTAATGCCACTATTGCTGGTAATGGTA	9-99IIIIIIIIIIIII99IIIIII9IIII99III9IIIIIIIIIIIII9IIIIIIIIIIIIIIIIIIIII9IIIIIIIIIIIIIIIIII	AGGCCACGTTGTCTAG-1	CTTGTATGTATC	6	Colon	PMAiIL2	6
LH00373:41:22HGVTLT3:5:2278:33620:1833	1024	HIV_CladeB	6951	255	1S89M	AAAGTTCAATGGAACAGGACCATGTAAAAATGTCAGCACAGTACAATGTACACATGGAATTAGGCCAGTAGTATCAACTCAATTGCTGTT	IIIIIIIIIIIIIIIIIIIIIIIIIIIIIIIIIIIIIIIIIIIIIIIIIIIIIIIIIIIIIIIIIIIIIIIIIIIIIIIIIIIIIIIIII	AGGCCACGTTGTCTAG-1	AAGGCGGGCGCA	6	Colon	PMAiIL2	6
LH00373:41:22HGVTLT3:5:1287:48793:18256	0	HIV_CladeB	6952	255	90M	AGTTCAATGGAACAGGACCATGTAAAAATGTCAGCACAGTACAATGTACACATGGAATTAGGCCAGTAGTATCAACTCAATTGCTGTTAA	IIIIIIIIIIIIIIIIIIIIIIIIIIIIIIIIIIIIIIIIIIIIIIIIIIIIIIIIIIIIIIIIIIIIIIIIIIIIIIIIIIIIIIIIII	AGGCCACGTTGTCTAG-1	GACCGGTACCCT	6	Colon	PMAiIL2	6
LH00373:41:22HGVTLT3:4:2217:24254:2362	0	HIV_CladeB	6960	255	90M	GGAACAGGACCATGTAAAAATGTCAGCACAGTACAATGTACACATGGAATTAGGCCAGTAGTATCAACTCAATTGCTGTTAAATGGTAGT	IIIIIIIIIIIIIIIIIIIIIIIIIIIIIIIIIIIIIIIIIIIIIIIIIIIIIIIIIIIIIIIIIIIIIIIIIIIIIIIIIIIIIIIIII	AGGCCACGTTGTCTAG-1	TGCTGTCCCGTC	6	Colon	PMAiIL2	6
LH00373:41:22HGVTLT3:4:1266:29117:17263	0	HIV_CladeB	6970	255	90M	CATGTAAAAATGTCAGCACAGTACAATGTACACATGGAATTAGGCCAGTAGTATCAACTCAATTGCTGTTAAATGGTAGTCTAGCAAAAG	IIIIIIIIIIIIIIIIIIIIIIIIIIIIIIIIIIIIIIIIIIIIIIIIIIIIIIIIIIIIIIIIIIIIIIIIIIIIIIIIIIIIIIIIII	AGGCCACGTTGTCTAG-1	ATGCGTATTGAG	6	Colon	PMAiIL2	6
LH00373:41:22HGVTLT3:5:1117:37541:17599	1024	HIV_CladeB	7008	255	90M	ATTAGGCCAGTAGTATCAACTCAATTGCTGTTAAATGGTAGTCTAGCAAAAGAAGGGGTAGTAATTAGATCTGCCAATCTCTCAGACAAT	IIIIIIIIIIIIIIIIIIIIIIIIIIIIIIIIIIIIIIIIIIIIIIIIIIIIIIIIIIIIIIIIIIIIIIIIIIIIIIIIIIIIIIIIII	AGGCCACGTTGTCTAG-1	AAGGCGGGCGCA	6	Colon	PMAiIL2	6
LH00373:41:22HGVTLT3:5:1117:37522:17599	0	HIV_CladeB	7008	255	90M	ATTAGGCCAGTAGTATCAACTCAATTGCTGTTAAATGGTAGTCTAGCAAAAGAAGGGGTAGTAATTAGATCTGCCAATCTCTCAGACAAT	IIIIIIIIIIIIIIIIIIIIIIIIIIIIIIIIIIIIIIIIIIIIIIIIIIIIIIIIIIIIIIIIIIIIIIIIIIIIIIIIIIIIIIIIII	AGGCCACGTTGTCTAG-1	AAGGCGGGCGCA	6	Colon	PMAiIL2	6
LH00373:41:22HGVTLT3:4:2269:41285:23383	1024	HIV_CladeB	7460	255	8S82M	GGACAAATTACACTGAAAGAAATGACACAATCACACTCCCATGTAGAATAAGACAAATTATAAACATGTGGCAGGAAGTAGGAAAAGCAA	IIIIIIIIIIIIIIIIIIIIIIIIIIIIIIIIIIIIIIIIIIIIIIIIIIIIIIIIIIIIIIIIIIIIIIIIIIIIIIIIIIIIIIIIII	AGGCCACGTTGTCTAG-1	TCGTCCTGCGCA	6	Colon	PMAiIL2	6
LH00373:41:22HGVTLT3:4:1155:6538:24024	0	HIV_CladeB	7483	255	89M1S	CACACTCCCATGTAGAATAAGACAAATTATAAACATGTGGCAGGAAGTAGGAAAAGCAATGTATGCCCCTCCCATCAGAGGACCAATTAA	IIIIIIIIIIIIIIIIIIIIIIIIIIIIIIIIIIIIIIIIIIIIIIIIIIIIIIIIIIIIIIIIIIIIIIIIIIIIIIIIIIIIIIIIII	AGGCCACGTTGTCTAG-1	TCGTCCTGCGCA	6	Colon	PMAiIL2	6
LH00373:41:22HGVTLT3:5:2182:43634:1817	1024	HIV_CladeB	7483	255	89M1S	CACACTCCCATGTAGAATAAGACAAATTATAAACATGTGGCAGGAAGTAGGAAAAGCAATGTATGCCCCTCCCATCAGAGGACCACTTAA	IIIIIIIIIIIIIIIIIIIIIIIIIIIIIIIIIIIIIIIIIIIIIIIIIIIIIIIIIIII-IIIIIIIIIIIIIIIIIIIIIIII-IIII	AGGCCACGTTGTCTAG-1	TCGTCCTGCGCA	6	Colon	PMAiIL2	6
LH00373:41:22HGVTLT3:5:2278:37522:28110	1024	HIV_CladeB	7537	255	83M7S	AGCAATGTATGCCCCTCCCATCAGAGGACCAATTAATTGTACATCAAATATTACAGGGTTACTATTAACAAGAGATGGTGGTATAGAGAA	IIIIIIIIIIIIIIIIIIIIIIIIIIIIIIIIIIIIIIIIIIIIIIIIIIIIIIIIIIIIIIIIIIIIIIIIIIIIIIIIIIIIIIIIII	AGGCCACGTTGTCTAG-1	TCGTCCTGCGCA	6	Colon	PMAiIL2	6
LH00373:41:22HGVTLT3:5:2278:37504:28110	1024	HIV_CladeB	7537	255	83M7S	AGCAATGTATGCCCCTCCCATCAGAGGACCAATTAATTGTACATCAAATATTACAGGGTTACTATTAACAAGAGATGGTGGTATAGAGAA	IIIIIIIIIIIIIIIIIIIIIIIIIIIIIIIIIIIIIIIIIIIIIIIIIIIIIIIIIIIIIIIIIIIIIIIIIIIIIIIIIIIIIIIIII	AGGCCACGTTGTCTAG-1	TCGTCCTGCGCA	6	Colon	PMAiIL2	6
LH00373:41:22HGVTLT3:5:1163:38188:21476	0	HIV_CladeB	7547	255	73M17S	GCCCCTCCCATCAGAGGACCAATTAATTGTACATCAAATATTACAGGGTTACTATTAACAAGAGATGGTGGTATAGAGAATGGCACTGAG	IIIIIIIIIIIIIIIIIIIIIIIIIIIIIIIIIIIIIIIIIIIIIIIIIIIIIIIIIIIIIIIIIIIIIIIIIIIIIIIIIIIIIIIIII	AGGCCACGTTGTCTAG-1	CTTCACCTGAAG	6	Colon	PMAiIL2	6
LH00373:41:22HGVTLT3:5:1255:30421:4621	1024	HIV_CladeB	7938	255	90M	GTTGCAACTCACAGTCTGGGGCATCAAGCAGCTCCAGGCAAGAGTCCTGGCTGTGGAGAGATACCTAAGGGATCAACAGCTCCTGGGGAT	IIIIIIIIIIIIIIIIIIIIIIIIIIIIIIIIIIIIIIIIIIIIIIIIIIIIIIIIIIIIIIIIIIIIIIIIIIIIIIIIIIIIIIIIII	AGGCCACGTTGTCTAG-1	GCAGATCACGTA	6	Colon	PMAiIL2	6
LH00373:41:22HGVTLT3:5:1255:30412:4637	0	HIV_CladeB	7938	255	90M	GTTGCAACTCACAGTCTGGGGCATCAAGCAGCTCCAGGCAAGAGTCCTGGCTGTGGAGAGATACCTAAGGGATCAACAGCTCCTGGGGAT	IIIIIIIIIIIIIIIIIIIIIIIIIIIIIIIIIIIIIIIIIIIIIIIIIIIIIIIIIIIIIIIIIIIIIIIIIIIIIIIIIIIIIIIIII	AGGCCACGTTGTCTAG-1	GCAGATCACGTA	6	Colon	PMAiIL2	6
LH00373:41:22HGVTLT3:5:1255:30689:1817	1024	HIV_CladeB	7938	255	90M	GTTGCAACTCACAGTCTGGGGCATCAAGCAGCTCCAGGCAAGAGTCCTGGCTGTGGAGAGATACCTAAGGGATCAACAGCTCCTGGGGAT	IIIIIIIIIIIIIIIIIIIIIIIIIIIIIIIIIIIIIIIIIIIIIIIIIIIIIIIIIIIIIIIIIIIIIIIIIIIIIIIIIIIIIIIIII	AGGCCACGTTGTCTAG-1	GCAGATCACGTA	6	Colon	PMAiIL2	6
LH00373:41:22HGVTLT3:5:2184:1703:5166	0	HIV_CladeB	7981	255	90M	GTCCTGGCTGTGGAGAGATACCTAAGGGATCAACAGCTCCTGGGGATTTGGGGTTGCTCTGGAAAACTCATTTGCACCACTACTGTGCCT	IIIIIIIIIIIIIIIIIIIIIIIIIIIIIIIIIIIIIIIIIIIIIIIIIIIIIIIIIIIIIIIIIIIIIIIIIIIIIIIIIIIIIIIIII	AGGCCACGTTGTCTAG-1	TGGCAGGTTGCC	6	Colon	PMAiIL2	6
LH00373:41:22HGVTLT3:5:1216:48368:29119	0	HIV_CladeB	8007	255	87M3S	GGATCAACAGCTCCTGGGGATTTGGGGTTGCTCTGGAAAACTCATTTGCACCACTACTGTGCCTTGGAATGATACTTGGAGTAATAAGAC	IIIIIIIIIIIIIIIIIIIIIIIIIIIIIIIIIIIIIIIIIIIIIIIIIIIIIIIIIIIIIIIIIIIIIIIIIIIIIIIIIIIIIIIIII	AGGCCACGTTGTCTAG-1	CTATCTCCCCCA	6	Colon	PMAiIL2	6
LH00373:41:22HGVTLT3:4:2250:14268:26043	0	HIV_CladeB	8008	255	86M4S	GATCAACAGCTCCTGGGGATTTGGGGTTGCTCTGGAAAACTCATTTGCACCACTACTGTGCCTTGGAATGATACTTGGAGTAATAAGACT	IIIIIIIIIIIIIIIIIIIIIIIIIIIIIIIIIIIIIIIIIIIIIIIIIIIIIIIIIIIIIIIIIIIIIIIIIIIIIIIIIIIIIIIIII	AGGCCACGTTGTCTAG-1	GACCGGTGATGA	6	Colon	PMAiIL2	6
LH00373:41:22HGVTLT3:4:1159:18299:19506	0	HIV_CladeB	8019	255	75M15S	CCTGGGGATTTGGGGTTGCTCTGGAAAACTCATTTGCACCACTACTGTGCCTTGGAATGATACTTGGAGTAATAAGACTTATGAACAGAT	IIII9IIIIIIIIIIIIIIIIIIIIIIIIIIIIIIIIIIIIIIIIIIIIIIIIIIIIIIIIIIIIIIIIII9IIIIIIIIIIIIIIIIII	AGGCCACGTTGTCTAG-1	CTGATTTTCCAG	6	Colon	PMAiIL2	6
LH00373:41:22HGVTLT3:4:1290:5457:3307	0	HIV_CladeB	8105	255	2S88M	ACAGATTTGGGGAAACATGACCTGGATGCAGTGGGAAAAAGAAATTGACAATTACACAGAGCTAATATATACCTTAATTGAAGATTCGCA	IIIIIIIIIIIIIIIIIIIIIIIIIIIIIIIIIIIIIIIIIIIIIIIIIIIIIIIIIIIIIIIIIIIIIIIIIIIIIIIIIIIIIIIIII	AGGCCACGTTGTCTAG-1	TGTATCAAGGTG	6	Colon	PMAiIL2	6
LH00373:41:22HGVTLT3:4:2194:6169:2138	1024	HIV_CladeB	8105	255	2S88M	ACAGATTTGGGGAAACATGACCTGGATGCAGTGGGAAAAAGAAATTGACAATTACACAGAGCTAATATATACCTTAATTGAAGATTCGCA	IIIIIIIIIIIIIIIIIIIIIIIIIIIIIIIIIIIIIIIIIIIIIIIIIIIIIIIIIIIIIIIIIIIIIIIIIIIIIIIIIIIIIIIIII	AGGCCACGTTGTCTAG-1	TGTATCAAGGTG	6	Colon	PMAiIL2	6
LH00373:41:22HGVTLT3:5:1281:47600:14459	0	HIV_CladeB	8509	255	90M	ATCTGGGTCGACCTGCGGAGCCTGTTCCTCTTCAGCTACCACCACTTGAGAGACTTACTCTTGATTCTAGCGAGGAGTGTGGAACTTCTG	IIIIIIIIIIIIIIIIIIIIIIIIIIIIIIIIIIIIIIIIIIIIIIIIIIIIIIIIIIIIIIIIIIIIIIIIIIIIIIIIIIIIIIIIII	AGGCCACGTTGTCTAG-1	TAAATCTATCGG	6	Colon	PMAiIL2	6
LH00373:41:22HGVTLT3:5:1226:8009:16477	0	HIV_CladeB	8509	255	90M	ATCTGGGTCGACCTGCGGAGCCTGTTCCTCTTCAGCTACCACCACTTGAGAGACTTACTCTTGATTCTAGCGAGGAGTGTGGAACTTCTG	IIIIIIIIIIIIIIIIIIIIIIIIIIIIIIIIIIIIIIIIIIIIIIIIIIIIIIIIIIIIIIIIIIIIIIIIIIIIIIIIIIIIIIIIII	AGGCCACGTTGTCTAG-1	AGTTATACGGTT	6	Colon	PMAiIL2	6
LH00373:41:22HGVTLT3:5:1130:42034:20098	1024	HIV_CladeB	8586	255	4S84M2S	GGTGTGTGGAACTTCTGGGACGCAGGGGGTGGGAAGCTCTCAAGTATTGTTGGAATCTCCTACAATATTGGAGACAGGAACTAAAGAAGA	IIIIIIIIIIIIIIIIIIIIIIIIIIIIIIIIIIIIIIIIIIIIIIIIIIIIIIIIIIIIIIIIIIIIIIIIIIIIIIIIIIIIIIIIII	AGGCCACGTTGTCTAG-1	AGTTATACGGTT	6	Colon	PMAiIL2	6
LH00373:41:22HGVTLT3:5:2210:3681:8114	1024	HIV_CladeB	8590	255	90M	GAACTTCTGGGACGCAGGGGGTGGGAAGCTCTCAAGTATTGTTGGAATCTCCTACAATATTGGAGACAGGAACTAAAGAAGAGTGCTGTT	IIIIIIIIIIIIIIIIIIIIIIIIIIIIIIIIIIIIIIIIIIIIIIIIIIIIIIIIIIIIIIIIIIIIIIIIIIIIIIIIIIIIIIIIII	AGGCCACGTTGTCTAG-1	TAAATCTATCGG	6	Colon	PMAiIL2	6
LH00373:41:22HGVTLT3:4:2264:46879:15164	1024	HIV_CladeB	8712	255	90M	TGAGGGAACAGATAGAATTATAGAACTAGTACAAAGAGCTTGTAGAGCTATTCTCCACATACCTAGAAGAATAAGACAGGGCTTGGAAAG	IIIIIIIIIIIIIIIIIIIIIIIIIIIIIIIIIIIIIIIIIIIIIIIIIIIIIIIIIIIIIIIIIIIIIIIIIIIIIIIIIIIIIIIIII	AGGCCACGTTGTCTAG-1	TGTCGGGGACAG	6	Colon	PMAiIL2	6
LH00373:41:22HGVTLT3:4:1227:8166:26523	0	HIV_CladeB	8729	255	86M4S	TTATAGAACTAGTACAAAGAGCTTGTAGAGCTATTCTCCACATACCTAGAAGAATAAGACAGGGCTTGGAAAGAATTTTGCTATAAAGCT	IIIIIIIIIIIIIIIIIIIIIIIIIIIIIIIIIIIIIIIIIIIIIIIIIIIIIIIIIIIIIIIIIIIIIIIIIIIIIIIIIIIIIIIIII	AGGCCACGTTGTCTAG-1	TGTCGGGGACAG	6	Colon	PMAiIL2	6
LH00373:41:22HGVTLT3:4:1179:3256:22630	0	HIV_CladeB	9489	1	10M1D78M2S	GGGCGGGACTGGGAGTGGCGAGCCCTCAGATGCTGCATATAAGCAGCTGCTCTTTGCCTGTACTGGGTCTCTCTTGTTAGACCAGATCAG	IIIIIIIIIIIIIIIIIIIIIIIIIIIIIIIIIIIIIIIIIIIIIIIIIIIIIIIIIIIIIIIIIIIIIIIIIIIIIIIIIIIIIIIIII	AGGCCACGTTGTCTAG-1	GGATCCCCTCAG	6	Colon	PMAiIL2	6
LH00373:41:22HGVTLT3:4:1185:49052:21492	0	HIV_CladeB	9500	3	5S85M	GGACTGGGAGTGGCGAGCCCTCAGATGCTGCATATAAGCAGCTGCTCTTTGCCTGTACTGGGTCTCTCTTGTTAGACCAGATCAGAGCCT	IIIIIIIIIIIIIIIIIIIIIIIIIIIIIIIIIIIIIIIIIIIIIIIIIIIIIIIIIIIIIIIIIIIIIIIIIIIIIIIIIIIIIIIIII	AGGCCACGTTGTCTAG-1	TAGGTAATAGCG	6	Colon	PMAiIL2	6
LH00373:41:22HGVTLT3:5:2208:46852:20659	0	HIV_CladeB	9533	3	90M	CAGCTGCTCTTTGCCTGTACTGGGTCTCTCTTGTTAGACCAGATCAGAGCCTGGGAGCTCTCTGGCTAACTAGGGAACCCACTGCTTAAG	IIIIIIIIIIIIIIIIIIIIIIIIIIIIIIIIIIIIIIIIIIIIIIIIIIIIIIIIIIIIIIIIIIIIIIIIIIIIIIIIIIIIIIIIII	AGGCCACGTTGTCTAG-1	TTCGTGATCGAG	6	Colon	PMAiIL2	6
LH00373:41:22HGVTLT3:4:2134:6076:25145	0	HIV_CladeB	9553	3	2S88M	CATGGGTCTCTCTTGTTAGACCAGATCAGAGCCTGGGAGCTCTCTGGCTAACTAGGGAACCCACTGCTTAAGCCTCAATAAAGCTTGCCT	IIIIIIIIIIIIIIIIIIIIIIIIIIIIIIIIIIIIIIIIIIIIIIIIIIIIIIIIIIIIIIIIIIIIIIIIIIIIIIIIIIIIIIIIII	AGGCCACGTTGTCTAG-1	GTTCGCTCAAGG	6	Colon	PMAiIL2	6
LH00373:41:22HGVTLT3:4:2134:6095:25145	0	HIV_CladeB	9553	3	2S88M	CATGGGTCTCTCTTGTTAGACCAGATCAGAGCCTGGGAGCTCTCTGGCTAACTAGGGAACCCACTGCTTAAGCCTCAATAAAGCTTGCCT	IIIIIIIIIIIIIIIIIIIIIIIIIIIIIIIIIIIIIIIIIIIIIIIIIIIIIIIIIIIIIIIIIIIIIIIIIIIIIIIIIIIIIIIIII	AGGCCACGTTGTCTAG-1	GTTCGCTCAAGG	6	Colon	PMAiIL2	6
A00434:770:HCVW7DSXC:4:2562:16016:24032	1024	HIV_CladeB	495	255	31S67M	AAGCAGTGGTATCAACGCAGAGTACATGGGGGGGTCTCTCTGGTTAGACCAGATCTGAGCCTGGGAGCTCTCTGGCTGACTAGGGAACCCACTGCTTA	FFFFFFFFFFFFFFFFFFFFFFFFFFFFFFFFFFFFFFFFFFFFFFFFFFFFFFFFFFFFFFFFFFFFFFFFFF:FFFFFFFFFFFFFFFFFFFFFFF	GATGAGGTCAGTGTTG-1	GCTACCCCCAGC	10	PBMC	PMAiIL2	21
A00434:770:HCVW7DSXC:2:2142:1714:3176	0	HIV_CladeB	497	255	30S68M	AAGCAGTGGTATCAACGCAGAGTACATGGGGTCTCTCTGGTTAGACCAGATCTGAGCCTGGGAGCTCTCTGGCTGACTAGGGAACCCACTGCTTAAGC	FFFFFFFFFFFFFFFFFFFFFFFFFFFFFFFFF:FFFFFFFFFFF:FFFFFFFFFFFFFFFFFFFFFFFFFFFFFFFFF:FFF:FFFFFFF,FFFFFF	GATGAGGTCAGTGTTG-1	ACTTACGTTTGC	10	PBMC	PMAiIL2	21
A00434:770:HCVW7DSXC:2:1350:14172:21934	1024	HIV_CladeB	497	255	29S69M	AGCAGTGGTATCAACGCAGAGTACATGGGGTCTCTCTGGTTAGACCAGATCTGAGCCTGGGAGCTCTCTGGCTGACTAGGGAACCCACTGCTTAAGCC	FFFFFFFF,FFFFFFFFFFFF,:FFF:FFFFFFFFFFFFF:FFFFFFFFF:FFFFFFFFFF::FFFFF,:FF:FF:F:FFFFFFF:F:FFFFFFFFFF	GATGAGGTCAGTGTTG-1	CCGTGTTTTGTT	10	PBMC	PMAiIL2	21
A00434:770:HCVW7DSXC:2:1163:19669:18082	0	HIV_CladeB	497	255	28S70M	GCAGTGGTATCAACGCAGAGTACATGGGGTCTCTCTGGTTAGACCAGATCTGAGCCTGGGAGCTCTCTGGCTGACTAGGGAACCCACTGCTTAAGCCT	FFFFFFFFFFFFFFFFFFFFFFFFFFFFFFFFFFFFFFFFFFFFFF:FFFFFFFF:FFFFFFFFFFFFFFFFFFFFFFFFFFFFFFFFFFFFFFFFFF	GATGAGGTCAGTGTTG-1	TCGTAAACGGAA	10	PBMC	PMAiIL2	21
A00434:770:HCVW7DSXC:3:1406:16694:29027	1024	HIV_CladeB	497	255	30S68M	AAGCAGTGGTATCAACGCAGAGTACATGGGGTCTCTCTGGTTAGACCAGATCTGAGCCTGGGAGCTCTCTGGCTGACTAGGGAACCCACTGCTTAAGC	FFFFFFFFFFFFFFFFFFFFFFFFFFFFFFFFFFFFFFFFFFFFFFFFFFFFFFFFFFFFFFFFFFFFFFFFFFFFFFFFFFFFFFFFFFFFFFFFFF	GATGAGGTCAGTGTTG-1	CCGTGTTTTGTT	10	PBMC	PMAiIL2	21
A00434:770:HCVW7DSXC:2:2217:21269:15749	0	HIV_CladeB	497	255	30S68M	AAGCAGTGGTATCAACGCAGAGTACATGGGGTCTCTCTGGTTAGACCAGATCTGAGCCTGGGAGCTCTCTGGCTGACTAGGGAACCCACTGCTTAAGC	FFFFFFFF:FFFFFFFFFFFFFFFFFFFFFFFFFFFFFFFFFFFFFFFF,FFFFFFFFFFFFFFFFF:F,FFFFFFFFFFFFFFFFFFFFFFFFFFFF	GATGAGGTCAGTGTTG-1	GCAATGGACGGT	10	PBMC	PMAiIL2	21
A00434:770:HCVW7DSXC:3:1570:32786:8359	0	HIV_CladeB	498	255	24S74M	GGTATCAACTCAGAGTACATGGGTTCTCTCTAGTTAGACCAGATCTGAGCCTGGGAGCTCTCTGGATGACTAGGGAACCCACTGCTTAAGCATCAATA	,:::,FF,F,,:,::FFFF,,FF,,,FFF,F,F::F::FFF:FFF,F,F::F,F:F::::,FFFF,::,,,FFF:FF,:FFFFFFFFFF,F,F:,::,	GATGAGGTCAGTGTTG-1	ATCCGCTTGACA	10	PBMC	PMAiIL2	21
A00434:770:HCVW7DSXC:2:2204:28013:36166	0	HIV_CladeB	582	255	13S85M	AATAAAGCTTGCCTGAGTGCTTTAAGTAGTGTGTGCCCGTCTGTTGTGTGACTCTGGTAACTAGAGATCCCTCAGACCACTTTAGTCAGTGTGGAAAA	FFFFFFFFFFFFFFFFFFFFFFFFFFFFFFFFFFFFFFFFFFFFFFFFFFFFFFFFFFFFFFFFFFFFFFFFFFFFFFFFFFFFFFFFFFFFFFFFFF	GATGAGGTCAGTGTTG-1	GTTAATATAGCG	10	PBMC	PMAiIL2	21
A00434:770:HCVW7DSXC:4:1403:12382:2268	1024	HIV_CladeB	582	255	13S85M	AATAAAGCTTGCCTGAGTGCTTTAAGTAGTGTGTGCCCGTCTGTTGTGTGACTCTGGTAACTAGAGATCCCTCAGACCACTTTAGTCAGTGTGGAAAA	FFFFFFFFFFFFFFFFFFFFFFFFFFFFFFFFFFFFFFFFFFFFFFFFFFFFFFFFFFFFFFFFFFFFFF:FFFFFFFFF:FFFFFFFF:FFFFFFFF	GATGAGGTCAGTGTTG-1	GTTAATATAGCG	10	PBMC	PMAiIL2	21
A00434:770:HCVW7DSXC:3:2644:26196:34397	0	HIV_CladeB	592	255	98M	AAGTAGTGTGTGCCCGTCTGTTGTGTGACTCTGGTAACTAGAGATCCCTCAGACCACTTTAGTCAGTGTGGAAAATCTCTAGCAGTGGCGCCCGAACA	FFFFFF:FFFFFFFFFFFFFFFFFFFFFFFFFFFFFFFFFFFFFFFFFFFFFFFFF:FFFFFFF:FFFFFFFFFFFFFFFFFFFFFFFFFFFFFFFFF	GATGAGGTCAGTGTTG-1	GCTACCCCCAGC	10	PBMC	PMAiIL2	21
A00434:770:HCVW7DSXC:4:2320:22932:8891	1024	HIV_CladeB	608	255	98M	TCTGTTGTGTGACTCTGGTAACTAGAGATCCCTCAGACCACTTTAGTCAGTGTGGAAAATCTCTAGCAGTGGCGCCCGAACAGGGACGCGAAAGCGAA	FFFF:FFFFFFFFFFFFFF:FFFFFFFFFFFFFFFFFFFFFFFFFFFF:FFFFFFFFFFFFFFFFFFFFFFFFFFFFF:FFFFFFFFFFFFFFFFFFF	GATGAGGTCAGTGTTG-1	AACGAGTGTCAT	10	PBMC	PMAiIL2	21
A00434:770:HCVW7DSXC:4:1407:25834:6527	1024	HIV_CladeB	616	255	98M	GTGACTCTGGTAACTAGAGATCCCTCAGACCACTTTAGTCAGTGTGGAAAATCTCTAGCAGTGGCGCCCGAACAGGGACGCGAAAGCGAAAGTAGAAC	FFFFFF:FFF:FFFFFFFFFFFFFFFFFFFFFF,FFFFFFFF,:FFFFFFFFF:FFFFFFFFFFFFFFFFFFF:FFFFFFFFFFFFFF::FF:FFFFF	GATGAGGTCAGTGTTG-1	ATCCGCTTGACA	10	PBMC	PMAiIL2	21
A00434:770:HCVW7DSXC:3:2329:19009:13933	0	HIV_CladeB	661	255	98M	GGAAAATCTCTAGCAGTGGCGCCCGAACAGGGACGCGAAAGCGAAAGTAGAACCAGAGGAGATCTCTCGACGCAGGACTCGGCTTGCTGAAGCGCGCA	FFF:FFF,:::F,FF,FFFF::F,:FFFF:FFFFFF:FFFFFFFFFFFF,FFF:F:FF,F:FFFFFF:,FF,FFF:FFF,FF,FFFFF:FF,F:,:FF	GATGAGGTCAGTGTTG-1	AACGAGTGTCAT	10	PBMC	PMAiIL2	21
A00434:770:HCVW7DSXC:3:1127:18683:22357	1024	HIV_CladeB	681	255	94M4S	GCCCGAACAGGGACGCGAAAGCGAAAGTAGAACCAGAGGAGATCTCTCGACGCAGGACTCGGCTTGCTGAAGCGCGCACAGCAAGAGGCGAGGGACAG	FFFFFFFFFFFFFFFFFFFFFFFFFFFFFFFFFFFFFFFFFFFFFFFFFFFFFFFFFFFFFFFFFFFFFFFFFFFFFFFFFFFFFFFFFFFFFFFFFF	GATGAGGTCAGTGTTG-1	GTTAATATAGCG	10	PBMC	PMAiIL2	21
A00434:770:HCVW7DSXC:4:1314:20265:33552	1024	HIV_CladeB	681	255	94M4S	GCCCGAACAGGGACGCGAAAGCGAAAGTAGAACCAGAGGAGATCTCTCGACGCAGGACTCGGCTTGCTGAAGCGCGCACAGCAAGAGGCGAGGGACAG	FFF:FFFFFFFFFFFFFFFFFFFFFFFFFFFFFFFFFFFFFFFFFFFFFFFFFFFFFFFFFFFFF:FFF:,FFFFFFFFFFFFFFFFFFFFFFFFFFF	GATGAGGTCAGTGTTG-1	GCAATGGACGGT	10	PBMC	PMAiIL2	21
A00434:770:HCVW7DSXC:1:2158:32497:3255	1024	HIV_CladeB	682	255	98M	CCCGAACAGGGACGCGAAAGCGAAAGTAGAACCAGAGGAGATCTCTCGACGCAGGACTCGGCTTGCTGAAGCGCGCACAGCAAGAGGCGAGGGACAGC	FFFFFFFFFFFFFFFFFFFF,FFFFFFFF:FFFFFFF,::FFF:FFFFFFFFFFF::FFFFFF:F,FFFFFFFFFF:FFFF:FFFFF:F:FFFFFFFF	GATGAGGTCAGTGTTG-1	TAATTACGGACC	10	PBMC	PMAiIL2	21
A00434:770:HCVW7DSXC:1:2158:32289:2644	0	HIV_CladeB	682	255	98M	CCCGAACAGGGACGCGAAAGCGAAAGTAGAACCAGAGGAGATCTCTCGACGCAGGACTCGGCTTGCTGAAGCGCGCACAGCAAGAGGCGAGGGACAGC	FFFFFFFFFFFFFFFFFFFFFFFFFFFFFFFFFFF:FFFFFFFFFFFFFFFFFFF,FFFFFFFFFF:F:FFFFFFFFFFFFFFF:FFFFFFFFFFFFF	GATGAGGTCAGTGTTG-1	TAATTACGGACC	10	PBMC	PMAiIL2	21
A00434:770:HCVW7DSXC:1:2461:15194:18223	0	HIV_CladeB	712	255	74M24S	ACCAGAGGAGATCTCTCGACGCAGGACTCGGCTTGCTGAAGCGCGCACAGCAAGAGGCGAGGGACAGCGACTGGACATCTGAAATATGTTTAAAGATT	FFFFFFFFFFFFFFFFFFFFFFFFFFFFFFFFFFFFFFFFFFFFFFFFFFFF:FFFFFFFFFF,FFFFFFFFFFFF,:FFFFFFFFFFF::FFFFFFF	GATGAGGTCAGTGTTG-1	CCGTGTTTTGTT	10	PBMC	PMAiIL2	21
A00434:770:HCVW7DSXC:3:2109:20094:3850	1024	HIV_CladeB	712	255	98M	ACCAGAGGAGATCTCTCGACGCAGGACTCGGCTTGCTGAAGCGCGCACAGCAAGAGGCGAGGGACAGCGACTGGTGAGTACGCTGAAATTTTTGACTA	FFFFF:FFFFFFFFFFFFFFFFFFFFFFFFFFFFFFFFFFFFFFFFFFFFFF:FFFFFFFFFF:FFFFFFFFFFFFFFFFFFFFFFF,:FFFFFFFFF	GATGAGGTCAGTGTTG-1	ATCCGCTTGACA	10	PBMC	PMAiIL2	21
A00434:770:HCVW7DSXC:1:2176:7862:34961	0	HIV_CladeB	881	255	97M1S	AAAGATTCGGTTGAGGCCAGGGGGAAAGAAAAAATATCAGTTAAAACATATAGTATGGGCAAGCAGGGAGATAGAGCGATTCGCAGTCAATCCCGGCA	,,FF:FFFFF:,FFFF:FF,,FF:FFF:FFFF,:FF:F,F,FFF:FFFFF,FF,FF,,,FFF::F:,,FF,FF,F:F,,:F:FF:F,FFFFFFFF,F,	GATGAGGTCAGTGTTG-1	CTCCGGATAGCC	10	PBMC	PMAiIL2	21
A00434:770:HCVW7DSXC:2:2119:30960:17409	1024	HIV_CladeB	881	255	98M	AAAGATTCGGTTGAGGCCAGGGGGAAAGAAAAAATATCAGTTAAAACATATAGTATGGGCAAGCAGGGAGCTAGAGCGATTCGCAGTCAATCCCGGCC	FFFFFFFFFFFFFFFFFFFFFFFFFFFFFFFFF::FFFFF:FFFFFFFFFFF:FFFFFFFFFFFFFFFFFFFFFFFFF:FFFFFFFFFFFFF:FFFFF	GATGAGGTCAGTGTTG-1	CTCCGGATAGCC	10	PBMC	PMAiIL2	21
A00434:297:HYJMMDMXX:2:1311:7808:6183	0	HIV_CladeB	496	255	30S61M	AAGCAGTGGTATCAACGCAGAGTACATGGGGGTCTCTCTTGTTAGACCAGATCTGAGCCTGGGAGCTCTCTGGCTAGCGAGGGAACCCACT	FFFFFFFFFFFFFFFFFFFFFFFFFFFFFFFFFFFFFFFFFFFFFFFFFFFFFFFFFFFFFFFFFFFFFF:FFFFFFFFFFFFFFFFFFFF	TGAACGTTCCCTTGTG-1	TATGGTTTTTCT	3	Colon	PMAiIL2	5
A00434:770:HCVW7DSXC:4:1619:19542:25316	0	HIV_CladeB	9280	255	7S91M	GGCGTCTGGCCAATGAAGGAGAGAACAACTGCTTATTACACCCTATGAGCCAGCATGGAATGGATGACTCTGAGAGAGACGTGTTAGTATGGAAGTTT	FF:F,FFFF,FFF:FFFFFF,F:FFF,FFFFF,:FFFFFFFFFFF,:F,FFF:,:FF:FF,FFF,FF,:F,FF:,FF,:,,,,FFF,FF:F:FFFFF:	GTATTTCTCATTTGTC-1	ACAAAACTGCCG	11	PBMC	Untreated	13
A00434:770:HCVW7DSXC:1:2634:23692:23672	0	HIV_CladeB	552	255	4S94M	GATACCACTGCTTAAGCCTCAATAAAGCTTGCCTTGAGTGCTACAAGTAGTGTGTGCCCGTCTGTTGTGTGACTCTGGTAACTAGAGATCCCTCAGAC	FFFFFFFFFFFFFFFFFFFFFFFFFFFFFFFFFF:FFFFFFFFFFFFFFFFFFFFFFFFFFFFFFFFFFFFFFFFFFFFFFFFFFFFFFFFFFFFFFF	ACACGCGGTTGAGGAC-1	TATAATCCCACT	11	PBMC	PMAiIL2	6
LH00373:41:22HGVTLT3:5:2206:44050:6159	1024	HIV_CladeB	710	255	4S86M	AGAGAAACCAGAGAAGCTCTCTCGACGCAGGACTCGGCTTGCTGAAGCGCGCACAGCAAGAGGCGAGAGGCGGCGACTGGTGAGTACGCC	IIIIIIIIIIIIIIIIIIIIIIIIIIIIIIIIIIIIIIIIIIIIIIIIIIIIIIIIIIIIIIIIIIIIIIIIIIIIIIIIIIIIIIIIII	TCCTTTCAGTATTAGG-1	TTCCTCCAAAAA	6	Colon	PMAiIL2	1
LH00373:41:22HGVTLT3:4:1255:36311:22005	1024	HIV_CladeB	714	255	90M	CAGAGAAGCTCTCTCGACGCAGGACTCGGCTTGCTGAAGCGCGCACAGCAAGAGGCGAGAGGCGGCGACTGGTGAGTACGCCAAAATTTT	IIIIIIIIIIIIIIIIIIIIIIIIIIIIIIIIIIIIIIIIIIIIIIIIIIIIIIIIIIIIIIIIIIIIIIIIIIIIIIIIIIIIIIIIII	TCCTTTCAGTATTAGG-1	TTCCTCCAAAAA	6	Colon	PMAiIL2	1
LH00373:41:22HGVTLT3:5:2192:17957:18721	0	HIV_CladeB	777	255	90M	GGCGACTGGTGAGTACGCCAAAATTTTTGACTAGCGGAGGCTAGAAGGAGAGAGATGGGTGCGAGAGCGTCAGTATTAAGCGGGGGAGAA	I9IIIIIIIIIIIIIIIIIIIIIIIIIIIIIIIIIIIIIIIIIIIIIIII9IIIIIIIIIIIIIIIIIIIIIIIIIIIIIIIIIIIIIII	TCCTTTCAGTATTAGG-1	TTCCTCCAAAAA	6	Colon	PMAiIL2	1
LH00373:139:22F3NNLT4:8:2355:30415:3171	0	HIV_CladeB	407	255	13M1I20M1I55M	GACTTTCCAGGGAGGGTGTGGCCTGGGCGGGACTAGGGGAGTGGCGAGCCCTCAGATGCTGCATATAAGCAGCTGCTTTCTGCCTGTTCT	IIIIIIIIIIIIIIIIIIIIIIIIIIIIIIIIIIIIIIIIIIIIIIIIIIIIIIIIIIIIIIIIIII9IIIIIIIIIIIIIIIIIIIIII	CCGTGAGTCCTGGTCT-1	TCATGTCCGTAT	5	Colon	PMAiIL2	5
LH00373:139:22F3NNLT4:8:1225:52046:22404	1024	HIV_CladeB	496	255	30S60M	GGGGAGTGGTATCAACGCAGAGTACATGGGGGTCTCTCTGGTTGGACCAGATCTGAGCCTGGGAGCTCTCTGGCTAACTAGGGAACCCAC	#NAME?	CCGTGAGTCCTGGTCT-1	CTCAGGTCATTC	5	Colon	PMAiIL2	5
LH00373:139:22F3NNLT4:8:1225:52030:22404	1024	HIV_CladeB	496	255	30S60M	AAGTAGTGGTATCAACGCAGAGTACATGGGGGTCTCTCTGGTTGGACCAGATCTGAGCCTGGGAGCTCTCTGGCTAACTAGGGAACCCAC	-9I-IIIII9II9IIIIIIIIIIIIIIIIIIIIIIIIIIII9IIIIIIIIIIIIIIIIIIIIIII-IIIIIII9IIIIIIIIIIIIIIII	CCGTGAGTCCTGGTCT-1	CTCAGGTCATTC	5	Colon	PMAiIL2	5
LH00373:139:22F3NNLT4:8:1225:52046:22432	1024	HIV_CladeB	496	255	30S60M	AAGCAGTGGTATCAACGCGGAGTACATGGGGGTCTCTCTGGTTGGACCAGATCTGAGCCTGGGAGCTCTCTGGCTAACTAGGGAACCCAC	--I-II-IIIIIIIIIII-IIIII-IIIII--II-99I-I9--IIII9-999II9I9IIIIIIIIIIIIIIIIIIIIIIIIIIIIIIIII	CCGTGAGTCCTGGTCT-1	CTCAGGTCATTC	5	Colon	PMAiIL2	5
LH00373:139:22F3NNLT4:8:1225:52038:22418	1024	HIV_CladeB	496	255	30S60M	AAGCAGTGGTATCAACGCAGAGTACATGGGGGTCTCTCTGGTTGGACCAGATCTGAGCCTGGGAGCTCTCTGGCTAACTAGGGAACCCAC	#NAME?	CCGTGAGTCCTGGTCT-1	CTCAGGTCATTC	5	Colon	PMAiIL2	5
LH00373:139:22F3NNLT4:8:1225:52022:22418	0	HIV_CladeB	496	255	30S60M	AAGCAGTGGTATCAACGCAGAGTACATGGGGGTCTCTCTGGTTGGACCAGATCTGAGCCTGGGAGCTCTCTGGCTAACTAGGGAACCCAC	-9IIIIIIIIIIIIIIIIIIIIIIIIIIIIIIIIIIIIIIIIIIIIIIIIIIIIIIIIIIIIIIIIIIIIIIIIIIIIIIIIIIIIIIII	CCGTGAGTCCTGGTCT-1	CTCAGGTCATTC	5	Colon	PMAiIL2	5
LH00373:139:22F3NNLT4:8:1225:52030:22432	1024	HIV_CladeB	496	255	30S60M	AAGCAGTGGTATCAACGCAGAGTACATGGGGGTCTCTCTGGTTGGACCAGATCTGAGCCTGGGAGCTCTCTGGCTAACTAGGGAACCCAC	-999IIIIIIIIIIIIIIIIIIIIIIIIIIIIIIIIIIIIIIIIIIIIIIIIIIIIIIIIIIIIIIIIIIIIIIIIIIIIIIIIIIIIII	CCGTGAGTCCTGGTCT-1	CTCAGGTCATTC	5	Colon	PMAiIL2	5
LH00373:139:22F3NNLT4:8:1406:48930:7233	0	HIV_CladeB	649	255	90M	TTTAGTCAGTGTGGAAAATCTCTAGCAGTGGCGCCCGAACAGGGACTTGAAAGCGAAAGAGAAACCAGAGGAGCTCTCTCGACGCAGGAC	IIIIIIIIIIIIIIIIIIIIIIIIIIIIIIIIIIIIIIIIIIIIIIIIIIIIIIIIIIIIIIIIIIIIIIIIIIIIIIIIIIIIIIIIII	CCGTGAGTCCTGGTCT-1	CATGCTTGCACT	5	Colon	PMAiIL2	5
LH00373:139:22F3NNLT4:8:1435:44221:16170	1024	HIV_CladeB	653	255	90M	GTCAGTGTGGAAAATCTCTAGCAGTGGCGCCCGAACAGGGACTTGAAAGCGAAAGAGAAACCAGAGGAGCTCTCTCGACGCAGGACTCGG	IIIIIIIIIIIIII9IIIIIIIIIIIIIIIIIIIIIIIIIIIIIIIIIIIIIIIIIIIIIIIIIIIIIIIIIIIIIIIIIIIIIIIIIII	CCGTGAGTCCTGGTCT-1	AACTCTCCATAC	5	Colon	PMAiIL2	5
LH00373:139:22F3NNLT4:8:2147:27534:20429	0	HIV_CladeB	683	255	90M	CCGAACAGGGACTTGAAAGCGAAAGAGAAACCAGAGGAGCTCTCTCGACGCAGGACTCGGCTTGCTGAAGCGCGCACAGCAAGAGGCGAG	IIIIIIIIIIIIIIIIIIIIIIIIIIIIIIIIIIIIIIIIIIIIIIIIIIIIIIIIIIIIIIIIIIIIIIIIIIIIIIIIIIIIIIIIII	CCGTGAGTCCTGGTCT-1	ATTTGAACCGAG	5	Colon	PMAiIL2	5
LH00373:97:22K5JGLT3:2:2112:39020:27885	0	HIV_CladeB	692	255	90M	GACTTGAAAGCGAAAGAGAAACCAGAGGAGCTCTCTCGACGCAGGACTCGGCTTGCTGAAGCGCGCACAGCAAGAGGCGAGGGGCAGCGA	IIIIIIIIIIIIIIIIIIIIIIIIIIIIIIIIIIIIIIIIIIIIIIIIIIIIIIIIIIIIIIIIIIIIIIIIIIIIIIIIIIIIIIIIII	CCGTGAGTCCTGGTCT-1	ACAGCCTTCTGA	5	Colon	PMAiIL2	5
LH00373:139:22F3NNLT4:8:2424:43088:16619	0	HIV_CladeB	711	255	89M1S	AACCAGAGGAGCTCTCTCGACGCAGGACTCGGCTTGCTGAAGCGCGCACAGCAAGAGGCGAGGGGCAGCGACTGGTGAGTACGCCAAAAA	IIIIIIIIIIIIIIIIIIIIIIIIIIIIIIIIIIIIIIIIIIIIIIIIIIIIIIIIIIIIIIIIIIIIIIIIIIIIIIIIIIIIIIIIII	CCGTGAGTCCTGGTCT-1	GCCGGCGAAGAA	5	Colon	PMAiIL2	5
LH00373:139:22F3NNLT4:8:1158:27656:16521	1024	HIV_CladeB	796	255	2S88M	CAAAAACTTTTGACTAGCGGAGGCTAGAAGGAGAGAGATGGGTGCGAGAGCGTCAGTATTAAGCGGGGGAGAATTAGATAAATGGGAAAA	IIIIIIIIIIIIIIIIIIIIIIIIIIIIIIIIIIIIIIIIIIIIIIIIIIIIIIIIIIIIIIIIIIIIIIIIIIIIIIIIIIIIIIIIII	CCGTGAGTCCTGGTCT-1	AACTCTCCATAC	5	Colon	PMAiIL2	5
LH00373:139:22F3NNLT4:8:1158:27648:16507	0	HIV_CladeB	796	255	2S88M	CAAAAACTTTTGACTAGCGGAGGCTAGAAGGAGAGAGATGGGTGCGAGAGCGTCAGTATTAAGCGGGGGAGAATTAGATAAATGGGAAAA	IIIIIIIIIIIIIIIIIIIIIIIIIIIIIIIIIIIIIIIIIIIIIIIIIIIIIIIIIIIIIIIIIIIIIIIIIIIIIIIIIIIIIIIIII	CCGTGAGTCCTGGTCT-1	AACTCTCCATAC	5	Colon	PMAiIL2	5
LH00373:97:22K5JGLT3:3:1114:29201:29423	0	HIV_CladeB	862	255	90M	GAGAATTAGATAAATGGGAAAAAATTCGGTTAAGGCCAGGGGGAAAGAAGAAATATAAATTAAAACATATAGTATGGGCAAGCAGGGAGC	IIIIII-IIIIIIIIIIIIIIIII-9I9-IIIIIII9IIIIIIIIIIIIIIIIIIIIIIIIIIIIIIIIIIIIIIIIIIIIIIIIIIIII	CCGTGAGTCCTGGTCT-1	GACAGCTTGTGA	5	Colon	PMAiIL2	5
LH00373:139:22F3NNLT4:8:2424:38338:4418	0	HIV_CladeB	879	255	90M	GAAAAAATTCGGTTAAGGCCAGGGGGAAAGAAGAAATATAAATTAAAACATATAGTATGGGCAAGCAGGGAGCTAGAACGATTCGCAGTT	IIIIIIIIIIIIIIIIIIIIIIIIIIIIIIIIIIIIIIIIIIIIIIIIIIIIIIIIIIIIIIIIIIIIIIIIIIIIIIIIIIIIIIIIII	CCGTGAGTCCTGGTCT-1	CTAATTGCTGTG	5	Colon	PMAiIL2	5
LH00373:97:22K5JGLT3:3:2111:8147:27773	0	HIV_CladeB	886	255	90M	TTCGGTTAAGGCCAGGGGGAAAGAAGAAATATAAATTAAAACATATAGTATGGGCAAGCAGGGAGCTAGAACGATTCGCAGTTAACCCTG	IIIIIIIIIIIIIIIIIIIIIIIIIIIIIIIIIIIIIIIIIIIIIIIIIIIIIIIIIIIIIIIIIIIIIIIIIIIIIIIIIIIIIIIIII	CCGTGAGTCCTGGTCT-1	GCACTGCATTAT	5	Colon	PMAiIL2	5
LH00373:139:22F3NNLT4:8:1111:48453:6519	0	HIV_CladeB	933	255	87M3S	GTATGGGCAAGCAGGGAGCTAGAACGATTCGCAGTTAACCCTGGCCTGTTAGAAACATCAGAAGGCTGTAGACAAATACTGGGGCAGTTG	IIIIIIIIIIIIIIIIIIIIIIIIIIIIIIIIIIIIIIIIIIIIIIIIIIIIIIIIIIIIIIIIIIIIIIIIIIIIIIIIIIIIIIIIII	CCGTGAGTCCTGGTCT-1	AATCTAATATGC	5	Colon	PMAiIL2	5
LH00373:139:22F3NNLT4:8:1340:28530:5875	0	HIV_CladeB	1797	255	90M	GTCCAAAATGCAAACCCAGATTGTAGGACTATTCTAAAAGCATTGGGACCAGCAGCTACATTAGAAGAAATGATGATGGCATGTCAAGGA	IIIIIIIIIIIIIIIIIIIIIIIIIIIIIIIIIIIIIIIIIIIIIIIIIIIIIIIIIIIIIIIIIIIIIIIIIIIIIIIIIIIIIIIIII	CCGTGAGTCCTGGTCT-1	CTCTGGTCTAGT	5	Colon	PMAiIL2	5
LH00373:97:22K5JGLT3:2:2123:13954:11142	1024	HIV_CladeB	1971	255	90M	GGCAATTTTAGGGGCCAAAGAAAGACGGTTAAGTGCTTCAATTGTGGCAAAGAAGGGCACATAGCAAAAAATTGCAGGGCCCCTAGGAAA	IIIIIIIIIIIIIIIIIIIIIIIIIIIIIIIIIIIIIIIIIIIIIIIIIIIIIIIIIIIIIIIIIIIIIIIIIIIIIIIIIIIIIIIIII	CCGTGAGTCCTGGTCT-1	CTCTGGTCTAGT	5	Colon	PMAiIL2	5
LH00373:97:22K5JGLT3:2:1132:29219:6928	0	HIV_CladeB	3912	255	90M	ATGTAGATGGGGCAGCTAATAGGGAGACTAGACTAGGAAGAGCAGGATATGTTACTAACAGAGGAAGACAAAAGGTTATCCCCCTAACTG	IIIIIIIIIIIIIIIIIIIIIIIIIIIIIIIIIIIIIIIIIIIIIIIIIIIIIIIIIIIIIIIIIIIIIIIIIIIIIIIIIIIIIIIIII	CCGTGAGTCCTGGTCT-1	CCATTCAACGTG	5	Colon	PMAiIL2	5
LH00373:139:22F3NNLT4:8:1463:24492:14181	1024	HIV_CladeB	3971	255	90M	AGAGGAAGACAAAAGGTTATCCCCCTAACTGACACAACAAATCAAAAGACTGAATTACAAGCAATTCATCTAGCTTTGCAGGATTCGGGA	IIIIIIIIIIIIIIIIIIIIIIII9IIIIIIIIIIIIIIIIIIIIIIIIIIIIIIIIIIIIIIIIIIIIIIIIIIIIIIIIIIIIIIIII	CCGTGAGTCCTGGTCT-1	TTAATTGTACAT	5	Colon	PMAiIL2	5
LH00373:139:22F3NNLT4:8:1463:24484:14167	0	HIV_CladeB	3971	255	90M	AGAGGAAGACAAAAGGTTATCCCCCTAACTGACACAACAAATCAAAAGACTGAATTACAAGCAATTCATCTAGCTTTGCAGGATTCGGGA	I9IIIIIIIIIIIIIIIIIIIIIIIIIIIIIIIIIIIIIIIIIIIIIIIIIIIIIIIIIIIIIIIIIIIIIIIIIIIIIIIIIIIIIIII	CCGTGAGTCCTGGTCT-1	TTAATTGTACAT	5	Colon	PMAiIL2	5
LH00373:139:22F3NNLT4:8:1459:16205:7346	0	HIV_CladeB	4010	255	90M	AATCAAAAGACTGAATTACAAGCAATTCATCTAGCTTTGCAGGATTCGGGATTAGAAGTAAACATAGTCACAGACTCACAATATGCATTA	IIIIIIIIIIIIIIIIIIIIIIIIIIIIIIIIIIIIIIIIIIIIIIIIIIIIIIIIIIIIIIIIIIIIIIIIIIIIIIIIIIIIIIIIII	CCGTGAGTCCTGGTCT-1	ATATCGTTACCG	5	Colon	PMAiIL2	5
LH00373:139:22F3NNLT4:8:1335:38888:4222	1024	HIV_CladeB	4064	255	90M	GAAGTAAACATAGTCACAGACTCACAATATGCATTAGGAATCATTCAAGCACAACCAGATCAAAGTGAATCAGAGTTAGTCAATCAAATA	IIIIIIIIIIIIIIIIIIIIIIIIIIIIIIIIIIIIIIIIIIIIIIIIIIIIIIIIIIIIIIIIIIIIIIIIIIIIIIIIIIII9IIIII	CCGTGAGTCCTGGTCT-1	CCAATTACTGTG	5	Colon	PMAiIL2	5
LH00373:139:22F3NNLT4:8:1335:38896:4236	1024	HIV_CladeB	4064	255	90M	GAAGTAAACATAGTCACAGACTCACAATATGCATTAGGAATCATTCAAGCACAACCAGATCAAAGTGAATCAGAGTTAGTCAATCAAATA	IIIIIIIIIIIIIIIIIIIIIIIIIIIIIIIIIIIIIIIIIIIIIIIIIIIIIIIIIIIIIIIIIIIIIIIIIIIIIIIIIIIIIIIIII	CCGTGAGTCCTGGTCT-1	CCAATTACTGTG	5	Colon	PMAiIL2	5
LH00373:139:22F3NNLT4:8:1213:23877:16282	1024	HIV_CladeB	4149	255	90M	AAATAATAGAGCAGTTAATAAAAAAGGAAAAGGTCTATCTGGCATGGGTACCAGCACACAAAGGAATTGGAGGAAATGAACAAGTAGATA	IIIIIIIIIII9IIIIIIIIIIIIIIIIIIIIIIIIIIIIIIIIIIIIIIIIIIIIIIIIIIIIIIIIIIIIIIIIIIIIIIIIIIIIII	CCGTGAGTCCTGGTCT-1	CCAATTACTGTG	5	Colon	PMAiIL2	5
LH00373:139:22F3NNLT4:8:1213:23861:16282	0	HIV_CladeB	4149	255	90M	AAATAATAGAGCAGTTAATAAAAAAGGAAAAGGTCTATCTGGCATGGGTACCAGCACACAAAGGAATTGGAGGAAATGAACAAGTAGATA	IIIIIIIIIIIIIIIIIIIIIIIIIIIIIIIIIIIIIIIIIIIIIIIIIIIIIIIIIIIIIIIIIIIIIIIIIIIIIIIIIIIIIIIIII	CCGTGAGTCCTGGTCT-1	CCAATTACTGTG	5	Colon	PMAiIL2	5
LH00373:139:22F3NNLT4:8:2480:3792:2499	0	HIV_CladeB	4480	255	90M	AAAAGTTATCCTGGTAGCAGTTCATGTAGCCAGTGGATATGTAGAAGCAGAAGTTATTCCAGCAGAGACAGGGCAGGAAACAGCATACTT	IIIIIIIIIIIIIIIIIIIIIIIIIIIIIIIIIIIIIIIIIIIIIIIIIIIIIIIIIIIIIIIIIIIIIIIIIIIIIIIIIIIIIIIIII	CCGTGAGTCCTGGTCT-1	GGGGAACTAGCT	5	Colon	PMAiIL2	5
LH00373:139:22F3NNLT4:8:2480:3800:2513	1024	HIV_CladeB	4480	255	90M	AAAAGTTATCCTGGCAGCAGTTCATGTAGCCAGGGGATATGTAGAAGCAGAAGTTATTCCAGAAGAGGCAGGGCAGGAAACAGTATAATT	-99--9-I-9--9--II9II99IIII-9999-9-9I--9--9-I999-99--9-9I-9---9-99-9--9999-999999----------	CCGTGAGTCCTGGTCT-1	GGGGAACTAGCT	5	Colon	PMAiIL2	5
LH00373:139:22F3NNLT4:8:2387:13875:7065	0	HIV_CladeB	4538	255	90M	CCAGCAGAGACAGGGCAGGAAACAGCATACTTTCTCTTAAAATTAGCAGGCAGATGGCCAGTAAAAGCAATACACACAGACAATGGCAGC	IIIIIIIIIIIIIIIIIIIIIIIIIIIIIIIIIIIIIIIIIIIIIIIIIIIIIIIIIIIIIIIIIIIIIIIIIIIIIIIIIIIIIIIIII	CCGTGAGTCCTGGTCT-1	AACGGGACTGCC	5	Colon	PMAiIL2	5
LH00373:97:22K5JGLT3:2:1208:27083:18897	0	HIV_CladeB	9514	3	90M	CTCAGATGCTGCATATAAGCAGCTGCTTTCTGCCTGTTCTGGGTCTCTCTGGTTGGACCAGATCTGAGCCTGGGAGCTCTCTGGCTAACT	IIIIIIIIIIIIIIIIIIIIIIIIIIIIIIIIIIIIIIIIIIIIIIIIIIIIIIIIIIIIIIIIIIIIIIIIIIIIIIIIIIIIIIIIII	CCGTGAGTCCTGGTCT-1	GAACGTACCACT	5	Colon	PMAiIL2	5
LH00373:97:22K5JGLT3:3:1185:51863:26908	0	HIV_CladeB	9514	3	90M	CTCAGATGCTGCATATAAGCAGCTGCTTTCTGCCTGTTCTGGGTCTCTCTGGTTGGACCAGATCTGAGCCTGGGAGCTCTCTGGCTAACT	IIIIIIIIIIIIIIIIIIIIIIIIIIIIIIIIIIIIIIIIIIIIIIIIIIIIIIIIIIIIIIIIIIIIIIIIIIIIIIIIIIIIIIIIII	CCGTGAGTCCTGGTCT-1	GAACGTACCACT	5	Colon	PMAiIL2	5
LH00373:97:22K5JGLT3:3:2116:39196:15051	1024	HIV_CladeB	6058	255	54M4D31M5S	AGACTCATCAAGCTTCTCTATCAAAGCAGTAAGTAGTACATGTAATGCAACCTTAATAGTAGCAATAGTAGCATTAGTAGTAGCAATACT	II-IIIII9I-IIII9IIIIIIIIIIIIIIIIIIIIIII9IIIIII9IIII-IIIIIIIIIIIIIIIIIIIIIIIIIIIIIIIIIIII-I	CTAACTTAGATTAGTG-1	GTACGGATATGC	5	Colon	Untreated	23
LH00373:97:22K5JGLT3:3:1119:49145:4060	0	HIV_CladeB	6088	255	24M4D64M2S	AAGTAGTACATGTAATGCAACCTTAATAGTAGCAATAGTAGCATTAGTAGTAGCAATAATAATAGCAATAGTTGTGTGGTCCATAGTAAT	IIIIIIIIIIIIIIIIIIIIIIIIIIIIIIIIIIIIIIIIIIIIIIIIIIIIIIIIIIIIIIIIIIIIIIIIIIIIIIIIIIIIIIIIII	CTAACTTAGATTAGTG-1	GTACGGATATGC	5	Colon	Untreated	23
LH00373:97:22K5JGLT3:3:2119:51696:2106	1024	HIV_CladeB	6088	255	24M4D64M2S	AAGTAGTACATGTAATGCAACCTTAATAGTAGCAATAGTAGCATTAGTAGTAGCAATAATAATAGCAATAGTTGTGTGGTCCATAGTAAT	IIIIIIIIIIIIIIIIIIIIIIIIIIIIIIIIIIIIIIIIIIIIIIIIIIIIIIIIIIIIIIIIIIIIIIIIIIIIIIIIIIIIIIIIII	CTAACTTAGATTAGTG-1	GTACGGATATGC	5	Colon	Untreated	23
A00434:673:H7TVTDRX3:1:2117:29839:12117	0	HIV_CladeB	496	255	30S60M	AAGCAGTGGTATCAACGCAGAGTACATGGGGGTCTCTCTGGTTAGATCAGATCTGAGCCTGGGAGCTCTCTGGCTAACTAGGGAACCCAC	FFFFFFFFFFFFFFFFFFFFFFFFFFFFFFFFFFFFFFFFFFFFFFFFFFFFFFFFFFFFF:FFFFFFFFFFFFFFFFFFFFFFFFFFFF	TGCATCCCAAATGGTA-1	ATACCCGTGGCG	2	PBMC	PMAiIL2	0
LH00373:41:22HGVTLT3:4:2144:37947:6672	1024	HIV_CladeB	902	255	6S84M	GCCGACGGGAAAGAAAAAATATAAATTAAAACATATAGTATGGGCAAGCAGGGAGCTAGAACGATTCGCAGTTAATCCCGGCCTCTTAGA	IIIIIIIIIIIIIIIIIIIIIIIIIIIIIIIIIIIIIIIIIIIIIIIIIIIIIIIIIIIIIIIIIIIIIIIIIIIIIIIIIIIIIIIIII	ATCGCCTAGCGTTCAT-1	TCCACTTTACAA	6	PBMC	PMAiIL2	20
LH00373:41:22HGVTLT3:4:2144:37957:6656	1024	HIV_CladeB	902	255	6S84M	GCCGACGGGAAAGAAAAAATATAAATTAAAACATATAGTATGGGCAAGCAGGGAGCTAGAACGATTCGCAGTTAATCCCGGCCTCTTAGA	IIIIIIIIIIIIIIIIIIIIIIIIIIIIIIIIIIIIIIIIIIIIIIIIIIIIIIIIIIIIIIIIIIIIIIIIIIIIIIIIIIIIIIIIII	ATCGCCTAGCGTTCAT-1	TCCACTTTACAA	6	PBMC	PMAiIL2	20
LH00373:41:22HGVTLT3:4:2144:37938:6656	0	HIV_CladeB	902	255	6S84M	GCCGACGGGAAAGAAAAAATATAAATTAAAACATATAGTATGGGCAAGCAGGGAGCTAGAACGATTCGCAGTTAATCCCGGCCTCTTAGA	IIIIIIIIIIIIIIIIIIIIIIIIIIIIIIIIIIIIIIIIIIIIIIIIIIIIIIIIIIIIIIIIIIIIIIIIIIIIIIIIIIII9IIIII	ATCGCCTAGCGTTCAT-1	TCCACTTTACAA	6	PBMC	PMAiIL2	20
LH00373:41:22HGVTLT3:5:1141:18466:28094	1024	HIV_CladeB	2449	255	90M	TTTTATCAAAGTAAAACAGTATGATCAGATAGCCATAGAAATCTGTGGACATAAAGCTATAGGTACAGTATTAGTAGGACCTACACCTGT	IIIIIIIIIIIIIIIIIIIIIIIIIIIIIIIIIIIIIIIIIIIIIIIIIIIIIIIIIIIIIIIIIIIIIIIIIIIIIIIIIIIIIIIIII	ATCGCCTAGCGTTCAT-1	CCTACTCGGGTA	6	PBMC	PMAiIL2	20
LH00373:41:22HGVTLT3:5:1141:18475:28078	1024	HIV_CladeB	2449	255	90M	TTTTATCAAAGTAAAACAGTATGATCAGATAGCCATAGAAATCTGTGGACATAAAGCTATAGGTACAGTATTAGTAGGACCTACACCTGT	IIIIIIIIIIIIIIIIIIIIIIIIIIIIIIIIIIIIIIIIIIIIIIIIIIIIII-IIIIIIIIIIIIIIIIIII9IIIIIIIIIIIIIII	ATCGCCTAGCGTTCAT-1	CCTACTCGGGTA	6	PBMC	PMAiIL2	20
LH00373:41:22HGVTLT3:4:1168:12983:5198	0	HIV_CladeB	2461	255	90M	AAAACAGTATGATCAGATAGCCATAGAAATCTGTGGACATAAAGCTATAGGTACAGTATTAGTAGGACCTACACCTGTCAACATAATTGG	IIIIIIIIIIIIIIIIIIIIIIIIIIIIIIIIIIIIIIIIIIIIIIIIIIIIIIIIIIIIIIIIIIIIIIIIIIIIIIIIIIIIIIIIII	ATCGCCTAGCGTTCAT-1	CCTACTCGGGTA	6	PBMC	PMAiIL2	20
A00434:297:HYJMMDMXX:1:1178:10936:12508	0	HIV_CladeB	2551	255	87M4S	AAAAAATCTGTTAACTCAGCTTAGTTGCACTTTAAATTTTCCTATTAATCCTATTAAAACTGTACCAGTAAAATTAAAGCCAGAAATAAAT	FFFFFF:FFFFFFFFFFFFFFFFFFFFFFFFFFFFFFFFFFFFFFFFFFFFFFFFFFFFFFFFFFFFFFFFFFFFFFFFFFFFFFFFFFFF	TATTGCTCATTGACAC-1	AACGGACGCGGT	2	Colon	PMAiIL2	1
LH00373:139:22F3NNLT4:8:1317:31621:12318	0	HIV_CladeB	585	255	90M	GTGCTTCAAGTAGTGTGTGCCCGTCTGTTGTGTTACTCTGGTAACTAGAGATCCCTCAGACCCTTTTAGTCAGTGTGGAAAATCTCTAGC	II9IIIIIIIIIIIIIIIIIIIIIIIII9IIII-9IIIIIIIIIIIIII9IIIIIIII-IIIIIIIIIIIIIII9III9IIIIIII9III	GTATTGGCACGTAGAG-1	ATGTTGGTATGC	7	Colon	PMAiIL2	4
LH00373:97:22K5JGLT3:2:1118:38585:25850	0	HIV_CladeB	607	255	90M	GTCTGTTGTGTGACTCTGGTAACTAGAGATCCCTCAGACCCTTTTAGTCAGTGTGGAAAATCTCTAGCAGTGGCGCCCGAACAGGGACTT	IIIIIIIIIIIIIIIIIIIIIIIIIIIIIIIIIIIIIIIIIIIIIIIIIIIIIIIIIIIIIIIIIIIIIIIIIIIIIIIIIIIIIIIIII	GTATTGGCACGTAGAG-1	ATGTGCACGGCT	7	Colon	PMAiIL2	4
LH00373:97:22K5JGLT3:2:1261:8785:23495	0	HIV_CladeB	614	255	88M2S	GTGTGACTCTGGTAACTAGAGATCCCTCAGACCCTTTTAGTCAGTGTGGAAAATCTCTAGCAGTGGCGCCCGAACAGGGACTTGAAAGTG	IIIIIIIIIIIIIIIIIIIIIIIIIIIIIIIIIIIIIIIIIIIIIIIIIIIIIIIIIIIIIIIIIIIIIIIIIIIIIIIIIIIIIIIIII	GTATTGGCACGTAGAG-1	AACTCACATAGC	7	Colon	PMAiIL2	4
LH00373:139:22F3NNLT4:8:2450:42392:11996	0	HIV_CladeB	621	255	89M1S	TCTGGTAACTAGAGATCCCTCAGACCCTTTTAGTCAGTGTGGAAAATCTCTAGCAGTGGCGCCCGAACAGGGACTTGAAAGTGAAAGTAG	IIIIIIIIIIIIIIIIIIIIIIIIIIIIIIIIIIIIIIIIIIIIIIIIIIIIIIIIIIIIIIIIIIIIIIIIIIIIIIIIIIIIIIIIII	GTATTGGCACGTAGAG-1	TTTTTGGTTGTA	7	Colon	PMAiIL2	4
LH00373:97:22K5JGLT3:2:1189:11883:25947	1024	HIV_CladeB	631	255	79M11S	AGAGATCCCTCAGACCCTTTTAGTCAGTGTGGAAAATCTCTAGCAGTGGCGCCCGAACAGGGACTTGAAAGTGAAAGTAGACCAGAGAAG	-IIIIIIIIII9I9IIIIII9IIIIIIIIIIIIIIIIIIIIIIIIIIIIIIIIIIIIIII9IIIIIIIIIIIIIIIIIIIIIIII9III-	GTATTGGCACGTAGAG-1	TACCCGGTAGTT	7	Colon	PMAiIL2	4
LH00373:97:22K5JGLT3:2:1189:11864:25947	1024	HIV_CladeB	631	255	79M11S	AGAGATCCCTCAGACCCTTTTAGTCAGTGTGGAAAATCTCTAGCAGTGGCGCCCGAACAGGGACTTGAAAGTGAAAGTAGACCAGAGAAG	IIII9IIIIIIIIIIIIIIIIIIIIIIIIIIIIIIIIIIIIIIIIIIIIIIIIIIIIIIIIIIIIIIIIIIIIIIIIIIII9IIIIIIII	GTATTGGCACGTAGAG-1	TACCCGGTAGTT	7	Colon	PMAiIL2	4
LH00373:97:22K5JGLT3:3:2152:20648:15821	1024	HIV_CladeB	645	255	69M3D21M	CCCTTTTAGTCAGTGTGGAAAATCTCTAGCAGTGGCGCCCGAACAGGGACTTGAAAGTGAAAGTAGACCAGAGAAGCTCTCGACGCAGGA	IIIIIIIIIIIIIIIIIIIIIIIIIIIIIIIIIIIIIIIIIIIIIIIIIIIIIIIIIIIII9IIIIIIIIIIIIIIIIIIIIIIIIIIII	GTATTGGCACGTAGAG-1	AGATTTCGCCAA	7	Colon	PMAiIL2	4
LH00373:139:22F3NNLT4:8:2417:29647:12346	0	HIV_CladeB	645	255	69M3D21M	CCCTTTTAGTCAGTGTGGAAAATCTCTAGCAGTGGCGCCCGAACAGGGACTTGAAAGTGAAAGTAGACCAGAGAAGCTCTCGACGCAGGA	IIIIIIIIIIIIIIIIIIIIIIIIIIIIIIIIIIIIIIIIIIIIIIIIIIIIIIIIIIIIIIIIIIIIIIIIIIIIIIIIIIIIIIIIII	GTATTGGCACGTAGAG-1	AGTATTATTAAG	7	Colon	PMAiIL2	4
LH00373:97:22K5JGLT3:2:2184:13112:2218	1024	HIV_CladeB	654	255	60M3D30M	TCAGTGTGGAAAATCTCTAGCAGTGGCGCCCGAACAGGGACTTGAAAGTGAAAGTAGACCAGAGAAGCTCTCGACGCAGGACTCGGCTTG	IIIIIIIIIIIIIIIIIIIIIIIIIIIIIIIIIIIIIIIIIIIIIIIIIIIIIIIIIIIIIIIIIIIIIIIIIIIIIIIIIIIIIIIIII	GTATTGGCACGTAGAG-1	AACTCACATAGC	7	Colon	PMAiIL2	4
LH00373:97:22K5JGLT3:3:1102:18568:27981	0	HIV_CladeB	655	255	59M3D31M	CAGTGTGGAAAATCTCTAGCAGTGGCGCCCGAACAGGGACTTGAAAGTGAAAGTAGACCAGAGAAGCTCTCGACGCAGGACTCGGCTTGC	IIIIIIIIIIIIIIIIIIIIIIIIIIIIIIIIIIIIIIIIIIIIIIIIIIIIIIIIIIIIIIIIIIIIIIIIIIIIIIIIIIIIIIIIII	GTATTGGCACGTAGAG-1	GCCTGCTATACT	7	Colon	PMAiIL2	4
LH00373:139:22F3NNLT4:8:1429:25892:23609	0	HIV_CladeB	668	255	46M3D44M	CTCTAGCAGTGGCGCCCGAACAGGGACTTGAAAGTGAAAGTAGACCAGAGAAGCTCTCGACGCAGGACTCGGCTTGCTGAAGCGCGCACG	IIIIII9IIIIIIIIIIIIIIIIIIIIIIIIIIIIIIIIIIIIIIIIIIIIIIIIIIIIIIIIIIIIIIIIIIIIIIIIIIIIIIIIIII	GTATTGGCACGTAGAG-1	AGATTTCGCCAA	7	Colon	PMAiIL2	4
LH00373:139:22F3NNLT4:8:2209:21247:28091	0	HIV_CladeB	670	255	44M3D46M	CTAGCAGTGGCGCCCGAACAGGGACTTGAAAGTGAAAGTAGACCAGAGAAGCTCTCGACGCAGGACTCGGCTTGCTGAAGCGCGCACGGC	IIIIIIIIIIIIIIIIIIIIIIIIIIIIIIIIIIIIIIIIIIIIIIIIIIIIIIIIIIIIIIIIIIIIIIIIIIIIIIIIIIIIIIIIII	GTATTGGCACGTAGAG-1	CTGTTTCCGACG	7	Colon	PMAiIL2	4
LH00373:139:22F3NNLT4:8:2261:32738:5595	0	HIV_CladeB	683	255	31M3D59M	CCGAACAGGGACTTGAAAGTGAAAGTAGACCAGAGAAGCTCTCGACGCAGGACTCGGCTTGCTGAAGCGCGCACGGCAAGAGGCGAGGGG	IIIIIIIIIIIIIIIIIIIIIIIIIIIIIIIIIIIIIIIIIIIIIIIIIIIIIIIIIIIIIIIIIIIIIIIIIIIIIIIIIIIIIIIIII	GTATTGGCACGTAGAG-1	TACCCGGTAGTT	7	Colon	PMAiIL2	4
LH00373:139:22F3NNLT4:8:2457:19240:17137	1024	HIV_CladeB	724	255	12S76M2S	AGACCAGAGAAGCTCTCGACGCAGGACTCGGCTTGCTGAAGCGCGCACGGCAAGAGGCGAGGGGCGGCGACCGGTGAGTACGCCAAAAAT	IIIIIIIIIIIIIIIIIIIIIIIIIIIIIIIIIIIIIIIIIIIIIIIIIIIIIIIIIIIIIIIIIIIIIIIIIIIIIIIIIIIIIIIIII	GTATTGGCACGTAGAG-1	AGTAACCCTCAC	7	Colon	PMAiIL2	4
LH00373:139:22F3NNLT4:8:2457:19248:17151	1024	HIV_CladeB	724	255	12S76M2S	AGACCAGAGAAGCTCTCGACGCAGGACTCGGCTTGCTGAAGCGCGCACGGCAAGAGGCGAGGGGCGGCGACCGGTGAGTACGCCAAAAAT	IIIIIIIIIIIIIIIIIIIIIIIIIIIIIIIIIIIIIIIIIIIIIIIIIIIIIIIII-IIIIIIIII-IIIIIIIIIIIIIIIIIIIIII	GTATTGGCACGTAGAG-1	AGTAACCCTCAC	7	Colon	PMAiIL2	4
LH00373:139:22F3NNLT4:8:2457:19232:17151	0	HIV_CladeB	724	255	12S76M2S	AGACCAGAGAAGCTCTCGACGCAGGACTCGGCTTGCTGAAGCGCGCACGGCAAGAGGCGAGGGGCGGCGACCGGTGAGTACGCCAAAAAT	9IIIIIIIIIIIIIIIIII9IIIIIIIIIIIIIIIIIIIIIIIIIIIIIIIIIIIIIIIIIIIIIIIIIIIIIIIIIIIIIIIIIIIIII	GTATTGGCACGTAGAG-1	AGTAACCCTCAC	7	Colon	PMAiIL2	4
LH00373:97:22K5JGLT3:3:1210:44549:16926	1024	HIV_CladeB	724	255	9S81M	CCAGAGAAGCTCTCGACGCAGGACTCGGCTTGCTGAAGCGCGCACGGCAAGAGGCGAGGGGCGGCGACCGGTGAGTACGCCAAAAATTTT	IIIIIIIIIIIIIIIIIIIIIIIIIIIIIIIIIIIIIIIIIIIIIIIIIIIIIIIIIIIIIIIIIIIIIIIIIIIIIIIIIIIIIIIIII	GTATTGGCACGTAGAG-1	GCCTGCTATACT	7	Colon	PMAiIL2	4
LH00373:97:22K5JGLT3:3:2170:24494:17903	0	HIV_CladeB	727	255	78M12S	TCGACGCAGGACTCGGCTTGCTGAAGCGCGCACGGCAAGAGGCGAGGGGCGGCGACCGGTGAGTACGCCAAAAATTTTTGATTAGCGGAG	IIIIIIIIIIIIIIIIIIIIIIIIIIIIIIIIIIIIIIIIIIIIIIIIIIIIIIIIIIIIIIIIIIIIIIIIIIIIIIIIIIIIIIIIII	GTATTGGCACGTAGAG-1	ATAACCCGTTCC	7	Colon	PMAiIL2	4
LH00373:139:22F3NNLT4:8:2152:41866:13495	0	HIV_CladeB	737	255	68M22S	ACTCGGCTTGCTGAAGCGCGCACGGCAAGAGGCGAGGGGCGGCGACCGGTGAGTACGCCAAAAATTTTTGATTAGCGGAGGCTAAAAGGA	IIIIIIIIIIIIIIIIIIIIIIIIIIIIIIIIIIIIIIIIIIIIIIIIIIIIIIIIIIIIIIIIIIIIIIIIIIIIIIIIIIIIIIIIII	GTATTGGCACGTAGAG-1	AATACAGTACAC	7	Colon	PMAiIL2	4
LH00373:139:22F3NNLT4:8:2389:34211:12346	0	HIV_CladeB	756	255	40M1I49M	GCACGGCAAGAGGCGAGGGGCGGCGACCGGTGAGTACGCCAAAAATTTTTGATTAGCGGAGGCTAAAAGGAGAGCGATGGGTGCGAGAGC	IIIIIIIIIIIIIIIIIIIIIIIIIIIIIIIIIIIIIIIIIIIIIIIIIIIIIIIIIIIIIIIIIIIIIIIIIIIIIIIIIIIIIIIIII	GTATTGGCACGTAGAG-1	CAATGTGGCTGC	7	Colon	PMAiIL2	4
LH00373:139:22F3NNLT4:8:2440:38588:2471	1024	HIV_CladeB	756	255	40M1I49M	GCACGGCAAGAGGCGAGGGGCGGCGACCGGTGAGTACGCCAAAAATTTTTGATTAGCGGAGGCTAAAAGGAGAGCGATGGGTGCGAGAGC	IIIIIIIIIIIIIIIIIIIIIIIIIIIIIIIIIIIIIIIIIIIIIIIIIIIIIIIIIIIIIIIIIIIIIIIIIIIIIIIIIIIIIIIIII	GTATTGGCACGTAGAG-1	CAATGTGGCTGC	7	Colon	PMAiIL2	4
LH00373:97:22K5JGLT3:2:2215:46870:10213	16	HIV_CladeB	789	255	10M1I79M	GTACGCCAAAAATTTTTGATTAGCGGAGGCTAAAAGGAGAGCGATGGGTGCGAGAGCGTCAGTATTAAGCGGGGGAAAATTAGATAAATG	IIIIII9IIIIIIIIIIIIIIIIIIIIIIIIIIIIIIIIIIIIIIIIIIIIIIIIIIIIIIIIIIIIIII9IIIIIIIIII9I9II--II	GTATTGGCACGTAGAG-1	TACCAGGTCAGC	7	Colon	PMAiIL2	4
LH00373:139:22F3NNLT4:8:2327:1065:29632	0	HIV_CladeB	845	255	90M	GTCAGTATTAAGCGGGGGAAAATTAGATAAATGGGAAAAAATTCGGTTAAGGCCAGGAGGAAAGAAAAAATATAAATTAAAACATCTAGT	I-III9IIIIIIIIIII9IIII99I-99III9IIIIIIIII9III9I9III9I--9IIIII9I9IIII9III9IIIII-IIIIIIIII-I	GTATTGGCACGTAGAG-1	CGCTATCATAAC	7	Colon	PMAiIL2	4
LH00373:139:22F3NNLT4:8:2310:39673:1434	0	HIV_CladeB	853	255	90M	TAAGCGGGGGAAAATTAGATAAATGGAAAAAAATTCGGTTAAGGCCAGGAGGAAAGAAAAAATATAAATTAAAACATCTAGTATGGGCAA	IIIIIIIIIIIIIIIIIIIIIIIIIIIIIIIIIIIIIIIIIIIIIIIIIIIIIIIIIIIIIIIIII9IIIIIIIIIIIIIIIIIIIIIII	GTATTGGCACGTAGAG-1	ATGGGTTTACTC	7	Colon	PMAiIL2	4
LH00373:97:22K5JGLT3:3:2123:40906:25290	1024	HIV_CladeB	879	255	90M	GAAAAAATTCGGTTAAGGCCAGGAGGAAAGAAAAAATATAAATTAAAACATCTAGTATGGGCAAGCAGGGAGTTAGAACGATTCGCAGTT	IIIIIIIIIIIIIIIIIIIIIIIIIIIIIIIIIIIIIIIIIIIIIIIIIIIIIIIIIIIIIIIIIIIIIIIIIIIIIIIIIIIIIIIIII	GTATTGGCACGTAGAG-1	CGCTATCATAAC	7	Colon	PMAiIL2	4
LH00373:97:22K5JGLT3:3:2258:2581:24473	0	HIV_CladeB	911	255	90M	AAAATATAAATTAAAACATCTAGTATGGGCAAGCAGGGAGTTAGAACGATTCGCAGTTAATCCTGGCCTGTTGGAAACAGCAGAAGGCTG	IIIIIIIIIIIIIIIIIIIIIIIIIIIIIIIIIIIIIIIIIIIIIIIIIIIIIIIIIIIIIIIIIIIIIIIIIIIIIIIIIIIIIIIIII	GTATTGGCACGTAGAG-1	CCACCGATCGAA	7	Colon	PMAiIL2	4
LH00373:97:22K5JGLT3:3:2258:2590:24489	1024	HIV_CladeB	911	255	90M	AAAATATAAATTAAAACATCTCGTATGGGCAAGCAGGGAGTTAGAACGATTCGCAGTTAATCCTGGCCTGTTGGAAACAGCAGAAGGCTG	-9IIIIII9IIII99IIIII9-IIIIIIII9IIIIIIIIIIIIIIIIIIIIII99IIIIIIIIIIIIIIIIIIIIIIIIIIII9IIIIII	GTATTGGCACGTAGAG-1	CCACCGATCGAA	7	Colon	PMAiIL2	4
LH00373:97:22K5JGLT3:3:2258:2600:24473	1024	HIV_CladeB	911	255	90M	AAAATATAAATTAAAACATCTAGTATGGGCAAGCAGGGAGTTAGAACGATTCGCAGTTAATCCTGGCCTGTTGGAAACAGCAGAAGGCTG	IIIIIIIIIIIIIIIIIIIIIIIIIIIIIIIIIIIIIIIIIIIIIIIIIIIIIIIIIIIIIIIIIIIIIIIIIIIIIIIIIIIIIIIIII	GTATTGGCACGTAGAG-1	CCACCGATCGAA	7	Colon	PMAiIL2	4
LH00373:139:22F3NNLT4:8:1166:45305:10623	0	HIV_CladeB	955	255	90M	AACGATTCGCAGTTAATCCTGGCCTGTTAGAAACAGCAGAAGGCTGTAGACAAATACTAGGACAGCTACAACCATCCCTTCAGACAGGAT	9I-III9II9III9IIIIIIII9IIIIIIIIIII9IIIIIIIIIIIIIIIIIIIIIIIIIIIIIIIIIIIIIIIIIIIIIIIIIIIIIII	GTATTGGCACGTAGAG-1	ATGCTGCTTGTT	7	Colon	PMAiIL2	4
LH00373:97:22K5JGLT3:3:2150:24337:2186	1024	HIV_CladeB	955	255	90M	AACGATTCGCAGTTAATCCTGGCCTGTTAGAAACAGCAGAAGGCTGTAGACAAATACTAGGACAGCTACAACCATCCCTTCAGACAGGAT	IIIIIIIIIIIIIIIIIIIIIIIIIIIIIIIIIIIIIIIIIIIIIIIIIIIIIIIIIIIIIIIIIIIIIIIIIIIIIIIIIIIIIIIIII	GTATTGGCACGTAGAG-1	ATGCTGCTTGTT	7	Colon	PMAiIL2	4
LH00373:139:22F3NNLT4:8:1452:1688:13257	0	HIV_CladeB	1003	255	90M	GACAAATACTAGGACAGCTACAACCATCCCTTCAGACAGGATCAGAAGAACTTAGATCATTATATAATACAGTAGCAACCCTCTATTGTG	IIIIIIIIIIIIIIIIIIIIIIIIIIIIIIIIIIIIIIIIIIIIIIIIIIIIIIIIIIIIIIIIIIIIIIIIIIIIIIIIIIIIIIIIII	GTATTGGCACGTAGAG-1	AAAATTCTGTCA	7	Colon	PMAiIL2	4
LH00373:139:22F3NNLT4:8:2215:17015:19196	1024	HIV_CladeB	1173	255	84M6S	GCACAGCAAGCAGCAGCTGACACAGGAAACAGCAGCCAGGTCAGCCAAAATTACCCTATAGTACAGAACCTCCAGGGGCAAATGAAAATC	IIIIIIIIIIIIIIIIIIIIIIIIIIIIIIIIIIIIIIIIIIIIIIIIIIIIIIIIIIIIIIIIIIIIIIIIIIIIIIIIIIIIIIIIII	GTATTGGCACGTAGAG-1	CCTCTCCATGGT	7	Colon	PMAiIL2	4
LH00373:139:22F3NNLT4:8:2215:17031:19196	1024	HIV_CladeB	1173	255	84M6S	GCACAGCAAGCAGCAGCTGACACAGGAAACAGCAGCCAGGTCAGCCAAAATTACCCTATAGTACAGAACCTCCAGGGGCAAATGAAAATC	IIIIIIIIIIIIIIIIIIIIIIIIIIIIIIIIIIIIIIIIIIIIIIIIIIIIIIIIIIIIIIIIIIIIIIIIIIIIIIIIIIIIIIIIII	GTATTGGCACGTAGAG-1	CCTCTCCATGGT	7	Colon	PMAiIL2	4
LH00373:139:22F3NNLT4:8:2215:17039:19210	1024	HIV_CladeB	1173	255	84M6S	GCACAGCAAGCAGCAGCTGACACAGGAAACAGCAGCCAGGTCAGCCAAAATTACCCTATAGTACAGAACCTCCAGGGGCAAATGAAAATC	IIIIIIIIIIIIIIIIIIIIIIIIIIIIIIIIIIIIIIIIIIIIIIIIIIIIIIIIIIIIIIIIIIIIIIIIIIIIIIIIIIIIIIIIII	GTATTGGCACGTAGAG-1	CCTCTCCATGGT	7	Colon	PMAiIL2	4
LH00373:139:22F3NNLT4:8:2215:17031:19224	1024	HIV_CladeB	1173	255	84M6S	GCACAGCAAGCAGCAGCTGACACAGGAAACAGCAGCCAGGTCAGCCAAAATTACCCTATAGTACAGAACCTCCAGGGGCAAATGAAAATC	IIIIIIIIIIIIIIIIIIIIIIIIIIIIIIIIIIIIIIIIIIIIIIIIIIIIIIIIIIIIIIIIIIIIIIIIIIIIIIIIIIIIIIIIII	GTATTGGCACGTAGAG-1	CCTCTCCATGGT	7	Colon	PMAiIL2	4
LH00373:139:22F3NNLT4:8:2170:50541:27307	1024	HIV_CladeB	1188	255	67M1491N23M	GCTGACACAGGAAACAGCAGCCAGGTCAGCCAAAATTACCCTATAGTACAGAACCTCCAGGGGCAAATGAAAATCCATACAATACTCCAG	IIIIIIIIIIIIIIIIIIIIIIIIIIIIIIIIIIIIIIIIIIIIIIIIIIIIIIIIIIIIIIIIIIIIIIIIIIIIIIIIIIIIIIIIII	GTATTGGCACGTAGAG-1	CCTCTCCATGGT	7	Colon	PMAiIL2	4
LH00373:139:22F3NNLT4:8:2170:50549:27293	1024	HIV_CladeB	1188	255	67M1491N23M	GCTGACACAGGAAACAGCAGCCAGGTCAGCCAAAATTACCCTATAGTACAGAACCTCCAGGGGCAAATGAAAATCCATACAATACTCCAG	II9IIIIIIIIIIIIIIIIIIIIIIIIIIIIIIIIIIIIIIIIIIIIIIIIIIIIII9IIIIIIIIIIIIIIIIIIIIIIIIIIIIIIII	GTATTGGCACGTAGAG-1	CCTCTCCATGGT	7	Colon	PMAiIL2	4
LH00373:139:22F3NNLT4:8:1284:27389:15050	0	HIV_CladeB	1195	255	62M28S	CAGGAAACAGCAGCCAGGTCAGCCAAAATTACCCTATAGTACAGAACCTCCAGGGGCAAATGAAAATCCATACAATACTCCAGTGTTTGC	IIIIIIIIIIIIIIIIIIIIIIIIIIIIIIIIIIIIIIIIIIIIIIIIIIIIIIIIIIIIIIIIIIIIIIIIIIIIIIIIIIIIIIIIII	GTATTGGCACGTAGAG-1	CCTCTCCATGGT	7	Colon	PMAiIL2	4
LH00373:97:22K5JGLT3:2:1156:19280:20307	16	HIV_CladeB	1386	255	71M19S	ACCATGCTAAACACAGTGGGGGGACATCAAGCAGCCATGCAAATGTTAAAAGAAACCATTAATGAGTACGCCAAAAATTTTTGATTAGCG	IIIIIIIIIIIIIIIIIIIIIIIIIIIIIIIIIIIIIIIIIIIIIIIIIIIIIIIIIIIIIIIIIIIIIIIIIIIIIIIIIIIIIIIIII	GTATTGGCACGTAGAG-1	TACCAGGTCAGC	7	Colon	PMAiIL2	4
LH00373:139:22F3NNLT4:8:2279:40506:5931	0	HIV_CladeB	1650	255	90M	GTAAGAATGTATAGTCCAGTCAGCATTCTGGACATAAAACAAGGACCAAAAGAACCCTTTAGAGATTATGTAGACCGGTTCTATAAAACT	IIIIIIIIIIIIIIIIIIIIIIIIIIIIIIIIIIIIIIIIIIIIIIIIIIIIIIIIIIIIIIIIIIIIIIII9IIIIIIIIIIIIIIIII	GTATTGGCACGTAGAG-1	AAGCTCTCCCCG	7	Colon	PMAiIL2	4
LH00373:139:22F3NNLT4:8:2454:31241:14546	1024	HIV_CladeB	1652	255	90M	AAGAATGTATAGTCCAGTCAGCATTCTGGACATAAAACAAGGACCAAAAGAACCCTTTAGAGATTATGTAGACCGGTTCTATAAAACTCT	IIIIIIIIIIIIIIIIIIIIIIIIIIIIIIIIIIIIIIIIIIIIIIIIIIIIIIIIIIIIIIIIIIIIIIIIIIIIIIIIIIIIIIIIII	GTATTGGCACGTAGAG-1	AAGCTCTCCCCG	7	Colon	PMAiIL2	4
LH00373:139:22F3NNLT4:8:2454:31273:14546	1024	HIV_CladeB	1652	255	90M	AAGAATGTATAGTCCAGTCAGCATTCTGGACATAAAACAAGGACCAAAAGAACCCTTTAGAGATTATGTAGACCGGTTCTATAAAACTCT	IIIIIIIIIIIIIIIIIIIIIIIIIIIIIIIIIIIIIIIIIIIIIIIIIIIIIIIIIIIIIIIIIIIIIIIIIIIIIIIIIIIIIIIIII	GTATTGGCACGTAGAG-1	AAGCTCTCCCCG	7	Colon	PMAiIL2	4
LH00373:139:22F3NNLT4:8:2454:31257:14546	1024	HIV_CladeB	1652	255	90M	AAGAATGTATAGTCCAGTCAGCATTCTGGACATAAAACAAGGACCAAAAGAACCCTTTAGAGATTATGTAGACCGGTTCTATAAAACTCT	IIIIIIIIIIIIIIIIIIIIIIIIIIIIIIIIIIIIIIIIIIIIIIIIIIIIIIIIIIIIIIIIIIIIIIIIIIIIIIIIIIIIIIIIII	GTATTGGCACGTAGAG-1	AAGCTCTCCCCG	7	Colon	PMAiIL2	4
LH00373:97:22K5JGLT3:3:1129:19585:16477	0	HIV_CladeB	1915	255	90M	TTTTGGCCGAAGCAATGAGCCAAGTAACAAATTCAGCTACCATGATGATGCAGAGAGGCAATTTTAGGAACCAAAGAAAGCCTGTTAAGT	IIIIIIIIIIIIIIIIIIIIIIIIIIIIIIIIIIIIIIIIIIIIIIIIIIIIIIIIIIIIIIIIIIIIIIIIIIIIIIIIIIIIIIIIII	GTATTGGCACGTAGAG-1	ATCGGTCCTATT	7	Colon	PMAiIL2	4
LH00373:97:22K5JGLT3:3:1264:15553:11703	1024	HIV_CladeB	2150	255	90M	CCCCAAGGGAAGGCCGGGAAATTTTCTTCAGAGCAGGCCAGAGCCAACAGCCCCACCAGAAGAGAGCTTCAGGTTTGGGGAGGAGCTAAC	IIIIIIIIIIIIIIIIIIIIIIIIIIIIIIIIIIIIIIIIIIIIIIIIIIIIIIIIIIIIIIIIIIIIIIIIIIIIIIIIIIIIIIIIII	GTATTGGCACGTAGAG-1	TCACCTTGCCGC	7	Colon	PMAiIL2	4
LH00373:97:22K5JGLT3:2:2294:42478:25482	0	HIV_CladeB	2150	255	90M	CCCCAAGGGAAGGCCGGGAAATTTTCTTCAGAGCAGGCCAGAGCCAACAGCCCCACCAGAAGAGAGCTTCAGGTTTGGGGAGGAGCTAAC	IIIIIIIIIIIIIIIIIIIIIIIIIIII9IIIIIIIIIIIIIIIIIIIIIIIIIIIIIIIIIIIIIIIIIIIIIIIIIIIIIIIIIIIII	GTATTGGCACGTAGAG-1	TCACCTTGCCGC	7	Colon	PMAiIL2	4
LH00373:139:22F3NNLT4:8:1396:33879:20625	1024	HIV_CladeB	2371	255	90M	AGGAGCAGATGATACAGTATTAGAAGAAATGAATTTACCAGGAAGATGGAAACCAAAAATGATAGGGGGAATTGGAGGTTTTATCAAAGT	-II9I99I-9III9I9II9-I9I999999999-999-99I9999-999I-9I9III9IIIIII99I9IIII9I9IIII9IIIIIII-III	GTATTGGCACGTAGAG-1	TGCTGGCATCAA	7	Colon	PMAiIL2	4
LH00373:139:22F3NNLT4:8:1396:33903:20611	1024	HIV_CladeB	2371	255	90M	AGGAGCAGATGATACAGTATTAGAAGAAATGAATTTACCAGGAAGATGGAAACCAAAAATGATAGGGGGAATTGGAGGTTTTATCAAAGT	IIIIIIIIIIIIIIIIIIIIIIIIIIIIIIIIIIIIIIIIIIIIIIIIIIIIIIIIIIIIIIIIIIIIIIIIIIIIIIIIIIIIIIIIII	GTATTGGCACGTAGAG-1	TGCTGGCATCAA	7	Colon	PMAiIL2	4
LH00373:139:22F3NNLT4:8:1396:33887:20583	1024	HIV_CladeB	2371	255	90M	AGGAGCAGATGATACAGTATTAGAAGAAATGAATTTACCAGGAAGATGGAAACCAAAAATGATAGGGGGAATTGGAGGTTTTATCAAAGT	IIIIIIIIIIIIIIIIIIIIIIIIIIIIIIIIIIIIIIIIIIIIIIIIIIIIIIIIIIIIIIIIIIIIIIIIIIIIIIIIIIIIIIIIII	GTATTGGCACGTAGAG-1	TGCTGGCATCAA	7	Colon	PMAiIL2	4
LH00373:139:22F3NNLT4:8:1396:33879:20597	1024	HIV_CladeB	2371	255	90M	AGGAGCAGATGATACAGTATTAGAAGAAATGAATTTACCAGGAAGATGGAAACCAAAAATGATAGGGGGAATTGGAGGTTTTATCAAAGT	IIIIIIIIIIIIIIIIIIIIIIIIIIIIIIIIIIIIIIIIIIIIIIIIIIIIIIIIIIIIIIIIIIIIIIIIIIIIIIIIIIIIIIIIII	GTATTGGCACGTAGAG-1	TGCTGGCATCAA	7	Colon	PMAiIL2	4
LH00373:139:22F3NNLT4:8:1396:33911:20597	1024	HIV_CladeB	2371	255	90M	AGGAGCAGATGATACAGTATTAGAAGAAATGAATTTACCAGGAAGATGGAAACCAAAAATGATAGGGGGAATTGGAGGTTTTATCAAAGT	IIIIIIIIIIIIIIIIIIIIIIIIIIIIIIIIIIIIIIIIIIIIIIIIIIIIIIIIIIIIIIIIIIIIIIIIIIIIIIIIIIIIIIIIII	GTATTGGCACGTAGAG-1	TGCTGGCATCAA	7	Colon	PMAiIL2	4
LH00373:139:22F3NNLT4:8:1396:33871:20611	0	HIV_CladeB	2371	255	90M	AGGAGCAGATGATACAGTATTAGAAGAAATGAATTTACCAGGAAGATGGAAACCAAAAATGATAGGGGGAATTGGAGGTTTTATCAAAGT	IIIII9II9III9IIIIIIIIIIIIIIIIIIIIIIIIIIIIIIIIIIIIIIIIIIIIIIIIIIIIIIIIIIIIIIIIIIIIIIIIIIIII	GTATTGGCACGTAGAG-1	TGCTGGCATCAA	7	Colon	PMAiIL2	4
LH00373:139:22F3NNLT4:8:1396:33919:20611	1024	HIV_CladeB	2371	255	90M	AGGAGCAGATGATACAGTATTAGAAGAAATGAATTTACCAGGAAGATGGAAACCAAAAATGATAGGGGGAATTGGAGGTTTTATCAAAGT	IIIIIIIIIIIIIIIIIIIIIIIIIIIIIIIIIIIIIIIIIIIIIIIIIIIIIIIIIIIIIIIIIIIIIIIIIIIIIIIIIIIIIIIIII	GTATTGGCACGTAGAG-1	TGCTGGCATCAA	7	Colon	PMAiIL2	4
LH00373:97:22K5JGLT3:2:2193:24208:13177	1024	HIV_CladeB	2481	255	2S88M	AGCCATAGAAATCTGTGGACATAAAGCTATAGGTACAGTATTAGTAGGACCTACACCTGTCAACATAATTGGAAAAAATCTGTTGACTCA	IIIIIIIIIIIIIIIIIIIIIIIIIIIIIIIIIIIIIIIIIIIIIIIIIIIIIIIIIIIIIIIIIIIIIIIIIIIIIIIIIIIIIIIIII	GTATTGGCACGTAGAG-1	AGTTTCCCTACT	7	Colon	PMAiIL2	4
LH00373:97:22K5JGLT3:2:2114:39251:16558	0	HIV_CladeB	2481	255	2S88M	AGCCATAGAAATCTGTGGACATAAAGCTATAGGTACAGTATTAGTAGGACCTACACCTGTCAACATAATTGGAAAAAATCTGTTGACTCA	IIII-IIIIIIIIIIIIIIIIII-IIII9IIIIIIIIIIIIIIIIIIIIIIIIIIIIIIIIIIIIIIIIIIIIII9IIIIIIIIIIIIII	GTATTGGCACGTAGAG-1	AGTTTCCCTACT	7	Colon	PMAiIL2	4
LH00373:97:22K5JGLT3:2:2114:39260:16542	1024	HIV_CladeB	2481	255	2S88M	AGCCATAGAAATCTGTGGACATAAAGCTATAGGTACAGTATTAGTAGGACCTACACCTGTCAACATAATTGGAAAAAATCTGTTGACTCA	#NAME?	GTATTGGCACGTAGAG-1	AGTTTCCCTACT	7	Colon	PMAiIL2	4
LH00373:139:22F3NNLT4:8:1293:49246:3942	0	HIV_CladeB	2482	255	90M	CATAGAAATCTGTGGACATAAAGCTATAGGTACAGTATTAGTAGGACCTACACCTGTCAACATAATTGGAAAAAATCTGTTGACTCAGAT	IIIIIIIIIIIIIIIIIIIIIIIIIIIIIIIIIIIIIIIIIIIIIIIIIIIIIIIIIIIII9IIIIIIIIIIIIIIIIIIIIIIIIIIII	GTATTGGCACGTAGAG-1	GCCTCACAGCCC	7	Colon	PMAiIL2	4
LH00373:139:22F3NNLT4:8:1264:11366:8942	0	HIV_CladeB	2484	255	90M	TAGAAATCTGTGGACATAAAGCTATAGGTACAGTATTAGTAGGACCTACACCTGTCAACATAATTGGAAAAAATCTGTTGACTCAGATTG	IIIIIIIIIIIIIIIIIIIIIIIIIIIIIIIIIIIIIIIIIIIIIIIIIIIIIIIIIIIIIIIIIIIIIIIIIIIIIIIIIIIIIIIIII	GTATTGGCACGTAGAG-1	CATTCAGCCTAT	7	Colon	PMAiIL2	4
LH00373:97:22K5JGLT3:3:1278:28729:27292	1024	HIV_CladeB	2539	255	90M	CAACATAATTGGAAAAAATCTGTTGACTCAGATTGGTTGCACTTTAAATTTTCCCATTAGTCCTATTAAAACTGTACCAGTAAAATTAAA	IIIIIIIIIIIIIIIIIIIIIIIIIIIIIIIIIIIIIIIIIIIIIIIIIIIIIIIIIIIIIIIIIIIIIIIIIIIIIIIIIIIIIIIIII	GTATTGGCACGTAGAG-1	GCCTCACAGCCC	7	Colon	PMAiIL2	4
LH00373:139:22F3NNLT4:8:1449:12709:23595	0	HIV_CladeB	2652	255	90M	TTAAACAATGGCCATTGACAGAAGAAAAAATAAAAGCATTAGTAGAAATTTGTACAGAAATGGAAAAGGAAGGGAAAATCTCAAAAATTG	IIIIIIIIIIIIIIIIIIIIIIIIIIIIIIIIIIIIIIIIIIIIIIIIIIIIIIIIIIIIIIIIIIIIIIIIIIIIIIIIIIIIIIIIII	GTATTGGCACGTAGAG-1	AAAATAGTAGCT	7	Colon	PMAiIL2	4
LH00373:139:22F3NNLT4:8:1374:37876:5160	0	HIV_CladeB	2654	255	90M	AAACAATGGCCATTGACAGAAGAAAAAATAAAAGCATTAGTAGAAATTTGTACAGAAATGGAAAAGGAAGGGAAAATCTCAAAAATTGGG	-99II9IIIIIIIII99I-IIII9I9IIII9IIIIIIIIIIIIIIIIIIIIIII9III-IIII9IIIIIIIIII9I9III-I-IIIIIII	GTATTGGCACGTAGAG-1	CATGGGTTTTTT	7	Colon	PMAiIL2	4
LH00373:139:22F3NNLT4:8:1374:37884:5146	1024	HIV_CladeB	2654	255	90M	AAACAATGGCCATTGACAGAAGAAAAAATAAAAGCATTAGTAGAAATTTGTACAGAAATGGAAAAGGAAGGGAAAATCTCAAAAATTGGG	IIIIIIIIIIIIIIIIIIIIIIIIIIIIIIIIIIIIIIIIIIIIIIIIIIIIIIIIIIIIIIIIIIIIIIIIIIIIIIIIIIIIIIIIII	GTATTGGCACGTAGAG-1	CATGGGTTTTTT	7	Colon	PMAiIL2	4
LH00373:139:22F3NNLT4:8:2128:33150:2947	1024	HIV_CladeB	2654	255	90M	AAACAATGGCCATTGACAGAAGAAAAAATAAAAGCATTAGTAGAAATTTGTACAGAAATGGAAAAGGAAGGGAAAATCTCAAAAATTGGG	9II9IIIIIIIIIIIIIIIIIIIIIIIIIIIIIIIIIIIIIIIIIIIIIIIIIIIIIIIIIIIIIIIIIIIIIIIIIIIIIIIIII-III	GTATTGGCACGTAGAG-1	AAAATAGTAGCT	7	Colon	PMAiIL2	4
LH00373:139:22F3NNLT4:8:1374:37901:5146	1024	HIV_CladeB	2654	255	90M	AAACAATGGCCATTGACAGAAGAAAAAATAAAAGCATTAGTAGAAATTTGTACAGAAATGGAAAAGGAAGGGAAAATCTCAAAAATTGGG	III99IIIIIIIIIIIIIIIIIIIIIIIIIIIIIIIIIIIIIIIIIIIIIIIIIIIIIIIIIIIIIIIIIIIIIIIIIIIIIIIIIIIII	GTATTGGCACGTAGAG-1	CATGGGTTTTTT	7	Colon	PMAiIL2	4
LH00373:139:22F3NNLT4:8:2473:4253:12711	0	HIV_CladeB	2666	255	90M	TTGACAGAAGAAAAAATAAAAGCATTAGTAGAAATTTGTACAGAAATGGAAAAGGAAGGGAAAATCTCAAAAATTGGGCCTGAAAATCCA	9IIII9IIIIIIIIIIIIIIIIIIIIIIIIIIIIIIIIIIIIIIIIIIIIIII9II-IIIIIIIIIIIIIIIIIIIIIIIIII9IIIIII	GTATTGGCACGTAGAG-1	GATACAGGTGCT	7	Colon	PMAiIL2	4
LH00373:139:22F3NNLT4:8:2473:4269:12711	1024	HIV_CladeB	2666	255	90M	TTGACAGAAGAAAAAATAAAAGCATTAGTAGAAATTTGTACAGAAATGGAAAAGGAAGGGAAAATCTCAAAAATTGGGCCTGAAAATCCA	9IIIIIIIIIIIIIIIIIIIIIIIIIIIIIIIIIIIIIIIIIIIIIIIIIIIIIIIIIIIIIIIIIIIIIIIIIIIIIIIIIIIIIIIII	GTATTGGCACGTAGAG-1	GATACAGGTGCT	7	Colon	PMAiIL2	4
LH00373:139:22F3NNLT4:8:1383:20786:4348	0	HIV_CladeB	3873	255	90M	AGTTAGAGAAAGAACCCATAATAGGAGCAAAAACTTTCTATGTAGATGGAGCAGCTAATAGGGAGACTAAATTAGGAAAAGCAGGATATG	9IIIIIIIIIIIIIIIIIIIIIIIIIIIIIIIIIIIIIIIIIIIIIIIIIIIIIIIIIIIIIIIIIIIIIIIIIIIIIIIIIIIIIIIII	GTATTGGCACGTAGAG-1	CTTTTCCTGGCA	7	Colon	PMAiIL2	4
LH00373:139:22F3NNLT4:8:2104:16294:12570	1024	HIV_CladeB	5283	255	90M	ACATATTGGGGTCTGCAGACAGGAGAAAGAGACTGGCATTTGGGCCAGGGAGTCTCCATAGAATGGAGGAAAGAGAGATATAGCACACAA	IIIIIIIIIIIIIIIIIIIIIIIIIIIIIIIIIIIIIIIIIIIIIIIIIIIIIIIIIIIIIIIIIIIIIIIIIIIIIIIIIIIIIIIIII	GTATTGGCACGTAGAG-1	CCAATACATCAC	7	Colon	PMAiIL2	4
LH00373:139:22F3NNLT4:8:2104:16286:12584	0	HIV_CladeB	5283	255	90M	ACATATTGGGGTCTGCAGACAGGAGAAAGAGACTGGCATTTGGGCCAGGGAGTCTCCATAGAATGGAGGAAAGAGAGATATAGCACACAA	IIIIIIIIIIIIIIIIIIIIIIIIIIIIIIIIIIIIIIIIIIIIIIIIIIIIIIIIIIIIIIIIIIIIIIIIIIIIIIIIIIIIIIIIII	GTATTGGCACGTAGAG-1	CCAATACATCAC	7	Colon	PMAiIL2	4
LH00373:97:22K5JGLT3:2:2116:38724:20675	1024	HIV_CladeB	5307	255	90M	GAAAGAGACTGGCATTTGGGCCAGGGAGTCTCCATAGAATGGAGGAAAGAGAGATATAGCACACAAGTAGACCCTGGCCTAGCAGACCAA	IIIIIIIIIIIIIIIIIIIIIIIIIIIIIIIIIIIIIIIIIIIIIIIIIIIIIIIIIIIIIIIIIIIIIIIIIIIIIIIIIIIIIIIIII	GTATTGGCACGTAGAG-1	ACTCATGCCCGA	7	Colon	PMAiIL2	4
LH00373:139:22F3NNLT4:8:1241:7846:7920	0	HIV_CladeB	5307	255	90M	GAAAGAGACTGGCATTTGGGCCAGGGAGTCTCCATAGAATGGAGGAAAGAGAGATATAGCACACAAGTAGACCCTGGCCTAGCAGACCAA	II9IIIIIIIIIIIIIIIIIIIIIIIIIIIIIIIIIIIIIIIIIIIIIIIIIIIII9IIIIIIIIIIIIIIIIIIIIIIIIIIIIIIIII	GTATTGGCACGTAGAG-1	ACTCATGCCCGA	7	Colon	PMAiIL2	4
LH00373:97:22K5JGLT3:3:2134:10856:21733	1024	HIV_CladeB	5307	255	90M	GAAAGAGACTGGCATTTGGGCCAGGGAGTCTCCATAGAATGGAGGAAAGAGAGATATAGCACACAAGTAGACCCTGGCCTAGCAGACCAA	IIIIIIIIIIIIIIIIIIIIIIIIIIIIIIII9IIIIIIIIIIIIIIIIIIIIIIIIIIIIIIIIIIIIIIIIIIIIIIIIIIIIIIIII	GTATTGGCACGTAGAG-1	ACTCATGCCCGA	7	Colon	PMAiIL2	4
LH00373:97:22K5JGLT3:2:2116:38706:20675	1024	HIV_CladeB	5307	255	90M	GAAAGAGACTGGCATTTGGGCCAGGGAGTCTCCATAGAATGGAGGAAAGAGAGATATAGCACACAAGTAGACCCTGGCCTAGCAGACCAA	IIIIIIIIIIIIIIIIIIIIIIIIIIIIIIIIIIIIIIIIIIIIIIIIIIIIIIIIIIIIIIIIIIIIIIIIIIIIIIIIIIIIIIIIII	GTATTGGCACGTAGAG-1	ACTCATGCCCGA	7	Colon	PMAiIL2	4
LH00373:97:22K5JGLT3:3:1273:3432:3483	0	HIV_CladeB	5970	255	89M1S	TGCCAAGTTTGTTTCACAAGCAAAGGCTTAGGCATCTCCTATGGCAGGAAGAAGCGGAGACAGCGACGAAGAGCTCATCGGGACAGTCAA	IIIIIIIIIIIIIIIIIIIIIIIIIIIIIIIIIIIIIIIIIIIIIIIIIIIIIIIIIIIIIIIIIIIIIIIIIIIIIIIIIIIIIIIIII	GTATTGGCACGTAGAG-1	GGCACTTTGCCT	7	Colon	PMAiIL2	4
LH00373:97:22K5JGLT3:3:2273:9923:11559	1024	HIV_CladeB	5970	255	89M1S	TGCCAAGTTTGTTTCACAAGCAAAGGCTTAGGCATCTCCTATGGCAGGAAGAAGCGGAGACAGCGACGAAGAGCTCATCGGGACAGTCAA	IIIIIIIIIIIIIIIIIIIIIIIIIIIIIIIIIIIIIIIIIIIIIIIIIIIIIIIIIIIIIIIIIIIIIIIIIIIIIIIIIIIIIIIIII	GTATTGGCACGTAGAG-1	GGCACTTTGCCT	7	Colon	PMAiIL2	4
LH00373:139:22F3NNLT4:8:2493:19143:16745	1024	HIV_CladeB	7958	255	90M	GCATCAAGCAGCTCCAGGCAAGAGTCCTAGCTGTGGAAAGATACCTAAAGGATCAACAGCTCCTAGGGATTTGGGGTTGCTCTGGAAGAC	IIIIIIIIIIIIIIIIIIIIIIIIIIIIIIIIIIIIIIIIIIIIIIIIIIIIIIIIIIIIIIIIIIIIIIIIIIIIIIIIIIIIIIIIII	GTATTGGCACGTAGAG-1	CACACCTGTTCT	7	Colon	PMAiIL2	4
LH00373:139:22F3NNLT4:8:2318:31759:28581	0	HIV_CladeB	7958	255	90M	GCATCAAGCAGCTCCAGGCAAGAGTCCTAGCTGTGGAAAGATACCTAAAGGATCAACAGCTCCTAGGGATTTGGGGTTGCTCTGGAAGAC	IIIIIIIIIIIIIIIIIIIIIIIIIIIIIIIIIIIIIIIIIIIIIIIIIIIIIIIIIIIIIIIIIIIIIIIIIIIIIIIIIIIIIIIIII	GTATTGGCACGTAGAG-1	CACACCTGTTCT	7	Colon	PMAiIL2	4
A00434:770:HCVW7DSXC:4:1455:11885:3787	0	HIV_CladeB	279	255	2S96M	CTCGGAGAGAGAAGTGTTAGTATGGAAGTTTGACAGTCGCCTAGCGTTCCATCACGTGGCCCGAGCGATGCATCCGGAGTACTACAAAGACTGCTGAC	FFFFFFFFFFFFFFFFFFFFFFFFFFFFFFFFFFFFFFFFFFFFFFFFFFFFFFFFFFFFFFFFF,FFFFFFFFFFFFFFFFFFF,FFFFFFFFFFFF	TGCTCCACACCCAAGC-1	CATTAGACGCGA	11	PBMC	PMAiIL2	4
A00434:770:HCVW7DSXC:2:1171:16857:24893	0	HIV_CladeB	279	255	2S96M	CTCGGAGAGAGAAGTGTTAGTATGGAAGTTTGACAGTCGCCTAGCGTTCCATCACGTGGCCCGAGAGATGCATCCGGAGTACTACAAAGACTGCTGAC	FFFFFFFFFFFFFFFFFFFFFFFFFFFFFFFFFFFFFFFFFFFFFFFFFFFFFFFFFFFFFFFFFFFFFFFFFF:FFFFFFFFFFFFFFFFFFFFFFF	TGCTCCACACCCAAGC-1	CATTAGACGCGA	11	PBMC	PMAiIL2	4
A00434:770:HCVW7DSXC:3:2431:6225:8046	0	HIV_CladeB	279	255	2S96M	CTCGGAGAGAGAAGTGTTAGTATGGAAGTTTGACAGTCGCCTAGCGTTCCATCACGTGGCCCGAGAGATGCATCCGGAGTACTACAAAGACTGCTGAC	FFFFFFFFFFF::FFFFFFFFFFFFFFFFFFFFFFFFFFFFFFFFFFFFFFFFFFFFFFFFFFFFFFFFFFFFFFFFFFFFFFFFFFFFFFFFFFFFF	TGCTCCACACCCAAGC-1	CATTAGACGCGA	11	PBMC	PMAiIL2	4
A00434:770:HCVW7DSXC:2:1649:7898:22060	0	HIV_CladeB	290	255	98M	GTGTTAGTATGGAAGTTTGACAGTCGCCTAGCGTTCCATCACGTGGCCCGAGAGATGCATCCGGAGTACTACAAAGACTGCTGACACTGAGCTATCTA	FFFFFFFFFFFFFFFFFFFFFFFFFFFFFFFFFFFFFFFFFFFFFFFFFFFFFFFFFFFFFFFFFFFFFFFFFF:FFFFFFFFFFFFFFFFFFFFFF:	TGCTCCACACCCAAGC-1	CAATGCACGTGT	11	PBMC	PMAiIL2	4
A00434:770:HCVW7DSXC:3:2260:24144:26146	0	HIV_CladeB	310	255	98M	CAGTCGCCTAGCGTTCCATCACGTGGCCCGAGAGATGCATCCGGAGTACTACAAAGACTGCTGACACTGAGCTATCTACAAGGGACTTTCCGCTGGGG	FFFFFFFFFF:FFFFFFFFFFFFFFFFFFFFFFFFFFFFFFFFFFFFFFFFFFFFFFFFFFFFFFFFFFFFFFFFFFFFFFFFFFFFFFFFFFFFFFF	TGCTCCACACCCAAGC-1	AACGTGGATTCA	11	PBMC	PMAiIL2	4
A00434:770:HCVW7DSXC:4:1355:21513:12038	0	HIV_CladeB	345	255	74M24S	TGCATCCGGAGTACTACAAAGACTGCTGACACTGAGCTATCTACAAGGGACTTTCCGCTGGGGACTTTCCAGGGGAGGTGTGGCCTGGGCGGGACCGG	FFFFFFFFFFFFFFFFFFFFFFFFFFFFFFFFFFFFFFFFFFFFFFFFFFFFFFFFFFFFFFFFFFFFFFFFFFFFFFFFFFFFFFFFFFFFF:FFFF	TGCTCCACACCCAAGC-1	CAATGCACGTGT	11	PBMC	PMAiIL2	4
A00434:770:HCVW7DSXC:2:1219:19705:11350	0	HIV_CladeB	440	3	1S97M	CGGGGAGTGGCTAACCCTCAGATGCTGCATATAAGCAGCTGCTTTTCGCCTGTACTGGGTCTCTCTGGTTAGACCAGATCTGAGCCTGAGAGCTCTCT	FFFFFFFFFFFFFFFFFFFFFFFFFFFFFFFFFFFFFFFFFFFFFFFFFFFFFFFFFFFFFFFFFFFFFFFFFFFFFFFFFFFFFFFFFFFFFFFFFF	TGCTCCACACCCAAGC-1	AACGTGGATTCA	11	PBMC	PMAiIL2	4
A00434:770:HCVW7DSXC:4:2650:17481:6872	0	HIV_CladeB	496	255	30S68M	AAGCAGTGGTATCAACGCAGAGTACATGGGGGTCTCTCTGGTTAGACCAGATCTGAGCCTGAGAGCTCTCTGGCTAGCTAGGGAACCCACTGCTTAAG	FFFFFFFFFF,FFFFFF:,FFFF:FFFFFFFFFFFFFFFFFFFFFF,FFFFFF:F:FFFFFFFFFFFFFFFFFFFFFFFFFFFFFFFFFFFFFFFFFF	TGCTCCACACCCAAGC-1	TCCATCCGATTA	11	PBMC	PMAiIL2	4
A00434:770:HCVW7DSXC:4:2241:20546:13119	0	HIV_CladeB	497	255	30S68M	AAGCAGTGGTATCAACGCAGAGTACATGGGGTCTCTCTGGTTAGACCAGATCTGAGCCTGAGAGCTCTCTGGCTAGCTAGGGAACCCACTGCTTAAGC	FFFFFFFFFFFFFFFFFFFFFF:FFFFFFFFFFFFFFFFFFFFFFFFFFFFFFFFFFFFFFFFFFFFFFFFFFFFFFFFFFFFFFFFFFFFFFFFFFF	TGCTCCACACCCAAGC-1	GCCCTGTTTGTG	11	PBMC	PMAiIL2	4
A00434:770:HCVW7DSXC:1:1213:9815:31548	0	HIV_CladeB	497	255	28S70M	GCAGTGGTATCAACGCAGAGTACATGGGGTCTCTCTGGTTAGACCAGATCTGAGCCTGAGAGCTCTCTGGCTAGCTAGGGAACCCACTGCTTAAGCCT	FF:FFFFFFFFFFFFFFFFFFFFFFFFFFFFFFFFFFFFFFFFFFFFFFFFFFFFFFFFFFFFFFFFFFFFFFFFFFFFFFF:FFFFFFFFFFFFFFF	TGCTCCACACCCAAGC-1	CCTCTGAAGTAC	11	PBMC	PMAiIL2	4
A00434:770:HCVW7DSXC:3:1129:27841:5776	1024	HIV_CladeB	497	255	30S68M	AAGCAGTGGTATCAACGCAGAGTACATGGGGTCTCTCTGGTTAGACCAGATCTGAGCCTGAGAGCTCTCTGGCTAGCTAGGGAACCCACTGCTTAAGC	FFFFFFFFFFFFFFF:FFFFFFFF:,FFFFFFFFFFFFFFFFFFFFFFFFFFFFFFFFFFFFFFFFFFFFF:FF,:FFFFFFFFF:FF:FFF:FFFFF	TGCTCCACACCCAAGC-1	AAAATTATAACC	11	PBMC	PMAiIL2	4
A00434:770:HCVW7DSXC:2:1503:28818:37059	0	HIV_CladeB	497	255	28S70M	GCAGTGGTATCAACGCAGAGTACATGGGGTCTCTCTGGTTAGACCAGATCTGAGCCTGAGAGCTCTCTGGCTAGCTAGGGAACCCACTGCTTAAGCCT	FFFFFFFFFFFFFFFFFFFFFFFF:FFFFFFFFFFFFFFF:FFFFFFFFFFFFFFFFFFFFFFFFFFFF:FFFFFFFFFFFFFFFFFFFFFFFFFFFF	TGCTCCACACCCAAGC-1	AAAATTATAACC	11	PBMC	PMAiIL2	4
A00434:770:HCVW7DSXC:3:1607:20509:18443	0	HIV_CladeB	497	255	30S68M	AAGCAGTGGTATCAACGCAGAGTACATGGGGTCTCTCTGGTTAGACCAGATCTGAGCCTGAGAGCTCTCTGGCTAGCTAGGGAACCCACTGCTTAAGC	FFFFFFFFFFFFFFFFFFFFFFFFFFFFFFFFFFFFFFFFFFFFFFFFFFFFFFFFFFFFFFFFFFFFFFFFFFFFFFFFFFFFF:FFFFFFFFFFFF	TGCTCCACACCCAAGC-1	CTATGTAGCTCC	11	PBMC	PMAiIL2	4
A00434:770:HCVW7DSXC:1:1661:1443:35994	0	HIV_CladeB	602	255	61M1I36M	TGCCCGTCTGTTGTGTGACTCTGGTAACTAGAGATCCCTCAGACCATTTTAGTCAGTGTGGAAAAATCTCTAGCAGTGGCGCCCGAACAGGGACTTGA	FFFFFFFFFF,F:FF:FF:FFFFF,FFFFFF:FFFFFFFFFFFFFF,,::,FFFFFFFFF:F:FFFFFFFF,,F:FFFFFFFFFFFFFFFFFF:,FFF	TGCTCCACACCCAAGC-1	TTACCCCAATCT	11	PBMC	PMAiIL2	4
A00434:770:HCVW7DSXC:2:2355:16134:2628	0	HIV_CladeB	625	255	38M1I59M	GTAACTAGAGATCCCTCAGACCATTTTAGTCAGTGTGGAAAAATCTCTAGCAGTGGCGCCCGAACAGGGACTTGAAAGCGAAAGAGAAACCAGAGAAG	FFFFFFFFFFFFFFFFFFFFFFFFFFFFFFFFFFFFFFFFFFFFFFFFFFFFFFFFFFFFFFFFFFFFFFFFFFFFFFFFFFFFFFFFFFFFFFFFFF	TGCTCCACACCCAAGC-1	CAAAGCCCCATA	11	PBMC	PMAiIL2	4
A00434:770:HCVW7DSXC:3:2106:8232:7701	1024	HIV_CladeB	625	255	38M1I59M	GTAACTAGAGATCCCTCAGACCATTTTAGTCAGTGTGGAAAAATCTCTAGCAGTGGCGCCCGAACAGGGACTTGAAAGCGAAAGAGAAACCAGAGAAG	FFFFFFFFFFFFFFFFFFFFFFFFFFFFFFFFFFFFFFFFFFFFFFFFFFFFFFFFFFFFFFFFFFFFFF:FFFFFFFFFFFFFFFFFFFFFFFFFFF	TGCTCCACACCCAAGC-1	CAAAGCCCCATA	11	PBMC	PMAiIL2	4
A00434:770:HCVW7DSXC:3:2274:23873:4946	0	HIV_CladeB	981	255	2S96M	TATTAGAAACATCAGCAGGTTGTAGACAGATCCTGGGACAGCTACAATCATCCCTTCAGACAGGATCAGAAGAACTTAAATCATTATATAATACAGTA	FFF:FFFFFFFFFFFFFFFFFFFFFFF,FFF:FF:FFFFFFFFFFFFF:FFFFFFFFFFFFFFFFFFFFFFFFFFFFFFFF:FFFFF:FFFFFFFFFF	TGCTCCACACCCAAGC-1	CTTATGCGATTT	11	PBMC	PMAiIL2	4
A00434:770:HCVW7DSXC:3:2643:15745:6746	0	HIV_CladeB	9279	255	23S75M	GGACCAGCAAAACTACTCTGGAAAGGCCAATGAAGGAGAGAACAACTGCTTATTACACCCTATGAGCCAGCATGGAATGGATGACTCGGAGAGAGAAG	FFFFFFFFFFF:FFFFFF:FFFFFFFFFFF:FFFFFFFFFFFFF,FFFFFFFFFFFFFFFFFFFFFFFFFFFFFFF:FFFFFFFFFF:FFFFFFFFFF	TGCTCCACACCCAAGC-1	CAATGCACGTGT	11	PBMC	PMAiIL2	4
A00434:770:HCVW7DSXC:3:2643:16224:6762	1024	HIV_CladeB	9279	255	23S75M	GGACCAGCAAAACTACTCTGGAAAGGCCAATGAAGGAGAGAACAACTGCTTATTACACCCTATGAGCCAGCATGGAATGGATGACTCGGAGAGAGAAG	FFFFFFFFFFFFFFFFFFFFFFFFFFFFFFFFFFFFFFFFFFFFFFFFFFFFFFFFFFFFFFFFFFFFFFFFFFFF:FF:FFFFFFFFFFFFFFFFFF	TGCTCCACACCCAAGC-1	CAATGCACGTGT	11	PBMC	PMAiIL2	4
A00434:770:HCVW7DSXC:4:1276:24153:19366	0	HIV_CladeB	9290	255	98M	GGAGAGAACAACTGCTTATTACACCCTATGAGCCAGCATGGAATGGATGACTCGGAGAGAGAAGTGTTAGTATGGAAGTTTGACAGTCGCCTAGCGTT	FFFFFFFFFFFFFFFFFFFFFFFFFFFFFFFFFFFFFFFFFFFFFFFFFFFFFFFFFFFFFFFFFFFFFFFFFFFFFFFFFFFFFFFFFFFFFFFFFF	TGCTCCACACCCAAGC-1	TCGGCATTGTAA	11	PBMC	PMAiIL2	4
LH00373:97:22K5JGLT3:3:1266:11041:2282	0	HIV_CladeB	680	255	34M3D56M	CGCCCGAACAGGGACTTGAAAGTGAAAGTAGACCAGAGAAGCTCTCGACGCAGGACTCGGCTTGCTGAAGCGCGCACGGCAAGAGGCGAG	IIIIIIIIIIIIIIIIIIIIIIIIIIIIIIIIIIIIIIIIIIIIIIIIIIIIIIIIIIIIIIIIIIIIIIIIIIIIIIIIIIIIIIIIII	TTCACGCGTGGATTTC-1	CTGCAGGTAAGG	7	PBMC	PMAiIL2	1
LH00373:139:22F3NNLT4:8:2493:30868:18776	0	HIV_CladeB	393	255	90M	GACTTTCCGCTGGGGACTTTCCAGGAAGGCGCGGCCTGGGCGGGACTGGGGAGGAGCGAGCCCTCAGATGCTGCATATAAGCAGCTGCTT	IIIIIIIIIIIIIIIIIIIIIIIIIIIIIIIIIII9IIIIIIIIIIIIIIIIIIIIIIIIIIIIIIIIIIIIIIIIIIIIIIIIIIIIII	TAGATCGGTCGGTGTC-1	AAGGGCTTACCG	7	Colon	PMAiIL2	4
LH00373:97:22K5JGLT3:2:2178:5170:14090	16	HIV_CladeB	601	255	90M	GTGCCCGTCTGTTGTGTGACTCTGGTAACTAGAGATCCCTCAGACCCTTTTAGTCAGTGTGGAAAATCTCTAGCAGTGGCGCCCGAACAG	IIIIIIIIIIIIIIIIIIIIIIIIIIIIIIIIIIIIIIIIIIIIIIIIIIIIIIIIIIIIIIIIIIIIIIIIIIIIIIIIIIIIIIIIII	TAGATCGGTCGGTGTC-1	TCCCCCGTCTGC	7	Colon	PMAiIL2	4
LH00373:97:22K5JGLT3:2:2240:25678:20371	16	HIV_CladeB	668	255	46M3D44M	CTCTAGCAGTGGCGCCCGAACAGGGACTTGAAAGTGAAAGTAGACCAGAGAAGCTCTCGACGCAGGACTCGGCTTGCTGAAGCGCGCACG	IIIIIIIIIIIIIIIIIIIIIIIIIIIIIIIIIIIIIIIIIIIIIIIIIIIIIIIIIIIIIIIIIIIIIIIIIIIIIIIIIIIIIIIIII	TAGATCGGTCGGTGTC-1	GTACCCGGTCGG	7	Colon	PMAiIL2	4
LH00373:139:22F3NNLT4:8:1452:12127:16395	0	HIV_CladeB	724	255	31S59M	GGGACTTGAAAGTGAAAGTAGACCAGAGAAGCTCTCGACGCAGGACTCGGCTTGCTGAAGCGCGCACGGCAAGAGGCGAGGGGCGGCGAC	IIIIIIIIIIIIIIIIIIIIIIIIIIIIIIIIIIIIIIIIIIIIIIIIIIIIIIIIIIIIIIIIIIIIIIIIIIIIIIIIIIIIIIIIII	TAGATCGGTCGGTGTC-1	CAATACCCTGTC	7	Colon	PMAiIL2	4
LH00373:139:22F3NNLT4:8:1453:30504:17501	1024	HIV_CladeB	724	255	15S75M	AGTAGACCAGAGAAGCTCTCGACGCAGGACTCGGCTTGCTGAAGCGCGCACGGCAAGAGGCGAGGGGCGGCGACCGGTGAGTACGCCAAA	IIIIIIIIIIIIIIIIIIIIIIIIIIIIIIIIIIIIIIIIIIIIIIIIIIIIIIIIIIIIIIIIIIIIIIIIIIIIIIIIIIIIIIIIII	TAGATCGGTCGGTGTC-1	CAATACCCTGTC	7	Colon	PMAiIL2	4
LH00373:139:22F3NNLT4:8:1453:30520:17501	1024	HIV_CladeB	724	255	15S75M	AGTAGACCAGAGAAGCTCTCGACGCAGGACTCGGCTTGCTGAAGCGCGCACGGCAAGAGGCGAGGGGCGGCGACCGGTGAGTACGCCAAA	IIIIIIIIIIIIIIIIIIIIIIIIIIIIIIIIIIIIIIIIIIII9IIIIIIIIIIIIIIIIIIIIIIIIIIIIIIIIIIIIIIIIIIIII	TAGATCGGTCGGTGTC-1	CAATACCCTGTC	7	Colon	PMAiIL2	4
LH00373:97:22K5JGLT3:3:2192:41498:12824	1024	HIV_CladeB	724	255	26S64M	TTGAAAGTGAAAGTAGACCAGAGAAGCTCTCGACGCAGGACTCGGCTTGCTGAAGCGCGCACGGCAAGAGGCGAGGGGCGGCGACCGGTG	IIIIIIIIIIIIIIIIIIIIIIIIIIIIIIIIIIIIIIIIIIIIIIIIIIIIIIIIIIIIIIIIIIIIIIIIIIIIIIIIIIIIIIIIII	TAGATCGGTCGGTGTC-1	CAATACCCTGTC	7	Colon	PMAiIL2	4
LH00373:97:22K5JGLT3:3:1123:34101:11799	1024	HIV_CladeB	724	255	26S64M	TTGAAAGTGAAAGTAGACCAGAGAAGCTCTCGACGCAGGACTCGGCTTGCTGAAGCGCGCACGGCAAGAGGCGAGGGGCGGCGACCGGTG	-9III9II9I9IIIIII-IIIIIIIIIIIIIIIIIIIIIIIIIIIIII-IIIIIIIIIIIIIIIIIIIII-III9IIIIIIIIIIII9II	TAGATCGGTCGGTGTC-1	CAATACCCTGTC	7	Colon	PMAiIL2	4
LH00373:97:22K5JGLT3:2:1287:45428:27228	1024	HIV_CladeB	724	255	28S62M	ACTTGAAAGTGAAAGTAGACCAGAGAAGCTCTCGACGCAGGACTCGGCTTGCTGAAGCGCGCACGGCAAGAGGCGAGGGGCGGCGACCGG	IIIIIIIIIIIIIIIIIIIIIIIIIIIIIIIIIIIIIIIIIIIIIIIIIIIIIIIIIIIIIIIIIIIIIIIIIIIIIIIIIIIIIIIIII	TAGATCGGTCGGTGTC-1	CAATACCCTGTC	7	Colon	PMAiIL2	4
LH00373:97:22K5JGLT3:3:1170:16524:26876	1024	HIV_CladeB	724	255	26S64M	TTGAAAGTGAAAGTAGACCAGAGAAGCTCTCGACGCAGGACTCGGCTTGCTGAAGCGCGCACGGCAAGAGGCGAGGGGCGGCGACCGGTG	IIIIIIIIIIIIIIIIIIIIIIIIIIIIIIIIIIIIIIIIIIIIIIIIIIIIIIIIIIIIIIIIIIIIIIIIIIIIIIIIIIIIIIIIII	TAGATCGGTCGGTGTC-1	CAATACCCTGTC	7	Colon	PMAiIL2	4
LH00373:97:22K5JGLT3:3:2108:43393:26139	0	HIV_CladeB	2369	255	28S62M	GCAGTGGTATCAACGCAGAGTACATGGGACAGGAGCAGATGATACAGTATTAGAAGAAATGAATTTACCAGGAAGATGGAAACCAAAAAT	IIIIIIIIIIIIIIIIIIIIIIIIIIIIIIIIIIIIIIIIIIIIIIIIIIIIIIIIIIIIIIIIIIIIIIIIIIIIIIIIIIIIIIIIII	TAGATCGGTCGGTGTC-1	CCCTGCCTCATC	7	Colon	PMAiIL2	4
LH00373:97:22K5JGLT3:3:2108:43412:26171	1024	HIV_CladeB	2369	255	28S62M	GCAGTGGTATCAACGCAGAGTACATGGGACAGGAGCAGATGATACAGTATTAGAAGAAATGAATTTACCAGGAAGATGGAAACCAAAAAT	I-IIIIIIIIII9III9IIIIIIIIIIII-IIIIIIIIII9IIIIIIIIIIIIIIIIIIIIIIIIIIIIIIIIIIIIIIIII9IIIII9I	TAGATCGGTCGGTGTC-1	CCCTGCCTCATC	7	Colon	PMAiIL2	4
LH00373:97:22K5JGLT3:3:2108:43421:26155	1024	HIV_CladeB	2369	255	28S62M	GCAGTGGTATCAACGCAGAGTACATGGGACAGGAGCAGATGATACAGTATTAGAAGAAATGAATTTACCAGGAAGATGGAAACCAAAAAT	IIIIIIIIIIIIIIIIIIIIIIIIIIIIIIIIIIIIIIIIIIIIIIIIIIIIIIIIIIIIIIIIIIIIIIIIIIIIIIIIIIIIIIIIII	TAGATCGGTCGGTGTC-1	CCCTGCCTCATC	7	Colon	PMAiIL2	4
LH00373:97:22K5JGLT3:3:2108:43403:26155	1024	HIV_CladeB	2369	255	28S62M	GCAGTGGTATCAACGCAGAGTACATGGGACAGGAGCAGATGATACAGTATTAGAAGAAATGAATTTACCAGGAAGATGGAAACCAAAAAT	IIIIIIIIIIIIIIIIIIIIIII9IIIIIIIIIIIIIIIIIIIIIIIIIIIIIIIIIIIIIIIIIIIIIIIIIIIIIIIIIIIIIIIIII	TAGATCGGTCGGTGTC-1	CCCTGCCTCATC	7	Colon	PMAiIL2	4
LH00373:139:22F3NNLT4:8:2372:49974:28175	1024	HIV_CladeB	2427	255	90M	AAATGATAGGGGGAATTGGAGGTTTTATCAAAGTAAGACAGTATGATCAGATAGCCATAGAAATCTGTGGACATAAAGCTATAGGTACAG	IIIIIIIIIIIIIIIIIIIIIIIIII9IIIIIIIIIIIIIIIIIIIIIIIIIIIIIIIIIIIIIIIIIIIIIIIIIIIIIIIIIIIIIII	TAGATCGGTCGGTGTC-1	TGTCACGCGTGA	7	Colon	PMAiIL2	4
LH00373:139:22F3NNLT4:8:2230:30011:6813	0	HIV_CladeB	2487	255	90M	AAATCTGTGGACATAAAGCTATAGGTACAGTATTAGTAGGACCTACACCTGTCAACATAATTGGAAGAAATCTGTTGACTCAGATTGGTT	9IIII9III9IIIIIIIIIIIIIIIIIIIIIIII9IIIIIIIIIIIIIIIIIIIIIIIIIIIIIIIIIIIIIIIIIIIIIIIIIII-III	TAGATCGGTCGGTGTC-1	TGTCACGCGTGA	7	Colon	PMAiIL2	4
LH00373:139:22F3NNLT4:8:1289:45410:25962	0	HIV_CladeB	4561	255	90M	AGCATACTTTCTCTTAAAATTAGCAGGAAGATGGCCAGTAAAAACAATACATACAGATAATGGCAGCAACTTCATCAGTAATGTGGTTAA	IIIIIIIIIIIIIIIIIIIIIIIIIIIIIIIIIIIIIIIIIIIIIIIIIIIIIIIIIIIIIIIIIIIIIIIIIIIIIIIIIIIIIIIIII	TAGATCGGTCGGTGTC-1	CACCATCAGTTG	7	Colon	PMAiIL2	4
LH00373:139:22F3NNLT4:8:1368:18236:15232	0	HIV_CladeB	5906	255	90M	GCATCCAGGAAGTCAGCCTAGGACTGCTTGTAACAATTGCTATTGTAAAAAGTGTTGCTTTCATTGCCAAGTTTGTTTCACAAGCAAAGG	IIIIIIIIIIIIIIIIIIIIIIIIIIIIIIIIIIIIIIIIIIIIIIIIIIIIIIIIIIIIIIIIIIIIIIIIIIIIIIIIIIIIIIIIII	TAGATCGGTCGGTGTC-1	CTCGGTAAACGC	7	Colon	PMAiIL2	4
LH00373:97:22K5JGLT3:2:2127:11143:17198	16	HIV_CladeB	9651	3	24S66M	TCTAAGTTCTTCTGATCCTGTCTGAAGGGGTGTGTGCCCGTCTGTTGTGTGACTCTGGTAACTAGAGATCCCTCAGACCCTTTTAGTCAG	IIIII9IIIIIIIIIIIIIIIIIIIIIIIIIIIIIIIIIIIIIIIIIIIIIIIIIIIIIIIIIIIIIIIIIIIIIIIIIIIIIIIIIIII	TAGATCGGTCGGTGTC-1	TCCCCCGTCTGC	7	Colon	PMAiIL2	4
A00434:770:HCVW7DSXC:1:1420:17662:23594	0	HIV_CladeB	303	255	98M	AGTTTGACAGTCGCCTAGCGTTCCATCACGTGGCCCGAGAGATGCATCCGGAGTACTACAAAGACTGCTGACACTGAGCTATCTACAAGGGACTTTCC	FFFFFFFFFFFFFFFFFFFFFFFFFFFFFFFFFFFFFFFFFFFFFFFFFFFFFFFFFFFFFF:FFFFFFFFFFFFFFFFFFFFFFFFFFFFFFFFFFF	TGTCAGATCGTCCTCA-1	GTATTCGTAACG	11	PBMC	PMAiIL2	4
A00434:770:HCVW7DSXC:4:1557:7654:23077	0	HIV_CladeB	303	255	98M	AGTTTGACAGTCGCCTAGCGTTCCATCACGTGGCCCGAGAGATGCATCCGGAGTACTACAAAGACTGCTGACACTGAGCTATCTACAAGGGACTTTCC	FF,FFFFFFFFFFF:FF:FFFFFFFFFFFF:FF,FFFF:FFFFFF:FFFFFFFFFFFFFFFFFFFFFFFFFFFF,FFFFFFFF:FFFFFFFFFFFFFF	TGTCAGATCGTCCTCA-1	GTATTCGTAACG	11	PBMC	PMAiIL2	4
A00434:770:HCVW7DSXC:3:2320:32362:33051	0	HIV_CladeB	329	255	90M8S	CACGTGGCCCGAGAGATGCATCCGGAGTACTACAAAGACTGCTGACACTGAGCTATCTACAAGGGACTTTCCGCTGGGGACTTTCCAGGGGAGGTGTG	FFFFFFFFFFFFFFFF:FFFFFFFFFFFFF:FFF:,FFFFFFFF:FFFFFFFFFFFFFFFFFFFFFFFF:FFFFFFFFFFFFF:FFFFFFFFFFFFFF	TGTCAGATCGTCCTCA-1	CAGGGGTACACC	11	PBMC	PMAiIL2	4
A00434:770:HCVW7DSXC:3:1627:27100:13041	0	HIV_CladeB	329	255	90M8S	CACGTGGCCCGAGAGATGCATCCGGAGTACTACAAAGACTGCTGACACTGAGCTATCTACAAGGGACTTTCCGCTGGGGACTTTCCAGGGGAGGTGTG	FFFFFFFFFFFFFFFFFFFFFFFFFFFFFFFFFFFFFFFFFFFFFFFFFFFFFFFFFFFFFFFFFFFFFFFFFFFFFFFFFFFFFFFFFFFFFFFFFF	TGTCAGATCGTCCTCA-1	CAGGGGTACACC	11	PBMC	PMAiIL2	4
A00434:770:HCVW7DSXC:4:2172:28962:12947	0	HIV_CladeB	329	255	90M8S	CACGTGGCCCGAGAGATGCATCCGGAGTACTACAAAGACTGCTGACACTGAGCTATCTACAAGGGACTTTCCGCTGGGGACTTTCCAGGGGAGGTGTG	FFFFFFFFFFFFFFFFFFFFFF:FFFFFFFFFFFFF:FFF:FFFFFFFFF:FFFFFFFFFFF:FFFFFFFFFFFFFFFFFFFFFF,FFFFFFFFFFFF	TGTCAGATCGTCCTCA-1	CAGGGGTACACC	11	PBMC	PMAiIL2	4
A00434:770:HCVW7DSXC:4:2377:30065:29042	0	HIV_CladeB	335	255	84M14S	GCCCGAGAGATGCATCCGGAGTACTACAAAGACTGCTGACACTGAGCTATCTACAAGGGACTTTCCGCTGGGGACTTTCCAGGGGAGGTGTGGCCTGG	FFFFFFFFFFFFFFFFFFFFFFFFFFFFFFFFFFFFFFFFFFFFFFFFFFFFFFFFFFFFFFFFFFFFFFFFFFFFFFFFFFFFFFFFFFFFFFFFFF	TGTCAGATCGTCCTCA-1	TGCTAACATCGG	11	PBMC	PMAiIL2	4
A00434:770:HCVW7DSXC:2:1611:28655:3239	0	HIV_CladeB	335	255	84M14S	GCCCGAGAGATGCATCCGGAGTACTACAAAGACTGCTGACACTGAGCTATCTACAAGGGACTTTCCGCTGGGGACTTTCCAGGGGAGGTGTGGCCTGG	FFFFFFFFFFFFFFFFFFFFFFFFFFFFFFFFFFFFFFFFFFFFFFFFFFFFFFFFFFFFFFFFFFFFFFFFFFFFFFFFFFFFFFFFFFFFFFFFFF	TGTCAGATCGTCCTCA-1	TGCTAACATCGG	11	PBMC	PMAiIL2	4
A00434:770:HCVW7DSXC:3:2501:25075:9533	0	HIV_CladeB	495	255	15S83M	GCAGAGTACATGGGGGGGTCTCTCTGGTTAGACCAGATCTGAGCCTGAGAGCTCTCTGGCTAGCTAGGGAACCCACTGCTTAAGCCTCAATAAAGCTT	FFFFFFFFFFFFFFFFFFFFFFFFFFFFFFFFFFFFFFFFFFFFFFFFFFFFFFFFFF:FFFFFFFFFF:,FFFFFFFFFFFFFFFFFFFFFFFFFFF	TGTCAGATCGTCCTCA-1	CCTGCATATGTA	11	PBMC	PMAiIL2	4
A00434:770:HCVW7DSXC:4:2544:11803:25347	0	HIV_CladeB	496	255	30S68M	AAGCAGTGGTATCAACGCAGAGTACATGGGGGTCTCTCTGGTTAGACCAGATCTGAGCCTGAGAGCTCTCTGGCTAGCTAGGGAACCCACTGCTTAAG	:FFFFFFFFFFFFFFFF:FFFFFFFFFFFFFFFFFFFFFFFFFFFF:FFFFFFFFFFFFFFF:FFFFFFFFFFFFFFFFFFFFF,FFFFFFFFFFFFF	TGTCAGATCGTCCTCA-1	TTAGGTTCCTAC	11	PBMC	PMAiIL2	4
A00434:770:HCVW7DSXC:1:1362:28221:30044	0	HIV_CladeB	695	255	81M17S	TTGAAAGCGAAAGAGAAACCAGAGAAGCTCTCTCGACGCAGGACTCGGCTTGCTGAAGTGCACACGGCAAGAGGCGAGGGGAAGGCGACTGGCCAATG	FFFFF:F:F:FFFFFFFF:FFFFFFF:F:FFFFF,FFFFFFFFF:FF,FFFF,,F,FFFFFFFFFFFF:FFFF::FFFFFFFF:FFFF:FFF:FFFFF	TGTCAGATCGTCCTCA-1	CCGGGGTAAAAG	11	PBMC	PMAiIL2	4
A00434:770:HCVW7DSXC:1:2168:8956:23109	0	HIV_CladeB	2844	255	98M	AAGATTTCTGGGAGGTTCAATTAGGAATACCACATCCAGCAGGGCTAAAAAAGAAAAAATCAGTAACAGTACTGGATGTGGGTGATGCATATTTTTCA	FFFFFFFFFFFFFFFFFFFFFFFFFFFFFFFF:FFFFFFFFFFFFFFFFFFFFFFFFFFFFFFFFFFFFFFFFFFFFFFFFFFFFFFFFFFFFFFFFF	TGTCAGATCGTCCTCA-1	TAATGCATTCAT	11	PBMC	PMAiIL2	4
A00434:770:HCVW7DSXC:2:1146:14742:19069	0	HIV_CladeB	9284	255	32S64M2S	AAGCAGTGGTATCAACGCAGAGTACATGGGGAAATGAAGGAGAGAACAACTGCTTATTACACCCTATGAGCCAGCATGGAATGGATGACTCGGAGAGA	FFFFFFF::FFFFFFFFFFF:F:FFFFFFFFFFFFFFFFFFFFFFFFFFF:FFFFF:::FFFFF:FFFFF,FF:FFF:FFF:FFFFFFFFFFFFFFF:	TGTCAGATCGTCCTCA-1	CAGGGGTACACC	11	PBMC	PMAiIL2	4
A00434:770:HCVW7DSXC:4:1519:23945:33818	1024	HIV_CladeB	833	255	98M	GGGTGCGAGAGCGTCGGTATTAAGCGGGGGAGAATTAGATCAATGGGAAAAAATTCGGTTAAGGCCAGGGGGAAAGAAAAAATATAAATTAAAACATA	FFFFFFFFFFFFFFFFFFFFFFFFFFFFFFFFFFFF:FFFFFFFFFFFFFFFFFFFFFFFFFFFFFFFFFFFFFFFFFFFFFFFFFFFFFFFFFFFFF	AAACGCTAGCCTAACT-1	AGGCAGGTTTAT	11	PBMC	PMAiIL2	1
A00434:770:HCVW7DSXC:1:1468:13277:18474	0	HIV_CladeB	859	255	98M	GGGGAGAATTAGATCAATGGGAAAAAATTCGGTTAAGGCCAGGGGGAAAGAAAAAATATAAATTAAAACATATAGTATGGGCAAGCAGGGAGCTAGAA	FFFFFFFFFFFFFFFFFFFFFFFFFFFFFFFFFFFFFFFFFFFFFFF:FFFFFFFFFFFFFFFFFFFFFFFFFFFFFFFFFFFFFFFFFFFFFFFFFF	AAACGCTAGCCTAACT-1	AGGCAGGTTTAT	11	PBMC	PMAiIL2	1
A00434:770:HCVW7DSXC:1:1629:1868:2754	1024	HIV_CladeB	859	255	98M	GGGGAGAATTAGATCAATGGGAAAAAATTCGGTTAAGGCCAGGGGGAAAGAAAAAATATAAATTAAAACATATAGTATGGGCAAGCAGGGAGCTAGAA	FFFFFFFF:FFFFFFFFFFFFFF:FFFFFFFFFFFFFFFF:FFFFFF,FFFFFFFFFFFF:FFFFFFFFFFFFFFFFFFFFFFFFFFFFFFFFFFFFF	AAACGCTAGCCTAACT-1	AGGCAGGTTTAT	11	PBMC	PMAiIL2	1
A00434:770:HCVW7DSXC:1:1629:1940:3129	1024	HIV_CladeB	859	255	98M	GGGGAGAATTAGATCAATGGGAAAAAATTCGGTTAAGGCCAGGGGGAAAGAAAAAATATAAATTAAAACATATAGTATGGGCAAGCAGGGAGCTAGAA	FFFFFFF,FFFFFFFFFFFFFFFFFFFFFFFFFFFFFFFFFFFFFFF,:FF,FFFFF:FF:FFF:FFFFFFFFFFFFFFFFFF,FFFFFFFFFFFFFF	AAACGCTAGCCTAACT-1	AGGCAGGTTTAT	11	PBMC	PMAiIL2	1
A00434:770:HCVW7DSXC:4:1333:24840:29293	0	HIV_CladeB	903	255	98M	GGAAAGAAAAAATATAAATTAAAACATATAGTATGGGCAAGCAGGGAGCTAGAACGATTCGCGCTTAACCCCAGCCTATTAGAAACATCAGCAGGTTG	FFFFFFFFFFFFFFFFFFFFFFFFFFFFFFFFFFFFFFFFFFFFFFFFFFFFFFFFFFFFFFFFFFFFFFFFFFFFFFFFFFFFFFFFFFFFFFFFFF	ATCCACCCACGGATCC-1	GGGATTTACGCT	11	PBMC	PMAiIL2	1
LH00373:139:22F3NNLT4:8:1179:26822:22530	0	HIV_CladeB	7943	255	90M	AACTCACAGTCTGGGGCATCAAGCAGCTCCAGGCAAGACTCCTGGCCGTGGAAAGATACCTAAAGGATCAACAGCTCCTGGGGATTTGGG	IIIIIIIIIIIIIIIIIIIIIIIIIIIIIIIIIIIIIIIIIIIIIIIIIIIIIIIIIIIIIIIIIIIIIIIIIIIIIIIIIIIIIIIIII	CCTCCAATCGAGATGG-1	TTTCTGATCTAT	5	PBMC	Untreated	14
LH00373:139:22F3NNLT4:8:1423:36509:27951	1024	HIV_CladeB	7951	255	90M	GTCTGGGGCATCAAGCAGCTCCAGGCAAGACTCCTGGCCGTGGAAAGATACCTAAAGGATCAACAGCTCCTGGGGATTTGGGGTTGCTCT	9IIIIIIIIIIIIIIIIIIIIIIIIIIIIIIIIIIIIIIIIIIIIIIIIIIIIIIIIIIIIIIIIIIIIIIIIIIIIIIIIIIIIIIIII	CCTCCAATCGAGATGG-1	TTTCTGATCTAT	5	PBMC	Untreated	14
LH00373:139:22F3NNLT4:8:1194:43266:16479	1024	HIV_CladeB	8028	255	90M	TTGGGGTTGCTCTGGAAAACTCATTTGCACCACTACTGTGCCTTGGAATAATAGCTGGAGTAATAAATCTCTGAGTACAATTTGGAATAA	IIIIIIIIIIIIIIIIIIIIIIIIIIIIIIIIIIIIIIIIIIIIIIIIIIIIIIIIIIIIIIIIIIIIIIIIIIIIIIIIIIIIIIIIII	CCTCCAATCGAGATGG-1	TTTCTGATCTAT	5	PBMC	Untreated	14
LH00373:41:22HGVTLT3:5:2168:4384:27148	1024	HIV_CladeB	724	255	90M	CTCTTGACGCAGGACTCGGCTTGCTGAAGCGCGCACAGCAAGAGGCGAAAGGCGGCGACTGGTGAGTACGCCAAAATTTTTGACTAGCGG	IIIIIIIIIIIIIIIIIIIIIIIIIIIIIIIIIIIIIIIIIIIIIIIIIIIIIIIIIIIIIIIIIIIIIIIIIIIIIIIIIIIIIIIIII	GTTCATTAGATGACAT-1	CTTACCTGAATG	6	Colon	PMAiIL2	4
LH00373:41:22HGVTLT3:5:1168:6788:23463	0	HIV_CladeB	724	255	90M	CTCTTGACGCAGGACTCGGCTTGCTGAAGCGCGCACAGCAAGAGGCGAAAGGCGGCGACTGGTGAGTACGCCAAAATTTTTGACTAGCGG	IIIIIIIIIIIIIIIIIIIIIIIIIIIIIIIIIIIIIIIIIIIIIIIIIIIIIIIIIIIIIIIIIIIIIIIIIIIIIIIIIIIIIIIIII	GTTCATTAGATGACAT-1	CTTACCTGAATG	6	Colon	PMAiIL2	4
LH00373:41:22HGVTLT3:5:1168:6797:23447	1024	HIV_CladeB	724	255	90M	CTCTTGACGCAGGACTCGGCTTGCTGAAGCGCGCACAGCAAGAGGCGAAAGGCGGCGACTGGTGAGTACGCCAAAATTTTTGACTAGCGG	IIIIIIIIIIIIIIIIIIIIIIIIIIIIIIIIIIIIIIIIIIIIIIIIIIIIIIIIIIIIIIIIIIIIIIIIIIIIIIIIIIIIIIIIII	GTTCATTAGATGACAT-1	CTTACCTGAATG	6	Colon	PMAiIL2	4
LH00373:41:22HGVTLT3:5:2223:13667:17823	1024	HIV_CladeB	738	255	90M	CTCGGCTTGCTGAAGCGCGCACAGCAAGAGGCGAAAGGCGGCGACTGGTGAGTACGCCAAAATTTTTGACTAGCGGAGGCTAGAAGGAGA	IIIIIIIIIIIIIIIIIIIIIIIIIIIIIIIIIIIIIIIIIIIIIIIIIIIIIIIIIIIIIIIIIIIIIIIIIIIIIIIIIIIIIIIIII	GTTCATTAGATGACAT-1	CTTACCTGAATG	6	Colon	PMAiIL2	4
A00434:770:HCVW7DSXC:1:1111:28763:20870	0	HIV_CladeB	300	255	98M	GGAAGTTTGACAGTCGCCTAGCGTTCCATCACGTGGCCCGAGAGATGCATCCGGAGTACTACAAAGACTGCTGACACTGAGCTATCTACAAGGGACTT	FFFFFFFFFFFFFFFFFFFFFFFFFFFFFFFFFFFFFFFFFF:FFFFFFFFFFFFFFFFFFFFFFF:FFFFFFFFFFFFFFFFFFFFFFFFFFF:FFF	CGACAGCGTCTGTCCT-1	TTAACTCAAGCC	11	PBMC	PMAiIL2	4
A00434:770:HCVW7DSXC:1:2243:4562:30843	0	HIV_CladeB	330	255	89M9S	ACGTGGCCCGAGAGATGCATCCGGAGTACTACAAAGACTGCTGACACTGAGCTATCTACAAGGGACTTTCCGCTGGGGACTTTCCAGGGGAGGTGTGG	FFFFFFFFFFFFF:F:FFFFFFFFFFFFFFFFFFFF:FFFFFFF:FFFFF:FFFF:FFFFFF::FFFFFFFFFFFFFF:FFFFFFFFF,FFF:F:FFF	CGACAGCGTCTGTCCT-1	TTAACTCAAGCC	11	PBMC	PMAiIL2	4
A00434:770:HCVW7DSXC:3:2254:27263:34648	0	HIV_CladeB	805	255	30S68M	AAGCAGTGGTATCAACGCAGAGTACATGGGGACTAGCGAAGGCTAGAAGGAGAGAGATGGGTGCGAGAGCGTCGGTATTAAGCGGGGGAGAATTAGAT	FFFFFFFFFFFFFFFFFFFFFFFFFFFFFFFFFFFFFFFFFFFFFFFFFFFFFFFFFFFFFFFFFFFFFFFFFFFFFFFFFFFFFFFFFFFFFFFFFF	CGACAGCGTCTGTCCT-1	TCGTAAATGTAT	11	PBMC	PMAiIL2	4
A00434:770:HCVW7DSXC:4:1350:31485:9518	0	HIV_CladeB	9545	3	17S81M	ACGCAGAGTACATGGGGGCCTGTACTGGGTCTCTCTGGTTAGACCAGATCTGAGCCTGAGAGCTCTCTGGCTCGCTAGGGAACCCACTGCTTAAGCCT	FFFF::FFF:FFFFFFFFFFFFFFFFFFFFFFFFFFFFFFFFFFFFFFF:FFFFFFFFFFFFFFFFFFFFFF,FFF:FFFFFFFFFFFFFFF:FFF:F	CGACAGCGTCTGTCCT-1	CGCGCTAATACC	11	PBMC	PMAiIL2	4
LH00373:41:22HGVTLT3:4:2260:47637:7313	0	HIV_CladeB	672	255	88M2S	AGCAGTGGCGCCCGAACAGGGACTTGAAAGCGAAAGAGAAACCAGAGAAGCTCTCTTGACGCAGGACTCGGCTTGCTGAAGCGCGCACAG	IIIIIIIIIIIIIIIIIIIIIIIIIIIIIIIIIIIIIIIIIIIIIIIIIIIIIIIIIIIIIIIIIIIIIIIIIIIIIIIIIIIIIIIIII	TCCTGCACACGACGCT-1	TAGCCCCGCATG	6	Colon	PMAiIL2	6
LH00373:41:22HGVTLT3:5:2276:12317:19041	1024	HIV_CladeB	824	255	90M	GAGAGAGATGGGTGCGAGAGCGTCAGTATTAAGCGGGGGAGAATTAGATCGATGGGAAAAAATTCGATTAAGGCCAAAAAAAAAAAAAAA	IIIIIIIIIIIIIIIIIIIIIIIIIIIIIIIIIIIIIIIIIIIIIIIIIIIIIIIIIIIIIIIIIIIIIIIIIIIIIIIIIIIIIIII9I	TCCTGCACACGACGCT-1	TAGCCCCGCATG	6	Colon	PMAiIL2	6
LH00373:41:22HGVTLT3:4:1230:16034:28270	0	HIV_CladeB	1172	255	90M	GGCACAGCAAGCAGCAGCTGACAAAGGAAACAGCAGTCAGGTCAGCCAAAATTACCCTATAGTGCAGAACATGCAGGGACAAATGGTACA	IIIIIIIIIIIIIIIIIIIIIIIIIIIIIIIIIIIIIIIIIIIIIIIIIIIIIIIIIIIIIIIIIIIIIIIIIIIIIIIIIIIIIIIIII	TCCTGCACACGACGCT-1	TGCCCTAGTTTT	6	Colon	PMAiIL2	6
LH00373:41:22HGVTLT3:4:1230:16043:28286	1024	HIV_CladeB	1172	255	90M	GGCACAGCAAGCAGCAGCTGACAAAGGAAACAGCAGTCAGGTCAGCCAAAATTACCCTATAGTGCAGAACATGCAGGGACAAATGGTACA	IIIIIIIIIIIIIIIIIIIIIIIIIIIIIIIIIIIIIIIIIIIIIIIIIIIIIIIIIIIIIIIIIIIIIIIIIIIIIIIIIIIIIIIIII	TCCTGCACACGACGCT-1	TGCCCTAGTTTT	6	Colon	PMAiIL2	6
LH00373:41:22HGVTLT3:4:1230:16043:28254	1024	HIV_CladeB	1172	255	90M	GGCACAGCAAGCAGCAGCTGACAAAGGAAACAGCAGTCAGGTCAGCCAAAATTACCCTATAGTGCAGAACATGCAGGGACAAATGGTACA	II9IIIIIIIIIIIIIIIIIIIIIIIIIIIIIIIIIIIIIIIIIIIIIIIIIIIIIIIIIIIIIIIIIIIIIIIIIIIIIIIIIIIIIII	TCCTGCACACGACGCT-1	TGCCCTAGTTTT	6	Colon	PMAiIL2	6
LH00373:41:22HGVTLT3:5:2159:33611:27965	1024	HIV_CladeB	2662	255	90M	GCCATTAACAGAAGAGAAAATAAAAGCATTAGTAGAAATCTGTACAGAAATGGAAAAGGAAGGAAAAATTTCAAAAATTGGGCCTGAAAA	IIIIIIIIIIIIIIIIIIIIIIIIIIIIIIIIIIIIIIIIIIIIIIIIIIIIIIIIIIIIIIIIIIIIIIIIIIIIIIIIIIIIIIIIII	TCCTGCACACGACGCT-1	CTAAGTTTAACA	6	Colon	PMAiIL2	6
LH00373:41:22HGVTLT3:4:2104:13510:2458	0	HIV_CladeB	2702	255	90M	TGTACAGAAATGGAAAAGGAAGGAAAAATTTCAAAAATTGGGCCTGAAAATCCTTACAATACTCCAGTATTTGCCATAAAGAAAAAAGAC	IIIIIIIIIIIIIIIIIIIIIIIIIIIIIIIIIIIIIIIIIIIIIIIIIIIIIIIIIIIIIIIIIIIIIIIIIIIIIIIIIIIIIIIII9	TCCTGCACACGACGCT-1	CTAAGTTTAACA	6	Colon	PMAiIL2	6
A00434:770:HCVW7DSXC:1:1120:7455:9455	16	HIV_CladeB	42	3	11S85M2S	ATCTATGTAATTGGAAGGTCTTATTCACTCCCAACAAAGACAAGATTTCCTTGATCTGTGGGTCTACAACACACAAGGCTTCTTCCCTGACTGGCAAT	,FFFF,FF:FFFFF::FF,FF,FFF:::FF,:,,FF:FFFFF,FFF,F,FFF::FFF:FF,,F:FF,,,FF:,FF:F:FFF:FF,FFF,F,F,F,FFF	GGGACAATCAATCTTC-1	ACTTTAACTTCG	10	PBMC	PMAiIL2	5
A00434:770:HCVW7DSXC:3:2569:23158:19554	1024	HIV_CladeB	495	255	31S67M	AAGCAGTGGTATCAACGCAGAGTACATGGGGGGGTCTCTCTGGTTAGACCAGATCTGAGCCTGGGAGCTCTCTGGCTGACTAGGGAACCCACTGCTTA	FFFFFFFFFFFFFFFFFFFFFFFFFFFFFFFFFFFFFFFFFFFFFFFFFFFFFFFFFFFFFFFFFFFFFFFFFFFFFFFFFFFFFFFFFFFFFFFFFF	GGGACAATCAATCTTC-1	CCAAACTACTCG	10	PBMC	PMAiIL2	5
A00434:770:HCVW7DSXC:2:1212:8458:31735	0	HIV_CladeB	495	255	30S68M	AAGCAGTGGTATCAACGCAGAGTACATGGGGGGTCTCTCTGGTTAGACCAGATCTGAGCCTGGGAGCTCTCTGGCTGACTAGGGAACCCACTGCTTAA	FFFFFFFFF:FFFFFFFFFFFFFFFFFFFFFFFFFFFFFFFFFFFFFFFFFFFFFFFFFFFFFFFFFFFFFFFFFFFFFFFFFFFFFFFFFFFFFFFF	GGGACAATCAATCTTC-1	TAATGTGGCGCC	10	PBMC	PMAiIL2	5
A00434:770:HCVW7DSXC:4:2562:22227:11647	0	HIV_CladeB	496	255	28S70M	GCAGTGGTATCAACGCAGAGTACATGGGGGTCTCTCTGGTTAGACCAGATCTGAGCCTGGGAGCTCTCTGGCTGACTAGGGAACCCACTGCTTAAGCC	F:FFFFFFFFFFFFFFFFFFFFF::FFFFFFFFFFFFFFFFFFFFFFFFFFFFFFFFFFFFFFFFFFFFFFFFFFFFFFFFFFFFFFFFFFFFFFFFF	GGGACAATCAATCTTC-1	GCTCTAACGGAC	10	PBMC	PMAiIL2	5
A00434:770:HCVW7DSXC:3:2660:23032:27164	0	HIV_CladeB	497	255	25S73M	GTGGTCTCAACGCAGAGTACATGGGGTCTCTCTGGTTAGACCAGATCTGAGCCTGGGAGCTCTCTGGCTGACTGGGGAACCCACTGCTTAAGCCTCAA	:FFFF,:FFFFFF,FFF:::::FFFFFFF:FFFFFFFFFF:F:F,:FFFFF:F:FFF,:FF:F:F,FFFF,::,FFFF,FFFFFFF:FFFFFFFF:F,	GGGACAATCAATCTTC-1	TGCGTACATTAG	10	PBMC	PMAiIL2	5
A00434:770:HCVW7DSXC:1:2251:30472:19163	1024	HIV_CladeB	497	255	30S68M	AAGCAGTGGTATCAACGCAGAGTACATGGGGTCTCTCTGGTTAGACCAGATCTGAGCCTGGGAGCTCTCTGGCTGACTAGGGAACCCACTGCTTAAGC	FFFFFFFFFFFFFFFFFFFFFFFFFFFFFFFFFFFFFFFFFFFFFFFFFFFFFFFFFFFFFFFFFFFFFFFFFFFFFFFFFFFFFFFFFFF:F:FFFF	GGGACAATCAATCTTC-1	GCAATTCTGGCG	10	PBMC	PMAiIL2	5
A00434:770:HCVW7DSXC:4:1238:25156:2722	1024	HIV_CladeB	497	255	28S70M	GCAGTGGTATCAACGCAGAGTACATGGGGTCTCTCTGGTTAGACCAGATCTGAGCCTGGGAGCTCTCTGGCTGACTAGGGAACCCACTGCTTAAGCCT	FFFFFFFFFFFFFFFFFFFFFFFFFFFFFFFFFFFFFFFFFFFFFFFFFFFF:FFFFFFFFFFFFFFFFFFFFFFFFFFFFFFFFFFFFFFFFFFFFF	GGGACAATCAATCTTC-1	CCCTGCTGCATA	10	PBMC	PMAiIL2	5
A00434:770:HCVW7DSXC:1:1514:8965:26224	0	HIV_CladeB	497	255	25S73M	GTGGTATCAACGCAGAGTACATGGGGTCTCTCTGGTTAGACCAGATCTGAGCCTGGGAGCTCTCTGGCTGACTAGGGAACCCACTGCTTAAGCCTCAA	FFFFFFFFFFFFFFF::FFFFFFFF:FFFFFFFFFFFFFFFFFFFFFFFF:FFFFFFFFFFFFFFFFFFFFFFFFFFFFFFFFFFFFFFFFFFFFFFF	GGGACAATCAATCTTC-1	GCAATTCTGGCG	10	PBMC	PMAiIL2	5
A00434:770:HCVW7DSXC:2:1358:17716:20995	0	HIV_CladeB	522	255	59M1D39M	GCCTGGGAGCTCTCTGGCTGACTAGGGAACCCACTGCTTAAGCCTCAATAAAGCTTGCCTGAGTGCTTTAAGTAGTGTGTGCCCGTCTGTTGTGTGAC	FFFFFFFFFFFFFFFFFFFFFFFFFFFFFFFFFFFFFFFFFFFFFFFF:FFFFFFFFFFFFFFFFFFFFFFF:FFFFFFFFFFFFFF:FFFFFFFFFF	GGGACAATCAATCTTC-1	TCTTCATCATGC	10	PBMC	PMAiIL2	5
A00434:770:HCVW7DSXC:1:2652:20699:17206	0	HIV_CladeB	552	255	29M1D68M1S	CCACTGCTTAAGCCTCAATAAAGCTTGCCTGAGTGCTTTAAGTAGTGTGTGCCCGTCTGTTGTGTGACTCTGGTAACTAGAGATCCCTCAGACCATTC	FFFFFFFFFFFFFFFFFFFFFFFFFFFFFFFFFFFF:FFFFF:FFFFFFFFFFFF:FFF:FF:FFFFFFF:FFFFFFFFFFFFFFFFFFFFFFFFFFF	GGGACAATCAATCTTC-1	CCCTGCTGCATA	10	PBMC	PMAiIL2	5
A00434:770:HCVW7DSXC:4:2243:19407:31093	1024	HIV_CladeB	596	255	98M	AGTGTGTGCCCGTCTGTTGTGTGACTCTGGTAACTAGAGATCCCTCAGACCATTCTAGTCAGTGTGGAAAATCTCTAGCAGTGGCGCCCGAACAGGGA	FFFFFFFFFFFFFFFFFFFFFFFFFFFFFFFFFFFFFFFFFFFFFFFFFFFFFFFFF,FFFFFFFFFFFFFFFFFFFFFFFFFF::FFFFFFFFFFFF	GGGACAATCAATCTTC-1	TGCGTACATTAG	10	PBMC	PMAiIL2	5
A00434:770:HCVW7DSXC:2:1423:12409:16031	1024	HIV_CladeB	602	255	98M	TGCCCGTCTGTTGTGTGACTCTGGTAACTAGAGATCCCTCAGACCATTCTAGTCAGTGTGGAAAATCTCTAGCAGTGGCGCCCGAACAGGGACGCGAA	FFFFFFFFFF:FFFFFFFFFFFFFF:FFFFFFFFFFFFFFFFFFFFFFFFFFFFFFFFFFFFFFFFFFFFFFFFFFFFFFFFFFFFFFFFFFFFFFFF	GGGACAATCAATCTTC-1	TGCGTACATTAG	10	PBMC	PMAiIL2	5
A00434:770:HCVW7DSXC:4:1401:8440:2487	1024	HIV_CladeB	629	255	98M	CTAGAGATCCCTCAGACCATTCTAGTCAGTGTGGAAAATCTCTAGCAGTGGCGCCCGAACAGGGACGCGAAAGCGAAAGTAGAACCAGAGGAGATCTC	FFFFFFFFFFFFFFFFFFFFFFFFFFFFFFFFFFFFFFFFFFFFFFFFFFFFFFFFFF:FFFFFFFFFFFFFFFFF:FFFFFFFFFFFFFFFFFFFFF	GGGACAATCAATCTTC-1	GCAATTCTGGCG	10	PBMC	PMAiIL2	5
A00434:770:HCVW7DSXC:3:1453:5909:31203	0	HIV_CladeB	630	255	98M	TAGAGATCCCTCAGACCATTCTAGTCAGTGTGGAAAATCTCTAGCAGTGGCGCCCGAACAGGGACGCGAAAGCGAAAGTAGAACCAGAGGAGATCTCT	FFFFFFFFFFFFFFFFFFFFFFFFFFFFFFFFFFFFFF:FFFFFFFFFFFFF:FFFFFFFFFFFFFFFFFF:FFFFFFFFFFFFFFFFFFFFFFFF,:	GGGACAATCAATCTTC-1	CCATAGCATGTC	10	PBMC	PMAiIL2	5
A00434:770:HCVW7DSXC:1:1346:19090:7341	0	HIV_CladeB	660	255	98M	TGGAAAATCTCTAGCAGTGGCGCCCGAACAGGGACGCGAAAGCGAAAGTAGAACCAGAGGAGATCTCTCGACGCAGGACTCGGCTTGCTGAAGCGCGC	FFFFFFFFFFFFFFFFFFFFFFFFFFFFFFFFFFFFFFFFFFFFFFFFFFFFFFFFFFFFFFFFFFFFFFFFFFFFFFFFFFFFFFFFFFFFFFFFFF	GGGACAATCAATCTTC-1	CCAAACTACTCG	10	PBMC	PMAiIL2	5
A00434:770:HCVW7DSXC:2:2365:16685:36714	1024	HIV_CladeB	660	255	98M	TGGAAAATCTCTAGCAGTGGCGCCCGAACAGGGACGCGAAAGCGAAAGTAGAACCAGAGGAGATCTCTCGACGCAGGACTCGGCTTGCTGAAGCGCGC	FFFFFFFFFFFFFFFFFFFFFFFFFFFFFFFFFFFFFFFFFFFFFFFFFFFFFFFFFFFFFFFFFFFFFFFFFFFFFFFFFFFFFFFFFFFFFFFFFF	GGGACAATCAATCTTC-1	CCAAACTACTCG	10	PBMC	PMAiIL2	5
A00434:770:HCVW7DSXC:4:1515:22417:20650	1024	HIV_CladeB	714	255	98M	CAGAGGAGATCTCTCGACGCAGGACTCGGCTTGCTGAAGCGCGCACAGCAAGAGGCGAGGGGCAGCGACTGGTGAGTACGCTGAAATTTTTGACTAGC	FFFFFFFFFFFF:FFFFFFFFFFFFFFFF,FFFFFFFFFF:FFFFFFF::F:FFFFFFFFF:FF:F,FFFFFFFFFFFFF:,FFFF:FFFFFFFFFFF	GGGACAATCAATCTTC-1	GCAATTCTGGCG	10	PBMC	PMAiIL2	5
A00434:770:HCVW7DSXC:4:1325:5132:28322	1024	HIV_CladeB	714	255	98M	CAGAGGAGATCTCTCGACGCAGGACTCGGCTTGCTGAAGCGCGCACAGCAAGAGGCGAGGGGCAGCGACTGGTGAGTACGCTGAAATTTTTGACTAGC	FFFFFFFFFFFFFFFFFFFFFFFFFFFFFFFFFFFFFFFFFFFFFFFFFFFFFFFFFFFFFFFFFFFFFFFFFFFFFFFFFFFFFFFFFFFFFFFFFF	GGGACAATCAATCTTC-1	GCAATTCTGGCG	10	PBMC	PMAiIL2	5
A00434:770:HCVW7DSXC:2:2120:20356:25160	1024	HIV_CladeB	714	255	98M	CAGAGGAGATCTCTCGACGCAGGACTCGGCTTGCTGAAGCGCGCACAGCAAGAGGCGAGGGGCAGCGACTGGTGAGTACGCTGAAATTTTTGACTAGC	FFFFFFFFFFFFFFFFFFFFFFFFFFFFFFFFFFFFF:FFFFFFFFFFFFFFFFFFFFFFFFFFFFFFFFFFFFFFFFFFFFFFFFFFFFFFFFFFFF	GGGACAATCAATCTTC-1	GCAATTCTGGCG	10	PBMC	PMAiIL2	5
A00434:770:HCVW7DSXC:4:2328:22670:21903	1024	HIV_CladeB	714	255	98M	CAGAGGAGATCTCTCGACGCAGGACTCGGCTTGCTGAAGCGCGCACAGCAAGAGGCGAGGGGCAGCGACTGGTGAGTACGCTGAAATTTTTGACTAGC	FFFFFFFFFFFFFFFFFFFFFFFFFFFFFFFFFFFFF::FFFFFFFFFF,FFFFFFFFFFFFFFFFFFFFFFF:FFFFFFFFFFFFFFFFFFFFFFFF	GGGACAATCAATCTTC-1	GCAATTCTGGCG	10	PBMC	PMAiIL2	5
A00434:770:HCVW7DSXC:2:1274:27444:25128	1024	HIV_CladeB	714	255	98M	CAGAGGAGATCTCTCGACGCAGGACTCGGCTTGCTGAAGCGCGCACAGCAAGAGGCGAGGGGCAGCGACTGGTGAGTACGCTGAAATTTTTGACTAGC	FFFFFFFFFFFFFFFFFFFFFFFFFFFFFFFFFFFFFFFFFFFFFFFFFF:FFFFFFFFFFFFFFFFFFFFFFFFFFFFFFFFFFFFFFFFFFFFFFF	GGGACAATCAATCTTC-1	GCAATTCTGGCG	10	PBMC	PMAiIL2	5
A00434:770:HCVW7DSXC:2:1532:29044:15436	1024	HIV_CladeB	714	255	98M	CAGAGGAGATCTCTCGACGCAGGACTCGGCTTGCTGAAGCGCGCACAGCAAGAGGCGAGGGGCAGCGACTGGTGAGTACGCTGAAATTTTTGACTAGC	FFFFFFFFFFFFFFFFFFFFFFFFFFFFFFFFFFFFF,FFFFFFFFFFFFFFFFFFFFFFFFFFFFFFFFFFFFFFFFFFFFFFFFFFFFFFFFFFFF	GGGACAATCAATCTTC-1	GCAATTCTGGCG	10	PBMC	PMAiIL2	5
A00434:297:HYJMMDMXX:2:2356:16450:21026	1024	HIV_CladeB	764	255	30S46M2D15M	AAGCAGTGGTATCAACGCAGAGTACATGGGAGAGGCGAGGGGCGGCGACTGGTGAGTACGCCAAAAATTTTGACTAGGAGGCTAGAAGGAG	FFFFFFFFFFFFF:FFFF:FFFFFFFFFFFFF:FFFFFFFF:FFFFFFFFFFFFFFFFFFFF,FFFFFFFFFFFFFFFFFFFFFFFFFFFF	GAGGGATAGCAGTACG-1	ATTCTGGTTATA	2	Colon	PMAiIL2	1
A00434:297:HYJMMDMXX:2:1449:29803:6574	0	HIV_CladeB	764	255	30S46M2D15M	AAGCAGTGGTATCAACGCAGAGTACATGGGAGAGGCGAGGGGCGGCGACTGGTGAGTACGCCAAAAATTTTGACTAGGAGGCTAGAAGGAG	FFFFFFFFFFFFFFFFFFFFFFFFFFFFFFFFFFFFFFFFFFFFFFFFFFFFFFFFFFFFFF,FFFFFFFFFFFFFFFFFFFFFFFFFFFF	GAGGGATAGCAGTACG-1	ATTCTGGTTATA	2	Colon	PMAiIL2	1
LH00373:139:22F3NNLT4:8:2302:10201:21774	1024	HIV_CladeB	754	255	44M1I45M	GCGCACAGCAAGAGGCGAGGGGCGGCGACTGGTGAGTACGCCAATAATTTTTGACTAGCGGAGGCTAGAAGGAGAGAGATGGGTGCGAGA	IIIIIIIIIIIIIIIIIIIIIIIIIIIIIIIIIIIIIIIIIIIIIIIIIIIIIIIIIIIIIIIIIIIIIIIIIIIIIIIIIIIIIIIIII	GATCATGGTGAACTAA-1	TGTACTAGTATA	8	Colon	PMAiIL2	14
LH00373:139:22F3NNLT4:8:2302:10193:21788	0	HIV_CladeB	754	255	44M1I45M	GCGCACAGCAAGAGGCGAGGGGCGGCGACTGGTGAGTACGCCAATAATTTTTGACTAGCGGAGGCTAGAAGGAGAGAGATGGGTGCGAGA	IIIIIIIIIIIIIIIIIIIIIIIIIIIIIIIIIIIIIIIIIIIIIIIIIIIIIIIIIIIIIIIIIIIIIIIIIIIIIIIIIIIIIIIIII	GATCATGGTGAACTAA-1	TGTACTAGTATA	8	Colon	PMAiIL2	14
A00434:770:HCVW7DSXC:1:2145:22661:21950	0	HIV_CladeB	327	255	91M7S	ATCACGTGGCCCGAGAGATGCATCCGGAGTACTACAAAGACTGCTGACACTGAGCTATCTACAAGGGACTTTCCGCTGAGGACTTTTCAGGCTCAGAT	,FFFFF:FFFFFFFF:FFFFFFFFFF:FFFFFFFFFFFFFF,:F:FFFFFFFFFFFFFFFFFFFFFFFFFFF:FFFFFFFFFFFF,,FFF:FFFFFFF	CCTACGTCATAGAATG-1	TCTCGCTGCTTA	11	PBMC	PMAiIL2	15
A00434:770:HCVW7DSXC:3:2113:27923:28181	0	HIV_CladeB	327	255	91M7S	ATCACGTGGCCCGAGAGATGCATCCGGAGTACTACAAAGACTGCTGACACTGAGCTATCTACAAGGGACTTTCCGCTGAGGACTTTTCAGGCTCAGAT	FFFFFFFFFFFFFFFFFFFFFFFFFFFFFFFFFFFFFFFFFFFFFFFFFFFFFFFFFFFFFFFFFFFFFFFFFFFFFFF:FF:FFFFFFFFFFFFFFF	CCTACGTCATAGAATG-1	TCTCGCTGCTTA	11	PBMC	PMAiIL2	15
A00434:770:HCVW7DSXC:2:1566:19009:17347	0	HIV_CladeB	496	255	30S68M	AAGCAGTGGTATCAACGCAGAGTACATGGGGGTCTCTCTGGTTAGACCAGATCTGAGCCTGAGCGCTCTCTGGCTAGCTAAGGAACCCACTGCTTAAG	FFFFF,FF:FFFFFFFFFFFFFFFF:FFFFFFFFFFFFFFFFFFFFFFFFFF:FFFFFFFF,FFFFFFF:FFFFFFFFF:FFFFFFFFFFFFFFFFFF	CCTACGTCATAGAATG-1	AACCTGTTAAAC	11	PBMC	PMAiIL2	15
A00434:770:HCVW7DSXC:1:2476:15546:25817	0	HIV_CladeB	496	255	29S69M	GCAGTGGTATCAACGCAGAGTACATGGGAGGTCTCTCTAGTTAGACCAGATCTGAGCCTGAGCGCTCTCTGGCTAGCTAAGGAACCCACTGCTTAAGC	FFFFFFFFFFFFFFFFFFFFFFFFFFFFFFFFFFFFFFFFFFFF:FFFFFFFFFFFFFF:F:FFFFFFFFFFFFFFFFFFFFFFFFFFFFFFFFFFFF	CCTACGTCATAGAATG-1	GTAAACCGGAGG	11	PBMC	PMAiIL2	15
A00434:770:HCVW7DSXC:3:2233:14733:13135	0	HIV_CladeB	1801	255	92M6S	AAAATGCAAACCCAGATTGTAAGACCATTTTAAAAGCACTAAGGACAGGAGCTACACTAGAAGAAATGATGACAGCATGTCAAGGAGTAGGAAGGCCC	FFFFFFFFFFFFFFFFFFFFFFFFFF,FFFFFFFFFFFFFFFFFFFFFFFFFFFFFFF:FFFFFFFFFFFFFFFFFFFFFF:F:FFFFFFFFFFFFFF	CCTACGTCATAGAATG-1	TCTCCTTTCTGT	11	PBMC	PMAiIL2	15
A00434:770:HCVW7DSXC:3:2233:14787:12759	1024	HIV_CladeB	1801	255	92M6S	AAAATGCAAACCCAGATTGTAAGACCATTTTAAAAGCACTAAGGACAGGAGCTACACTAGAAGAAATGATGACAGCATGTCAAGGAGTAGGAAGGCCC	FFFFFFFFFFFFFFFFFFFFFFFFFFFFFFFFFFFFFFFFFFFFFFFFFFFFFFFFFFFFFFFFFFFFFFFFFFFFFFFFFFFFFFFFFFFFFFFFFF	CCTACGTCATAGAATG-1	TCTCCTTTCTGT	11	PBMC	PMAiIL2	15
A00434:770:HCVW7DSXC:3:1240:9570:2754	0	HIV_CladeB	9241	255	98M	CTTCAAGCTAGTACCAGTTGATCCAGATAAAGTAGAAGAGGCCAATGAAGGAAAGAACAACTGCTTATTACACCCTATGAGCCAGCATGGAATAGATG	FFFFFFFFFFFFFFFFFFFFFFFFFFFFFFFFFFFFFFFFFFFFFFFFFFFFFFF:FFFFFFFFFFFFFFFFFFFFFFFFFFFFFFFFFFFFFFFFFF	CCTACGTCATAGAATG-1	ACTCGGATAGAT	11	PBMC	PMAiIL2	15
A00434:770:HCVW7DSXC:1:1362:21730:6840	0	HIV_CladeB	9514	3	7S91M	TTTCAGGCTCAGATGCTGCATATAAGCAGCTGCTTTTCGCCTGTACTAGGTCTCTCTAGTTAGACCAGATCTGAGCCTGAGCGCTCTCTGGCTAGCTA	FF::FFFFFFFFFFFFFFFFFFFFF:FFFFFFFFFFFFFFF,FFFF:FFFFFFF:FF:F:FFFFFFFF:FFFFFFFFFFFFFFF,:FFFFFFF,FFF,	CCTACGTCATAGAATG-1	TTATAACTAGGT	11	PBMC	PMAiIL2	15
LH00373:41:22HGVTLT3:4:2184:3959:26860	0	HIV_CladeB	836	255	30S60M	AAGCAGTGGTATCAACGCAGAGTACATGGGTGCGAGAGCGTCAGTATTAAGCGGGGGAGAATTAGATCGATGGGAAAAAATTCGATTAAG	IIIIIIIIIIIIIIIIIIIIIII9IIIIIIIIIIIIIIIIIIIIIIIIIIIIIIIIIIIIIIIIIIIIII9IIIIIIIIIIIIIIIIIII	ATTCGTTAGCTCCCTT-1	GCCCTGACGCAG	6	PBMC	Untreated	8
LH00373:41:22HGVTLT3:4:1166:36034:27581	0	HIV_CladeB	946	255	90M	GGGAGCTAGAACGATTCGCAGTTAATCCCGGCCTCTTAGAAACATCAGAGGGATGTAGACAAATACTGGCACAGCTACAACCATCCCTTC	IIIIIIIIIIIIIIIIIIIIIIIIIIIIIIIIIIIIIIIIIIIIIIIIIIIIIIIIIIIIIIIIIIIIIIIIIIIIIIIIIIIIIIIIII	ATTCGTTAGCTCCCTT-1	GAAAGTCAAGAA	6	PBMC	Untreated	8
A00434:770:HCVW7DSXC:1:1334:27968:30859	0	HIV_CladeB	495	255	26S72M	GTGGTATCAACGCAGAGTACATGGGGGGGTCTCTCTGGTTAGACCAGATCTGAGCCTGGGAGCTCTCTGGCTGACTAGGGAACCCACTGCTTAAGCCT	FFFFFFFFFFFFFFFFFFFF:FFFFFFFFFFFFFFFFFFFFFFFFFFFFFFFFFFFFFFFFFFFFFFFFFFFFFFFFFFFFFFFFFFFFFFFFFFFFF	GGGATCCAGTTATGGA-1	TAAATACGGCCT	10	PBMC	PMAiIL2	5
A00434:770:HCVW7DSXC:2:1249:29252:9283	1024	HIV_CladeB	495	255	30S68M	AAGCAGTGGTATCAACGCAGAGTACATGGGGGGTCTCTCTGGTTAGACCAGATCTGAGCCTGGGAGCTCTCTGGCTGACTAGGGAACCCACTGCTTAA	FFFFFFFFFFFFFFFFFFFFFFFFFFFFFFFFFFFFFFFFFFFFFFFFFFFFFFFFFFFFFFFFFFFFFFFFFFFFFFFFFFFFFFFFFFFFFFFFFF	GGGATCCAGTTATGGA-1	GGGAAATCGTAT	10	PBMC	PMAiIL2	5
A00434:770:HCVW7DSXC:3:2144:8088:14841	0	HIV_CladeB	496	255	28S70M	GCAGTGGTATCAACGCAGAGTACATGGGGGTCTCTCTGGTTAGACCAGATCTGAGCCTGGGAGCTCTCTGGCTGACTAGGGAACCCACTGCTTAAGCC	FFFFFFFFFFFFFFFFFFFFFFFFFFFFFFFFFFFFFFFFFFFFFFFFFFFFFF:FFFFFFFFFFFFFFFFFFFFFFFFFFFFFFFFFFFFFFFFF:,	GGGATCCAGTTATGGA-1	TTGATTGTACGT	10	PBMC	PMAiIL2	5
A00434:770:HCVW7DSXC:3:1504:28257:5337	0	HIV_CladeB	496	255	30S68M	AAGCAGTGGTATCAACGCAGAGTACATGGGGGTCTCTCTGGTTAGACCAGATCTGAGCCTGGGAGCTCTCTGGCTGACTAGGGAACCCACTGCTTAAG	FFFFFFFFFFFFFFFFFFFFFFFFFFFFFFFFFFFFFFFFFFFFFFFFFFFFFFFFFFFFFFFFFFF:FFFFFFFFFFFFFFFFFFFFFFFFFFFFFF	GGGATCCAGTTATGGA-1	CCATCGCGGTAT	10	PBMC	PMAiIL2	5
A00434:770:HCVW7DSXC:4:2305:26223:29340	1024	HIV_CladeB	496	255	27S71M	CAGTGGTATCAACGCAGAGTACATGGGGGTCTCTCTGGTTAGACCAGATCTGAGCCTGGGAGCTCTCTGGCTGACTAGGGAACCCACTGCTTAAGCCT	FFFFFFFFFFFFFFFFFFFFFFFFFFFFFFFFF:FFFFFFFFFFFFFFFFFFFFF:FFFFFFFF,FFFFFFFFFFFFFFFFFFF:FFFFFFFFFFFFF	GGGATCCAGTTATGGA-1	CCAACGTATCAG	10	PBMC	PMAiIL2	5
A00434:770:HCVW7DSXC:4:2305:26259:29935	1024	HIV_CladeB	496	255	27S71M	CAGTGGTATCAACGCAGAGTACATGGGGGTCTCTCTGGTTAGACCAGATCTGAGCCTGGGAGCTCTCTGGCTGACTAGGGAACCCACTGCTTAAGCCT	:FFFFFFFFFFFFFFFFFFFFFFFFFFFFFFFFFFFFFFFFFFFFFFFFFFFFFF:FFFFFFFFFFFFFFFFFFFFFFFFFFFFFFFFFFFFFFFFFF	GGGATCCAGTTATGGA-1	CCAACGTATCAG	10	PBMC	PMAiIL2	5
A00434:770:HCVW7DSXC:4:2110:21875:8406	0	HIV_CladeB	496	255	29S69M	AGCAGTGGTATCAACGCAGAGTACATGGGGGTCTCTCTGGTTAGACCAGATCTGAGCCTGGGAGCTCTCTGGCTGACTAGGGAACCCACTGCTTAAGC	FFFFFFFFFFFFFFFFFFFFFFFFFFFFFFFFFFFFFFFFFFFFFFFFFFFFFFFFFF:FFFFFFFF:F,FFF:F:F::FFFFFFFFFFFFFFFFFFF	GGGATCCAGTTATGGA-1	GAGGTGTTTAGC	10	PBMC	PMAiIL2	5
A00434:770:HCVW7DSXC:1:2674:10095:32064	0	HIV_CladeB	496	255	27S71M	CAGTGGTATCAACGCAGAGTACATGGGGGTCTCTCTGGTTAGACCAGATCTGAGCCTGGGAGCTCTCTGGCTGACTAGGGAACCCACTGCTTAAGCCT	FFFFFFFFFFFFFFFFFFFFFFFFF:FFFFFFFFFFFF,FFFFFFFFFFFFFFFFF,FFFFFF:F:FFFFFFF,FFFFFFFFFFFFF,FFFFFFFFFF	GGGATCCAGTTATGGA-1	CCAACGTATCAG	10	PBMC	PMAiIL2	5
A00434:770:HCVW7DSXC:4:1326:20428:31829	0	HIV_CladeB	496	255	30S68M	AAGCAGTGGTATCAACGCAGAGTACATGGGGGTCTCTCTGGTTAGACCAGATCTGAGCCTGGGAGCTCTCTGGCTGACTAGGGAACCCACTGCTTAAG	FFFFFFFFFFFFFFFFFFFFFFFFFFFFFFFFFFFFFFFFFFFFFFFFFFFFFFFFFFFFFFFFFFFFFFFFFFFFFFFFFFFFFFFFFFFFFFFFFF	GGGATCCAGTTATGGA-1	TGGCATGGCCAC	10	PBMC	PMAiIL2	5
A00434:770:HCVW7DSXC:4:2305:26151:29309	1024	HIV_CladeB	496	255	27S71M	CAGTGGTATCAACGCAGAGTACATGGGGGTCTCTCTGGTTAGACCAGATCTGAGCCTGGGAGCTCTCTGGCTGACTAGGGAACCCACTGCTTAAGCCT	FFFFFFFFFFFFFFFFFFFF:FFFFFFFFFFFFFF:FFFFFFFFFFFFFFFFFFFFFFFFFFFFFFFFFFFFFFFFFFFFFFFFFFFFFFFFFFFFFF	GGGATCCAGTTATGGA-1	CCAACGTATCAG	10	PBMC	PMAiIL2	5
A00434:770:HCVW7DSXC:1:2371:17237:6950	0	HIV_CladeB	496	255	25S73M	GTGGTATCAACGCAGAGTACATGGGGGTCTCTCTGGTTAGACCAGATCTGAGCCTGGGAGCTCTCTGGCTGACTAGGGAACCCACTGCTTAAGCCTCA	FFFFFFFFFFFFFFFFFFFFFFFFFFFFFFFFFFFFFFFFFFFFFFFFFFFFFFFFFFFFFFFFFFFFFFF:FFFFFFF:FFFFF:FFFFFFFFFFFF	GGGATCCAGTTATGGA-1	TTTTTGGCTGTG	10	PBMC	PMAiIL2	5
A00434:770:HCVW7DSXC:3:2112:29044:6449	0	HIV_CladeB	497	255	27S71M	CAGTGGTATCAACGCAGAGTACATGGGGTCTCTCTGGTTAGACCAGATCTGAGCCTGGGAGCTCTCTGGCTGACTAGGGAACCCACTGCTTAAGCCTC	FFF:FFFFFFFFFFFFFFFFFFFFFFFFFFFFFFFFFFFFFFFFFFFFFFFFFFF:FFFFFFF:FFFFFFFF,FFFFFFFFFFFFFFFFFFFFFFFFF	GGGATCCAGTTATGGA-1	CAAGTTCTAGCT	10	PBMC	PMAiIL2	5
A00434:770:HCVW7DSXC:2:2643:13331:12179	1024	HIV_CladeB	497	255	28S70M	GCAGTGGTATCAACGCAGAGTACATGGGGTCTCTCTGGTTAGACCAGATCTGAGCCTGGGAGCTCTCTGGCTGACTAGGGAACCCACTGCTTAAGCCT	FFFFFFFFFFFFFFFFFFFFFFFFFFFFFFFFFFFFFFFFFFFFFFFFFFFFFFFFFFFFFFFFFFFFFFFFFFFFFFFFFFFFFFFFFFFFFFFFFF	GGGATCCAGTTATGGA-1	GGATGCCGGGCC	10	PBMC	PMAiIL2	5
A00434:770:HCVW7DSXC:3:2123:2401:6778	1024	HIV_CladeB	497	255	30S68M	AAGCAGTGGTATCAACGCAGAGTACATGGGGTCTCTCTGGTTAGACCAGATCTGAGCCTGGGAGCTCTCTGGCTGACTAGGGAACCCACTGCTTAAGC	FFFFFFFFFFFFFFFFFFFFFFFFFFFFFFFFFFFFFFFFFFFFFFF:FFFFFFFFFFFFFFFFFFFFFFFFFFFFFFFFFFFFFFFFFFFFFFFFFF	GGGATCCAGTTATGGA-1	GGATGCCGGGCC	10	PBMC	PMAiIL2	5
A00434:770:HCVW7DSXC:3:2112:29089:6277	1024	HIV_CladeB	497	255	27S71M	CAGTGGTATCAACGCAGAGTACATGGGGTCTCTCTGGTTAGACCAGATCTGAGCCTGGGAGCTCTCTGGCTGACTAGGGAACCCACTGCTTAAGCCTC	FFFFFFFFFFFFFFFFFFFFFFF:FFFFFFFFFFFFFFFFFFFFFFFFFFFFFFFFFFFFFFFFFFFFFFFFFFFFFFFFFFFFFFFFFFFFFFFFFF	GGGATCCAGTTATGGA-1	CAAGTTCTAGCT	10	PBMC	PMAiIL2	5
A00434:770:HCVW7DSXC:1:2257:31394:26334	0	HIV_CladeB	497	255	30S68M	AAGCAGTGGTATCAACGCAGAGTACATGGGGTCTCTCTGGTTAGACCAGATCTGAGCCTGGGAGCTCTCTGGCTGACTAGGGAACCCACTGCTTAAGC	FF:,FF,FFFFFFFFF,FFF:FFF,:FF,FFF,FFFFF:FFFFFFF,F,FFFF:FFF,FFFFFFFFF:FFFFFF:::F,FFFFF,FFFFFFFFFFF,F	GGGATCCAGTTATGGA-1	GGATGCCGGGCC	10	PBMC	PMAiIL2	5
A00434:770:HCVW7DSXC:3:2254:16396:27853	0	HIV_CladeB	497	255	28S70M	GCAGTGGTATCAACGCAGAGTACATGGGGTCTCTCTGGTTAGACCAGATCTGAGCCTGGGAGCTCTCTGGCTGACTAGGGAACCCACTGCTTAAGCCT	FFFFFFFFFFFFFFFFFFFFFFF::FFFFFFFFFFFFFFFFFFFFFFFFFFF:FFF:FFFFFFFFFFFFFFFFFFFFFFFF,FFFFFFFFFFFFFFFF	GGGATCCAGTTATGGA-1	TAGCCAGCAAGC	10	PBMC	PMAiIL2	5
A00434:770:HCVW7DSXC:1:1578:1832:34287	0	HIV_CladeB	508	255	73M1D25M	TAGACCAGATCTGAGCCTGGGAGCTCTCTGGCTGACTAGGGAACCCACTGCTTAAGCCTCAATAAAGCTTGCCTGAGTGCTTTAAGTAGTGTGTGCCC	FFFFFFF:FFFFFFFFFFFF:FFFFFFFFFFFFFFFFFFFFFF:FFFFFFFFFFFFFFFFFFFFFFFFFFFFFFFFFFFF:,,FFFFFFFFFFFFFFF	GGGATCCAGTTATGGA-1	GGGAAATCGTAT	10	PBMC	PMAiIL2	5
A00434:770:HCVW7DSXC:2:1618:19542:35712	1024	HIV_CladeB	536	255	45M1D53M	TGGCTGACTAGGGAACCCACTGCTTAAGCCTCAATAAAGCTTGCCTGAGTGCTTTAAGTAGTGTGTGCCCGTCTGTTGTGTGACTCTGGTAACTAGAG	FFFFFFFFFFFFFFFFFFFFFFFFFFFFFFFFFFFFFFFFFFFFFFFFFFFFF:FFFFFFFFFFFF:FFFFFFFFFFFFFFFFFFFFFFFFFFFFFFF	GGGATCCAGTTATGGA-1	TTTTTGGCTGTG	10	PBMC	PMAiIL2	5
A00434:770:HCVW7DSXC:2:1630:1081:7279	0	HIV_CladeB	551	255	30M1D68M	CCCACTGCTTAAGCCTCAATAAAGCTTGCCTGAGTGCTTTAAGTAGTGTGTGCCCGTCTGTTGTGTGACTCTGGTAACTAGAGATCCCTCAGACCATT	FFF:FFFFFFFFFFFFFFFFFFFFFFFFFF:F:FFF::::F:F::FFFFFFFFFFFFFFF,FF:FFFFFFFFFFFFFFFFFFFFFFFFFFFFFFF,FF	GGGATCCAGTTATGGA-1	ACGGTCCTGTAG	10	PBMC	PMAiIL2	5
A00434:770:HCVW7DSXC:4:1364:10167:6417	1024	HIV_CladeB	615	255	98M	TGTGACTCTGGTAACTAGAGATCCCTCAGACCATTCTAGTCAGTGTGGAAAATCTCTAGCAGTGGCGCCCGAACAGGGACGCGAAAGCGAAAGTAGAA	FFFFFFFF,FFFFFFFFFFFFFFFFFFFFFFFFFFFFFFFFFFFFFFFFFFFFFFFFFFFFFFFFFFFFFFFFF:FFFFFFFF:FFFFFFFFFF:FFF	GGGATCCAGTTATGGA-1	CCGACTAACTCC	10	PBMC	PMAiIL2	5
A00434:770:HCVW7DSXC:1:2435:6587:23202	0	HIV_CladeB	639	255	98M	CTCAGACCATTCTAGTCAGTGTGGAAAATCTCTAGCAGTGGCGCCCGAACAGGGACGCGAAAGCGAAAGTAGAACCAGAGGAGATCTCTCGACGCAGG	,F:FF:FFFFF,FFFFFFFF:FFFFFF:FFFFFFFFFFFFFFFFFFFFFFFFFF:FFFFFFFF,FF:FFFF:FFFFFFFF:FFFFFFF:FFFF,FF::	GGGATCCAGTTATGGA-1	CCGACTAACTCC	10	PBMC	PMAiIL2	5
A00434:770:HCVW7DSXC:1:1439:27579:17409	0	HIV_CladeB	653	255	98M	GTCAGTGTGGAAAATCTCTAGCAGTGGCGCCCGAACAGGGACGCGAAAGCGAAAGTAGAACCAGAGGAGATCTCTCGACGCAGGACTCGGCTTGCTGA	FFFFFFFFFFFFFFFFFFFFFFFFFFFFFFFFFFFFFFFFFFFF:FFFFFFFFFFFFFFFFF:FFFFFFFFF:FFFFF::FFFFFFFFFFFFFFFFF:	GGGATCCAGTTATGGA-1	TAGATCTAACAG	10	PBMC	PMAiIL2	5
A00434:770:HCVW7DSXC:2:2376:24080:18771	1024	HIV_CladeB	653	255	98M	GTCAGTGTGGAAAATCTCTAGCAGTGGCGCCCGAACAGGGACGCGAAAGCGAAAGTAGAACCAGAGGAGATCTCTCGACGCAGGACTCGGCTTGCTGA	FFFFFFFFFFFFFFFFFFFFFFFFFFFFFFFFFFFFFFFFFFFFFFFF:FFFFFFFFFFFFFFFFFFFFFFFFFFFFFFFFFFFFFFFFFFFFFFFFF	GGGATCCAGTTATGGA-1	TAGATCTAACAG	10	PBMC	PMAiIL2	5
A00434:770:HCVW7DSXC:3:1271:9986:22670	0	HIV_CladeB	684	255	98M	CGAACAGGGACGCGAAAGCGAAAGTAGAACCAGAGGAGATCTCTCGACGCAGGACTCGGCTTGCTGAAGCGCGCACAGCAAGAGGCGAGGGGCAGCGA	FF:FFFFFFFFFFFFFFFFFFFFFFFF:FFFFF:FFFFFFFFFFFFFFFFFFFFFFFFFFFFFFFFFFFFFFFFFFFFFFFFFFFFFFFFFFFFFFFF	GGGATCCAGTTATGGA-1	TTGCTCAAACTT	10	PBMC	PMAiIL2	5
A00434:770:HCVW7DSXC:3:2412:19488:18897	1024	HIV_CladeB	697	255	98M	GAAAGCGAAAGTAGAACCAGAGGAGATCTCTCGACGCAGGACTCGGCTTGCTGAAGCGCGCACAGCAAGAGGCGAGGGGCAGCGACTGGTGAGTACGC	FFFFFFFFFFFFFFFFFFFFFFFFFFFFFFFFFFFFFFFFFFFFFFFFFFFFFF:FFFFFFFFFFFFFFFFFFFFFFFFFFFFFFFFFFFFFFFFFFF	GGGATCCAGTTATGGA-1	GCGTCCCCGCCG	10	PBMC	PMAiIL2	5
A00434:770:HCVW7DSXC:3:2412:18909:18803	0	HIV_CladeB	697	255	98M	GAAAGCGAAAGTAGAACCAGAGGAGATCTCTCGACGCAGGACTCGGCTTGCTGAAGCGCGCACAGCAAGAGGCGAGGGGCAGCGACTGGTGAGTACGC	FFFFFFFFFFFFFFFFFFFFFFFFFFFFFFFFFFFFFFFFFFFFFFFFFFFFFFFFFFFFFFFFFFFFFFFFFFFFFFFFFFFFFFFFFFFFFFFFFF	GGGATCCAGTTATGGA-1	GCGTCCCCGCCG	10	PBMC	PMAiIL2	5
A00434:770:HCVW7DSXC:3:2416:12726:8844	1024	HIV_CladeB	768	255	98M	GCGAGGGGCAGCGACTGGTGAGTACGCTGAAATTTTTGACTAGCGGAGGCTAGAAGGAGAGAGATGGGTGCGAGAGCGTCAGTATTAAGCGGGGGAGA	FFFFFFFFFFFFFFFFFFFFFFFFFFFFFFF::FFFFFFFFFFFFFFFFF:FFFFFFFFFFFFFFFFFFFFFFFFFFFFFFFF:FFFFFFFFFFFFFF	GGGATCCAGTTATGGA-1	CTAAAAGGATAG	10	PBMC	PMAiIL2	5
A00434:770:HCVW7DSXC:2:2501:11840:32863	0	HIV_CladeB	825	255	98M	AGAGAGATGGGTGCGAGAGCGTCAGTATTAAGCGGGGGAGAATTGGATAGATGGGAAAAGATTCGGTTGAGGCCAGGGGGAAAGAAAAAATATCAATT	FFFFFFFFFFFFFFFFFFFFFFFFFFFFFFFFFFFFFFFFF:FFFFFFFFFFFFFFFFFFFFFFFFFFFFFFFF:FFFFFFFFFFFFFFFFFFFFFFF	GGGATCCAGTTATGGA-1	CTAAAAGGATAG	10	PBMC	PMAiIL2	5
A00434:770:HCVW7DSXC:2:2501:12038:32894	1024	HIV_CladeB	825	255	98M	AGAGAGATGGGTGCGAGAGCGTCAGTATTAAGCGGGGGAGAATTGGATAGATGGGAAAAGATTCGGTTGAGGCCAGGGGGAAAGAAAAAATATCAATT	FFFFFFFFFFFFFFFFFFFFFFFFFFFFFFFFFFFFFFFFFF:FFFFFFFFFFFFFFFFFFFFFFFFFFFFFFFFFFFFFFF:FFFFFFFFFFFFFFF	GGGATCCAGTTATGGA-1	CTAAAAGGATAG	10	PBMC	PMAiIL2	5
A00434:770:HCVW7DSXC:2:2501:11876:32988	1024	HIV_CladeB	825	255	98M	AGAGAGATGGGTGCGAGAGCGTCAGTATTAAGCGGGGGAGAATTGGATAGATGGGAAAAGATTCGGTTGAGGCCAGGGGGAAAGAAAAAATATCAATT	FFFFFFFFFFFFFFFFFFFFFFFFFFFFFFFFFFFF:FFFFFFFFFFFFFFFFFFFFFFFFFFFFF:FFFFFFFFFFFFFFFFFFFFFFFFFFFFFFF	GGGATCCAGTTATGGA-1	CTAAAAGGATAG	10	PBMC	PMAiIL2	5
A00434:770:HCVW7DSXC:2:1512:27019:14058	0	HIV_CladeB	866	255	98M	ATTGGATAGATGGGAAAAGATTCGGTTGAGGCCAGGGGGAAAGAAAAAATATCAATTAAAACATATAGTATGGGCAAGCAGGGAGCTAGAACGATTCG	:FFFFFFFFFFFFFFFFFFFFFFFFFFFFFFFFFFFFFFFFFFFFFF:FFFFFFFFFFFFFFFFFFFF:FFFFFFFFFFFFFFFFFFFFFFFFFFFFF	GGGATCCAGTTATGGA-1	GCATAAACGTAG	10	PBMC	PMAiIL2	5
A00434:770:HCVW7DSXC:4:1471:7627:11851	0	HIV_CladeB	888	255	98M	CGGTTGAGGCCAGGGGGAAAGAAAAAATATCAATTAAAACATATAGTATGGGCAAGCAGGGAGCTAGAACGATTCGCAGTCAACCCCGGCCTTTTAGA	FFFFFFFFFFFFFFFFFFFFFFFFF::FFFFFFFFFFFFFFFFFFFFFFFFFFFFFFFFFFFFFFFFFFFFFFFFFFFFFFFFFF,FF:FFFFFFFF:	GGGATCCAGTTATGGA-1	CAAGGCTGCCTT	10	PBMC	PMAiIL2	5
A00434:770:HCVW7DSXC:2:1677:29243:33317	0	HIV_CladeB	3661	255	2S96M	ACGAGGGGTGCCCACACTAATGATGTAAAACAATTAACAGAGGCAGTGCAAAAAATAACCACAGAAAGCATAGTGATATGGGGAAAGACTCCTAAATT	FFFFFFFFFFFFFFFFFFFFFFFFFFFFFFFFFFFFFFFFFFFFFFFFF:FFFFFFFFFFFFFFFFFFFFFFF:FFFFFFFFFFFFFFFFFFFFFFFF	GGGATCCAGTTATGGA-1	CATTTGCGAATA	10	PBMC	PMAiIL2	5
A00434:770:HCVW7DSXC:4:1617:32633:10535	1024	HIV_CladeB	4194	255	98M	GGGTACCAGCACACAATGGAATTGGAGGAAATGAACAAGTGGATAAATTAGTCAGTGCTGGAATCAGGAAAGTACTATTTCTAGATGGAATAGATAAG	FF:FFFFFFFF:FFFF,FFFFFFFFFFFFFFFFFFFFFFFFFFFFFFFFFFFF:FFFFFFFFFFFFFFFFFFFF:FFFFFFFF,FFFFFFFFF:FFFF	GGGATCCAGTTATGGA-1	CAAAATCTTGGG	10	PBMC	PMAiIL2	5
A00434:770:HCVW7DSXC:2:1215:15004:23343	0	HIV_CladeB	4194	255	98M	GGGTACCAGCACACAAAGGAATTGGAGGAAATGAACAAGTGGATAAATTAGTCAGTGCTGGAATCAGGAAAGTACTATTTCTAGATGGAATAGATAAG	:F:FFFFFFFFFF:FFF:FFFFF::FFFFFFFFFFFFF:,FFFFFFFFFFF,FF:FFF,:FFFFFFFFFFFF:FFFFFFFFFFFFF::FFFFF:FFFF	GGGATCCAGTTATGGA-1	CAAAATCTTGGG	10	PBMC	PMAiIL2	5
A00434:770:HCVW7DSXC:3:1620:20220:12587	16	HIV_CladeB	9554	3	28S70M	AGCAGTGGTATCAACGCAGAGTACATGGGGGTCTCTCTGGTTAGACCAGATCTGAGCCTGGGAGCTCTCTGGCTGACTAGGGAACCCACTGCTTAAGC	FFF:FFFFFFFF,FFF:FFFFFFFFFFFFF:FF:,FF:FF:FFFF:F:FFFFFF:F:FFFFFFFFFFFFFFFFFFFFFFFFFFF,:F::FFFFFFF:F	GGGATCCAGTTATGGA-1	GACGGATCCTGG	10	PBMC	PMAiIL2	5
A00434:770:HCVW7DSXC:2:2218:19596:31516	0	HIV_CladeB	292	255	98M	GTTAGTATGGAAGTTTGACAGTCGCCTAGCGTTCCATCACGTGGCCCGAGAGATGCATCCGGAGTACTACAAAGACTGCTGACACTGAGCTATCTACA	FFFFFFFFFF:FFFFFFFFFFFFFFFF::F:FFFFFFF:FFFFFFFFFFF,FFFFFFFFFFF:F::FFFF:FFF:FFFF:FFFFFFFFF:FF:FFFFF	ACGGGTCTCTAGGCAT-1	GGGTCCAATGGG	11	PBMC	PMAiIL2	4
A00434:770:HCVW7DSXC:1:1349:28456:9189	0	HIV_CladeB	496	255	29S69M	AGCAGTGGTATCAACGCAGAGTACATGGGGGTCTCTCTGGTTAGACCAGATCTGAGCCTGAGAGCTCTCTGGCTAGCTAGGGAACCCACTGCTTAAGC	FFFFFFFFFFFF,F:FFFFFFF:F,:FFFFFFFFFFFFFFFFFFFFFFFFFFFFFFFFFFFFFFFFFFFFFFFFFFFFFFFFFFFFFFFFFFFFFFFF	ACGGGTCTCTAGGCAT-1	GTTTGCGAAATA	11	PBMC	PMAiIL2	4
A00434:770:HCVW7DSXC:3:2156:26368:15374	1024	HIV_CladeB	564	255	98M	CCTCAATAAAGCTTGCCTTGAGTGCTACAAGTAGTGTGTGCCCGTCTGTTGTGTGACTCTGGTAACTAGAGATCCCTCAGACCATTTTAGTCAGTGTG	FFFFFFFFFFFFFFFFFFFFFFFFFFFFFFFFFFFFFFFFFFFFFFFFFFFFFFFFFFFFFFFFFFFFFFFFFFFFFFFFFFFFFFFFFFFFFFFFFF	ACGGGTCTCTAGGCAT-1	GTTTGCGAAATA	11	PBMC	PMAiIL2	4
A00434:770:HCVW7DSXC:1:2601:14886:30373	1024	HIV_CladeB	569	255	98M	ATAAAGCTTGCCTTGAGTGCTACAAGTAGTGTGTGCCCGTCTGTTGTGTGACTCTGGTAACTAGAGATCCCTCAGACCATTTTAGTCAGTGTGGAAAA	FFFFFFFFFFFFFFFFFFFFFFFFFFFFFFFFFFFFFFFFFFFFFFFFFFFFFFFFFFFFFFFFFFFFFFFFFFFFFFFFFFFFFFFFFFFFFFFFFF	ACGGGTCTCTAGGCAT-1	GTTTGCGAAATA	11	PBMC	PMAiIL2	4
LH00373:139:22F3NNLT4:8:2320:35683:7724	0	HIV_CladeB	8922	255	90M	ACCTAGAACAATATGGAGCAATCACAACTAACAATACAGCAGCTAACAATGCTGATTGTGCCTGGCTAGAAGCACAAGAGGAGGATGAGG	IIIIIIIIIIIIIIIIIIIIIIIIIIIIIIIIIIIIIIIIIIIIIIIIIIIIIIIIIIIIIIIIIIIIIIIIIIIIIIIIIIIIIIIIII	CGGAATTAGCCTTTCC-1	ACTTTTGTTCGT	5	Colon	PMAiIL2	1
A00434:770:HCVW7DSXC:1:2243:13223:30843	0	HIV_CladeB	496	255	30S68M	AAGCAGTGGTATCAACGCAGAGTACATGGGGGTCTCTCTGGTTAGACCAGATCTGAGCCTGAGCGCTCTCTGGCTAGCTAGGGAACCCACTGCTTAAG	FF:FFF:FFFFFFFFFFFFFFFFFFFFFFFFF:FFFFFFFFFFFFFFFFFFFFFFFFFFF:F:FFFFFFFFFFFFFFFFFF,FFFFFFFFFFFFFFFF	AGTCAACGTTGCACGC-1	TGAGCATAGAGG	11	Colon	PMAiIL2	6
A00434:770:HCVW7DSXC:3:1456:9263:29966	1024	HIV_CladeB	535	255	98M	CTGGCTAGCTAGGGAACCCACTGCTTAAGCCTCAATAAAGCTTGCCTTGAGTGCTACAAGTAGTGTGTGCCCGTCTGTTGTGTGACTCTGGTAACTAG	FFFFFFFF:FFFFFFFFFFFFFFFFFFFFFF,FFFFFFFFFFFFFFFFFFFFFFFFF:FFFFFFFFFFFFFFFFFFFFFFFFFFFFFFFFFF,FFFFF	AGTCAACGTTGCACGC-1	TGAGCATAGAGG	11	Colon	PMAiIL2	6
A00434:770:HCVW7DSXC:4:1358:28194:30718	0	HIV_CladeB	3939	255	98M	CTAAATTAGGAAAAGCAGGATATGTTACCAACAGAGGGAGACAAAAAGTTATCTCCCTAACTGACACAACAAATCAGAAGACTGAGTTACAAGCAATT	FFFFFFFFFFFFFFFFFFFFFFFFFFFFFFFFFFFFFFFFFFFFFFFFFFFFFFFFFFFFFFFFFFFFFFFFFFFFF:FFFFFFFFFFFFFFFFFFFF	AGTCAACGTTGCACGC-1	AGGATGACAAGT	11	Colon	PMAiIL2	6
A00434:770:HCVW7DSXC:2:2339:4815:17754	0	HIV_CladeB	4252	255	4S94M	GTAATGGAATCAGGAAAGTACTATTTTTAGATGGAATAGATAAATCCCAAGACGAACATGAGAAATATCACAGTAATTGGAGGGCAATGGCTAGTGAT	,FFF,,FFF:FFF,FFF,FF,FFF,FFFFFF:FFFFFFFF:FFF,F,:FFFF,,FF::::FFFFFFFFFF:F:FFF:F,FFF,,FFF,,,:FFF,,FF	AGTCAACGTTGCACGC-1	CAGGATGCTTGT	11	Colon	PMAiIL2	6
LH00373:41:22HGVTLT3:4:1256:18845:10838	0	HIV_CladeB	735	255	61M1I28M	GGACTCGGCTCGCTGAAGCGCGCACAGCAAGAGGCGAGAGGCGGCGACTGGTGAGTACGCCAAAAATTTTTGACTAGCGGAGGCTAGAAG	IIIIIIIIIIIIIIIIIIIIIIIIIIIIIIIIIIIIIIIIIIIIIIIIIIIIIIIIIIIIIIIIIIIIIIIIIIIIIIIIIIIIIIIIII	CTGCAGGGTGCATCTA-1	CCCAAACTCCTG	6	PBMC	PMAiIL2	5
LH00373:139:22F3NNLT4:8:2173:20470:18678	0	HIV_CladeB	1010	255	90M	ACTGGGACAGTTGCAACCAGCCCTTCAGACAGAATCGAAAGAACTTAAATCATTATATAATACAGTAGCAACCCTCTATTGTGTACATCA	IIIIIIIIIIIIIIIIIIIIIIIIIIIII9IIIIIIIIIIIIIIIIIIIIIIIIIIIIIIIIIIIIIIIIIIIIIIIIIIIIIIIIIIII	AGTGACTAGCTATCCA-1	TCTATTTGCTGC	5	Colon	PMAiIL2	5
A00434:297:HYJMMDMXX:2:1240:22146:25661	0	HIV_CladeB	496	255	30S61M	AAGCAGTGGTATCAACGCAGAGTACATGGGGGTCTCTCTGGTTAGACCAGATCTGAGCCTGGGAGCTCTCTGGCTGACTAGGGAACCCACT	FFFFFFFFFFFFFFFFFFFFFFFFFFFFFFFFFFFFFFFFFFFFFFFFFFFFFFFFFFFFFFFFFFFFFFFFFFFFFFFFFFFF:FFFFFF	ACTATGGTCAAGAGGC-1	AATCTCATTCTA	2	Colon	PMAiIL2	5
A00434:297:HYJMMDMXX:1:1126:11614:4445	0	HIV_CladeB	497	255	30S61M	AAGCAGTGGTATCAACGCAGAGTACATGGGGTCTCTCTGGTTAGACCAGATCTGAGCCTGGGAGCTCTCTGGCTGACTAGGGAACCCACTG	FFFFFFFFFFFFFFFFFFFFFFFFFFFFFFFFFFFFFFFFFFFFFFFFFFFFFFFFFFFFFFFFFFFFFFFFFFFFFFFFFFFFFFFFFFF	ACTATGGTCAAGAGGC-1	CATTGTCCATGG	2	Colon	PMAiIL2	5
A00434:297:HYJMMDMXX:2:2460:28429:18286	1024	HIV_CladeB	497	255	30S61M	AAGCAGTGGTATCAACGCAGAGTACATGGGGTCTCTCTGGTTAGACCAGATCTGAGCCTGGGAGCTCTCTGGCTGACTAGGGAACCCACTG	FFFFFFFFFFFF,FFFFFFF:FF,FFFF,FFFFFFFFFFFFFF:FFF:F,F,FF,FF:FFFFF:FFF:FFFFFFFFFFFFFF:FF:FFF:F	ACTATGGTCAAGAGGC-1	ATTTCGTCTGAC	2	Colon	PMAiIL2	5
A00434:297:HYJMMDMXX:2:1319:3459:16595	1024	HIV_CladeB	497	255	30S61M	AAGCAGTGGTATCAACGCAGAGTACATGGGGTCTCTCTGGTTAGACCAGATCTGAGCCTGGGAGCTCTCTGGCTGACTAGGGAACCCACTG	FFFFFFFF:FFFFFFFFFFFFFFFFF:FFFFFFFFFFFFFFFFFFFFFFFFFFFFF:FFFFFFFFFFFFFFFFFFFFFFFFFFFFFFFFFF	ACTATGGTCAAGAGGC-1	CATTGTCCATGG	2	Colon	PMAiIL2	5
A00434:297:HYJMMDMXX:1:2434:32362:3458	1024	HIV_CladeB	497	255	30S61M	AAGCAGTGGTATCAACTCAGAGTACATGGGGTCTCTCTGGTTAGACCAGATCTGAGCCTGGGAGCTCTCTGGCTGACTAGGGAACCCACTG	FFFFFF:FFFFFFFFF,FFFFFFFFFFFF,FFFFFFFFFFFFFFFFFFFFFFFFFFFFFFF:FFFFFFF,FFF:F,FFFFFFFFFFFF:FF	ACTATGGTCAAGAGGC-1	CATTGTCCATGG	2	Colon	PMAiIL2	5
A00434:297:HYJMMDMXX:2:1315:4092:32878	1024	HIV_CladeB	627	255	21M1D25M6309N45M	AACTAGAGATCCCTCAGACCCTTTAGTCAGTGTGGAAAATCTCTAGCAGCACAGTACAATGTACACATGGAATTAGGCCAGTAGTATCCAC	FFFFFFFFFFFFFFFFF:FFFF:FFFFFFFFFFFFFFFFFFFFFFFFFFFFFFFFFFFFFFFFFFFFFFF:FFFFFFFFFFFFFFFFFFFF	ACTATGGTCAAGAGGC-1	ATTTCGTCTGAC	2	Colon	PMAiIL2	5
A00434:297:HYJMMDMXX:2:2135:30635:9862	1024	HIV_CladeB	659	255	15M6309N76M	GTGGAAAATCTCTAGCAGCACAGTACAATGTACACATGGAATTAGGCCAGTAGTATCCACTCACTTGCTGTTAAATGGCAGTCTAGCAGAA	FFFFFFFFFFFFFFFFFFFFFFFFFFFFFFFFFFFFFFFF:FFFFFFFFFFFFFFFFFFFFFFFFFFFFFFFFFFFFFFFFFFFFFFFFFF	ACTATGGTCAAGAGGC-1	ATTTCGTCTGAC	2	Colon	PMAiIL2	5
A00434:297:HYJMMDMXX:2:2135:30165:9518	1024	HIV_CladeB	659	255	15M6309N76M	GTGGAAAATCTCTAGCAGCACAGTACAATGTACACATGGAATTAGGCCAGTAGTATCCACTCACTTGCTGTTAAATGGCAGTCTAGCAGAA	FFFFFFFFFFFFFFFFFFFFFFFFFFFFFFFFFFFFFFFF,FF:FFFFFFFFFFFFFFFFFFFFFFFFFFFFFFFFFFF:FFFF,FFFFF:	ACTATGGTCAAGAGGC-1	ATTTCGTCTGAC	2	Colon	PMAiIL2	5
A00434:297:HYJMMDMXX:1:1301:25852:14199	1024	HIV_CladeB	6983	255	5S86M	TCTAGCAGCACAGTACAATGTACACATGGAATTAGGCCAGTAGTATCCACTCACTTGCTGTTAAATGGCAGTCTAGCAGAAAAAGAGATAG	FFFFFFFFFFFFFFFFFFFFFFFFFFFFFF:FFFFFFFFFFFFFFFFFFFFFFFFFFFFFFFFFFFFFFFFFFFFFF:FFFFFFFFFFFFF	ACTATGGTCAAGAGGC-1	ATTTCGTCTGAC	2	Colon	PMAiIL2	5
A00434:297:HYJMMDMXX:1:1266:13422:24173	0	HIV_CladeB	6983	255	5S86M	TCTAGCAGCACAGTACAATGTACACATGGAATTAGGCCAGTAGTATCCACTCACTTGCTGTTAAATGGCAGTCTAGCAGAAAAAGAGATAG	FFFFFFFFFFFFFF,FFFFFFFFFFFFFFF:FFFFFFFFFFFFFFFFFFFFFFFFFFFFFFFFFFFFFFFFFFFFFFFFFFFFFFFFFFFF	ACTATGGTCAAGAGGC-1	ATTTCGTCTGAC	2	Colon	PMAiIL2	5
LH00373:139:22F3NNLT4:8:2268:2562:26256	1024	HIV_CladeB	496	255	30S60M	AAGCAGTGGTATCAACGCAGAGTACATGGGGGTCTCTCTGGTTAGACCAGATCTGAGCCTGGGAGCTCTCTGGCTAGCTAGGGAACCCAC	IIIIIIIIIIIIIIIIIIIIIIII9IIIIIIIIIIII-IIIIIIIIIIIIIIIIIIII-9IIIIIII9IIIIIIIIIIIIIIIIIII9II	CCCGAAGAGTAACGTA-1	GCTTTTTTTTTT	7	Colon	PMAiIL2	13
LH00373:139:22F3NNLT4:8:2268:2570:26270	1024	HIV_CladeB	496	255	30S60M	AAGCAGTGGTATCAACGCAGAGTACATGGGGGTCTCTCTGGTTAGACCAGATCTGAGCCTGGGAGCTCTCTGGCTAGCTAGGGAACCCAC	IIIIIIIIIIIIIIIIIIIIIIIIIIIIIIIIIIIIIIIIIIIIIIIIIIIIIIIIIIIIIIIIIIIIIIIIIIIIIIIIII9IIIIIII	CCCGAAGAGTAACGTA-1	GCTTTTTTTTTT	7	Colon	PMAiIL2	13
LH00373:139:22F3NNLT4:8:2268:2594:26256	1024	HIV_CladeB	496	255	30S60M	AAGCAGTGGTATCAACGCAGAGTACATGGGGGTCTCTCTGGTTAGACCAGATCTGAGCCTGGGAGCTCTCTGGCTAGCTAGGGAACCCAC	IIIIIIIIIIIIII-IIIIII-IIIIIIIIIIIIIIIIIIIIIIIIIII9IIIIIIIIIIIIIIIIIIIIIIIIIIIIIIIIIIIIIIII	CCCGAAGAGTAACGTA-1	GCTTTTTTTTTT	7	Colon	PMAiIL2	13
LH00373:139:22F3NNLT4:8:2268:2578:26256	1024	HIV_CladeB	496	255	30S60M	AAGCAGTGGTATCAACGCAGAGTACATGGGGGTCTCTCTGGTTAGACCAGATCTGAGCCTGGGAGCTCTCTGGCTAGCTAGGGAACCCAC	IIIIIIIIIIIIIIIIIIIIIIIIIIIIIIIIIIIIIIIIIIIIIIIIIIIIIIIIIIIIIIIIIIIIIIIIIIIIIIIIIIIIIIIIII	CCCGAAGAGTAACGTA-1	GCTTTTTTTTTT	7	Colon	PMAiIL2	13
LH00373:139:22F3NNLT4:8:2268:2554:26270	0	HIV_CladeB	496	255	30S60M	AAGCAGTGGTATCAACGCAGAGTACATGGGGGTCTCTCTGGTTAGACCAGATCTGAGCCTGGGAGCTCTCTGGCTAGCTAGGGAACCCAC	IIIIIIIIIIIII-I-IIIIII9IIIIIIIIIIII9IIIIIIIIIIII9I9IIIIIIIIII9IIII-IIIIIIIIIIIIIIIIIIIIIII	CCCGAAGAGTAACGTA-1	GCTTTTTTTTTT	7	Colon	PMAiIL2	13
LH00373:97:22K5JGLT3:3:1264:25770:14891	0	HIV_CladeB	613	255	89M1S	TGTGTGACTCTGGTAACTAGAGATCCCTCAGACCCTTTTAGTCAGTGTGGAAAATCTCTAGCAGTGGCGCCCGAACAGGGACTTGAAAGT	IIIIIIIIIIIIIIIIIIIIIIIIIIIIIIIIIIIIIIIIIIIIIIIIIIIIIIIIIIIIIIIIIIIIIIIIIIIIIIIII9IIIIIIII	CCCGAAGAGTAACGTA-1	GCAGGTCTTCCC	7	Colon	PMAiIL2	13
LH00373:139:22F3NNLT4:8:2149:35157:19504	1024	HIV_CladeB	619	255	90M	ACTCTGGTAACTAGAGATCCCTCAGACCCTTTTAGTCAGTGTGGAAAATCTCTAGCAGTGGCGCCCGAACAGGGACTTGAAAGTGAAAGT	IIIIIIIIIIIIIIIIIIIIIIIIIIIIIIIIIIIIIIIIIIIIIIIIIIIIIIIIIIIIIIII9IIIIIIIIIIIIII-IIIIIIIIII	CCCGAAGAGTAACGTA-1	CTGGAACAATGC	7	Colon	PMAiIL2	13
LH00373:139:22F3NNLT4:8:2149:35141:19504	0	HIV_CladeB	619	255	90M	ACTCTGGTAACTAGAGATCCCTCAGACCCTTTTAGTCAGTGTGGAAAATCTCTAGCAGTGGCGCCCGAACAGGGACTTGAAAGTGAAAGT	IIIIIIIIIIIIIIIIIIIIIIIIIIIIIII-IIIIII9IIIIIIIIIIIIIIIIIIIIIIIIIIIIIIIIIIIIIIIIIIIIIIIIIII	CCCGAAGAGTAACGTA-1	CTGGAACAATGC	7	Colon	PMAiIL2	13
LH00373:97:22K5JGLT3:3:2221:51817:2923	0	HIV_CladeB	630	255	80M10S	TAGAGATCCCTCAGACCCTTTTAGTCAGTGTGGAAAATCTCTAGCAGTGGCGCCCGAACAGGGACTTGAAAGTGAAAGTAGACCAGAGAA	9IIIIIIIIIIIIIIIIIIIIIIIIIIIIIIIIIII-IIIIIIIIIIIIIIIIIIIIIIIIIIIIIIIIIIIIIIIIIIIIIIIIIIIII	CCCGAAGAGTAACGTA-1	ATCCCTAGACCT	7	Colon	PMAiIL2	13
LH00373:139:22F3NNLT4:8:1396:38831:20177	1024	HIV_CladeB	642	255	68M22S	AGACCCTTTTAGTCAGTGTGGAAAATCTCTAGCAGTGGCGCCCGAACAGGGACTTGAAAGTGAAAGTAGACCAGAGAAGCTCTCGACGCA	IIIIIIIIIIIIIIIIIIIIIIIIIIIIIIIIIIIIIIIII9IIIIIIIIIIIIIIIIIIIIIIIIIIII9IIIIIIIIIIIIIIIIIII	CCCGAAGAGTAACGTA-1	TGGAGCTCCGAA	7	Colon	PMAiIL2	13
LH00373:139:22F3NNLT4:8:1396:38823:20163	0	HIV_CladeB	642	255	68M22S	AGACCCTTTTAGTCAGTGTGGAAAATCTCTAGCAGTGGCGCCCGAACAGGGACTTGAAAGTGAAAGTAGACCAGAGAAGCTCTCGACGCA	IIIIIIIIIIIIII9IIIIIIIIIIIIIIIIIIIIIIIIIIIIII-IIIIIIIIIIIIIIIIIIIIIIIIIIIIIIIIIIIIII9IIIII	CCCGAAGAGTAACGTA-1	TGGAGCTCCGAA	7	Colon	PMAiIL2	13
LH00373:139:22F3NNLT4:8:2357:42570:3956	1024	HIV_CladeB	661	255	53M3D37M	GGAAAATCTCTAGCAGTGGCGCCCGAACAGGGACTTGAAAGTGAAAGTAGACCAGAGAAGCTCTCGACGCAGGACTCGGCTTGCTGAAGC	9IIIIIIIIIIIIIIIIIIIIIIIIIII9IIIIIII9IIIIIIIIIIIIIIIIIIIIIIIIIIIIIIIIIIIIIIIIIIIIIIIIIIIII	CCCGAAGAGTAACGTA-1	GCACCTAGCGTG	7	Colon	PMAiIL2	13
LH00373:139:22F3NNLT4:8:2480:12556:1840	0	HIV_CladeB	678	255	36M3D54M	GGCGCCCGAACAGGGACTTGAAAGTGAAAGTAGACCAGAGAAGCTCTCGACGCAGGACTCGGCTTGCTGAAGCGCGCACGGCAAGAGGCG	IIIII9IIIIIIIIIIIIIIIIIIIIIIIIIIIIIIIIIIIIIIIIIIIIIIIIIIIIIIIIIIIIIIIIIIIIIIIIIIIIIIIIIIII	CCCGAAGAGTAACGTA-1	TAATGGCAACCG	7	Colon	PMAiIL2	13
LH00373:139:22F3NNLT4:8:2480:12572:1840	1024	HIV_CladeB	678	255	36M3D54M	GGCGCCCGAACAGGGACTTGAAAGTGAAAGTAGACCAGAGAAGCTCTCGACGCAGGACTCGGCTTGCTGAAGCGCGCACGGCAAGAGGCG	IIIII9IIIIIIIIIIIIIIIIIIIIIIIIIIIIIIIIIIIIIIIIIIIIIIIIIIIIIIIIIIIIIIIIIIIIIIIIIIIIIIIIIIII	CCCGAAGAGTAACGTA-1	TAATGGCAACCG	7	Colon	PMAiIL2	13
LH00373:97:22K5JGLT3:2:1218:23514:21396	0	HIV_CladeB	686	255	28M3D62M	AACAGGGACTTGAAAGTGAAAGTAGACCAGAGAAGCTCTCGACGCAGGACTCGGCTTGCTGAAGCGCGCACGGCAAGAGGCGAGGGGCGG	IIIIIIIIIIIIIIIIIIIIIIIIIIIIIIIIIIIIIIIIIIIIIIIIIIIIIIIIIIIIIIIIIIIIIIIIIIIIIIIIIIIIIIIIII	CCCGAAGAGTAACGTA-1	GACGGTAGTGCC	7	Colon	PMAiIL2	13
LH00373:97:22K5JGLT3:3:2149:50670:26027	1024	HIV_CladeB	724	255	6S81M3S	GAGAAGCTCTCGACGCAGGACTCGGCTTGCTGAAGCGCGCACGGCAAGAGGCGAGGNGCGGCGACCGGTGAGTACGCCAAAAATTTTTGA	IIIIIIIIIIIIIIIIIIIIIIIIIIIIIIIIIII9IIIIIIIIIIIIIIIIIIII#IIIIIIIIIIIIIIIIIIIIIIIIIIIIIIIII	CCCGAAGAGTAACGTA-1	GCACCTAGCGTG	7	Colon	PMAiIL2	13
LH00373:97:22K5JGLT3:3:2161:27777:3852	1024	HIV_CladeB	724	255	8S81M1S	CAGAGAAGCTCTCGACGCAGGACTCGGCTTGCTGAAGCGCGCACGGCAAGAGGCGAGGGGCGGCGACCGGTGAGTACGCCAAAAATTTTT	IIIIIIIIIIIIIIIIIIIIIIIIIIIIIIIIIIIIIIIIIIIIIIIIIIIIIIIIIIIIIIIIIIIIIIIIIIIIIIIIIIIIIIIIII	CCCGAAGAGTAACGTA-1	GCACCTAGCGTG	7	Colon	PMAiIL2	13
LH00373:139:22F3NNLT4:8:1120:20438:14924	0	HIV_CladeB	724	255	6S81M3S	GAGAAGCTCTCGACGCAGGACTCGGCTTGCTGAAGCGCGCACGGCAAGAGGCGAGGGGCGGCGACCGGTGAGTACGCCAAAAATTTTTGA	IIIIIIIIIIIIIIIIIIIIIIIIIIIIIIIIIIIIIIIIIIIIIIIIIIIIIIIIIIIIIIIIIIIIIIIIIIIIIIIIIIIIIIIIII	CCCGAAGAGTAACGTA-1	GCACCTAGCGTG	7	Colon	PMAiIL2	13
LH00373:139:22F3NNLT4:8:2446:36217:13691	1024	HIV_CladeB	757	255	39M1I50M	CACGGCAAGAGGCGAGGGGCGGCGACCGGTGAGTACGCCAAAAATTTTTGATTAGCGGAGGCTAAAAGGAGAGCGATGGGTGCGAGAGCG	IIIIIIIIIIIIIIIIIIIIIIIIIIIIIIIIIIIIIIIIIIIIIIIIIIIIIIIIIIIIIIIIIIIIIIIIIIIIIIIIIIIIIIIIII	CCCGAAGAGTAACGTA-1	GGAGAGGCTCCT	7	Colon	PMAiIL2	13
LH00373:139:22F3NNLT4:8:2418:14619:11548	0	HIV_CladeB	757	255	39M1I50M	CACGGCAAGAGGCGAGGGGCGGCGACCGGTGAGTACGCCAAAAATTTTTGATTAGCGGAGGCTAAAAGGAGAGCGATGGGTGCGAGAGCG	IIIIIIIIIIIIIIIIIIIIIIIIIIIIIIIIIIIIIIIIIIIIIIIIIIIIIIIIIIIIIIIIIIIIIIIIIIIIIIIIIIIIIIIIII	CCCGAAGAGTAACGTA-1	GGAGAGGCTCCT	7	Colon	PMAiIL2	13
LH00373:139:22F3NNLT4:8:2128:8170:22180	1024	HIV_CladeB	762	255	23M4169N50M427N17M	CAAGAGGCGAGGGGCGGCGACCGGGACAGCAGAGATCCCCTTTGGAAAGGACCAGCAAAGCTTCTCTGGAAAGAATCTGCTATAAGAAAT	IIIIIIIIIIIIIIIIIIIIIIIIIIII9IIIIIIIIIIIIII9IIIIIIIIIIIIIIIIIIIIIIIIIII9IIIIII9IIIIIIIIIII	CCCGAAGAGTAACGTA-1	TAATGGCAACCG	7	Colon	PMAiIL2	13
LH00373:139:22F3NNLT4:8:2243:24629:11478	1024	HIV_CladeB	937	255	90M	GGGCAAGCAGGGAGTTAGAACGATTCGCAGTTAATCCTGGCCTGTTAGAAACAGCAGAAGGCTGTAGNCAAATACTAGGACAGCTACAAC	IIIIIIIIIIIIIIIIIIIIIIIIIIIIIIIIIIIIIIIIIIIIIIIIIIIIIIIIIIIIIIIIIII#IIIIIIIIIIIIIIIIIIIIII	CCCGAAGAGTAACGTA-1	CATCAAATTGCC	7	Colon	PMAiIL2	13
LH00373:139:22F3NNLT4:8:1143:11455:25794	0	HIV_CladeB	937	255	90M	GGGCAAGCAGGGAGTTAGAACGATTCGCAGTTAATCCTGGCCTGTTAGAAACAGCAGAAGGCTGTAGACAAATACTAGGACAGCTACAAC	99IIIIIIIIIIIIIIIIIIIIIIIIIIIIIIIIIIIIIIIIIIIIIIIIIIIIIIIIIIIIIIIIIIIIIIIIIIIIIIIIIIIIIIII	CCCGAAGAGTAACGTA-1	CATCAAATTGCC	7	Colon	PMAiIL2	13
LH00373:97:22K5JGLT3:3:1143:27351:15708	1024	HIV_CladeB	1028	255	90M	ATCCCTTCAGACAGGATCAGAAGAACTTAGATCATTATATAATACAGTAGCAACCCTCTATTGTGTACATCAGCAGATAGAGGTAAAAGA	IIIIIIIIIIIIIIIIIIIIIIIIIIIIIIIIIIIIIIIIIIIIIIIIIIIIIIIIIIIIIIIIIIIIIIIIIIIIIIIIIIIIIIIIII	CCCGAAGAGTAACGTA-1	CATCAAATTGCC	7	Colon	PMAiIL2	13
LH00373:139:22F3NNLT4:8:2330:22396:26970	0	HIV_CladeB	1155	255	90M	AACAAAAGTAAGAAAAAGGCACAGCAAGCAGCAGCTGACACAGGAAACAGCAGCCAGGTCAGCCAAAATTACCCTATAGTACAGAACCTC	IIIIIII9IIIIII9IIIIIIIIIII9IIII9IIIIIIIIIIIIIIIIIIIIIIIIIIIIIIIIIIIIIIIIIIIIIIIIIIIIIIIIII	CCCGAAGAGTAACGTA-1	TCTATTGGTTTG	7	Colon	PMAiIL2	13
LH00373:139:22F3NNLT4:8:2330:22404:26984	1024	HIV_CladeB	1155	255	90M	AACAAAAGTAAGAAAAAGGCACAGCAAGCAGCAGCTGACACAGGAAACAGCAGCCAGGTCAGCCAAAATTACCCTATAGTACAGAACCTC	IIIIIIIIIIIIIIIIIIIIIIIIIIIIIIIIIIIIIIIIIIIIIIIIIIIIIIIIIIIIIIIIIIIIIIIIIIIIIIIIIIIIIIIIII	CCCGAAGAGTAACGTA-1	TCTATTGGTTTG	7	Colon	PMAiIL2	13
LH00373:97:22K5JGLT3:2:2288:1527:10341	0	HIV_CladeB	1886	255	90M	AGTGGGGGGACCCGGCCATAAAGCAAGAGTTTTGGCCGAAGCAATGAGCCAAGTAACAAATTCAGCTACCATGATGATGCAGAGAGGCAA	9IIII-IIIIIIIIIIIII9I9IIIIIIIIIII9IIIIIIIIIIIIIIIIIIIIIIIIIIIIIIIIIIIIIIIIIIIIIIIIII9IIIII	CCCGAAGAGTAACGTA-1	GCAATCGACCTC	7	Colon	PMAiIL2	13
LH00373:97:22K5JGLT3:2:2125:20149:18032	1024	HIV_CladeB	2498	255	90M	CATAAAGCTATAGGTACAGTATTAGTAGGACCTACACCTGTCAACATAATTGGAAGAAATCTGTTGACTCAGATTGGTTGCACTTTAAAT	IIIIIIIIIIIIIIIIIIIIIIIIIIIIIIIIIIIIIIIIIIIIIIIIIIIIIIIIIIIIIIIIIIIIIIIIIIIIIIIIIIIIIIIIII	CCCGAAGAGTAACGTA-1	TTAAAAGTACCT	7	Colon	PMAiIL2	13
LH00373:97:22K5JGLT3:2:2125:20130:18032	0	HIV_CladeB	2498	255	90M	CATAAAGCTATAGGTACAGTATTAGTAGGACCTACACCTGTCAACATAATTGGAAGAAATCTGTTGACTCAGATTGGTTGCACTTTAAAT	IIIIIIIIIIIIIIIIIIIIIIIIIIIIIIIIIIIIIIIIIIIIIIIIIIIIIIIIIIIIIIIIIII9IIIIIIIIIIIIIIIIIIIIII	CCCGAAGAGTAACGTA-1	TTAAAAGTACCT	7	Colon	PMAiIL2	13
LH00373:139:22F3NNLT4:8:1497:7466:24015	0	HIV_CladeB	2620	255	90M	AAAATTAAAGCCAGGAATGGATGGCCCAAAAGTTAAACAATGGCCATTGACAGAAGAAAAAATAAAAGCATTAGTAGAAATTTGTACAGA	IIIIIIIIIIIIIIIIIIIIIIIIIIIIIIIIIIIIIIIIIIIIIIIIIIIIIIIIIIIIIIIIIIIIIIIIIIIIIIIIIIIIIIIIII	CCCGAAGAGTAACGTA-1	ACTGTAGAATCG	7	Colon	PMAiIL2	13
LH00373:139:22F3NNLT4:8:2338:28238:28932	0	HIV_CladeB	2747	255	90M	GAAAATCCATACAATACTCCAGTGTTTGCCATAAAGAAAAAAGACAGTACTAAATGGAGAAAATTAGTAGATTTCAGAGAACTTAATAAG	IIIIIIIIIIIIIIIIIIIIIIIIIIIIIIIIIIIIIIIII-IIIIIIIIIIIIIIIIIIIIIIIIIIIIIIIIIIIIIIIIIIIIIIII	CCCGAAGAGTAACGTA-1	TCTTCTCTTCTA	7	Colon	PMAiIL2	13
LH00373:139:22F3NNLT4:8:1154:13397:22572	0	HIV_CladeB	2833	255	90M	TAAGAGAACTCAAGATTTCTGGGAAGTTCAATTAGGAATACCACATCCCGCAGGGTTAAAAAAGAAAAAATCAGTAACAGTACTGGATGT	IIIIIIIIIIIIIIIIIIIIIIIIIIIIIIIIIIIIIIIIIIIIIIIIIIIIIIIIIIIIIIIIIIIIIIIIIIIIIIIIIIIIIIIIII	CCCGAAGAGTAACGTA-1	TAATATCATTAA	7	Colon	PMAiIL2	13
LH00373:139:22F3NNLT4:8:1211:43225:19070	0	HIV_CladeB	5981	255	89M1S	TTTCACAAGCAAAGGCTTAGGCATCTCCTATGGCAGGAAGAAGCGGAGACAGCGACGAAGAGCTCATCGGGACAGTCAAATTCATCAAGC	IIIIIIIIIIIIIIIIIIIIIIIIIIIIIIIIIIIIIIIIIIIIIIIIIIIIIIIIIIIIIIIIIIIIIIIIIIIIIIIIIIIIIIIIII	CCCGAAGAGTAACGTA-1	TTTATCCAATTT	7	Colon	PMAiIL2	13
LH00373:41:22HGVTLT3:4:1136:46972:16061	1024	HIV_CladeB	626	255	90M	TAACTAGAGATCCCTCAGACCAATTTAGTCAGTGTGGAAAATCTCTAGCAGTGGCGCCCGAACAGGGACCGGAAAGCGAAAGAGAAACCA	IIIIIIIIIIIIIIIIIIIIIIIIIIIIIIIIIIIIIIIIIIIIIIIIIIIIIIIIIIIIIIIIIIIIIIIIIIIIIIIIIIIIIIIIII	AAGTACCAGACCTGGA-1	GTATGAGAACCA	6	PBMC	PMAiIL2	20
LH00373:41:22HGVTLT3:4:1136:46962:16045	0	HIV_CladeB	626	255	90M	TAACTAGAGATCCCTCAGACCAATTTAGTCAGTGTGGAAAATCTCTAGCAGTGGCGCCCGAACAGGGACCGGAAAGCGAAAGAGAAACCA	IIIIIIIIIIIIIIIIIIIIIIIIIIIIIIIIIIIIIIIIIIIIIIIIIIIIIIIIIIIIIIIIIIIIIIIIIIIIIIIIIIIIIIIIII	AAGTACCAGACCTGGA-1	GTATGAGAACCA	6	PBMC	PMAiIL2	20
LH00373:41:22HGVTLT3:5:1287:18484:24601	1024	HIV_CladeB	668	255	90M	CTCTAGCAGTGGCGCCCGAACAGGGACCGGAAAGCGAAAGAGAAACCAGAGAAGCTCTCTCGACGCAGGACTCGGCTTGCTGAAGCGCGC	IIIIIIIIIIIIIIIIIIIIIIIIIIIIIIIIIIIIIIIIIIIIIIIIIIIIIIIIIIIIIIIIIIIIIIIIIIIIIIIIIIIIIIIIII	AAGTACCAGACCTGGA-1	GTATGAGAACCA	6	PBMC	PMAiIL2	20
LH00373:41:22HGVTLT3:5:2288:30708:4605	0	HIV_CladeB	797	255	90M	AAATTTTTGACTAGCGGAGGCTAGAAGGAGAGAGATGGGTGCGAGAGCGTCAGTATTAAGCGGGGGAGAATTAGATCGATGGGAAAAAAT	IIIIIIIIIIIIIIIIIIIIIIIIIIIIIIIIIIIIIIIIIIIIIIIIIIIIIIIIIIIIIIIIIIIIIIIIIIIIIIIIIIIIIIIIII	AAGTACCAGACCTGGA-1	GCTCCTTGCCAG	6	PBMC	PMAiIL2	20
A00434:770:HCVW7DSXC:1:2302:12879:20353	0	HIV_CladeB	575	255	98M	CTTGCCTTGAGTGCTACAAGTAGTGTGTGCCCGTCTGTTGTGTGACTCTGGTAACTAGAGATCCCTCAGACCATTTTAATCAGTGTGGAAAATCTCTA	FFFFFF:FFFFFFFFFFFFFFFFFF:FFFFFFFFFFFFFFFFFFFFFFFFFFFFFFFFFFFFFFFFFFFFFFF:FFF:F,FFF:FFF,FFFFFFFFFF	CGGTCAGTCAGGGTAG-1	ATGACTAGTCTT	11	PBMC	PMAiIL2	14
A00434:770:HCVW7DSXC:1:1112:13648:4805	0	HIV_CladeB	587	255	98M	GCTACAAGTAGTGTGTGCCCGTCTGTTGTGTGACTCTGGTAACTAGAGATCCCTCAGACCATTTTAATCAGTGTGGAAAATCTCTAGCAGTGGCGCCC	FFFFFFFFFFFFFFFFFFFFFFFFFFFFFFFFFFFFFFFFFFFFFFFFFFFFFFFFFFFFFFFFFFFFFFFFFFFF:FFFFFFFF:FFFFFFFFFFFF	CCTCATGTCAATCCGA-1	CTGACTCATTGT	11	Colon	PMAiIL2	20
A00434:770:HCVW7DSXC:2:2652:25328:28667	0	HIV_CladeB	699	255	86M12S	AAGCGAAAGAGAAACCAGAGAAGCTCTCTCGACGCAGGACTCGGCTTGCTGAAGTGCACACGGCAAGAGGCGAGGGGAGGCGACTGTGCTTTGTGAAG	FFFFFFFFFFFFFFFFFFFFFFFFFFFFFFFFFFFFFFFFFFFFFFFFFFFF:FFFFFFFFFFFF:FFFFFFFFFFFFFFFFFFFFFFFFFFFFFFFF	CCTCATGTCAATCCGA-1	CTTAATTGATAA	11	Colon	PMAiIL2	20
A00434:770:HCVW7DSXC:1:2158:21811:6449	0	HIV_CladeB	903	255	98M	GGAAAGAAAAAATATAAATTAAAACATATAGTATGGGCAAGCAGGGAGCTAGAACGATTCGCGCTTAACCCCAGCCTATTAGAAACATCAGCAGGTTG	FFFFFFFFFFFFFFFFFFFFFFFFFFFFFFFFFFFFFFFFFFFFFFFFFFFFFFFFFFFFFFFFFFFFFFFFFFFFFFFFFFFFFFFFFFFFFFFFFF	CCTCATGTCAATCCGA-1	AGTGAACAATGT	11	Colon	PMAiIL2	20
A00434:297:HYJMMDMXX:1:2268:23827:14325	0	HIV_CladeB	5308	255	31S48M12S	AGCAGTGGTATCAACGCAGAGTACATGGGGAAAAGAGACTGGCATTTGGGTCAGGGAGTCTCCATAGAATGTAGGAAAAAAAAAAAAAAAA	FFFFFFFFFFFFFFFFFFFFFFFFFFFFFFFF:,F:FFF,FFFFFFFFFFFF,FFFFFFFFFFFFFFFFFFFFFFFFFFFFFFFFFFFFFF	TGCGACGAGTGCGACA-1	ATGTCTGATTTC	2	Colon	Untreated	13
LH00373:41:22HGVTLT3:5:2152:14777:15260	1024	HIV_CladeB	496	255	30S60M	AAGCAGTGGTATCAACGCAGAGTACATGGGGGTCTCTCTTGTTAGACCAGATCAGAGCCCGGGAGCTCTCTGGCTAACTAGGGAACCCAC	IIIIIIIIIIIIIIIIIIIIIIIIIIIIIIIIIIIIIIIIIIIIIIIIIIIIIIIIIIIIIIIIIIIIIIIIIIIIIIIIIIIIIIIIII	TGCGATACACAGAAGC-1	GCCACGCATGAT	6	Colon	PMAiIL2	1
LH00373:41:22HGVTLT3:5:2152:14767:15244	0	HIV_CladeB	496	255	30S60M	AAGCAGTGGTATCAACGCAGAGTACATGGGGGTCTCTCTTGTTAGACCAGATCAGAGCCCGGGAGCTCTCTGGCTAACTAGGGAACCCAC	IIIIIIIIIIIIIIIIIIIIIIIIIIIIIIIIIIIIIIIIIIIIIIIIIIIIIIIIIIIIIIIIIIIIIIIIIIIIIIIIIIIIIIIIII	TGCGATACACAGAAGC-1	GCCACGCATGAT	6	Colon	PMAiIL2	1
LH00373:41:22HGVTLT3:4:2214:28378:29471	1024	HIV_CladeB	590	255	86M4S	TCAAGTAGTGTGTGCCCGTCTGTTGTGTGACTCTGGTAACTAGAGATCCCTCAGACCAATTTAGTCAGTGTGGAAAATCTCTAGCACTCT	IIIIIIIIIIIIIIIIIIIIIIIIIIIIIIIIIIIIIIIIIIIIIIIIIIIIIIIIIIIIIIIIIIIIIIIIIIIIIIIIIIIIIIIIII	TGCGATACACAGAAGC-1	AGAGGACCCAGA	6	Colon	PMAiIL2	1
LH00373:41:22HGVTLT3:4:2130:43246:6688	0	HIV_CladeB	604	255	72M18S	CCCGTCTGTTGTGTGACTCTGGTAACTAGAGATCCCTCAGACCAATTTAGTCAGTGTGGAAAATCTCTAGCACTCTGTACCCCAGGCTGG	IIIIIIIIIIIIIIIIIIIIIIIIIIIIIIIIIIIIIIIIIIIIIIIIIIIIIIIIIIIIIIIIIIIIIIIIIIIIIIIIIIIIIIIIII	TGCGATACACAGAAGC-1	AGAGGACCCAGA	6	Colon	PMAiIL2	1
A00434:770:HCVW7DSXC:3:2325:5547:32643	0	HIV_CladeB	497	255	28S70M	GCAGTGGTATCAACGCAGAGTACATGGGGTCTCTCTGGTTAGACCAGATCTGAGCCTGAGCGCTCTCTGGCTAGCTAGGGAACCCACTGCTTAAGCCT	FFFFFFFFFFFFFFFFFFFFFFFFFFFFFFFFFFFFFFFFFFFFFFFFFFFFFFFFFFFFFFFFFFFFFFFFFFFFFFFFFFFFFFFFFFFFFFFFFF	TCGTCCACAGACCAAG-1	GAGGCAAGTCCG	11	Colon	PMAiIL2	5
A00434:770:HCVW7DSXC:1:1277:7536:5149	0	HIV_CladeB	552	255	4S94M	GATACCACTGCTTAAGCCTCAATAAAGCTTGTCTTAAGTGCTACAAGTAGTGTGTGCCCGTCTGTTGTGTGACTCTGGTAACTAGAGATCCCTCAGAC	FFFFF:FFF:FFFFFFFFFFFFFFFFFFFFFFFFFFFF:FFFFFFFFFFFFF::FFFFFF:FF,:FFFF,,:FF,FFFFFFFFFFFFFFFFFFFFFFF	TCGTCCACAGACCAAG-1	TTTGAGCAAGCA	11	Colon	PMAiIL2	5
A00434:770:HCVW7DSXC:1:1326:4652:8735	0	HIV_CladeB	817	255	31S67M	AAAGCAGTGGTATCAACGCAGAGTACATGGGCTAGAAGGAGAGAGATGGGTGCGAGAGCGTCGGTATTAAGCGGGGGAGAATTAGATCGATGGGAAAA	FFFFFFFFFFFFFFFFFFFFFFFFFFFFFFFFFFFFFFFFFFFFFFFFFFFFFFFFFFFFFFFF::FFFFFFFFFFFFFFFFFFFFFFFFFFFFFFFF	TCGTCCACAGACCAAG-1	GCTCATTCTTAG	11	Colon	PMAiIL2	5
A00434:770:HCVW7DSXC:2:1368:24650:20196	0	HIV_CladeB	1042	255	97M1S	GATCAGAAGAACTTAAATCATTATATAATACAGTAGCAACCCTCTATTGTGTGCATCAAAAGATAGATGTAAAGGACACCAAGGAAGCTTTAGACAAA	FFFFFFFFFFFFFFFFFFFFFFFFFFFFFFFFFFFFFFFFFFFFFFFFFFFFFFFFFFF:FFFFFFFFFFFFFFFFFFF,FFFFF:FFFFFFFFFFF,	TCGTCCACAGACCAAG-1	GGAATTACCAGC	11	Colon	PMAiIL2	5
LH00373:97:22K5JGLT3:2:1148:38780:6992	0	HIV_CladeB	497	255	30S60M	AAGCAGTGGTATCAACGCAGAGTACATGGGGTCTCTCTTGTTGGACCAGATTTGAGCCTGGGAGCTCTCTGGCTAACTAGGGAACCCACT	9IIIIIIIIIIIIIIIIIIIIIIIIIIIIIIIIIIIIIIIIIIIIIIIIIIIIIIIIIIIIIIIIIIIIIIIIIIIIIIIIIIIIIIIII	TCCAGAAAGCTAGAAT-1	TCTTGAGACCCA	4	Colon	Untreated	5
LH00373:97:22K5JGLT3:3:1211:15322:26267	0	HIV_CladeB	958	255	90M	GATTCGCCCTTAACCCTGGCCTTTTAGAGACATCAGAAGGGTGTAGACAAATACTGGGACAGTTACAACCATCCCTTCAGACAGGATCAG	IIIIIIIIIIIIIIIIIIIIIIIIIIIIIIIIIIIIIIIIIIIIIIIIIIIIIIIIIIIIIIIIIIIIIIIIIIIIIIIIIIIIIIIIII	TCCAGAAAGCTAGAAT-1	AAGGTTGAAATG	4	Colon	Untreated	5
A00434:770:HCVW7DSXC:2:2535:10710:31751	0	HIV_CladeB	3345	255	96M2S	GGACTGTCAATGACATACAGAAGTTAGTGGGAAAATTAAATTGGGCAAGTCAGATATACCCAGGAATTAAAGTAAAGCAATTATGTAAACTCATTAAA	FFFFFFFFFFFFFFFFFFFFFFFFFFFFFFFFFFFFFFFFFFFFFFFFFFFFFFFFFFFFFFFFF:FFFFFFFFFFFFFFFFFFFFFFFFFFFFFFF,	TTCTTCCAGCGTTACT-1	ACATCACATGCC	11	PBMC	PMAiIL2	3
A00434:770:HCVW7DSXC:3:2324:9923:27727	1024	HIV_CladeB	3345	255	96M2S	GGACTGTCAATGACATACAGAAGTTAGTGGGAAAATTAAATTGGGCAAGTCAGATATACCCAGGAATTAAAGTAAAGCAATTATGTAAACTCATTAAA	FFFFFFFFFFFFFFFFFFFFFFFFFFFFFF:FFFFFFFFFFFFFFFFFFFFFFFFFFFFFFFFFFFFFFFFFFFFFF:F:FFFFFFFFFFFFFFFFFF	TTCTTCCAGCGTTACT-1	ACATCACATGCC	11	PBMC	PMAiIL2	3
A00434:770:HCVW7DSXC:2:2472:1127:34037	0	HIV_CladeB	5607	255	28S70M	GCAGTGGTATCAACGCAGAGTACATGGGAAACCCCAGCAGATCAAGGGCCACAGAGGGAGCCATACAATGAATGAACACTAGAGCTTTTAAAGGAACT	FFFFFFFFFF:FFFFFFF:FFFFFFFFFFF:FFFFFF,FFFFFFFF:FFFFFFFF:F,FFFFFFFFFF:FFFFFF:FFF:F:FFFFF:FFFFF,F:FF	TTCTTCCAGCGTTACT-1	TGAGGCCCTCTA	11	PBMC	PMAiIL2	3
A00434:770:HCVW7DSXC:3:1215:30752:4930	1024	HIV_CladeB	495	255	1S95M2S	GGGGTCTCTCTGGTTAGACCAGATCTGAGCCTGAGAGCTCTCTGGCTAGCTAGGGAACCCACTGCTTAAGCCTCAATAAAGCTTGCCTTGAGTGCTAT	FFFFFFFFFFFFFFFFFFFFFFFFFFFFFFFFFFF:FFFFFFFFFFFFFFFFFFFFFFFFFFFFFFFFFFFFFF:FFFFFFFFFFFFFFFFFFFF:FF	CGGGTCACAGGTCCGT-1	GCAACATCAGTA	11	Colon	PMAiIL2	1
A00434:770:HCVW7DSXC:4:2433:16613:13166	1024	HIV_CladeB	497	255	25S73M	GTGGTATCAACGCAGAGTACATGGGGTCTCTCTGGTTAGACCAGATCTGAGCCTGAGAGCTCTCTGGCTAGCTAGGGAACCCACTGCTTAAGCCTCAA	FFFFFFFFFFFFFFFFFFFFFFFFFFFFFFFFFFFFFFFFFFFFFFFFFFFFFFFFFFFFFFFFFFFFFFFFFFFFFFFFFFFFFFFFFFFFFFFFFF	CGGGTCACAGGTCCGT-1	TGTTTTTCGAGG	11	Colon	PMAiIL2	1
A00434:770:HCVW7DSXC:2:2210:18945:16955	1024	HIV_CladeB	497	255	28S70M	GCAGTGGTATCAACGCAGAGTACATGGGGTCTCTCTGGTTAGACCAGATCTGAGCCTGAGAGCTCTCTGGCTAGCTAGGGAACCCACTGCTTAAGCCT	FFFFFFFF:FFFFFFFFFFFFFFFFFFFFFFFFFFFFFFFFFFFFFFFFFFFFFFFFFFFFFFFFFFFFFFFFFFFFFFFF:FFFFFFFFFFFFFFFF	CGGGTCACAGGTCCGT-1	TGTTTTTCGAGG	11	Colon	PMAiIL2	1
A00434:770:HCVW7DSXC:2:1575:28980:19836	0	HIV_CladeB	497	255	28S70M	GCAGTGGTATCAACGCAGAGTACATGGGGTCTCTCTGGTTAGACCAGATCTGAGCCTGAGAGCTCTCTGGCTAGCTAGGGAACCCACTGCTTAAGCCT	F:FF:FFF:F:FFFFFFFFFFFFF:FFFFFFFFFFFFFFFFFFFFFFFFFFF:FFFFFFFFFFFFFFFFFFFFFFFFFFFFFFFFFFF:FFFFFFFFF	CGGGTCACAGGTCCGT-1	TGTTTTTCGAGG	11	Colon	PMAiIL2	1
A00434:770:HCVW7DSXC:2:2434:23366:17848	0	HIV_CladeB	586	255	77M1I20M	TGCTATAAGTAGTGTGTGCCCGTCTGTTGTGTGACTCTGGTAACTAGAGATCCCTCAGACCATTTTAGTCAGTGTGGAAAAATCTCTAGCAGTGGCGC	FFFFFFFFFFFFFFFFFFFFFFFFFFFFFFFFFFFFFFFFFFFFF:FFFFFFFFFFFFFFFFFFFFFFFFFFFFFFFFFFFFFFFFFFFFFFFFFFFF	CGGGTCACAGGTCCGT-1	GCAACATCAGTA	11	Colon	PMAiIL2	1
A00434:770:HCVW7DSXC:4:2220:4453:17660	1024	HIV_CladeB	495	255	27S71M	CAGTGGTATCAACGCAGAGTACATGGGGGGTCTCTCTGGTTAGACCAGATCTGAGCCTGGGAGCTCTCTGGCTGACTAGGGAACCCACTGCTTAAGCC	FFFFFFFFFFFFFFFFFFFFFFFFFFFFFFFFFFFFFFFFFFFFFFFFFFFFFFFFFFFFFFFFFFFFFFFFFFFFFFFFFFF:FFFFFFFFFFFFFF	TGCAGTACAGATCACT-1	GGAGCGCGGACC	10	PBMC	PMAiIL2	5
A00434:770:HCVW7DSXC:4:1524:5846:16250	0	HIV_CladeB	495	255	28S70M	GCAGTGGTATCAACGCAGAGTACATGGGGGGTCTCTCTGGTTAGACCAGATCTGAGCCTGGGAGCTCTCTGGCTGACTAGGGAACCCACTGCTTAAGC	FFFF:FFFFFFFFFFFFFFFFFFF,FFFF:FFFFFFFFF:FFFFFFFFFFFFFFFFFFFFFFFFF:FFF:FFFFF:FFF:FFF:FFFFFFFFFF:FFF	TGCAGTACAGATCACT-1	CTGCAAGAAGGG	10	PBMC	PMAiIL2	5
A00434:770:HCVW7DSXC:2:1412:3775:22404	1024	HIV_CladeB	497	255	30S68M	AAGCAGTGGTATCAACGCAGAGTACATGGGGTCTCTCTGGTTAGACCAGATCTGAGCCTGGGAGCTCTCTGGCTGACTAGGGAACCCACTGCTTAAGC	:FFFFFFFFFFFFFFFFFFFFFFFFFFFFFFFFFFFFFFFFFFFFFFFFFFFFFFFFFFFFFFFFFF,F,FFFFFFFFFFFFFFFFFFFFFFFFFFFF	TGCAGTACAGATCACT-1	ATCAACGAACAA	10	PBMC	PMAiIL2	5
A00434:770:HCVW7DSXC:1:2138:7319:20713	0	HIV_CladeB	497	255	28S70M	GCAGTGGTATCAACGCAGAGTACATGGGGTCTCTCTGGTTAGACCAGATCTGAGCCTGGGAGCTCTCTGGCTGACTAGGGAACCCACTGCTTAAGCCT	FF:FFFFFFFFFFFFF:FFFFFFFFFF:FFFFFFFFFFFFFFFFFFFFFFFFFFFFFFFFFFFFFFFFFFFFFFFFF,FFFF:FFFFFFFFFFF:,FF	TGCAGTACAGATCACT-1	ATCAACGAACAA	10	PBMC	PMAiIL2	5
A00434:770:HCVW7DSXC:1:1106:2230:14685	0	HIV_CladeB	497	255	28S70M	GCAGTGGTATCAACGCAGAGTACATGGGGTCTCTCTGGTTAGACCAGATCTGAGCCTGGGAGCTCTCTGGCTGACTAGGGAACCCACTGCTTAAGCCT	:F:FFFFFF:FFFFFFFFFFFFFFFFFFFFFFFFFFFFFFFFFFFF:FFFFFFFFFFFFFFFFFFFFFFFFFFFFFFFFFFFFFFFFFFFFFFFFFFF	TGCAGTACAGATCACT-1	CGGCCAACAATT	10	PBMC	PMAiIL2	5
A00434:770:HCVW7DSXC:1:2614:24108:11866	0	HIV_CladeB	599	255	78M20S	GTGTGCCCGTCTGTTGTGTGACTCTGGTAACTAGAGATCCCTCAGACCATTTTAGTCAGTGTGGAAAATCTCTAGCAGAAACGAAAATCTCTTCCTCT	FFFFFFFFFFFFFFFFFFFFFFFFFFFF:FFFFFFFFFFFFFFFFFFFFFF,FFFFFFFFF:FFFFFFFFFFFFFFFFFFFFFFFFFFFFFFFF:FFF	TGCAGTACAGATCACT-1	GGAGCGCGGACC	10	PBMC	PMAiIL2	5
A00434:770:HCVW7DSXC:2:2152:18059:11506	1024	HIV_CladeB	2468	255	98M	TATGATCAGATAGCCATAGAAATCTGTGGGCATAAAGCTATAGGTACAGTGTTAATAGGACCTACACCTGTCAACATAATTGGAAGAAACCTGTTGAC	FFFFFFFFFFFFFFFFFFFFFFFFFFFFFFFFFFFFFFFFFFFFFFFFFFFFFFFFFFFFFFFFFFFFFFFFFFFFFFFFFFFFFF:FFFFFFFFFFF	AGTACCACAAGTGGCA-1	GATGAGAAACTT	10	PBMC	Untreated	7
A00434:770:HCVW7DSXC:3:2620:13584:33755	1024	HIV_CladeB	2468	255	98M	TATGATCAGATAGCCATAGAAATCTGTGGGCATAAAGCTATAGGTACAGTGTTAATAGGACCTACACCTGTCAACATAATTGGAAGAAACCTGTTGAC	FFFFFFFFFFFFFFFFFFFFFFFFFFFFFFFFFFFFFFFFFFFFFFFFFFFFFFFFFFFFFFFFFFFFFFFFFFFFFFFFFFFFFFFFFFFFFFFFFF	AGTACCACAAGTGGCA-1	GATGAGAAACTT	10	PBMC	Untreated	7
A00434:770:HCVW7DSXC:4:2661:27082:17738	1024	HIV_CladeB	2519	255	98M	TTAATAGGACCTACACCTGTCAACATAATTGGAAGAAACCTGTTGACTCAGATTGGGTGCACTTTAAATTTTCCCATTAGTCCTATTGAAACTGTACC	FFFFFFFFFFFFFF:FFFFFFFFFFFFFFFFFFFFFFFFFFFFFFFFFFFFFFFFFFFFFFFFFFFFFFFFFFFFF:FFFFFFFF,FFFFFFFFFFFF	AGTACCACAAGTGGCA-1	GATGAGAAACTT	10	PBMC	Untreated	7
A00434:770:HCVW7DSXC:1:2510:9028:35102	1024	HIV_CladeB	2519	255	98M	TTAATAGGACCTACACCTGTCAACATAATTGGAAGAAACCTGTTGACTCAGATTGGGTGCACTTTAAATTTTCCCATTAGTCCTATTGAAACTGTACC	:FFFFFF:FFFFFFFFFFFFFFF,FFFFFFFFFFFFFFFFF:FFFFFFFFFFFFFFFFFFFFFFFFFFF,FFF,FFFFFFFFFF,FFFFFFFFFFFFF	AGTACCACAAGTGGCA-1	GATGAGAAACTT	10	PBMC	Untreated	7
A00434:770:HCVW7DSXC:2:1415:22797:26569	1024	HIV_CladeB	2519	255	98M	TTAATAGGACCTACACCTGTCAACATAATTGGAAGAAACCTGTTGACTCAGATTGGGTGCACTTTAAATTTTCCCATTAGTCCTATTGAAACTGTACC	FFFFFFFFFFFFFFFFFFFFFFFFF::FFFFFFFFFFFFFFFFFFFFFFFFFFFFFF:FFFFFFFFFFFFFFFFFF:FFFFFFFF:FFFFFFFFFFFF	AGTACCACAAGTGGCA-1	GATGAGAAACTT	10	PBMC	Untreated	7
A00434:770:HCVW7DSXC:1:2510:8929:35556	0	HIV_CladeB	2519	255	98M	TTAATAGGACCTACACCTGTCAACATAATTGGAAGAAACCTGTTGACTCAGATTGGGTGCACTTTAAATTTTCCCATTAGTCCTATTGAAACTGTACC	FFFFFFFFFFFFFFFFFFFFFFFFFFFFFFFFFFFFFFFFFFFFFFFF:FFFFFFFFFFFFFFFFFFFFFFFFFFFFFFFFFF,F:FFFFFFFFFF:F	AGTACCACAAGTGGCA-1	GATGAGAAACTT	10	PBMC	Untreated	7
LH00373:41:22HGVTLT3:5:1134:39880:25947	0	HIV_CladeB	734	255	89M1S	AGGACTCGGCTTGCTGAAGCGCGCACAGCAAGAGGCGAGAGGCGGCGACTGGTGAGTACGCCAAAATTTTTGACTAGCGGAGGCTAGAAA	IIIIIIIIIIIIIIIIIIIIIIIIIIIIIIIIIIIIIIIIIIIIIIIIIIIIIIIIIIIIIIIIIIIIIIIIIIIIIIIIIIIIIIIIII	GTCATTTGTAACCCTA-1	GGCTACTGTCTG	6	PBMC	Untreated	6
LH00373:41:22HGVTLT3:5:1134:39889:25963	1024	HIV_CladeB	734	255	89M1S	AGGACTCGGCTTGCTGAAGCGCGCACAGCAAGAGGCGAGAGGCGGCGACTGGTGAGTACGCCAAAATTTTTGACTAGCGGAGGCTAGAAA	IIIIIIIIIIIIIIIIIIIIIIIIIIIIIIIIIIIIIIIIIIIIIIIIIIIIIIIIIIIIIIIIIIIIIIIIIIIIIIIIIIIIIIIIII	GTCATTTGTAACCCTA-1	GGCTACTGTCTG	6	PBMC	Untreated	6
LH00373:41:22HGVTLT3:4:2133:38188:7409	0	HIV_CladeB	795	255	90M	CAAAATTTTTGACTAGCGGAGGCTAGAAAGAGAGAGATAGGTGCGAGAGCGTCAGTATTAAGCGGGGGAGAATTAGACCGATAGGAAAAA	9IIIIIIIIIIIIIIIIIIIIIIIIIIIIIIIIIIIIIIIIIIIIIIIIIIIIIIIIIIIIIIIIIIIIIIIII9IIIIIIIIIIIIIII	GTCATTTGTAACCCTA-1	ATTCCCCTCGAC	6	PBMC	Untreated	6
LH00373:41:22HGVTLT3:4:2219:5900:3788	1024	HIV_CladeB	2753	255	32M1I57M	CCTTACAATACTCCAGTATTTGCCATAAAGAAAAAAAGACAGTACTAAATAGAGAAAATTAGTAGATTTCAAAAAACTTAATAAAAAAAC	IIIIIIIIIIIIIIIIIIIIIIIIIIIIIIIIIIIIIIIIIIIIIIIIIIIIIIIIIIIIIIIIIIIIIIIIIIIIIIIIIIIIIIIIII	GTCATTTGTAACCCTA-1	AACAGCATTTAG	6	PBMC	Untreated	6
LH00373:41:22HGVTLT3:4:2219:5891:3804	0	HIV_CladeB	2753	255	32M1I57M	CCTTACAATACTCCAGTATTTGCCATAAAGAAAAAAAGACAGTACTAAATAGAGAAAATTAGTAGATTTCAAAAAACTTAATAAAAAAAC	IIIIIIIIIIIIIIIIIIIIIIIIIIIIIIIIIIIIIIIIIIIIIIIIIIIIIIIIIIIIIIIIIIIIIIIIIIIIIIIIIIIIIIIIII	GTCATTTGTAACCCTA-1	AACAGCATTTAG	6	PBMC	Untreated	6
LH00373:41:22HGVTLT3:4:2219:8545:23687	1024	HIV_CladeB	2753	255	32M1I57M	CCTTACAATACTCCAGTATTTGCCATAAAGAAAAAAAGACAGTACTAAATAGAGAAAATTAGTAGATTTCAAAAAACTTAATAAAAAAAC	IIIIIIIIIIIIIIIIIIIIIIIIIIIIIIIIIIIIIIIIIIIIIIIIIIIIIIIIIIIIIIIIIIIIIIIIIIIIIIIIIIIIIIIIII	GTCATTTGTAACCCTA-1	AACAGCATTTAG	6	PBMC	Untreated	6
LH00373:41:22HGVTLT3:5:1283:42728:21364	0	HIV_CladeB	630	255	89M1S	TAGAGATCCCTCAGACCAATTTAGTCAGTGTGGAAAATCTCTAGCAGTGGCGCCCGAACAGGGACCGGAAAGCGAAAGAGAAACCAGAGA	I9IIIIIIIIIIIIIIIIIIIIIIIIIIIIIIIIIIIIIIIIIIIIIIIIIIIIIIIIIIIIIIIIIIIIIIIIIIIIIIIIIIIIIIII	TTGTTTGCACACGGAA-1	CACAAATCAGCA	6	Colon	PMAiIL2	6
LH00373:41:22HGVTLT3:5:1283:42737:21348	1024	HIV_CladeB	630	255	89M1S	TAGAGATCCCTCAGACCAATTTAGTCAGTGTGGAAAATCTCTAGCAGTGGCGCCCGAACAGGGACCGGAAAGCGAAAGAGAAACCAGAGA	IIIIIIIIIIIIIIIIIIIIIIIIIIIIIIIIIIIIIIIIIIIIIIIIIIIIIIIIIIIIIIIIIIIIIIIIIIIIIIIIIIIIIIIIII	TTGTTTGCACACGGAA-1	CACAAATCAGCA	6	Colon	PMAiIL2	6
LH00373:41:22HGVTLT3:4:2135:47517:10629	0	HIV_CladeB	991	255	90M	CAGAGGGCTGTAAACAAATATTGGCACAGCTACAACCAGCCCTTCAAACAGGATCAGAAGAATTTAGATCATTATATAATACAGTAGCAA	I-IIIIIIIIIIIIIIIIIIIIIIIIIIIIIIIIIIIIIIIIIIII9IIIIIIIIIIIIIIIIIIII9IIIII9IIIIIIIIIIII-III	TTGTTTGCACACGGAA-1	CTGTACCAGAGA	6	Colon	PMAiIL2	6
A00434:770:HCVW7DSXC:4:2116:5321:2253	0	HIV_CladeB	495	255	30S68M	AAGCAGTGGTATCAACGCAGAGTACATGGGGGGTCTCTCTGGTTAGACCAGATCTGAGCCTGAGAGCTCTCTGGCTAGCTAGGGAACCCACTGCTTAA	FFFFFFFFFFFFFFFFFFFFFFFFFFFFFFFFFFFFFFFFFFFFFFFFFFFFFFFFFFFFFFFFFFFFFFFFFFFFFFFFFFFFF,FFFFFFFFFFF:	GAGTTTGGTTCTATCT-1	TGGCGCAGGTAA	11	Colon	PMAiIL2	5
A00434:770:HCVW7DSXC:4:2320:31376:23860	0	HIV_CladeB	496	255	30S68M	AAGCAGTGGTATCAACGCAGAGTACATGGGGGTCTCTCTGGTTAGACCAGATCTGAGCCTGAGAGCTCTCTGGCTAGCTAGGGAACCCACTGCTTAAG	FFFFFFFFFFFFFFFFFFFF:FFFFFFFFFFFFFFFFFFFFFFFFFFFFFFFFFFFFFFFFFFFFFFFFFFFFFFFFFFFFFFFFFFFFFFFFFFFFF	GAGTTTGGTTCTATCT-1	AATCCGGGTTGC	11	Colon	PMAiIL2	5
A00434:770:HCVW7DSXC:2:2219:9326:31829	0	HIV_CladeB	496	255	30S68M	AAGCAGTGGTATCAACGCAGAGTACATGGGGGTCTCTCTGGTTAGACCAGATCTGAGCCTGAGAGCTCTCTGGCTAGCTAGGGAACCCACTGCTTAAG	FFFFFFFFFFFFFFFFFFFFFFFFFFFFFFFFFFFFFFFFFFFFFFFFFFFFFFFFF:FFFFFFFFFFFFFFFFFFFFF,FF:FFFFFFFFFF::FFF	GAGTTTGGTTCTATCT-1	TCCGTCAGTTGC	11	Colon	PMAiIL2	5
A00434:770:HCVW7DSXC:4:2503:27941:33974	0	HIV_CladeB	496	255	29S69M	AGCAGTGGTATCAACGCAGAGTACCTGGGGGTCTCTCTGGTTAGACCAGATCTGAGCCTGAGAGCTCTCTGGCTAGCTAGGGAACCCACTGCTTAAGC	FFFFFFFFFFFFFFFFFFFF:FF:,FFFFFFFFFFFFFFFFFFFFFFFFF:FFF:FFFFFFFFFFFFFFFFF::F:FFFFFFFFFFFFFFFFFFF:FF	GAGTTTGGTTCTATCT-1	ACGGCGGTCCCG	11	Colon	PMAiIL2	5
A00434:770:HCVW7DSXC:3:2540:8178:10958	0	HIV_CladeB	496	255	30S68M	AAGCCGTGGTATCAACGCAGAGTCCCTGGGGGTCTCTCTGGTTAGGCCAGTTGTGAGCCTGAGAGCTCTGTGGCTAGCGAGGGACCCCACTGCTTCAG	:,F:,FFFFFFFFF,FF,:FFFF,F,FFFFFFFFF::FFFF,F,F,,:,F,:,,:,FFFFF,F,FFFF,,:FFFF,FF,FFF::,FFF,::FFFF,:F	GAGTTTGGTTCTATCT-1	GGATCTAAAGGG	11	Colon	PMAiIL2	5
A00434:770:HCVW7DSXC:3:2503:19777:36683	1024	HIV_CladeB	496	255	30S68M	AAGCAGTGGTATCAACGCAGAGTACATGGGGGTCTCTCTGGTTAGACCAGATCTGAGCCTGAGAGCTCTCTGGCTAGCTAGGGAACCCACTGCTTAAG	FFFFFFFFFFFFFFFFFFFFFFFFFFFFFFFFFFFFFFFFFFFFFFFFFFFFFFFFFFF:FFFFFFFFFFFFFFFFFF:FFFFFFFFFF:FFFFFFFF	GAGTTTGGTTCTATCT-1	ATCGCTGCTTCC	11	Colon	PMAiIL2	5
A00434:770:HCVW7DSXC:3:1637:1588:35336	0	HIV_CladeB	497	255	30S68M	AAGCAGTGGTATCAACGCAGAGTACATGGGGTCTCTCTGGTTAGACCAGATCTGAGCCTGAGAGCTCTCTGGCTAGCTAGGGAACCCACTGCTTAAGC	FFFFFFFFFFFFFFFFFFFFFFFFFFFFFFFFFFFFFFFFFFFFFFFFFFFFFFFFFFFFFFFFFFFFFFFFFFFFFF:FFFFFFFFFFFFFFFFFFF	GAGTTTGGTTCTATCT-1	GTGGGTGAGGCC	11	Colon	PMAiIL2	5
A00434:770:HCVW7DSXC:1:1553:24026:15389	0	HIV_CladeB	497	255	30S68M	AAGCAGTGGTATCAACGCAGAGTACATGGGGTCTCTCTGGTTAGACCAGATCTGAGCCTGAGAGCTCTCTGGCTAGCTAGGGAACCCACTGCTTAAGC	FFFFFFFFFFFFFFFFFFFFFFFFFFFF:FFFFFFFFFFFFFFFFFFFFFFFFFFFFFFFFFFFFFFFFFFFFFFFFFFFFFFFFFFFFFFFFFFF:F	GAGTTTGGTTCTATCT-1	GAAAATCTGTCA	11	Colon	PMAiIL2	5
A00434:770:HCVW7DSXC:1:2462:21712:20932	1024	HIV_CladeB	498	255	30S68M	AAGCAGTGGTATCAACGCAGAGTACATGGGTCTCTCTGGTGAGACCAGATCTGAGCCTGAGAGCTCTCTGGCTAGCTAGGGCACCCACTGCTTAAGCC	FFFF:F:FFFF:FFFFFFFFFF,::F:FFFFFFFFFF:FF,FF:FFFFF::FFFFFF:FFF,FF:FF::FFFFFFF:FFFF,,FFFFFFFFF,::FF,	GAGTTTGGTTCTATCT-1	TGTCTACGGCCA	11	Colon	PMAiIL2	5
A00434:770:HCVW7DSXC:3:1436:13096:20259	1024	HIV_CladeB	498	255	30S68M	AAGCAGTGGTATCAACGCAGAGTACATGGGTCTCTCTGGTTAGACCAGATCTGAGCCTGAGAGCTCTCTGGCTAGCTAGGGAACCCACTGCTTAAGCC	FF:FFFFFFFFFFFFFFFFFFF:FFFFFF:,FFFFFFFFF:F:FFFFFFFFFFFF,FFFF:FFFFF:F,:FFFFFFFFF:F:,FF:FFFFF:FFFFFF	GAGTTTGGTTCTATCT-1	TGTCTACGGCCA	11	Colon	PMAiIL2	5
A00434:770:HCVW7DSXC:1:1140:23294:9956	0	HIV_CladeB	498	255	27S71M	CAGTGGTATCAACGCAGAGTACATGGGTCTCTCTGGTTAGACCAGATCTGAGCCTGAGAGCTCTCTGGCTAGCTAGGGAACCCACTGCTTAAGCCTCA	FFFFFFFFFFFFFFFFFFFFFFFFFFFFFFFFFFFFFFFFFFFFFFFFFFFFFFFF:FFFFFFFFFFFFFFFFF:FFFF,FFFFFFFFFFFFFFFFFF	GAGTTTGGTTCTATCT-1	TGTCTACGGCCA	11	Colon	PMAiIL2	5
A00434:770:HCVW7DSXC:3:1128:8413:35102	0	HIV_CladeB	552	255	1S95M2S	ACCACTGCTTAAGCCTCAATAAAGCTTGCCTTGAGTGCTACAAGTAGTGTGTGCCCGTCTGTTGTGTGACTCTGGTAACTAGAGATCCCTCAGACCAT	FFFFFFFFFFFFFFFFFFFFFFFFFFFFFFFFFFFFFFFFFFFFFFFFFFFFFFFFFFFFFFFFFFFFFFFFFFFFFFFFFFFF:FFFFFFFFFFFFF	GAGTTTGGTTCTATCT-1	TGGGAATACTAT	11	Colon	PMAiIL2	5
A00434:770:HCVW7DSXC:2:2645:1127:18599	0	HIV_CladeB	580	255	98M	CTTGAGTGCTACAAGTAGTGTGTGCCCGTCTGTTGTGTGACTCTGGTAACTAGAGATCCCTCAGACCATTTTAGTCAGTGTGGAAAATCTCTAGCAGT	FFFFFFFFFFFFFFFFFFFFFFFFFFFFFFFF:FFFFFFFFFFFFFF:FFF:FFFFFFFFFFFFFFFFFFFFFFFFFFFFFFFFFFFFFFFF:FFFFF	GAGTTTGGTTCTATCT-1	ATCGCTGCTTCC	11	Colon	PMAiIL2	5
A00434:770:HCVW7DSXC:3:1301:1524:33285	1024	HIV_CladeB	661	255	85M197N13M	GGAAAATCTCTAGCAGTGGCGCCCGAACAGGGACGCGAAAGCGAAAGAGAAACCAGAGAAGCTCTCTCGACGCAGGACTCGGCTTGCAGGGAGCTAGA	FFF:FFFFFFF:FFFFFFFFFFFFFFFFFFFF:FFFFFFFFFFFFFFFFFFFFFFFFFF:FFFFFFFFFFFFFFFFFFFFFFFFFFFFFFFFFFFFFF	GAGTTTGGTTCTATCT-1	AACCTCAGTGTA	11	Colon	PMAiIL2	5
A00434:770:HCVW7DSXC:1:2365:22191:36573	1024	HIV_CladeB	661	255	85M197N13M	GGAAAATCTCTAGCAGTGGCGCCCGAACAGGGACGCGAAAGCGAAAGAGAAACCAGAGAAGCTCTCTCGACGCAGGACTCGGCTTGCAGGGAGCTAGA	FFFFFFFFFFFFFFFFFF::FFFFFF:FFFFFFFFFFFFFFFFFFFFFFFFFFFFFFFF:FFFFF:FFFFFFFFFFFFFFFFFFFFFFFFFFFFFFFF	GAGTTTGGTTCTATCT-1	AACCTCAGTGTA	11	Colon	PMAiIL2	5
A00434:770:HCVW7DSXC:1:1564:9688:35994	0	HIV_CladeB	661	255	85M197N13M	GGAAAATCTCTAGCAGTGGCGCCCGAACAGGGACGCGAAAGCGAAAGAGAAACCAGAGAAGCTCTCTCGACGCAGGACTCGGCTTGCAGGGAGCTAGA	FFFFFFFFFFFFFFFFFFFFFFFFFFFFFFFFFFFFFFFFFFFFFFFFFFFFFFFFFFFFFFFFFFFFFFFFFFFFFFFFFFFFFFFFFFFFFFFFFF	GAGTTTGGTTCTATCT-1	AACCTCAGTGTA	11	Colon	PMAiIL2	5
A00434:770:HCVW7DSXC:2:2647:28718:18693	1024	HIV_CladeB	661	255	85M197N13M	GGAAAATCTCTAGCAGTGGCGCCCGAACAGGGACGCGAAAGCGAAAGAGAAACCAGAGAAGCTCTCTCGACGCAGGACTCGGCTTGCAGGGAGCTAGA	FFFFFFFFFFFFFFFFFFFFFFFFFFFFFFFFFFFFFFFFFFFFFFFFFFFFFFFFFFFFFFFFFFFFFFFFFFFFFFFFFFFFFFFFFFFFFFFFFF	GAGTTTGGTTCTATCT-1	AACCTCAGTGTA	11	Colon	PMAiIL2	5
A00434:770:HCVW7DSXC:1:1671:9444:12806	1024	HIV_CladeB	1047	255	30S68M	AAGCAGTGGTATCAACGCAGAGTACATGGGGAAGAACTTAAATCATTATATAATACAGTAGCAACCCTTTATTGTGTGCATCAAAAGATAGATGTAAA	FFFFFFFFF:FFF:FFFFFFFFFFFFFFFFFFFFFFFFFFFFFFFFFFFFFF:,FFFFFFFFFF:FFFFFF,FFFFFFFF,FFFFFFF:FF:F:FFF,	GAGTTTGGTTCTATCT-1	AGCCCTTCTCAT	11	Colon	PMAiIL2	5
A00434:770:HCVW7DSXC:4:2452:19750:26021	0	HIV_CladeB	1092	255	58M40S	GTGCATCAAAAGATAGATGTAAAGGACACCAAGGAAGCTTTAGACAAGATAGAGGAAGAGCAAAACGAAAAAAAAAAAAAAAAAAAAAAAAAAAAAAA	FFFFFFFFFFFFFFFFFFFFFFFFFFFFFFFFFFFFFFFFFFFFFFFFFFFFFFFFFFFFFFFFFFFFFFFFFFFFFFFFFFFFFFFFFFFFFFFF,F	GAGTTTGGTTCTATCT-1	CGTCTTCCGATA	11	Colon	PMAiIL2	5
A00434:770:HCVW7DSXC:1:1219:9896:17942	0	HIV_CladeB	1228	255	98M	CTATAGTGCAGAACCTACAGGGGCAAATGGTACATCAGGCCTTATCACCTAGAACTTTAAATGCATGGGTAAAAGTAGTAGAAGAGAAGGCTTTCAGC	FFFFFFFFFFFFFFFFFFFFFF:FFFFFFFFFFFFFFFFFFFFFFFFFFFFFFFFFFFFF:FFFFFF,FFFFFFF:FFFFFFFFFFFF:FFFFFFF,F	GAGTTTGGTTCTATCT-1	AGCCCTTCTCAT	11	Colon	PMAiIL2	5
A00434:770:HCVW7DSXC:4:2301:2058:2675	1024	HIV_CladeB	1361	255	96M2S	AGGAGCCACCCCACAAGATTTAAACACCATGCTGAACACAGTGGGGGGACATCAAGCAGCCATGCAAATGTTAAAAGAGACCATCAATGAGGAAGCCG	FFFFFFFFFFFFFF:,FFF:FFFFFFFFFFFFFFFFF:FFFFFFFFFFFFFFFFF:FFFFF,,FFF:F,FFF:FFFFFFFFFFFFF,FFFFFFFFFFF	GAGTTTGGTTCTATCT-1	GGCTCCTAGGCT	11	Colon	PMAiIL2	5
A00434:770:HCVW7DSXC:3:2155:19560:13166	1024	HIV_CladeB	1522	255	98M	CAAGGGGAAGTGACATAGCAGGAACTACTAGTACCCTTCAGGAACAAATAACATGGATGACAAATAATCCACCCATCCCAGTAGGAGAAATCTATAAA	FFFFFFFF:FFFFFFFFFFFFFFFFFFFFFFFFFFFFFFFFFFFFFFFFFFFFFFFFFFFFFFFFFFFFFFFFFFFFFFFFFFFFFFFFFFFFFFFFF	GAGTTTGGTTCTATCT-1	GGCTCCTAGGCT	11	Colon	PMAiIL2	5
A00434:770:HCVW7DSXC:1:1245:9787:23860	0	HIV_CladeB	1555	255	98M	CCCTTCAGGAACAAATAACATGGATGACAAATAATCCACCCATCCCAGTAGGAGAAATCTATAAAAGATGGATAATCCTGGGGCTAAATAAAATAGTA	FFFFFFFFFFFFFFFFFFFFFFFFFFFFFFFFFFFFFFFFFFFFFFFFFFFFFFFFFFFFFFFFFFFFFFFFFFFFFFFFFFFFFFFFFFFFFFFFFF	GAGTTTGGTTCTATCT-1	GGCTCCTAGGCT	11	Colon	PMAiIL2	5
A00434:770:HCVW7DSXC:2:2223:3432:23688	16	HIV_CladeB	9103	255	10S87M1S	TGCCTTGGCCACTGGAAGGGCTAGTTCACTCCCAGAAAAGACAAGACATCCTTGATCTGTGGGTTTACCACACACAAGGTTACTTCCCTGATTGGCAT	FFFFFFFFFFFFFFFFFFFF:FFFFFFFFFFFFFFFFFFFFFFFFFFFFFFFFFFFFFFFFFFFFFFFFFFFFFFFFFFFFFF:FFFFFFFFFFFFFF	GAGTTTGGTTCTATCT-1	AGTCGGCCTGTA	11	Colon	PMAiIL2	5
A00434:770:HCVW7DSXC:4:1346:29930:33849	16	HIV_CladeB	9263	255	2S71M25S	ATCCAGATAAAGTAGAAGAGGCCAATGAAGGAGAGAACAACTGCTTATTACACCCTATGAGCCAGCATGGAATCCCATGTACTCTGCGTTGATACCAC	:FFFFFFFFFFFFFFFFFFFFFFFFFFFFFFFFFFFFFFFFFFFFFFFFFFFFFFFFFFFFFFFFFFFFFFFFFFFFFFFFFFFFFFFFFFFFFFFFF	GAGTTTGGTTCTATCT-1	AGTCGGCCTGTA	11	Colon	PMAiIL2	5
LH00373:41:22HGVTLT3:4:2278:2609:11094	1024	HIV_CladeB	3901	255	17S73M	CAGTGTGGAAAATCTCTAGAAACCTTCTATGTAGATGGGGCAGCTAACAGGGACACTAAATTAGGAAAAGCAGGATATGTTACTAACAGA	IIIIIIIIIIIIIIIIIIIIIIIIIIIIIIIIIIIIIIIIIIIIIIIIIIIIIII9IIIIIIIIIIIIIIIIIIIIIIIIIIIIIIIIII	CCGATGGAGCAATTCC-1	ACTGTGTTTATC	6	Colon	PMAiIL2	1
LH00373:41:22HGVTLT3:4:2148:21092:19826	0	HIV_CladeB	3956	255	90M	GGATATGTTACTAACAGAGGGAGACAAAAAGTTGTCCCCCTAACTGACACAACAAATCAGAAGACTGAGTTACAAGCAATTTATCTAGCT	IIIIIIIIIIIIIIIIIIIIIIIIIIIIIIIIIIIIIIIIIIIIIIIIIIIIIIIIIIIIIIIIIIIIIIIIIIIIIIIIIIIIIIIIII	CCGATGGAGCAATTCC-1	TGACACCGCAAT	6	Colon	PMAiIL2	1
LH00373:41:22HGVTLT3:4:1122:47314:24408	0	HIV_CladeB	3977	255	90M	AGACAAAAAGTTGTCCCCCTAACTGACACAACAAATCAGAAGACTGAGTTACAAGCAATTTATCTAGCTTTACAGGATTCTGGATTAGAA	IIIIIIIIIIIIIIIIIIIIIIIIIIIIIIIIIIIIIIIIIII-IIIIIIIIIIIIIIIIIIIIIIIIIIIIIIIIIIIIIIIIIIIIII	CCGATGGAGCAATTCC-1	ACTGTGTTTATC	6	Colon	PMAiIL2	1
LH00373:41:22HGVTLT3:5:1111:20500:19474	1024	HIV_CladeB	4010	255	90M	AATCAGAAGACTGAGTTACAAGCAATTTATCTAGCTTTACAGGATTCTGGATTAGAAGTAAACATAGTAACAGACTCACAATATGCATTA	IIIIIIIIIIIIIIIIIIIIIIIIIIIIIIIIIIIIIIIIIIIIIIIIIIIIIIIIIIIIIIIIIIIIIIIIIIIIIIIIIIIIIIIIII	CCGATGGAGCAATTCC-1	ACTGTGTTTATC	6	Colon	PMAiIL2	1
LH00373:97:22K5JGLT3:3:2272:27056:5582	0	HIV_CladeB	724	255	19S71M	TGAAAGTAGACCAGAGAAGCTCTCGACGCAGGACTCGGCTTGCTGAAGCGCGCACGGCAAGAGGCGAGGGGCGGCGACCGGTGAGTACGC	IIIIIIIIIIIIIIIIIIIIIIIIIIIIIIIIIIIIIIIIIIIIIIIIIIIIIIIIIIIIIIIIIIIIIIIIIIIIIIIIIIIIIIIIII	GTGGGAAGTGGGATTG-1	TCGTAATATCGT	7	Colon	PMAiIL2	6
LH00373:97:22K5JGLT3:2:2288:23191:2474	0	HIV_CladeB	724	255	26S64M	TTGAAAGTGAAAGTAGACCAGAGAAGCTCTCGACGCAGGACTCGGCTTGCTGAAGCGCGCACGGCAAGAGGCGAGGGGCGGCGACCGGTG	IIIIIIIIIIIIIIIIIIIIIIIIIIIIIIIIIIIIIIIIIIIIIIIIIIIIIIIIIIIIIIIIIIIIIIIIIIIIIIIIIIIIIIIIII	GTGGGAAGTGGGATTG-1	GCTGGTTTCTCG	7	Colon	PMAiIL2	6
LH00373:139:22F3NNLT4:8:1401:44164:9489	0	HIV_CladeB	738	255	67M23S	CTCGGCTTGCTGAAGCGCGCACGGCAAGAGGCGAGGGGCGGCGACCGGTGAGTACGCCAAAAATTTTTGATTAGCGGAGGCTAAAAGGAG	IIIIIIIIIIIIIIIIIIIIIIIIIIIIIIIIIIIIIIIIIIIIIIIIIIIIIIIIIIIIIIIIIIIIIIIIIIIIIIIIIIIIIIIIII	GTGGGAAGTGGGATTG-1	CTGATATTGGAA	7	Colon	PMAiIL2	6
LH00373:139:22F3NNLT4:8:2338:7539:15960	1024	HIV_CladeB	808	255	2S88M	ATTAGCGGAGGCTAAAAGGAGAGCGATGGGTGCGAGAGCGTCAGTATTAAGCGGGGGAAAATTAGATAAATGGGAAAAAATTCGGTTAAG	IIIIIIIIIIIIIIIIIIIIIIIIIIIIIIIIIIIIIIIIIIIIII9IIIIIIIIIIIIIIIIIIIIIIIIIIIIIIIIIIIIIIIIIII	GTGGGAAGTGGGATTG-1	CGTGCGGAAGTC	7	Colon	PMAiIL2	6
LH00373:139:22F3NNLT4:8:2211:16958:23328	0	HIV_CladeB	830	255	90M	GATGGGTGCGAGAGCGTCAGTATTAAGCGGGGGAAAATTAGATAAATGGGAAAAAATTCGGTTAAGGCCAGGAGGAAAGAAAAAATATAA	IIIIIIIIIIIIIIIIIIIIIIIIIIIIIIIIIIIIIIIIIIIIIIIIIIIIIIIIIIIIIIIIIIIIIIIIIIIIIIIIIIIIIIIIII	GTGGGAAGTGGGATTG-1	CGTGCGGAAGTC	7	Colon	PMAiIL2	6
LH00373:97:22K5JGLT3:2:1264:15017:2570	0	HIV_CladeB	897	255	90M	CCAGGAGGAAAGAAAAAATATAAATTAAAACATCTAGTATGGGCAAGCAGGGAGTTAGAACGATTCGCAGTTAATCCTGGCCTGTTAGAA	IIIIIIIIIIIIIIIIIIIIIIIIIIIIIIIIIIIIIIIIIIIIIIIIIIIIIIIIIIIIIIIIIIIIIIIIIIIIIIIIIIIIIIIIII	GTGGGAAGTGGGATTG-1	GTCTAAAGTCAT	7	Colon	PMAiIL2	6
LH00373:41:22HGVTLT3:5:2295:7371:18480	0	HIV_CladeB	910	255	90M	AAAAATATAAATTGAAACATATAGTATGGGCAAGCAGGGAGCTAGAACGCTTCGCAGTTAACCCCGGCCTCTTAGAAACATCAGAGGGCT	IIIIIIIIIIIIIIIIIIIIIIIIIIIIIIIIIIIIIIIIIIIIIIIIIIIIIIIIIIIIIIIIIIIIIIIIIIIIIIIIIIIIIIIIII	GTGCACGAGGAACTCG-1	AACGCTTGCTTG	6	PBMC	Untreated	5
LH00373:41:22HGVTLT3:5:2182:2775:9396	0	HIV_CladeB	2527	255	90M	ACCTACACCTGTCAACATAATTGGAAGAAATTTGTTGACTCAGATTGGTTGCACTTTAAATTTTCCCATTAGTCCTATTGACACTGTACC	IIIIIIIIIIIIIIIIIIIIIIIIIIIIIIIIIIIIIIIIIIIIIIIIIIIIIIIIIIIIIIIIIIIIIIIIIIIIIIIII-IIIIIIII	GTGCACGAGGAACTCG-1	ATCGATGAACAG	6	PBMC	Untreated	5
LH00373:41:22HGVTLT3:5:1239:28942:29263	0	HIV_CladeB	3105	255	89M1S	GAAAACAAAATCCAGAAATGGTGATCTATCAATACATGGATGATTTATATGTAGGGTCTGATTTAGAAATAGGACAGCATAGAACAAAAG	IIIIIIIIIIIIIIIIIIIIIIIIIIIIIIIIIIIIIIIIIIIIIIIIIIIIIIIIIIIIIIIIIIIIIIIIIIIIIIIIIIIIIIIIII	GTGCACGAGGAACTCG-1	CGCTAGGAGGCA	6	PBMC	Untreated	5
LH00373:41:22HGVTLT3:4:1132:18725:19377	0	HIV_CladeB	3922	255	90M	GGCAGCTAATAGGGACACTAAATTAGGAAAAGCAGGATATGTTACTGACAGAGGGAAACAAAAGGTTGTCCCCCTCACTGACACAACAAA	IIIIIIIIIIIIIIIIIIIIIIIIIIIIIIIIIIIIIIIIIIIIIIIIIIIIIIIIIIIIIIIIIIIIIIIIIIIIIIIIIIIIIIIIII	GTGCACGAGGAACTCG-1	ACCCTACTTTCC	6	PBMC	Untreated	5
LH00373:41:22HGVTLT3:4:1132:18734:19361	1024	HIV_CladeB	3922	255	90M	GGCAGCTAATAGGGACACTAAATTAGGAAAAGCAGGATATGTTACTGACAGAGGGAAACAAAAGGTTGTCCCCCTCACTGACACAACAAA	IIIIIIIIIIIIIIIIIIIIIIIIIIIIIIIIIIIIIIIIIIIIIIIIIIIIIIIIIIIIIIIIIIIIIIIIIIIIIIIIIIIIIIIIII	GTGCACGAGGAACTCG-1	ACCCTACTTTCC	6	PBMC	Untreated	5
LH00373:41:22HGVTLT3:5:1238:45844:14875	0	HIV_CladeB	9526	3	90M	ATATAAGCAGCTGCTCTTTGCCTGTACTGGGTCTCTCTTGTTAGACCAGATCAGAGCCCGGGAGCTCTCTGGCTAACTAGGGAACCCACT	IIIIIIIIIIIIIIIIIIIIIIIIIIIIIIIIIIIIIIIIIIIIIIIIIIIIIIIIIIIIIIIIIIIIIIIIIIIIIIIIIIIIIIIIII	GTGCACGAGGAACTCG-1	CTATGATAAGTG	6	PBMC	Untreated	5
LH00373:139:22F3NNLT4:8:1489:8631:2863	0	HIV_CladeB	399	255	90M	CCGCCGGGGACTCTCCAGGGAGGCGTGGCCTGGGCGGGACTGGGGAGTGGCGAGCCCTCAGATGCTGCATATAAACAGCTGCTTCTTTCC	I9II-9III-II--III-II-III999-999-9I----I99-9999--99-9-999I999-999I99-I-99II-9--99-999-99--9	TGTTCATGTCCAAATC-1	CATTGTATGATA	5	Colon	Untreated	8
LH00373:97:22K5JGLT3:2:2231:43911:4060	1024	HIV_CladeB	501	255	90M	CTCTGGTTAGACCAGATCTGAGCCTGGGAGCTCTCTGGCTAACTAGGGAACCCACTGCTTAAGCCTCAATAAAGCTTGCCTTGAGTGCTT	9IIIIIIIIIIIIIIIIIIIIIIIIIIIIIIIIIIIIIIIIIIIIIIIIIIIIIIIIIIIIIII9I9IIIIIIIIIIIIIIIIIIIIIII	TGTTCATGTCCAAATC-1	CATTGTATGATA	5	Colon	Untreated	8
LH00373:139:22F3NNLT4:8:1445:50435:1238	0	HIV_CladeB	557	255	90M	GCTTAAGCCTCAATAAAGCTTGCCTTGAGTGCTTCAAGTAGTGTGTGCCCGTCTGTTGTGTGACTCTGGTAACTAGAGATCCCTCAGACC	IIIIIIIIIIIIIIIIIIIIIIIIIIIIIIIIIIIIIIIIIIIIIIIIIIIIIIIIIIIIIIIIIIIIIIIIIIIIIIIIIIIIIIIIII	TGTTCATGTCCAAATC-1	CATTGTATGATA	5	Colon	Untreated	8
A00434:770:HCVW7DSXC:3:2313:19931:1626	0	HIV_CladeB	496	255	30S68M	AAGCAGTGGTATCAACGCAGAGTACATGGGGGTCTCTCTGGTTAGACCAGATCTGAGCCTGAGAGCTCTCTGGCTAGCTAGGGAACCCACTGCTTAAG	FFFFFFFFFFFFFFFFFFFFFFFFFFFFFFFFFFFFFFFFFFFFFFFFFFFFFFFFFFFFFFFFFFFFFFFFFFFFFFFFFFFFFFFFFFFFFFFFFF	ACTTCCGCACACCTAA-1	CTGGAATGCTCC	11	PBMC	PMAiIL2	20
LH00373:41:22HGVTLT3:4:2165:32686:21749	0	HIV_CladeB	703	255	90M	GAAAGAGAAACCAGAGAAGCTCTCTCGACGCAGGACTCGGCTTGCTGAAGCGCGCACAGCAAGAGGCGAGAGGCGGCGACTGGTGAGTAC	IIIIIIIIIIIIIIIIIIIIIIIIIIIIIIIIIIIIIIIIIIIIIIIIIIIIIIIIIIIIIIIIIIIIIIIIIIIIIIIIIIIIIIIIII	CTCCCAATCCATGATG-1	TCGGCTTCCTGC	6	Colon	Untreated	14
LH00373:41:22HGVTLT3:5:2128:48590:3323	1024	HIV_CladeB	710	255	3S87M	GAGAAACCAGAGAAGCTCTCTCGACGCGGGACTCGGCTTGCTGAAGCGCGCACAGCAAGAGGCGAGAGGCGGCGACTGGTGAGTACGCCA	IIIIIIIIIIIIIIIIIIIIIIIIIII9IIIIIIIIIIIIIIIIIIIIIIIIIIIIIIIIIIIIIIIIIIIIIIIIIIIIIIIIIIIIII	CTCCCAATCCATGATG-1	TCGGCTTCCTGC	6	Colon	Untreated	14
LH00373:41:22HGVTLT3:5:1151:21452:15837	1024	HIV_CladeB	710	255	3S87M	GAGAAACCAGAGAAGCTCTCTCGACGCAGGACTCGGCTTGCTGAAGCGCGCACAGCAAGAGGCGAGAGGCGGCGACTGGTGAGTACGCCA	IIIIIIIIIIIIIIIIIIIIIIIIIIIIIIIIIIIIIIIIIIIIIIIIIIIIIIIIIIIIIIIIIIIIIIIIIIIIIIIIIIIIIIIIII	CTCCCAATCCATGATG-1	TCGGCTTCCTGC	6	Colon	Untreated	14
LH00373:41:22HGVTLT3:5:1151:21443:15821	1024	HIV_CladeB	710	255	3S87M	GAGAAACCAGAGAAGCTCTCTCGACGCAGGACTCGGCTTGCTGAAGCGCGCACAGCAAGAGGCGAGAGGCGGCGACTGGTGAGTACGCCA	IIIIIIIIIIIIIIIIIIIIIIIIIIIIIIIIIIIIIIIIIIIIIIIIIIIIIIIIIIIIIIIIIIIIIIIIIIIIIIIIIIIIIIIIII	CTCCCAATCCATGATG-1	TCGGCTTCCTGC	6	Colon	Untreated	14
LH00373:41:22HGVTLT3:5:2295:31531:20034	1024	HIV_CladeB	744	255	90M	TTGCTGAAGCGCGCACAGCAAGAGGCGAGAGGCGGCGACTGGTGAGTACGCCAAAATTTTTGACTAGCGGAGGCTAGAAGGAGAGAGATG	IIIIIIIIIIIIIIIIIIIIIIIIIIIIIIIIIIIIIIIIIIIIIIIIIIIIIIIIIIIIIIIIIIIIIIIIIIIIIIIIIIIIIIIIII	CTCCCAATCCATGATG-1	TCGGCTTCCTGC	6	Colon	Untreated	14
LH00373:41:22HGVTLT3:4:2239:20740:28991	0	HIV_CladeB	752	255	90M	GCGCGCACAGCAAGAGGCGAGAGGCGGCGACTGGTGAGTACGCCAAAATTTTTGACTAGCGGAGGCTAGAAGGAGAGAGATGGGTGCGAG	IIIIIIIIIIIIIIIIIIIIIIIIIIIIIIIIIIIIIIIIIIIIIIIIIIIIIIIIIIIIIIIIIIIIIIIIIIIIIIIIIIIIIIIIII	CTCCCAATCCATGATG-1	GCCCTCAGGAGA	6	Colon	Untreated	14
A00434:770:HCVW7DSXC:3:2430:16052:35305	0	HIV_CladeB	497	255	30S68M	AAGCAGTGGTATCAACGCAGAGTACATGGGGTCTCTCTGGTTAGACCAGATCTGAGCCTGGGAGCTCTCTGGCTGACTAGGGAACCCACTGCTTAAGC	FFFFFFFFFFFFFFFFFFFFFFFFF:FFFFFFFFFFFFFFFFFFFFFFFFFFFFFFFFFFFFFFFFF:FFFFFFFFFFFFFFF:FFFFFFFFFFFFFF	ATCCGTCCAAATTGCC-1	GTAACGTGACCA	10	PBMC	PMAiIL2	1
LH00373:41:22HGVTLT3:5:2150:42718:26828	1024	HIV_CladeB	567	255	90M	CAATAAAGCTTGCCTTGAGTGCTTCAAGTAGTGTGTGCCCGTCTGTTGTGTGACTCTGGTAACTAGAGATCCCTCAGACCAATTTAGTCA	IIIIIIIIIIIIIIIIIIIIIIIIIIIIIIIIIIIIIIIIIIIIIIIIIIIIIIIIIIIIIIIII9IIIIIIIIIIIIIIIIIIIIIIII	CATGCCTGTGAATTAG-1	GCGTCTTTCCCG	6	Colon	Untreated	14
LH00373:41:22HGVTLT3:5:2150:42700:26828	0	HIV_CladeB	567	255	90M	CAATAAAGCTTGCCTTGAGTGCTTCAAGTAGTGTGTGCCCGTCTGTTGTGTGACTCTGGTAACTAGAGATCCCTCAGACCAATTTAGTCA	IIII9IIIIIIIIIIIIIIIIIIIIIIIIIIIIIIIIIIIIIIII9IIIIIIIIIIIIIIIIIIIIIIIIIIIII9IIIIIIIIIIIII-	CATGCCTGTGAATTAG-1	GCGTCTTTCCCG	6	Colon	Untreated	14
LH00373:41:22HGVTLT3:4:1141:11929:13241	0	HIV_CladeB	626	255	90M	TAACTAGAGATCCCTCAGACCAATTTAGTCAGTGTGGAAAATCTCTAGCAGTGGCGCCCGAACAGGGACTTAAAAGCGAAAGAGAAACCA	9-I99IIIIIIIIIIIII9II9I9I9IIIIIIIII9III9IIIIIIIIIIIIIIIII9IIIIIIIIII9IIIIIIIIIIIIIIIIIIIII	CATGCCTGTGAATTAG-1	GCTGTATGGTGT	6	Colon	Untreated	14
LH00373:41:22HGVTLT3:4:2117:50615:28110	1024	HIV_CladeB	626	255	90M	TAACTAGAGATCCCTCAGACCAATTTAGTCAGTGTGGAAAATCTCTAGCAGTGGCGCCCGAACAGGGACTTAAAAGCGAAAGAGAAACCA	IIIIIII9IIIIIIIIIIIIIIIIIIIIIIIIIIIIIIIIIIIIIIIIIIIIIIIII9IIIIIIIII9IIIIII-IIIIIIIIIIIIIII	CATGCCTGTGAATTAG-1	GCTGTATGGTGT	6	Colon	Untreated	14
LH00373:41:22HGVTLT3:5:1132:23302:24585	1024	HIV_CladeB	661	255	90M	GGAAAATCTCTAGCAGTGGCGCCCGAACAGGGACTTAAAAGCGAAAGAGAAACCAGAGAAGCTCTCTCGACGCAGGACTCGGCTTGCTGA	IIIIIIIIIIIIIIIIIIIIIIIIIIIIIIIIIIIIIIIIIIIIIIIIIIIIIIIIIIIIIIIIIIIIIIIIIIIIIIIIIIIIIIIIII	CATGCCTGTGAATTAG-1	GCGGGTTTACAA	6	Colon	Untreated	14
LH00373:41:22HGVTLT3:5:2113:13824:19217	0	HIV_CladeB	671	255	89M1S	TAGCAGTGGCGCCCGAACAGGGACTTAAAAGCGAAAGAGAAACCAGAGAAGCTCTCTCGACGCAGGACTCGGCTTGCTGAAGCGCGCACA	I-IIIIIIIIIIIIIIII9IIIIIIIII9IIIIIIIIIIIIIIIIIIIIIII9IIIIIIIIIIIIIII9II9IIIIIIII9II9IIIIII	CATGCCTGTGAATTAG-1	CGCTGTCCACCT	6	Colon	Untreated	14
LH00373:41:22HGVTLT3:4:2109:9201:1144	0	HIV_CladeB	698	255	2S88M	TAAAAGCGAAAGAGAAACCAGAGAAGCTCTCTCGACGCAGGACTCGGCTTGCTGAAGCGCGCACAGCAAGAGGCGAGAGGCGGCGACTGG	IIIIIIIIIIIIIIIIIIIIIIIIIIIIIIIIIIIIIIIIIIIIIIIIIIIIIIIIIIIIIIIIIIIIIIIIIIIIIIIIIIIIIIIIII	CATGCCTGTGAATTAG-1	GCGGGTTTACAA	6	Colon	Untreated	14
LH00373:41:22HGVTLT3:5:2282:49191:28686	1024	HIV_CladeB	729	255	90M	GACGCAGGACTCGGCTTGCTGAAGCGCGCACAGCAAGAGGCGAGAGGCGGCGACTGGTAAGTACGCCAAAATTTTTGACTAGCGGAGGCT	IIIIIIIIIIIIIIIIIIIIIIIIIIIIIIIIIIIIIIIIIIIIIIIIIIIIIIIIIIIIIIIIIIIIIIIIIIIIIIIIIIIIIIIIII	CATGCCTGTGAATTAG-1	GCGTCTTTCCCG	6	Colon	Untreated	14
LH00373:41:22HGVTLT3:5:2213:29571:17919	1024	HIV_CladeB	751	255	90M	AGCGCGCACAGCAAGAGGCGAGAGGCGGCGACTGGTAAGTACGCCAAAATTTTTGACTAGCGGAGGCTAGAAGGAGAGAGATGGGTGCGA	IIIIIIIIIIIIIIIIIIIIIIIIIIIIIIIIIIIIIIIIIIIIIIIIIIIIIIIIIIIIIIIIIIIIIIIIIIIIIIIIIIIIIIIIII	CATGCCTGTGAATTAG-1	CGCTGTCCACCT	6	Colon	Untreated	14
LH00373:41:22HGVTLT3:4:1233:32899:17599	1024	HIV_CladeB	1577	255	90M	GATGACAAATAATCCACCCATCCCAGTAGAAAAAATTTATAAAAAATGAATAATCCTGGGGTTAAATAAAATAGTAAGGATGTATAGTCC	IIIIIIIIIIIIIIIIIIIIIIIIIIIIIIIIIIIIII9IIIIIIIIIIIIIIIIII9IIIIIIII-IIII99IIIIIIIIII9IIIIII	CATGCCTGTGAATTAG-1	TTCCTGCATCAT	6	Colon	Untreated	14
LH00373:41:22HGVTLT3:4:1169:46574:10117	0	HIV_CladeB	1632	255	90M	CTGGGGTTAAATAAAATAGTAAGGATGTATAGTCCTGTCAGCATTTTGGACATAAAACAAGGACCAAAAGAACCCTTTAAAGACTATGTA	IIIIIIIIIIIIIIIIIIIIIIIIIIIIIIIIIIIIIIIIIIIIIIIIIIIIIIIIIIIIIIIIIIIIIIIIIIIIIIIIIIIIIIIIII	CATGCCTGTGAATTAG-1	TTCCTGCATCAT	6	Colon	Untreated	14
LH00373:41:22HGVTLT3:4:2243:15479:24905	0	HIV_CladeB	4543	255	90M	AGAAACAGGGCAGAAAACAGCATACTTTATATTAAAATTAGCAGGAAAATGGCCAGTAAAGACAATACATACAGACAATGGCAGCAATTT	IIIIIIIIIIIIIIIIIIIIIIIIIIIIIIIIIIIIIIIIIIIIIIIIIIIIIIIIIIIIIIIIIIIIIIIIIIIIIIIIIIIIIIIIII	CATGCCTGTGAATTAG-1	ACCTCGTTCCTG	6	Colon	Untreated	14
A00434:297:HYJMMDMXX:1:2450:29396:4523	0	HIV_CladeB	495	255	26S65M	AGTGGTATCAACGCAGAGTACATGGGGGGTCTCTCTGGTTAGACCAGATCAGAGCCTGGGAGCTCTCTGGCTAACTAGGGAACCCACTGCT	FFFFFFFFFFFFFFFFFFFFFFFFFFFFFFFFFFFFFFFFFFFFFFFFFFFFFFFFFFFFFFFFFFFFFFFFFFFFFFFFFFFFFFFFFFF	AATAGAGTCTTGCAGA-1	TTATACTACTAT	2	Colon	PMAiIL2	1
A00434:297:HYJMMDMXX:2:2403:25825:7952	1024	HIV_CladeB	496	255	30S61M	AAGCAGTGGTATCAACGCAGAGTACATGGGGGTCTCTCTGGTTAGACCAGATCAGAGCCTGGGAGCTCTCTGGCTAACTAGGGAACCCACT	FFFFFFFFFFFFFFFFFFFFFFFFFFFFFFFF:FFFFFFFFFFFFFF:FFFFFFFFFFF:FFFFFFFF:FFFFFFFFFFFFFFF:FFFFFF	AATAGAGTCTTGCAGA-1	CGCATCGATTGA	2	Colon	PMAiIL2	1
A00434:297:HYJMMDMXX:1:1223:8350:5838	0	HIV_CladeB	497	255	31S60M	AAGCAGTGGTAATCAACGCAGAGTACATGGGGTCTCTCTGGTTAGACCAGATCAGAGCCTGGGAGCTCTCTGGCTAACTAGGGAACCCACT	FFFFFFFFFFFFFFFFFFFFFFF,:FF:FFFFFF::FFFFF::FFFFFFFFFFFFFFFF:F,FFFFFFFFFFFFF:FFFFFFFFFFFFFF,	AATAGAGTCTTGCAGA-1	ACAAAGCACAAT	2	Colon	PMAiIL2	1
A00434:297:HYJMMDMXX:2:2486:30318:27978	1024	HIV_CladeB	604	255	44M1D46M1S	CCCGTCTGTTGTGTGACTCTGGTAACTAGAGATCCCTCAGACCCTTTAGTCAGTGTGGAAAATCTCTAGCAGTGGCGCCCGAACAGGGACC	:FFFFFFFFFFFFFF:FFFFFFFFFFFFFFFFFFFFFFFFFFFFFFFFFFFFFFFFFFFFFFF,FFFF,FFFFFFFFFFFFFFFFFFFFFF	AATAGAGTCTTGCAGA-1	CGCATCGATTGA	2	Colon	PMAiIL2	1
A00434:297:HYJMMDMXX:2:1471:20446:34804	0	HIV_CladeB	646	255	4S87M	CAGACCCTTTAGTCAGTGTGGAAAATCTCTAGCAGTGGCGCCCGAACAGGGACCTGAAAGCGAAAGAGAAACCAGAGGAGCTCTCTCGACG	FFFFFFFFFFFFFFFFFFFFFFFFF:FFFFFFFFFFFFFFFFFFFFFFFFFFFFFFFFFFFFFFFF:FFFFFFFFFFFFFFFFFFFFFFFF	AATAGAGTCTTGCAGA-1	CACATTTAAAAG	2	Colon	PMAiIL2	1
A00434:297:HYJMMDMXX:2:2358:4481:7279	0	HIV_CladeB	662	255	91M	GAAAATCTCTAGCAGTGGCGCCCGAACAGGGACCTGAAAGCGAAAGAGAAACCAGAGGAGCTCTCTCGACGCAGGACTCGGCTTGCTGAAG	:FFFFF:,:FFFFFFFFFFFFFFFFF:FFFFF,FFFFFFFFFFFF,FFFFFF:FFFF:FFFFFFFFFFFFFFFFFFFFFFFFFFFFFFF:F	AATAGAGTCTTGCAGA-1	ACATATTCCAGC	2	Colon	PMAiIL2	1
A00434:297:HYJMMDMXX:1:1137:31873:21089	0	HIV_CladeB	666	255	91M	ATCTCTAGCAGTGGCGCCCGAACAGGGACCTGAAAGCGAAAGAGAAACCAGAGGAGCTCTCTCGACGCAGGACTCGGCTTGCTGAAGCGCG	FFFFFFFFFFFFFFFFFFFFFFFFFFFFFFFFFFFFFFFFFFFFFFFFFFFFFFFFFFFFFFFFFFFFFFFFFFFFFF:FFF:F:,FFFFF	AATAGAGTCTTGCAGA-1	CTTCCATACTAA	2	Colon	PMAiIL2	1
A00434:297:HYJMMDMXX:1:2461:11659:23062	1024	HIV_CladeB	686	255	91M	AACAGGGACCTGAAAGCGAAAGAGAAACCAGAGGAGCTCTCTCGACGCAGGACTCGGCTTGCTGAAGCGCGCGCGGCAAGAGGCGAGGGGC	:FFFFFFFFFFFFFFFFFFFFFFFFFFFFFFFFFFFFFFFFFFFFFFFFFFFFFFFFFFFFFFFFFFFFFFFFFFFFFFFFFFFFFFFFFF	AATAGAGTCTTGCAGA-1	CTTCCATACTAA	2	Colon	PMAiIL2	1
A00434:297:HYJMMDMXX:2:2102:26919:5431	1024	HIV_CladeB	696	255	1S90M	CTGAAAGCGAAAGAGAAACCAGAGGAGCTCTCTCGACGCAGGACTCGGCTTGCTGAAGCGCGCGCGGCAAGAGGCGAGGGGCGGCGACTGG	FFFFFFFFFFFFFFFFFFFFFFFFFFFFFFFFFFFFFFFFFFFFFFFFFFFFFFFFFFFFFFFFFFFFFFFFFFFFFFFFFFFFFFFF:FF	AATAGAGTCTTGCAGA-1	CGCATCGATTGA	2	Colon	PMAiIL2	1
A00434:297:HYJMMDMXX:2:1266:16595:9220	1024	HIV_CladeB	736	255	60M2I29M	GACTCGGCTTGCTGAAGCGCGCGCGGCAAGAGGCGAGGGGCGGCGACTGGTGAGTACGCCAAAAAATTTTTGACTAGCGGAGGCTAGAAGG	FFFFFFFFFFFFFFFFFFFFFFFFFFFFFFFFFFFFFFFFFFFFFFFFFFFFFFFFFFFF:FFFFFFFFFFFFFFFFFFFFFFFFFFFFFF	AATAGAGTCTTGCAGA-1	CTTCCATACTAA	2	Colon	PMAiIL2	1
A00434:297:HYJMMDMXX:1:2377:12590:1376	0	HIV_CladeB	763	255	37M2I52M	AAGAGGCGAGGGGCGGCGACTGGTGAGTACGCCAAAAAATTTTTGACTAGCGGAGGCTAGAAGGAGAGAGATGGGTGCGAGAGCGTCAGTA	FFFFFFFFFFFFFFFFFFFFFFFFFFFFFFFFFFFFFFFFFFFFFFFFFFFFFFFFFFFFFFFFFFFFFFFFFFFFFFFFFFFFFFFFFF:	AATAGAGTCTTGCAGA-1	CGCATCGATTGA	2	Colon	PMAiIL2	1
A00434:770:HCVW7DSXC:1:2427:6370:2253	0	HIV_CladeB	4553	255	29S69M	AAGCAGTGGTATCAACGCAGAGTACATGGCAGGAAACAGCATACTTTCTCCTAAAACTAGCAGGAAGATGGCCAGTAAAAACAATACATACAGACAAT	FFFFFFFFFFFFFFFFFFFFFF:FFFFFFFFFFF:FFFFFFFFFF:FFFFFFFFFFFFFFFFFFFFFFFFFFFFFFFFFFFF:FFF:FF:FF:FFF:,	TTAGGGTCAAACGTGG-1	TAAAATCTAATT	11	PBMC	Untreated	4
A00434:770:HCVW7DSXC:2:2660:8422:29387	1024	HIV_CladeB	4553	255	29S69M	AAGCAGTGGTATCAACGCAGAGTACATGGCAGGAAACAGCATACTTTCTCCTAAAACTAGCAGGAAGATGGCCAGTAAAAACAATACATACAGACAAT	FFFFFFFFFFFFFFFFFFFFFFFFFF,FFFFFFFFFFFFFFFFFFFFFFFFFFFFFFFFFFFFFFFFFFFFFFFFF:FFFFFFFFFFFFFFFFFF:,F	TTAGGGTCAAACGTGG-1	TAAAATCTAATT	11	PBMC	Untreated	4
A00434:770:HCVW7DSXC:2:1365:8440:28479	1024	HIV_CladeB	4600	255	98M	AAAAACAATACATACAGACAATGGCAGCAATTTCACCAGCACTACGGTTAAGGCCGCCTGCTGGTGGGCGGGGATCAAGCAGGAATTTGGCATTCCCT	FFFF:FFFFFFFFF:FFFFF,FF:FFFFFFFFFFFFFFFFFFFFFFFFF:FF,FFFFFFFFFFFFFF:F:FFFFFF:FFFFFFFFFFFF:FFFF,FFF	TTAGGGTCAAACGTGG-1	TAAAATCTAATT	11	PBMC	Untreated	4
LH00373:97:22K5JGLT3:2:1101:36311:4477	0	HIV_CladeB	587	255	64M26S	GCTTCAAGTAGTGTGTGCCCGTCTGTTGTGTGACTCTGGTAACTAGAGATCCCTCAGACCATTTAGTCAGTGTGGAAAATCTCTAGCACA	9IIIIIIIIIIIIIIIIIIIIIIIIIIIIIIIIIIIIIIIIIIIIIIIIIIIIIIIIIIIIIIIIIIIIIIIIIIIIIIIIIIIIIIIII	GAAGAATTCTACGGGC-1	TTTGTTTACACA	5	Colon	PMAiIL2	1
A00434:770:HCVW7DSXC:3:2553:20961:31939	0	HIV_CladeB	497	255	26S72M	AGTGGTATCAACGCAGAGTACATGGGGTCTCTCTGGTTAGACCAGATCTGAGCCTGAGAGCTCTCTGGCTAGCTAGGGAACCCACTGCTTAAGCCTCA	FFFFFFFFFFFFFFFFFFFFFFFFFFFFFFFFFFFFFFFFFFFFFFFFFFFFFFFFFFFFFFFFFFFFFFFFFFFFFFF:FFFFFFFFFFFFFFFFFF	GGTGTCGAGGGCGAAG-1	TACAACCGTCTC	11	PBMC	PMAiIL2	6
A00434:770:HCVW7DSXC:3:1545:10637:31407	1024	HIV_CladeB	495	255	31S67M	AAGCAGTGGTATCAACGCAGAGTACATGGGGGGGTCTCTCTGGTTAGACCAGATCTGAGCCTGAGCGCTCTCTGGCTAGCTAGGGAACCCACTGCTTA	FFFFFFFFFFFFFFFFFFFFFFFFFFFFFFFFFFFFFFFFFFFFFFFFFFFFFFFFF:FF:FFF:F:FFFFFFFFFFFFFFFFF,FFFFFFFFFFFFF	TTTATGCTCACTGTTT-1	ACAAGTTAATTT	11	PBMC	PMAiIL2	2
A00434:770:HCVW7DSXC:3:2212:5059:17926	0	HIV_CladeB	495	255	31S67M	AAGCAGTGGTATCAACGCAGAGTACATGGGGGGGTCTCTCTGGTTAGACCAGATCTGAGCCTGAGCGCTCTCTGGCTAGCTAGGGAACCCACTGCTTA	FFFFFFFFFFFFF:FFFFFFFFFFF,FFFFFF:FFFFFFFFFFFFFFF:FFFFFFFFFFFFFFFFFFFFF:F::FFF,FFF:FF:FFFFFFF,FFFFF	TTTATGCTCACTGTTT-1	CTTTGAGCCCGC	11	PBMC	PMAiIL2	2
A00434:770:HCVW7DSXC:1:1316:8350:16736	0	HIV_CladeB	495	255	30S68M	AGCAGTGGTATCAACGCAGAGTACATGGGGGGGTCTCTCTGGTTAGACCAGATCTGAGCCTGAGCGCTCTCTGGCTAGCTAGGGAACCCACTGCTTAA	FFFFFFFFFFFFFFFFFFF,FFFFFFFFFFFFFFFFFFFFFFFFFFF:FFFFF:FFF,F:FFF:FFFFFFFFFFFF:FFFFFFFFFFFFFFFFFFFFF	TTTATGCTCACTGTTT-1	ACAAGTTAATTT	11	PBMC	PMAiIL2	2
A00434:770:HCVW7DSXC:1:1459:3143:3364	0	HIV_CladeB	495	255	28S70M	GCAGTGGTATCAACGCAGAGTACATGGGGGGTCTCTCTGGTTAGATCAGATCTGAGCCTGAGCGCTCTCTGGCTAGCTAGGGAACCCACTCCTTAAGC	FFFF,FFFFFFFFFFFFFFF,FFFFFFF:F:FFFFFF:FFFF,FFFFFFFFFFF,FFFFF,FFFFFFFFFF:FFFFFFFFFFFFFFFFFFFF,:F:FF	TTTATGCTCACTGTTT-1	GCACTAAAGTCT	11	PBMC	PMAiIL2	2
A00434:770:HCVW7DSXC:2:1118:29704:24064	0	HIV_CladeB	497	255	29S69M	AGCAGTGGTATCAACGCAGAGTACATGGGGTCTCTCTGGTTAGACCAGATCTGAGCCTGAGCGCTCTCTGGCTAGCTAGGGAACCCACTGCTTAAGCC	FFFFFFFFFFFFFFFFFFFFFFFFFFFFFFFFFFFFFFFFFFFFFFFFFFFFFFFFFFF:FFFFFFFFFFFFFFFFFFFFFFFFFFFFFFFFFFFFFF	TTTATGCTCACTGTTT-1	ATGCTACAAGGT	11	PBMC	PMAiIL2	2
A00434:770:HCVW7DSXC:2:2411:24849:2347	0	HIV_CladeB	498	255	27S71M	CAGTGGTATCAACGCAGAGTACATGGGTCTCTCTGGTTAGACCAGATCTGAGCCTGAGCGCTCTCTGGCTAGCTAGGGAACCCACTGCTTAAGCCTCA	FFFFFFFFFFFFFFFFFFFFFFFFFFFFFFFFFFFFFFFFFFFFFFFFFFFFFFFFFFFFFFF:FFFFFFFFFFFFFFFFFFFFFFFFFFFFFFFFFF	TTTATGCTCACTGTTT-1	GGCTGAGACTCA	11	PBMC	PMAiIL2	2
A00434:770:HCVW7DSXC:4:1629:32063:17534	0	HIV_CladeB	498	255	25S73M	GTGGTATCAACGCAGAGTACATGGGTCTCTCTGGTTAGACCAGATCTGAGCCTGAGCGCTCTCTGGCTAGCTAGGGAACCCACTGCTTAAGCCTCAAT	FFFFF:FFF:FFFFFFFFFFFFFFFFFFFFFFFFFFFF:FFFFFFFFFFFFFFFFFFFFFFFFFFFFFFFFFFFFFFFFFFFFFF,FFFFFF:FFFFF	TTTATGCTCACTGTTT-1	TGCATGTCGATG	11	PBMC	PMAiIL2	2
A00434:770:HCVW7DSXC:2:1368:26395:28322	0	HIV_CladeB	519	255	98M	TGAGCCTGAGCGCTCTCTGGCTAGCTAGGGAACCCACTGCTTAAGCCTCAATAAAGCTTGCCTTGAGTGCTACAAGTAGTGTGTGCCCGTCTGTTGTG	FFFFFFFFFFFFFFFFFFFFFFFFFFFFFFFFFFFFFFFFFFFFFFFFFFFFFFFFFFFFF,FFFFFFFFFFFFFF,FFFFFFFFFFFF,FFF,FFFF	TTTATGCTCACTGTTT-1	ATATATGTCGCA	11	PBMC	PMAiIL2	2
A00434:770:HCVW7DSXC:2:1449:28203:13448	1024	HIV_CladeB	533	255	98M	CTCTGGCTAGCTAGGGAACCCACTGCTTAAGCCTCAATAAAGCTTGCCTTGAGTGCTACAAGTAGTGTGTGCCCGTCTGTTGTGTGACTCTGGTAACT	FFFFFFFFFFFFFFFFFFFFFFFFFFFFFFFFFFFFFFFFFFFFFFFFFFFFFFFFFFFFFFFFFFFFFFFFFFFFFFFFFFFFFFFFFFFFFFFFFF	TTTATGCTCACTGTTT-1	ATCGAGCTTCAG	11	PBMC	PMAiIL2	2
A00434:770:HCVW7DSXC:2:1650:28953:23328	1024	HIV_CladeB	552	255	11S87M	CTGCGTTGATACCACTGCTTAAGCCTCAATAAAGCTTGCCTTGAGTGCTACAAGTAGTGTGTGCCCGTCTGTTGTGTGACTCTGGTAACTAGAGATCC	FFFFFFFFFFF,FF:FFFFFFFFFFF:F,FFFFFFFFFFFFFFF:FFFF:FFFF:FF,FFFFFFFFF,FF::FFF:FFFF:FFFFFFFFFFFFFF:FF	TTTATGCTCACTGTTT-1	ATCGAGCTTCAG	11	PBMC	PMAiIL2	2
A00434:770:HCVW7DSXC:1:1156:18005:3646	0	HIV_CladeB	575	255	98M	CTTGCCTTGAGTGCTACAAGTAGTGTGTGCCCGTCTGTTGTGTGACTCTGGTAACTAGAGATCCCTCAGACCATTTTAATCAGTGTGGAAAATCTCTA	FFF:FFFFFFFFFFFF,FFF:FFF:FFFF,:FFF:FFFF,FFFFFFFFFFFFFFFFFFFFFFF:FFFFF:FFFFFF,FFFFFFFFFFFFFF:FFFFFF	TTTATGCTCACTGTTT-1	ATCGAGCTTCAG	11	PBMC	PMAiIL2	2
A00434:770:HCVW7DSXC:4:2251:23674:16971	1024	HIV_CladeB	622	255	97M1S	CTGGTAACTAGAGATCCCTCAGACCATTTTAATCAGTGTGGAAAATCTCTAGCAGTGGCGCCCGAACAGGGACGCGAAAGCGAAAGAGAAACCAGAGA	FFFFFFFFFFFFFFFFFFFFFFFFFFF:FFFFFFFFFFFFFFFFFFFFFFFFFFFFFFFFFFFFFFFFFFFFFFFFFFFFFFFFFFFFFFFFFFFFFF	TTTATGCTCACTGTTT-1	GCAGGGCCTCTG	11	PBMC	PMAiIL2	2
A00434:770:HCVW7DSXC:1:2235:29894:19977	1024	HIV_CladeB	661	255	95M3S	GGAAAATCTCTAGCAGTGGCGCCCGAACAGGGACGCGAAAGCGAAAGAGAAACCAGAGAAGCTCTCTCGACGCAGGACTCGGCTTGCTGAAGTGCACG	FFFFFFFFFFFFFF:FFFFFFFFFFFFFFFFFFFFFFFFFFFFFFFFFFFFFFFFFFFFFFFFFFFFFFFFFFFFFFFFFFFFFFFFFFFFFFFFFFF	TTTATGCTCACTGTTT-1	ACAAGTTAATTT	11	PBMC	PMAiIL2	2
A00434:770:HCVW7DSXC:4:2248:8278:17738	1024	HIV_CladeB	721	255	55M1I20M2D22M	GCTCTCTCGACGCAGGACTCGGCTTGCTGAAGTGCACGCGGCAAGAGGCGAGGGGAAGGCGACTGGTGAGTACGCCAATTTTTGACTAGCGGAGGCTA	FFFFFFFFFFFFF:FFFFFFFF:FFFFFFFFFFFFFFFFFFFF:FFFFFFFFFFFFFFFFFFFFFFFFFFFFFFFFFF:FFFFFFFF,FF:FFFFFF:	TTTATGCTCACTGTTT-1	GCAGGGCCTCTG	11	PBMC	PMAiIL2	2
A00434:770:HCVW7DSXC:4:1257:8947:8813	1024	HIV_CladeB	721	255	55M1I20M2D22M	GCTCTCTCGACGCAGGACTCGGCTTGCTGAAGTGCACGCGGCAAGATGCGAGGGGAAGGCGACTGGTGAGTACGCCAATTTTTGACTAGCGGAGGCTA	FFFFFFFFFFFFFFFFFFFFFFF:FF:FFFFFFFFFFFF:FFF:FF,FFFFFFFFFFFFF:F:FFFFFFFFF:FFFFFFFFF,FFFFFF,F:FFFF,F	TTTATGCTCACTGTTT-1	GCAGGGCCTCTG	11	PBMC	PMAiIL2	2
A00434:770:HCVW7DSXC:4:2349:11505:24706	1024	HIV_CladeB	721	255	55M1I20M2D22M	GCTCTCTCGACGCAGGACTCGGCTTGCTGAAGTGCACGCGGCAAGAGGCGAGGGGAAGGCGACTGGTGAGTACGCCAATTTTTGACTAGCGGAGGCTA	FFFFFFFFFFFFFFFFFFFFFFFFFFF:FFFFFFFFFFFFFFF:FFFFFFFFFFFF:FFFFFFFFFFFFFFFFFFFFFFFFFFFFFFFFFFFFFFF::	TTTATGCTCACTGTTT-1	CGCCCGCTGCCC	11	PBMC	PMAiIL2	2
A00434:770:HCVW7DSXC:1:2249:17282:28447	0	HIV_CladeB	721	255	55M1I20M2D22M	GCTCTCTCGACGCAGGACTCGGCTTGCTGAAGTGCACGCGGCAAGAGGCGAGGGGAAGGCGACTGGTGAGTACGCCAATTTTTGACTAGCGGAGGCTA	FFFFFFFFFFFFFFFFFFFFFFFFFFFFFF,FFFFFFFFFFFFFFFFFFF:FFFFF,FFFFFFFFFFFFFFFFFFFFF:FFFFFFFFFFFFFFFF:,:	TTTATGCTCACTGTTT-1	GCAGGGCCTCTG	11	PBMC	PMAiIL2	2
A00434:770:HCVW7DSXC:4:1314:8142:29027	1024	HIV_CladeB	721	255	55M1I20M2D22M	GCTCTCTCGACGCAGGACTCGGCTTGCTGAAGTGCACGCGGCAAGAGGCGAGGGGAAGGCGACTGGTGAGTACGCCAATTTTTGACTAGCGGAGGCTA	FFFFFFFFFFFFFFFFFFFFFFFFFFFFFFFFFFFFFFFFFFFFFFFFFFFFFFFF:FFFFFFFFFFFFFFFFFFFFFFFFFFFFFFFFFFFFFFF:F	TTTATGCTCACTGTTT-1	CGCCCGCTGCCC	11	PBMC	PMAiIL2	2
A00434:770:HCVW7DSXC:1:2135:11550:20588	0	HIV_CladeB	721	255	55M1I20M2D22M	GCTCTCTCGACGCAGGACTCGGCTTGCTGAAGTGCACGCGGCAAGAGGCGAGGGGAAGGCGACTGGTGAGTACGCCAATTTTTGACTAGCGGAGGCTA	F,FFFFFFFFFFFFFFFFFFFFFFFFF:FFFFFFFFFFFFFFFFFFFFFFFFFFFF:FFFFFFFFFFFFFFFFFFFFF:FFFFFFFFFFFFFFFFF:F	TTTATGCTCACTGTTT-1	CGCCCGCTGCCC	11	PBMC	PMAiIL2	2
A00434:770:HCVW7DSXC:2:1219:19072:1454	1024	HIV_CladeB	740	255	36M1I20M2D41M	CGGCTTGCTGAAGTGCACGCGGCAAGAGGCGAGGGGAAGGCGACTGGTGAGTACGCCAATTTTTGACTAGCGGAGGCTAGAAGGAGAGAGATGGGTGC	FFFFFFFFFFFFFFFFFFFFFFFFFFFFFFFFFFFF,FFFFFFFFFFFFFFFFFFFFFFFFFFFFFFFFFFFFFFFFFFFFFFFFFFFFFFFFFFFFF	TTTATGCTCACTGTTT-1	CGCCCGCTGCCC	11	PBMC	PMAiIL2	2
A00434:770:HCVW7DSXC:1:2333:16116:34444	1024	HIV_CladeB	740	255	36M1I20M2D41M	CGGCTTGCTGAAGTGCACGCGGCAAGAGGCGAGGGGAAGGCGACTGGTGAGTACGCCAATTTTTGACTAGCGGAGGCTAGAAGGAGAGAGATGGGTGC	FFFFFFF:FFFFFFFFFFFFFFFFFF:FFFFFFFFFFFFFFFFFFFFFFF:FFFFF:FF,FFFFFFFFFFFFFFFFF:FFFFFFFFFFFFFFFFFFFF	TTTATGCTCACTGTTT-1	CGCCCGCTGCCC	11	PBMC	PMAiIL2	2
A00434:770:HCVW7DSXC:2:1246:15212:5666	0	HIV_CladeB	416	255	37S61M	GCAGTGGTATCAACGCAGAGTACATGGGACTTTCCAGGGGAGGTGTGGCCTGGGCGGGACCGGGGAGTGGCTAACCCTCAGATGCTGCATATAAGCAG	FFFFFFFFFFFFFFFFFFFFFFFFFFFFFFFFFFFFFFFFFFFFFFFFFFFFFFFFFFFFFFFFFFFFFFFFFFFFFFFFFFFFFFFFFFFFFFFFFF	TGAGACTTCGGTCAGC-1	ACATTACGCAGA	11	Colon	PMAiIL2	3
A00434:770:HCVW7DSXC:2:1652:30807:35055	0	HIV_CladeB	6873	255	98M	CCAAAGGTATCCTTTGAACCAATTCCCATACACTATTGTGCCCCGGCTGGTTTTGCGATTCTAAAGTGTAAAGACAAGAAGTTCAATGGAACAGGACC	FF:FFFFFFFF:FFFFFFFFFFFFFFFFFFFFFFFFFF:FFFFFFF:FFFFFFFFFFFFFFFF::FFFFFFF,FF:FF:FFFFF:FFFFFFFFFFFFF	TGAGACTTCGGTCAGC-1	ACTCATCCGCGG	11	Colon	PMAiIL2	3
A00434:770:HCVW7DSXC:3:2528:16568:35008	0	HIV_CladeB	259	255	98M	CCAGCATGGAATGGATGACTCGGAGAGAGAAGTGTTAGTATGGAAGTTTGACAGTCGCCTAGCGTTCCATCACGTGGCCCGAGAGATGCATCCGGAGT	FF:FF,:FFFF:FFFFFFFFFFFFFFFFFFFFFFFFFFFFFFFFFFFFFFFFFFFFFFFFFFFFFFFFFFFFFFFFFFFFFFFFFFFFFFFFFFFFFF	CATTCATAGTGTACCT-1	TAATATTTTAGC	11	PBMC	PMAiIL2	4
A00434:770:HCVW7DSXC:3:2439:20094:18724	0	HIV_CladeB	365	255	31S54M13S	AAGCAGTGGTATCAACGCAGAGTACATGGGAGACTGCTGACACTGAGCTATCTACAAGGGACTTTCCGCTGGGGACTTTCCAGGGGAGGTGTGGCCTG	FFFFFFFFF:FFFFFFFFFFFFFFF:FFFFFFFFFFFFFFFFFFFFFFFFFFFFFFFFFFFFFFFFFFFFFFFFFFFFFFFFFFFFFFFFFFFFFFFF	CATTCATAGTGTACCT-1	CACCTTGCGTGA	11	PBMC	PMAiIL2	4
A00434:770:HCVW7DSXC:3:2510:25807:31501	0	HIV_CladeB	394	255	25M1I72M	ACTTTCCGCTGGGGACTTTCCAGGGGAGGTGTGGCCTGGGCGGGACCGGGGAGTGGCTAACCCTCAGATGCTGCATATAAGCAGCTGCTTTTCGCCTG	FFFFFFFFFFF::FFFFFFFFFFFFF:FF:FFFFFF,FFFF:FFF,FFFFFFFFFFFFF:FFFFFFFFFFFFFFFFFFFFFFFFF:FFFFF,FFF:FF	CATTCATAGTGTACCT-1	CCACCCGCAAGG	11	PBMC	PMAiIL2	4
A00434:770:HCVW7DSXC:3:1510:22444:27023	0	HIV_CladeB	394	255	25M1I72M	ACTTTCCGCTGGGGACTTTCCAGGGGAGGTGTGGCCTGGGCGGGACCGGGGAGTGGCTAACCCTCAGATGCTGCATATAAGCAGCTGCTTTTCGCCTG	FFFFFFFF:FFFFFFFFFFFFFFFFFFFFFFFFFFFFFFFFFFFFFFFFFFFFFFFFFFFFFFFFFFFFFFFFFFFFFF:FFFFFFFFFF:FFFFFFF	CATTCATAGTGTACCT-1	CCACCCGCAAGG	11	PBMC	PMAiIL2	4
A00434:770:HCVW7DSXC:4:2451:5665:20196	0	HIV_CladeB	394	255	25M1I72M	ACTTTCCGCTGGGGACTTTCCAGGGGAGGTGTGGCCTGGGCGGGACCGGGGAGTGGCTAACCCTCAGATGCTGCATATAAGCAGCTGCTTTTCGCCTG	FFFFFFFFFFFFFFFFFFFFFFFFFFFFFFFFFFFFFFFFFFFFFFFFFFFFFFFFFFFFFFFFFFFFFFFFFFFFFFFFFFFF,FFFFFFFF,FFFF	CATTCATAGTGTACCT-1	CCACCCGCAAGG	11	PBMC	PMAiIL2	4
A00434:770:HCVW7DSXC:4:2254:30617:1031	0	HIV_CladeB	497	255	30S68M	NAGCAGTGGTATCAACGCAGAGTACATGGGGTCTCTCTGGTTAGACCAGATCTGAGCCTGAGAGCTCTCTGGCTAGCTAGGGAACCCACTGCTTAAGC	#FFFFFFFFFFFFFFFFFFFFFFFFFFFFFF:FFFFFFFFFFFFFFFFFFFFFFFFFFFFF:FFFFFFFFF:FFFFFFFFFFFFFFFFFFFFFFFFFF	CATTCATAGTGTACCT-1	GGCAAACTGATC	11	PBMC	PMAiIL2	4
A00434:770:HCVW7DSXC:4:2404:13042:14685	0	HIV_CladeB	999	255	1S97M	TTGTAGACAGATCCTGGGACAGCTACAATCATCCCTTCAGACAGGATCAGAAGAACTTAAATCATTATATAATACAGTAGCAACCCTCTATTGTGTGC	FFFFFFFFFFFFFFFFFFFF:FFFFFFFFFFFFFFFFFFFFFFFFFFFFFFFFFFFFFFF,FFFFFFFFFFFFFFFFFF:FF:FFFFFF,FFFFFFFF	CATTCATAGTGTACCT-1	CCCCGCATTTGT	11	PBMC	PMAiIL2	4
LH00373:139:22F3NNLT4:8:1421:38524:11436	1024	HIV_CladeB	2679	255	90M	AAATAAAAGCATTAGTAGAAATTTGTACAGAAATGGAAAAGGAAGGGAAAATCTCAAAAATTGGGCCTGAAAATCCATACAATACTCCAG	IIIIIIIIIIIIIIIIIIIIIIIIIIIIIIIIIIIIIIIIIIIIIIIIIIIIIIIIIIIIIIIIIIIIIIIIIIIIIIIIIIIIIIIIII	ATCGGCGCAAGTTGGG-1	CCGACACAGGTC	7	Colon	PMAiIL2	1
LH00373:139:22F3NNLT4:8:1421:38516:11450	0	HIV_CladeB	2679	255	90M	AAATAAAAGCATTAGTAGAAATTTGTACAGAAATGGAAAAGGAAGGGAAAATCTCAAAAATTGGGCCTGAAAATCCATACAATACTCCAG	IIIIIIIIIIIIIIIIIIIIIIIIIIIIIIIIIIIIIIIIIIIIIIIIIIIIIIIIIIIIIIIIIIIIIIIIIIIIIIIIIIIIIIIIII	ATCGGCGCAAGTTGGG-1	CCGACACAGGTC	7	Colon	PMAiIL2	1
LH00373:97:22K5JGLT3:3:2116:51308:4220	16	HIV_CladeB	2749	255	90M	AAATCCATACAATACTCCAGTGTTTGCCATAAAGAAAAAAGACAGTACTAAATGGAGAAAATTAGTAGATTTCAGAGAACTTAATAAGAG	IIIIIIIIIIIIIIIII9IIIIIIIIIIIIIIIIIIIIIIIIIIIIIIIIIIIIIIIIIIIIIIIIIIIIIIIIIIIIIIIIIIIIIIII	ATCGGCGCAAGTTGGG-1	CCGACACAGGTC	7	Colon	PMAiIL2	1
LH00373:97:22K5JGLT3:3:1223:15063:1529	16	HIV_CladeB	2786	255	90M	AAAGACAGTACTAAATGGAGAAAATTAGTAGATTTCAGAGAACTTAATAAGAGAACTCAAGATTTCTGGGAAGTTCAATTAGGAATACCA	IIIIIIII9I-9III-9IIIIIIIIIIIIIIIIIIIIIIIIIIIIIIIIIIIIIIIIIIIIIIIIIIIIIIIIIIIIIIIIIIIIIIIII	ATCGGCGCAAGTTGGG-1	CCGACACAGGTC	7	Colon	PMAiIL2	1
A00434:770:HCVW7DSXC:3:1405:9652:33927	1024	HIV_CladeB	497	255	30S68M	AAGCAGTGGTATCAACGCAGAGTACATGGGGTCTCTCTGGTTAGACCCGATCTGAGCCTGAGAGCTCTCTGGCTAGCTAGGGAACCCACTGCTTAAGC	:,FFFF:F::FFFFFF,:FFF:FF,FFFFFF::FFFFFFFFF:FFF,,,FFFFF,F:FFF:,FFFF,:FF:F,FF,FFFF,:F,FFFF:FFFFFFFF:	CTCTCGAGTGACAGCA-1	GCGCCCCCCCAG	11	Colon	PMAiIL2	7
A00434:770:HCVW7DSXC:1:2670:31241:2487	0	HIV_CladeB	531	255	11S87M	AGCCTGAGAGACTCTATGGCTATCTAGGGAACCCAGTGCTTAAGCCTCAATATTGCTTGCCTTGGGTGATATGAGTAGTGTGTGCCCGTCTGTTGTGT	FFFFFFFF:F:,F:F,,FF,F,,:FFFFF:FFFFF,FF::FFFF:,,,,,:F,:FFFFF,,F:F,FFF:,,F,:FF,FFFFFFF,:,FF,FFF:FFFF	CTCTCGAGTGACAGCA-1	GCGCCCCCCCAG	11	Colon	PMAiIL2	7
A00434:770:HCVW7DSXC:2:1570:1244:30577	0	HIV_CladeB	747	255	29M1I20M2D48M	CTGAAGTGCACACGGCAAGAGGCGAGGGGAAGGCGACTGGTGAGTACGCCAATTTTTGACTAGCGGAGGCTAGAAGGAGAGAGATGGGTGCGAGAGCG	F::FFFFFFFFFFFFFF:FFFF:F,FFFFFF::FFFFFFFFFFFFFFF:F,FFF,FFFFFFFFFFFFFFFF:FF::FFF:FFFFF:FFFFF:FFFFF:	CTCTCGAGTGACAGCA-1	GCCGGTGAGCCC	11	Colon	PMAiIL2	7
A00434:770:HCVW7DSXC:4:2450:29143:3709	1024	HIV_CladeB	858	255	98M	GGGGGAGAATTAGATCGATGGGAAAAAATTCGGTTAAGGCCAGGGGGAAAGAAAAAATATAAATTAAAACATATAGTATGGGCAAGCAGGGAGCTAGA	FFFFFFFFFFFFFFFFFFFFFFFFFFFFFFFFFFFFFFFFF:FFFFFFFFFFFFF,FFFFFFFFFFFFFFFFFFFFFFFFFFFF:FFFFFF:FFF,FF	CTCTCGAGTGACAGCA-1	GCCGGTGAGCCC	11	Colon	PMAiIL2	7
A00434:673:H7TVTDRX3:1:1162:8413:23829	0	HIV_CladeB	781	255	19M1I70M	ACTGGTGAGTACGCCAAAAATTTTTGACTAGCGGAGGCTAGAAGGAAAAAAATGGGTGCAAGAGCGTCAGTATTGAGCGGGGGAAAATTA	FFFFFFFFFFFFFFFFFFFFFFFFFFFFF:FFFFFFFFFFFFFFFFFFFF:FFFFFFFFFFFFFFFFFFFFFFFFFFFFFFFFF:FFFFF	GGGCCATAGGGTTGCA-1	GGGCCATCGCTG	2	PBMC	Untreated	14
A00434:673:H7TVTDRX3:2:1260:22462:4633	0	HIV_CladeB	6566	255	2S88M	AAAACAAATGCATAAAAATATAATCAGTTTGTGGAATCAAAGCCTAAAGCCATGTGTAAAATTAACCCCACTCTGTGTTACTTTAAATTG	FFFFFFFFFFFFFFFFFFFFFFFFFFFFFFFFFFFFFFFFFFFFFFFFFFFFFFFFFFFFFFFFFFFFFFFFFFFFFFFFFFFFFFF:FF	GGGCCATAGGGTTGCA-1	GTAATATGGGGT	2	PBMC	Untreated	14
A00434:673:H7TVTDRX3:1:2259:18078:7435	16	HIV_CladeB	6603	255	87M3S	AAGCCTAAAGCCATGTGTAAAATTAACCCCACTCTGTGTTACTTTAAATTGCACTAACTTAAGAAATAATACTACTTTAAAAAATAAAAC	FF:FFFFFF,FFFFFFFFFFFFFFFFFFFFFFFFFFFFFFFFFFFFFFFFFFFFFFFFFFFFFFFFFFFFFFFFFFFFFFFFFFFFFFFF	GGGCCATAGGGTTGCA-1	CAACATTTTGCG	2	PBMC	Untreated	14
A00434:770:HCVW7DSXC:4:1444:24713:18427	1024	HIV_CladeB	497	255	30S68M	AAGCAGTGGTATCAACGCAGAGTACATGGGGTCTCTCTGGTTAGACCAGATCTGAGCCTGAGCGCTCTCTGGCTAGCTAGGGAACCCACTGCTTAAGC	FFFFFFFFFFFFFFFFFFFF:F:FF:FFFFFFFFFFFFF:FFFFFFFFFFFFFFFFFFF:FFF:FFFFFFFFFFFFFFFFFFFFFFF:FFFFFFFFFF	AAGCCATGTGGGAGAG-1	CTTCGATGGCAC	11	PBMC	Untreated	14
A00434:770:HCVW7DSXC:1:1176:20184:26083	0	HIV_CladeB	497	255	20S78M	ATCAACGCAGAGTACATGGGGTCTCTCTGGTTAGACCAGATCTGAGCCTGAGCGCTCTCTGGCTAGCTAGGGACCCCACTGCTTAAGCCTCAATAAAG	FFFFFFFF:FFFFF:F:FFFFFFFFFFFFFFF:FFFFFFFFFFFFFFFFFFFFFFFF,F:FFF,FFFFFFF:,,FFFFFF:F:FFFFFF:FF:FFFFF	AAGCCATGTGGGAGAG-1	GGGTCTGACGTA	11	PBMC	Untreated	14
A00434:770:HCVW7DSXC:2:1114:18602:32643	0	HIV_CladeB	697	255	1S79M1I17M	CGAAAGCGAAAGAGAAACCAGAGAAGCTCTCTCGACGCAGGACTCGGCTTGCTGAAGTGCACGCGGCAAGAGGCGAGGGGAAGGCGACTGGTGAGTAC	FFFFFFFFFFFFFFFFFFFFFFFFFFFFFFFFFFFFFFFFFFFFFFFFFFFFFF:FFFFFFFFFFFFFFFFFFFFFFFFFF:FFFFFFFFFFFFFFFF	AAGCCATGTGGGAGAG-1	CTTCGATGGCAC	11	PBMC	Untreated	14
LH00373:139:22F3NNLT4:8:1336:10670:6141	0	HIV_CladeB	298	255	90M	GTGGAGGTTTGACAGCCACCTAGCATTTCAGCACATGGCCCGAGAGCTGCATCCGGAGTACTACAAAGACTGCTGACATCGAGCTTTCTA	IIIIIIIIIIIIIIIIIIIIIIIIIIIIIIIIIIIIIIIIIIIIIIIIIIIIIIIIIIIIIIIIIIIIIIIIIIIIIIIIIIIIIIIIII	TCGCTCATCCGCGGAT-1	TAAGTCCCAGTA	4	Colon	PMAiIL2	4
LH00373:139:22F3NNLT4:8:1336:10678:6127	0	HIV_CladeB	298	255	90M	GTGGAGGTTTGACAGCCACCTAGCATTTCAGCACATGGCCCGAGAGCTGCATCCGGAGTACTACAAAGACTGCTGACATCGAGCTTTCTA	IIIIIIIIIIIIIIIIIIIIIIIIIIIIIIIIIIIIIIIIIIIIIIIIIIIIIIIIIIIIIIIIIIIIIIIIIIIIIIIIIIIIIIIIII	TCGCTCATCCGCGGAT-1	TAAGTCCCAGTA	4	Colon	PMAiIL2	4
LH00373:139:22F3NNLT4:8:1336:10662:6155	0	HIV_CladeB	298	255	90M	GTGGAGGTTTGACAGCCACCTAGCATTTCAGCACATGGCCCGAGAGCTGCATCCGGAGTACTACAAAGACTGCTGACATCGAGCTTTCTA	IIIIIIIIIIIIIIIIIIIIIIIIIIIIIIIIIIIIIIIIIIIIIIIIIIIIIIIIIIIIIIIIIIIIIIIIIIIIIIIIIIIIIIIIII	TCGCTCATCCGCGGAT-1	TAAGTCCCAGTA	4	Colon	PMAiIL2	4
LH00373:139:22F3NNLT4:8:1336:10662:6127	0	HIV_CladeB	298	255	90M	GTGGAGGTTTGACAGCCACCTAGCATTTCAGCACATGGCCCGAGAGCTGCATCCGGAGTACTACAAAGACTGCTGACATCGAGCTTTCTA	IIIIIIIIIIIIIIIIIIIIIIIIIIIIIIIIIIIIIIIIIIIIIIIIIIIIIIIIIIIIIIIIIIIIIIIIIIIIIIIIIIIIIIIIII	TCGCTCATCCGCGGAT-1	TAAGTCCCAGTA	4	Colon	PMAiIL2	4
LH00373:139:22F3NNLT4:8:1336:10678:6155	0	HIV_CladeB	298	255	90M	GTGGAGGTTTGACAGCCACCTAGCATTTCAGCACATGGCCCGAGAGCTGCATCCGGAGTACTACAAAGACTGCTGACATCGAGCTTTCTA	IIIIIIIIIIIIIIIIIIIIIIIIIIIIIIIIIIIIIIIIIIIIIIIIIIIIIIIIIIIIIIIIIIIIIIIIIIIIIIIIIIIIIIIIII	TCGCTCATCCGCGGAT-1	TAAGTCCCAGTA	4	Colon	PMAiIL2	4
LH00373:139:22F3NNLT4:8:1336:10654:6141	0	HIV_CladeB	298	255	90M	GTGGAGGTTTGACAGCCACCTAGCATTTCAGCACATGGCCCGAGAGCTGCATCCGGAGTACTACAAAGACTGCTGACATCGAGCTTTCTA	I9II9III-III9II9IIIIIIII9IIII99IIII9I9I-II-I9II9IIIIII-IIIII9IIIIIIIII9IIIIIIIII9IIIIIIIII	TCGCTCATCCGCGGAT-1	TAAGTCCCAGTA	4	Colon	PMAiIL2	4
LH00373:139:22F3NNLT4:8:1481:37965:11674	0	HIV_CladeB	300	255	90M	GGAGGTTTGACAGCCACCTAGCATTTCAGCACATGGCCCGAGAGCTGCATCCGGAGTACTACAAAGACTGCTGACATCGAGCTTTCTACA	IIIIIIIIIIIIIIIIIIIIIIIIIIIIIIIIIIIIIIIIIIIIIIIIIII9IIIIIIIIIIIIIIIIIIIIIIIIIIIIIIIIIIIIII	TCGCTCATCCGCGGAT-1	GAAGGGAGGCCA	4	Colon	PMAiIL2	4
LH00373:139:22F3NNLT4:8:1481:37957:11688	0	HIV_CladeB	300	255	90M	GGAGGTTTGACAGCCACCTAGCATTTCAGCACATGGCCCGAGAGCTGCATCCGGAGTACTACAAAGACTGCTGACATCGAGCTTTCTACA	IIIIIIIII9IIIIIIIIIIIIIIIIIIIIIIIIIIIIIIIIIIIIIIIIIIIIIIIIIIIIIIIIIIIIIIIIIIIIIIIIIIIIIIII	TCGCTCATCCGCGGAT-1	GAAGGGAGGCCA	4	Colon	PMAiIL2	4
LH00373:97:22K5JGLT3:2:1190:25271:20755	0	HIV_CladeB	304	255	1S89M	GGTTTGACAGCCACCTAGCATTTCAGCACATGGCCCGAGAGCTGCATCCGGAGTACTACAAAGACTGCTGACATCGAGCTTTCTACAAGG	IIIIIIIIIIIIIIIIIIIIIIIIIIIIIIIIII9IIIIIIIIIIIIIIIIIIIIIIIIIIIIIIIIIIIIIIIIIIIIIIIIIIIIIII	TCGCTCATCCGCGGAT-1	ATTACACAAGGT	4	Colon	PMAiIL2	4
LH00373:97:22K5JGLT3:2:1190:25280:20771	0	HIV_CladeB	304	255	1S89M	GGTTTGACAGCCACCTAGCATTTCAGCACATGGCCCGAGAGCTGCATCCGGAGTACTACAAAGACTGCTGACATCGAGCTTTCTACAAGG	IIIIIIIIIIIIIIIIIIIIIIIIIIIIIIIIII9IIIIIIIIIIIIIIIIIIIIIIIIIIIIIIIIIIIIIIIIIIIIIIIIIIIIIII	TCGCTCATCCGCGGAT-1	ATTACACAAGGT	4	Colon	PMAiIL2	4
LH00373:97:22K5JGLT3:3:1118:7213:1481	0	HIV_CladeB	304	255	90M	GTTTGACAGCCACCTAGCATTTCAGCACATGGCCCGAGAGCTGCATCCGGAGTACTACAAAGACTGCTGACATCGAGCTTTCTACAAGGG	IIIIIIIIIIIIIIIIIIIIIIIIIIIIIIIIIIIIIIIIIIIIIIIIIIIIIIIIIIIIIIIIIIIIIIIIIIIIIIIIIIIIIIIIII	TCGCTCATCCGCGGAT-1	GCACACTGACGG	4	Colon	PMAiIL2	4
LH00373:97:22K5JGLT3:2:1236:25437:9027	0	HIV_CladeB	304	255	1S89M	GGTTTGACAGCCACCTAGCATTTCAGCACATGGCCCGAGAGCTGCATCCGGAGTACTACAAAGACTGCTGACATCGAGCTTTCTACAAGG	IIIIIIIIIIIIIIIIIIIIIIIIIIIIIIIIIIIIIIIIIIIIIIIIIIIIIIIIIIIIIIIIIIIIIIIIIIIIIIIIIIIIIIIIII	TCGCTCATCCGCGGAT-1	ATTACACAAGGT	4	Colon	PMAiIL2	4
LH00373:139:22F3NNLT4:8:1179:41769:21872	0	HIV_CladeB	306	255	90M	TTGACAGCCACCTAGCATTTCAGCACATGGCCCGAGAGCTGCATCCGGAGTACTACAAAGACTGCTGACATCGAGCTTTCTACAAGGGAC	IIIIIIIIIIIIIIIIIIIIIIIIIIIIIIIIIIIIIIIIIIIIIIIIIIIIIIIIIIIIIIIIIIIIIIIIIIIIIIIIIIIIIIIIII	TCGCTCATCCGCGGAT-1	TAGGATCCAGAC	4	Colon	PMAiIL2	4
LH00373:139:22F3NNLT4:8:1179:41785:21872	0	HIV_CladeB	306	255	90M	TTGACAGCCACCTAGCATTTCAGCACATGGCCCGAGAGCTGCATCCGGAGTACTACAAAGACTGCTGACATCGAGCTTTCTACAAGGGAC	IIIIIIIIIIIIIIIIIIIIIIIIIIIIIIIIIIIIIIIIIIIIIIIIIIIIIIIIIIIIIIIIIIIIIIIIIIIIIIIIIIIIIIIIII	TCGCTCATCCGCGGAT-1	TAGGATCCAGAC	4	Colon	PMAiIL2	4
LH00373:97:22K5JGLT3:3:1175:8369:8162	0	HIV_CladeB	331	255	88M2S	CATGGCCCGAGAGCTGCATCCGGAGTACTACAAAGACTGCTGACATCGAGCTTTCTACAAGGGACTTTCCACCAGGGACTTTCCAGGGGA	IIIIIIIIIIIIIIIIIIIIIIIIIIIIIIIIIIIIIIIIIIIIIIIIIIIIIIIIIIIIIIIIIIIIIIIIIIIIIIIIIIIIIIIIII	TCGCTCATCCGCGGAT-1	TTACACAATCAT	4	Colon	PMAiIL2	4
LH00373:97:22K5JGLT3:3:1175:8360:8178	0	HIV_CladeB	331	255	88M2S	CATGGCCCGAGAGCTGCATCCGGAGTACTACAAAGACTGCTGACATCGAGCTTTCTACAAGGGACTTTCCACCAGGGACTTTCCAGGGGA	IIIIIIIIIIIIIIIIIIIIIIIIIIIIIIIIIIIIIIIIIIIIIIIIIIIII9IIIII9IIIIIIIIIIIIIIIIIIIIIII9IIIIII	TCGCTCATCCGCGGAT-1	TTACACAATCAT	4	Colon	PMAiIL2	4
LH00373:139:22F3NNLT4:8:1211:22080:10679	0	HIV_CladeB	337	255	82M8S	CCGAGAGCTGCATCCGGAGTACTACAAAGACTGCTGACATCGAGCTTTCTACAAGGGACTTTCCACCAGGGACTTTCCAGGGGAGGTGTG	9II9IIIIII--II-IIIII9II9IIII9-9IIIIIIIII999-99I9II99I-II---II-III9IIII-9IIIIIII9III99-IIII	TCGCTCATCCGCGGAT-1	CATCCGGTTGTT	4	Colon	PMAiIL2	4
LH00373:139:22F3NNLT4:8:1211:22072:10665	0	HIV_CladeB	337	255	82M8S	CCGAGAGCTGCATCCGGAGTACTACAAAGACTGCTGACATCGAGCTTTCTACAAGGGACTTTCCACCAGGGACTTTCCAGGGGAGGTGTG	IIIII9I9IIIIIIIIIIIIIIIIIIIIIIIIIIIIIIIIIIIIIIIIIIIIIIIIIIIIIIIIIIIIIIIIIIIIIIIIIIIIIIIIII	TCGCTCATCCGCGGAT-1	CATCCGGTTGTT	4	Colon	PMAiIL2	4
LH00373:97:22K5JGLT3:3:1241:10209:17727	0	HIV_CladeB	345	255	74M16S	TGCATCCGGAGTACTACAAAGACTGCTGACATCGAGCTTTCTACAAGGGACTTTCCACCAGGGACTTTCCAGGGGAGGTGTGGCCTGGGC	IIIIIIIIIIIIIIIIIIIIIIIIIIIIIIIIIIIIIIIIIIIIIIIIIIIIIIIIIIIIIIIIIIIIIIIIIIIIIIIIIIIIIIIIII	TCGCTCATCCGCGGAT-1	CCGCGTGGGAGG	4	Colon	PMAiIL2	4
LH00373:97:22K5JGLT3:3:2295:31938:11639	0	HIV_CladeB	345	255	74M16S	TGCATCCGGAGTACTACAAAGACTGCTGACATCGAGCTTTCTACAAGGGACTTTCCACCAGGGACTTTCCAGGGGAGGTGTGGCCTGGGC	IIIIIIIIIIIIIIIIIIIIIIIIIIIIIIIIIIIIIIIIIIIIIIIIIIIIIIIIIIIIIIIIIIIIIIIIIIIIIIIIIIIIIIIIII	TCGCTCATCCGCGGAT-1	CCGCGTGGGAGG	4	Colon	PMAiIL2	4
LH00373:97:22K5JGLT3:3:2151:48719:29504	0	HIV_CladeB	348	255	68M1I21M	ATCCGGAGTACTACAAAGACTGCTGACATCGAGCTTTCTACAAGGGACTTTCCACCAGGGACTTTCCAGGGGAGGTGTGGCCTGGGCGGG	IIIIIIIIIIIIIIIIIIIIIIIIIIIIIIIIIIIIIIIIIIIIIIIIIIIIIIIIIIIIIIIIIIIIIIIIIIIIIIIIIIIIIIIIII	TCGCTCATCCGCGGAT-1	TAGGATCCAGAC	4	Colon	PMAiIL2	4
LH00373:139:22F3NNLT4:8:1320:35538:12402	0	HIV_CladeB	348	255	68M1I21M	ATCCGGAGTACTACAAAGACTGCTGACATCGAGCTTTCTACAAGGGACTTTCCACCAGGGACTTTCCAGGGGAGGTGTGGCCTGGGCGGG	IIIIIIIIIIIIIIIIIIIIIIIIIIIIIIIIIIIIIIIIIIIIIIIIIIIIIIIIIIIIIIIIIIIIIIIIIIIIIIIIIIIIIIIIII	TCGCTCATCCGCGGAT-1	TAAGTCCCAGTA	4	Colon	PMAiIL2	4
LH00373:97:22K5JGLT3:2:1229:32455:7024	0	HIV_CladeB	351	255	65M1I24M	CGGAGTACTACAAAGACTGCTGACATCGAGCTTTCTACAAGGGACTTTCCACCAGGGACTTTCCAGGGGAGGTGTGGCCTGGGCGGGACT	IIIIIIIIIIIIIIIIIIIIIIIIIIIIIIIIIIIIIIIIIIIIIIIIIII9IIIIIIIIIIIIIIIIIIIIIIIIII9IIIIIIIIIII	TCGCTCATCCGCGGAT-1	CAGACCTCGCTA	4	Colon	PMAiIL2	4
LH00373:97:22K5JGLT3:3:1271:16903:7281	0	HIV_CladeB	352	255	64M1I25M	GGAGTACTACAAAGACTGCTGACATCGAGCTTTCTACAAGGGACTTTCCACCAGGGACTTTCCAGGGGAGGTGTGGCCTGGGCGGGACTG	IIIIIIIIIIIIIIIIIIIIIIIIIIIIIIIIIIIIIIIIIIIIIIIIIIIIIIIIIIIIIIIIIIIIIIIIIIIIIIIIIIIIIIIIII	TCGCTCATCCGCGGAT-1	TAAGTCCCAGTA	4	Colon	PMAiIL2	4
LH00373:97:22K5JGLT3:2:2229:46047:18624	0	HIV_CladeB	362	255	54M1I35M	AAAGACTGCTGACATCGAGCTTTCTACAAGGGACTTTCCACCAGGGACTTTCCAGGGGAGGTGTGGCCTGGGCGGGACTGGGGAGTGGCG	9IIIIIIIIIIIIIIIIIIIIIIIIIIIIIIIIIIIIIIIIIIIIIIIIIIIIIIIIIIIIIIIIIIIIIIIIIIIIIIIIIIIIIIIII	TCGCTCATCCGCGGAT-1	CCGCGTGGGAGG	4	Colon	PMAiIL2	4
LH00373:139:22F3NNLT4:8:1372:50848:21956	0	HIV_CladeB	372	255	44M1I45M	GACATCGAGCTTTCTACAAGGGACTTTCCACCAGGGACTTTCCAGGGGAGGTGTGGCCTGGGCGGGACTGGGGAGTGGCGAGCCCTCAGA	II9IIIIIIIIIIIIII9IIIIIIIIIIIIIIIIIIIIIIIIIIIIIIIIIIIIIII9IIIIIIIIIIIIIIIIIIIIIIIIIIIIIIII	TCGCTCATCCGCGGAT-1	TGTATTCCAGTC	4	Colon	PMAiIL2	4
LH00373:139:22F3NNLT4:8:2176:9999:3241	0	HIV_CladeB	386	255	30M1I59M	TACAAGGGACTTTCCACCAGGGACTTTCCAGGGGAGGTGTGGCCTGGGCGGGACTGGGGAGTGGCGAGCCCTCAGATGCTGCATATAAGC	IIIIIIIIIIIIIIIIIIIIIIIIIIIIIIIIIIIIIIIIIIIIIIIIIIIIIIIIIIIIIIIIIIIIIIIIIIIIIIIIIIIIIIIIII	TCGCTCATCCGCGGAT-1	TAAGTCCCAGTA	4	Colon	PMAiIL2	4
LH00373:97:22K5JGLT3:2:1267:48183:22229	0	HIV_CladeB	410	255	5S85M	GGACTTTTCAGGGGAGGTGTGGCCTGGGCGGGACTGGGGAGTGGCGAGCCCTCAGATGCTGCATATAAGCAGCTGCTTTGCGCCTGTACT	IIIIIIIIIIIIIIIIIIIIIIIIIIIIIIIIIIIIIIIIIIIIIIIIIIIIIIIIIIIIIIIIIIIIIIIIIIIIIIIIIIIIIIIIII	TCGCTCATCCGCGGAT-1	TAAGTCCCAGTA	4	Colon	PMAiIL2	4
LH00373:139:22F3NNLT4:8:1170:47854:16465	0	HIV_CladeB	416	255	25S65M	GGACTTTCCACCAGGGACTTTCCAGGGGAGGTGTGGCCTGGGCGGGACTGGGGAGTGGCGAGCCCTCAGATGCTGCATATAAGCAGCTGC	I9II-IIIIIIIIIIIIIIIIIIIII9IIIIIIIIIIIIIIIIIIIIIIIIIIIIIIIIIIIIIIIIIIIIIIIIIIIIIIIIIIIIIII	TCGCTCATCCGCGGAT-1	TAAGTCCCAGTA	4	Colon	PMAiIL2	4
LH00373:139:22F3NNLT4:8:1125:6673:21213	0	HIV_CladeB	416	255	11S79M	GGACTTTCCAGGGGAGGTGTGGCCTGGGCGGGACTGGGGAGTGGCGAGCCCTCAGATGCTGCATATAAGCAGCTGCTTTGCGCCTGTACT	9II9IIIIIIIIII9IIIIIIIIIIIIIIIIIIIIIIIIIIIII9IIIIIIIIIIIIIIIIIII9IIIIIII9IIIIIIIIIIIIIIIII	TCGCTCATCCGCGGAT-1	ATGCTTAAAGAT	4	Colon	PMAiIL2	4
LH00373:139:22F3NNLT4:8:1485:4601:12444	0	HIV_CladeB	416	255	12S78M	GGGACTTTCCAGGGGAGGTGTGGCCTGGGCGGGACTGGGGAGTGGCGAGCCCTCAGATGCTGCATATAAGCAGCTGCTTTGCGCCTGTAC	IIIIIIIIIIIIIIIIIIIIIIIIIIIIIIIIIIIIIIIIIIIIIIIIIIIIIIIIIIIIIIIIIIIIIIIIIIIIIIIIIIIIIIIIII	TCGCTCATCCGCGGAT-1	CATCCGGTTGTT	4	Colon	PMAiIL2	4
LH00373:139:22F3NNLT4:8:1335:35651:19995	0	HIV_CladeB	442	3	90M	GGAGTGGCGAGCCCTCAGATGCTGCATATAAGCAGCTGCTTTGCGCCTGTACTGGGTCTCTCTTGTTAGACCAGATTTGAGCCTGGGAGC	IIIIIIIIIIIIIIIIIIIIIIIIIIIIIIIIIIIIIIIIIIIIIIIIIIIIIIIIIIIIIIIIIIIIIIIIIIIIIIIIIIIIIIIIII	TCGCTCATCCGCGGAT-1	GCTATTGTCTTA	4	Colon	PMAiIL2	4
LH00373:139:22F3NNLT4:8:1133:5977:1602	0	HIV_CladeB	442	3	90M	GGAGTGGCGAGCCCTCAGATGCTGCATATAAGCAGCTGCTTTGCGCCTGTACTGGGTCTCTCTTGTTAGACCAGATTTGAGCCTGGGAGC	IIIIIIIIIIIIIIIIIIIIIIIIIIIIIIIIIIIIIIIIIIIIIIIIIIIIIIIIIIIIIIIIIIIIIIIIIIIIIIIIIIIIIIIIII	TCGCTCATCCGCGGAT-1	GCTATTGTCTTA	4	Colon	PMAiIL2	4
LH00373:139:22F3NNLT4:8:1250:42060:18678	0	HIV_CladeB	442	3	90M	GGAGTGGCGAGCCCTCAGATGCTGCATATAAGCAGCTGCTTTGCGCCTGTACTGGGTCTCTCTTGTTAGACCAGATTTGAGCCTGGGAGC	IIIIIIIIIIIIIIIIIIIIIIIIIIIIIIIIIII9IIIIIIIIIIIIIIIIIIIIIIIIIIIIIIIIIIIIIIIIIIIIIIIIIIIIII	TCGCTCATCCGCGGAT-1	GCTATTGTCTTA	4	Colon	PMAiIL2	4
LH00373:97:22K5JGLT3:3:1128:29617:27389	1024	HIV_CladeB	495	255	30S60M	AAGCAGTGGTATCAACGCAGAGTACATGGGGGGTCTCTCTTGTTAGACCAGATTTGAGCCTGGGAGCTCTCTGGCTAACTAGGGAACCCA	IIIIIIIIIIIIIIIIIIIIIIIIIIIIIIIIIIIIIIIIIIIIIIIIIIIIIIIIIIIIIIIIIIIIIIIIIIIIIIIIIIIIIIIIII	TCGCTCATCCGCGGAT-1	CAGGCATAGGCT	4	Colon	PMAiIL2	4
LH00373:139:22F3NNLT4:8:1490:23440:2303	1024	HIV_CladeB	495	255	30S60M	AAGCAGTGGTATCAACGCAGAGTACATGGGGGGTCTCTCTTGTTAGACCAGATTTGAGCCTGGGAGCTCTCTGGCTAACTAGGGAACCCA	IIIIIIIIIIIIIIIIIIIIIIIIIIIIIIIIIIIIIIIIIIIIIIIIIIIIIIIIIIIIIIIIIIIIIIIIIIIIIIIIIIIIIIIIII	TCGCTCATCCGCGGAT-1	TCCCTGAGTATG	4	Colon	PMAiIL2	4
LH00373:139:22F3NNLT4:8:1490:23432:2317	1024	HIV_CladeB	495	255	30S60M	AAGCAGTGGTATCAACGCAGAGTACATGGGGGGTCTCTCTTGTTAGACCAGATTTGAGCCTGGGAGCTCTCTGGCTAACTAGGGAACCCA	IIIIIIIIIIIIIIIIIIIIIIIIIIIIIIIIIIIIIIIIIIIIIIIIIIIIIIIIIIIIIIIIIII9IIIIIIIIIIIII9IIIIIIII	TCGCTCATCCGCGGAT-1	TCCCTGAGTATG	4	Colon	PMAiIL2	4
LH00373:97:22K5JGLT3:3:1128:29598:27389	0	HIV_CladeB	495	255	30S60M	AAGCAGTGGTATCAACGCAGAGTACATGGGGGGTCTCTCTTGTTAGACCAGATTTGAGCCTGGGAGCTCTCTGGCTAACTAGGGAACCCA	IIIIIIIIIIIIIIIIIIIIIIIIIIIIIIIIIIIIIIIIIIIIIIIIIIIIIIIIIIIIIIIIIIIIIIIIIIIIIIIIIIIIIIIIII	TCGCTCATCCGCGGAT-1	CAGGCATAGGCT	4	Colon	PMAiIL2	4
LH00373:139:22F3NNLT4:8:1490:23432:2289	1024	HIV_CladeB	495	255	30S60M	AAGCAGTGGTATCAACGCAGAGTACATGGGGGGTCTCTCTTGTTAGACCAGATTTGAGCCTGGGAGCTCTCTGGCTAACTAGGGAACCCA	IIIIIIIIIIIIIIIIIIIIIIIIIIIIIIIIIIIIIIIIIIIIIIIIIIIIIIIIIIIIIIIIIIIIIIIIIIIIIIIIIIIIIIIIII	TCGCTCATCCGCGGAT-1	TCCCTGAGTATG	4	Colon	PMAiIL2	4
LH00373:139:22F3NNLT4:8:2329:21117:8284	1024	HIV_CladeB	495	255	29S61M	CAGTGGTATCAACGCAGAGTACATGGGGGGGGTCTCTCTTGTTAGACCAGATTTGAGCCTGGGAGCTCTCTGGCTAACTAGGGAACCCAC	IIIIIIIIIIIIIIIIIIIIIIIIIIIIIIIIIIIIIIIIIIIIIIIIIIIIIIIIIIIIIIIIIIIIIIIIIIIIIIIIIIIIIIIIII	TCGCTCATCCGCGGAT-1	AGTTGTAATGTG	4	Colon	PMAiIL2	4
LH00373:139:22F3NNLT4:8:2329:21109:8298	0	HIV_CladeB	495	255	29S61M	CAGTGGTATCAACGCAGAGTACATGGGGGGGGTCTCTCTTGTTAGACCAGATTTGAGCCTGGGAGCTCTCTGGCTAACTAGGGAACCCAC	IIII9IIIIIIIIIIIIIIIIIIIIIIIIIIIIIIIIIIIIII9II9III-IIIIIIIIIIIII99IIIIIIIII9IIIIIIIIIIIIII	TCGCTCATCCGCGGAT-1	AGTTGTAATGTG	4	Colon	PMAiIL2	4
LH00373:139:22F3NNLT4:8:1490:23415:2289	0	HIV_CladeB	495	255	30S60M	AAGCAGTGGTATCAACGTAGAGTACATGGGGGGTCTCTCTTGTTAGACCAGATTTGAGCCTGGGAGCTCTCTGGCTAACTAGGGAACCCA	I9IIIIIIIIIIIIIIIIIIIIIIIII9IIIIIII9IIIII9IIIIIIIIIIIIII9IIIIIIIIIIII9IIIIIIIIII9IIIIIIIII	TCGCTCATCCGCGGAT-1	TCCCTGAGTATG	4	Colon	PMAiIL2	4
LH00373:139:22F3NNLT4:8:1490:23424:2303	1024	HIV_CladeB	495	255	30S60M	AAGCAGTGGTATCAACGCAGAGTACATGGGGGGTCTCTCTTGTTAGACCAGATTTGAGCCTGGGAGCTCTCTGGCTAACTAGGGAACCCA	IIIIIIIIIIIIIIIIIIIIIIIIIIIIIIIIIIIIIIIIIIIIIIIIIIIIIIIIIIIIIIIIIIIIIIIIIIIIIIIIIIIIIIIIII	TCGCTCATCCGCGGAT-1	TCCCTGAGTATG	4	Colon	PMAiIL2	4
LH00373:139:22F3NNLT4:8:2237:27445:26186	0	HIV_CladeB	496	255	30S60M	AAGCANTGGTATCAACGCAGAGTACATGGGGGTCTCTCTTGTTAGACCAGATTTGAGCCTGGGAGCTCTCTGGCTAACTAGGGAACCCAC	IIIII#IIIIIIIIIIIIIIIIIIIIIIIIIIIIIIIIIIIIIIIIIIIIIIIIIIIIIIIIIIIIIIIIIIIIIII-IIIIIIIIIIII	TCGCTCATCCGCGGAT-1	AACCCGGAATAA	4	Colon	PMAiIL2	4
LH00373:97:22K5JGLT3:3:2149:32557:21781	0	HIV_CladeB	496	255	29S61M	AGCAGTGGTATCAACGCAGAGTACATGGGGGTCTCTCTTGTTAGACCAGATTTGAGNCTGGGAGCTCTCTGGCTAACTAGGGAACCCACT	IIIIIIIIIIIIIIIIIIIIIIIIIIIIIIIIIIIIIIIIIIIIIIIIIIIIIIII#IIIIIIIIIIIIIIIIIIIIIIIIIIIIIIIII	TCGCTCATCCGCGGAT-1	GTACACACTCCT	4	Colon	PMAiIL2	4
LH00373:139:22F3NNLT4:8:1457:11892:16465	0	HIV_CladeB	496	255	25S65M	GTGGTATCAACGCAGAGTACATGGGGGTCTCTCTTGTTAGACCAGATTTGAGCCTGGGAGCTCTCTGGCTAACTAGGGAACCCACTGCTT	IIIIIIIIIIIIIIIIIIIIIIIIIIIIIIIIIIIIIIIIIIIIIIIIIIIIIIIIIIIIIIIIIIIIIIIIIIIIIIIIIIIIIIIIII	TCGCTCATCCGCGGAT-1	AAGCTGCTAGTC	4	Colon	PMAiIL2	4
LH00373:139:22F3NNLT4:8:1225:38418:10777	0	HIV_CladeB	496	255	30S60M	AAGCAGTGGTATCAACGCAGAGTACATGGGGGTCTCTCTTGTTAGACCAGATTTGAGCCTGGGAGCTCTCTGGCTAACTAGGGAACCCAC	9IIIIIIIIIIIIIIIIIIIIIIIIIIIIIIIIIIIIIIIIIIIIIIIIIIIIIIIIIIIIIIIIIIIIIIIIIIIIIIIIIIIIIIIII	TCGCTCATCCGCGGAT-1	ATACGGTTTTTG	4	Colon	PMAiIL2	4
LH00373:97:22K5JGLT3:2:1216:15785:27741	0	HIV_CladeB	496	255	28S62M	GCAGTGGTATCAACGCAGAGTACATGGGGGTCTCTCTTGTTAGACCAGATTTGAGCCTGGGAGCTCTCTGGCTAACTAGGGAACCCACTG	IIIIIIIIIIIIIIIIIIIIIIIIIIIIIIIIIIIIIIIIIIIIIIIIIIIIIIIIIIIIIIIIIIIIIIIIIIIIIIIIIIIIIIIIII	TCGCTCATCCGCGGAT-1	ACCGACCTTGGT	4	Colon	PMAiIL2	4
LH00373:139:22F3NNLT4:8:1189:33393:24547	0	HIV_CladeB	496	255	30S60M	AAGCAGTGGTATCAACGCAGAGTACATGGGGGTCTCTCTTGTTAGACCAGATTTGAGCCTGGGAGCTCTCTGGCTAACTAGGGAACCCAC	IIIIIIIIIIIIIIIIIIIIIIIIIIIIIIIIIIIIIIIIIIIIIIIIIIIIIIIIIIIIIIIIIIIIIIIIIIIIIIIIIIIIIIIIII	TCGCTCATCCGCGGAT-1	TTCTTGCTACCT	4	Colon	PMAiIL2	4
LH00373:139:22F3NNLT4:8:2161:23626:10385	0	HIV_CladeB	496	255	25S65M	GTGGTATCAACGCAGAGTACATGGGGGTCTCTCTTGTTAGACCAGATTTGAGCCTGGGAGCTCTCTGGCTAACTAGGGAACCCACTGCTT	#NAME?	TCGCTCATCCGCGGAT-1	GTATCCTAATTA	4	Colon	PMAiIL2	4
LH00373:139:22F3NNLT4:8:2478:16772:6701	1024	HIV_CladeB	496	255	30S60M	AAGCAGTGGTATCAACGCAGAGTACATGGGGGTCTCTCTTGTTAGACCAGATTTGAGCCTGGGAGCTCTCTGGCTAACTAGGGAACCCAC	9IIIIIIIIIIIIIIIIIIIIIIIIIIIIIIIIIIIIIIIIIIIIIII9IIIIIIIIIIIIIIIIIIIIIIIIIIIIIIIIIIIIIIIII	TCGCTCATCCGCGGAT-1	AGGTTAGATAAT	4	Colon	PMAiIL2	4
LH00373:97:22K5JGLT3:3:2252:51854:21220	0	HIV_CladeB	496	255	30S60M	AAGCAGTGGTATCAACGCAGAGTACATGGGGGTCTCTCTTGTTAGACCAGATTTGAGCCTGGGAGCTCTCTGGCTAACTAGGGAACCCAC	9IIIIIIIIIIIIIIIIIIIIIIIIIIIIIIIIIIIIIIIIIIIIIIIIIIIIIIIIIIIIIIIIIIIIIIIIIIII9IIIIIIIIIIII	TCGCTCATCCGCGGAT-1	TGGTACCCGAGA	4	Colon	PMAiIL2	4
LH00373:97:22K5JGLT3:3:1170:35987:6672	1024	HIV_CladeB	496	255	30S60M	AAGCAGTGGTATCAACGCAGAGTACATGGGGGTCTCTCTTGTTAGACCAGATTTGAGCCTGGGAGCTCTCTGGCTAACTAGGGAACCCAC	IIIIIIIIIIIIIIIIIIIIIIIIIIIIIIIIIIIIIIIIIIIIIIIIIIIIIIIIIIIIIIIIIIIIIIIIIIIIIIIIIIIIIIIIII	TCGCTCATCCGCGGAT-1	TTCTTGCTACCT	4	Colon	PMAiIL2	4
LH00373:139:22F3NNLT4:8:2478:16764:6687	0	HIV_CladeB	496	255	30S60M	AAGCAGTGGTATCAACGCAGAGTACATGGGGGTCTCTCTTGTTAGACCAGATTTGAGCCTGGGAGCTCTCTGGCTAACTAGGGAACCCAC	IIIIIIIIIIIIIIIIIIIIIIIIIIIIIIIIIIIIIIIIIIIIIIIIIIIIIIIIIIIIIIIIIIIIIIIIIIIIIIIIIIIIIIIIII	TCGCTCATCCGCGGAT-1	AGGTTAGATAAT	4	Colon	PMAiIL2	4
LH00373:139:22F3NNLT4:8:1217:14749:7486	0	HIV_CladeB	496	255	30S60M	AAGCAGTGGTATCAACGCAGAGTACATGGGGGTCTCTCTTGTTAGACCAGATTTGAGCCTGGGAGCTCTCTGGCTAACTAGGGAACCCAC	IIIIIIIIII-IIIIIIIIIIIIII9IIIIIIIIIIIIIIIII9IIIIIIIIIIIIIIIIIIIIIIIIIIIIIIIIIIIIIIIIIIIIII	TCGCTCATCCGCGGAT-1	AACTGCCCGGTC	4	Colon	PMAiIL2	4
LH00373:139:22F3NNLT4:8:1403:31063:6505	0	HIV_CladeB	496	255	28S62M	GCAGTGGTATCAACGCAGAGTACATGGGGGTCTCTCTTGTTAGACCAGATTTGAGCCTGGGAGCTCTCTGGCTAACTAGGGAACCCACTG	IIIIIIIIIIIIIIIIIIIIIIIIIIIIIIIIIIIIIIIIIIIIIIIIIIIIIIIIIIIIIIIIIIIIIIIIIIIIIIIIIIIIIIIIII	TCGCTCATCCGCGGAT-1	TTACGGCTTCCC	4	Colon	PMAiIL2	4
LH00373:139:22F3NNLT4:8:2216:8323:28581	1024	HIV_CladeB	496	255	30S60M	AAGCAGTGGTATCAACGCAGAGTACATGGGGGTCTCTCTTGTTAGACCAGATTTGAGCCTGGGAGCTCTCTGGCTAACTAGGGAACCCAC	99IIIIIIIIIIIIIIIIIIIIIIIIIIIIIIIIIIIIIIIIIIIIIIIIIIIIIIIIIIIIIIIIIIIIIIIIIII9IIIIII-IIIII	TCGCTCATCCGCGGAT-1	AACTGCCCGGTC	4	Colon	PMAiIL2	4
LH00373:97:22K5JGLT3:2:2217:23154:2762	1024	HIV_CladeB	496	255	28S62M	GCAGTGGTATCAACGCAGAGTACATGGGGGTCTCTCTTGTTAGACCAGATTTGAGCCTGGGAGCTCTCTGGCTAACTAGGGAACCCACTG	IIIIIIIIIIIIIIIIIIIIIIIIIIIIIIIIIIIIIIIIIIIIIIIIIIIIIIIIIIIIIIIIIIIIIIIIIIIIIIIIIIIIIIIIII	TCGCTCATCCGCGGAT-1	ACCGACCTTGGT	4	Colon	PMAiIL2	4
LH00373:139:22F3NNLT4:8:1262:51455:28329	1024	HIV_CladeB	497	255	30S60M	AAGCAGTGGTATCAACGCAGAGTACATGGGGTCTCTCTTGTTAGACCAGATTTGAGCCTGGGAGCTCTCTGGCTAACTAGGGAACCCACT	9II9IIIIIIIIIIIIIIIIIIIIIIIIIIIIIIIIIIIIIIIIIIIIIIIIIIIIIIIIIII9IIIIIIIIIIIIIIIIIIIIIIIIII	TCGCTCATCCGCGGAT-1	TTGAATCCCCGT	4	Colon	PMAiIL2	4
LH00373:97:22K5JGLT3:2:1223:36598:12856	0	HIV_CladeB	497	255	30S60M	AAGCAGTGGTATCAACGCAGAGTACATGGGGTCTCTCTTGTTAGACCAGATTTGAGCCTGGGAGCTCTCTGGCTAACTAGGGAACCCACT	IIIIIIIIIIIIIIIIIIIIIIIIIIIIIIIIIIIIIIIIIIIIIIIIIIIIIIIIIIIIIIIIIIIIIIIIIIIIIIIIIIIIIIIIII	TCGCTCATCCGCGGAT-1	CGCCCGTAGTCC	4	Colon	PMAiIL2	4
LH00373:139:22F3NNLT4:8:2363:49262:20611	0	HIV_CladeB	497	255	30S60M	AAGCAGTGGTATCAACGCAGAGTACATGGGGTCTCTCTTGTTAGACCAGATTTGAGCCTGGGAGCTCTCTGGCTAACTAGGGAACCCACT	IIIIIIIIIIIIIIIIIIIIIIIIIIIIIIIIIIIIIIIIIIIIIIIIIIIIIIIIIIIIIIIIIIIIIIIIIIIIIIIIIIIIIIIIII	TCGCTCATCCGCGGAT-1	CAGCAATCACTG	4	Colon	PMAiIL2	4
LH00373:139:22F3NNLT4:8:1281:36711:5805	1024	HIV_CladeB	497	255	30S60M	AAGCAGTGGTATCAACGCAGAGTACATGGGGTCTCTCTTGTTAGACCAGATTTGAGCCTGGGAGCTCTCTGGCTAACTAGGGAACCCACT	IIIIIIIIIIIIIIIIIIIIIIIIIIIIIIIIIIIIIIIIIIIIIIIIIIIIIIIIIIIIIIIIIIIIIIIIIIIIIIIIIIIIIIIIII	TCGCTCATCCGCGGAT-1	TTAATGTAAATA	4	Colon	PMAiIL2	4
LH00373:139:22F3NNLT4:8:1281:36703:5791	1024	HIV_CladeB	497	255	30S60M	AAGCAGTGGTATCAACGCAGAGTACATGGGGTCTCTCTTGTTAGACCAGATTTGAGCCTGGGAGCTCTCTGGCTAACTAGGGAACCCACT	IIIIIIIIIIIIIIIIIIIIIIIIIIIIIIIIIIIIIIIIIIIIIIIIIIIIIIIIIIIIIIIIIIIIIIIIIIIIIIIIIIIIIIIIII	TCGCTCATCCGCGGAT-1	TTAATGTAAATA	4	Colon	PMAiIL2	4
LH00373:139:22F3NNLT4:8:2363:49278:20611	1024	HIV_CladeB	497	255	30S60M	AAGCAGTGGTATCAACGCAGAGTACATGGGGTCTCTCTTGTTAGACCAGATTTGAGCCTGGGAGCTCTCTGGCTAACTAGGGAACCCACT	IIIIIIIIIIIIIIIIIIIIIIIIIIIIIIIIIIIIIIIIIIIIIIIIIIIIIIIIIIIIIIIIIIIIIIIIIIIIIIIIIIIIIIIIII	TCGCTCATCCGCGGAT-1	CAGCAATCACTG	4	Colon	PMAiIL2	4
LH00373:139:22F3NNLT4:8:1281:36703:5819	1024	HIV_CladeB	497	255	30S60M	AAGCAGTGGTATCAACGCAGAGTACATGGGGTCTCTCTTGTTAGACCAGATTTGAGCCTGGGAGCTCTCTGGCTAACTAGGGAACCCACT	IIIIIIIIIIIIIIIIIIIIIIIIII-IIIIIIIIIIIIIIIIIIIIIIIIIIIIIIIIIIIIIIIIIIIIIIIIII9IIIIIIIIIIII	TCGCTCATCCGCGGAT-1	TTAATGTAAATA	4	Colon	PMAiIL2	4
LH00373:139:22F3NNLT4:8:1327:20737:14770	1024	HIV_CladeB	497	255	29S61M	AGCAGTGGTATCAACGCAGAGTACATGGGGTCTCTCTTGTTAGACCAGATTTGAGCCTGGGAGCTCTCTGGCTAACTAGGGAACCCACTG	IIIIIIIIIIIIIIIIIIIIIIIIIIIIIIIIIIIIIIIIIIIIIIIIIIIIIIIIIIIIIIIIIIIIIIIIIIIIIIIIIIIIIIIIII	TCGCTCATCCGCGGAT-1	CTATAGGTACCT	4	Colon	PMAiIL2	4
LH00373:139:22F3NNLT4:8:2163:42796:29310	1024	HIV_CladeB	497	255	30S60M	AAGCAGTGGTATCAACGCAGAGTACATGGGGTCTCTCTTGTTAGACCAGATTTGAGCCTGGGAGCTCTCTGGCTAACTAGGGAACCCACT	IIIIIIIIIIIIIIIIIIIIIIIIIIIIIIIIIIIIIIIIIIIIIIIIIIIIIIIIIIIIIIIIIIIIIIIIIIIIIIIIIIIIIIIIII	TCGCTCATCCGCGGAT-1	TTCTCAGGGATA	4	Colon	PMAiIL2	4
LH00373:97:22K5JGLT3:3:2185:6095:1144	1024	HIV_CladeB	497	255	30S60M	AAGCAGTGGTATCAACGCAGAGTACATGGGGTCTCTCTTGTTAGACCAGATTTGAGCCTGGGAGCTCTCTGGCTAACTAGGGAACCCACT	IIIIIIIIIIIIIIIIIIIIIIIIIIIIIIIIIIIIIIIIIIIIIIIIIIIIIIIIIIIIIIIIIIIIIIIIIIIIIIIIIIIIIIIIII	TCGCTCATCCGCGGAT-1	GTGTCACTAGCT	4	Colon	PMAiIL2	4
LH00373:139:22F3NNLT4:8:1281:36695:5777	1024	HIV_CladeB	497	255	30S60M	AAGCAGTGGTATCAACGCAGAGTACATGGGGTCTCTCTTGTTAGACCAGATTTGAGCCTGGGAGCTCTCTGGCTAACTAGGGAACCCACT	IIIIIIIIIIIIIIIIIIIIIIIIIIIIIIIIIIIIIIIIIIIIIIIIIIIIIIIIIIIIIIIIIIIIIIIIIIIIIIIIIIIIIIIIII	TCGCTCATCCGCGGAT-1	TTAATGTAAATA	4	Colon	PMAiIL2	4
LH00373:139:22F3NNLT4:8:2256:27219:9096	0	HIV_CladeB	497	255	30S60M	AAGCAGTGGTATCAACGCAGAGTACATGGGGTCTCTCTTGTTAGACCAGATTTGAGCCTGGGAGCTCTCTGGCTAACTAGGGAACCCACT	IIIIIIIIIIIIIIIIIIIIIIIIIIIIIIIIIIIIIIIIIIIIIIIIIIIIIIIIIIIIIIIIIIIIIIIIIIIIIIIIIIIIIIIIII	TCGCTCATCCGCGGAT-1	TAGTGTCCAGAA	4	Colon	PMAiIL2	4
LH00373:139:22F3NNLT4:8:2163:42780:29310	0	HIV_CladeB	497	255	30S60M	AAGCAGTGGTATCAACGCAGAGTACATGGGGTCTCTCTTGTTAGACCAGATTTGAGCCTGGGAGCTCTCTGGCTAACTAGGGAACCCACT	IIIIIIIIIIIIIIIIIIIIIIIIIIIIIIIIIIIIIIIIIIIIIIIIIIIIIIIIIIIIIIIIIIIIIIIIIIIIIIIIIIIIIIIIII	TCGCTCATCCGCGGAT-1	TTCTCAGGGATA	4	Colon	PMAiIL2	4
LH00373:97:22K5JGLT3:2:1183:38965:29391	0	HIV_CladeB	497	255	30S60M	AAGCAGTGGTATCAACGCAGAGTACATGGGGTCTCTCTTGTTAGACCAGATTTGAGCCTGGGAGCTCTCTGGCTAACTAGGGAACCCACT	IIIIIIIIIIIIIIIIIIIIIIIIIIIIIIIIIIIIIIIIIIIIIIIIIIIIIIIIIIIIIIIIIIIIIIIIIIIIIIIIIIIIIIIIII	TCGCTCATCCGCGGAT-1	GTGTCACTAGCT	4	Colon	PMAiIL2	4
LH00373:139:22F3NNLT4:8:2104:25795:14167	0	HIV_CladeB	497	255	30S60M	AAGCAGTGGTATCAACGCAGAGTACATGGGGTCTCTCTTGTTAGACCAGATTTGAGCCTGGGAGCTCTCTGGCTAACTAGGGAACCCACT	IIIIIIIIIIIIIIIIIIIIIIIIIIIIIIIIIIIIIIIIIIIIIIIIIIIIIIIIIIIIIIIIIIIIIIIIIIIIIIIIIIIIIIIIII	TCGCTCATCCGCGGAT-1	TCGATACACCCT	4	Colon	PMAiIL2	4
LH00373:139:22F3NNLT4:8:2259:28659:24729	1024	HIV_CladeB	497	255	30S60M	AAGCAGTGGTATCAACGCAGAGTACATGGGGTCTCTCTTGTTAGACCAGATTTGAGCCTGGGAGCTCTCTGGCTAACTAGGGAACCCACT	IIIIIIIIIIIIIIIIIIIIIIIIIIIIIIIIIIIIIIIIIIIIIIIIIIIIIIIIIIIIIIIIIIIIIIIIIIIIIIIIIIIIIIIIII	TCGCTCATCCGCGGAT-1	TTCTCAGGGATA	4	Colon	PMAiIL2	4
LH00373:139:22F3NNLT4:8:1301:5774:13887	0	HIV_CladeB	497	255	30S60M	AAGCAGTGGTATCAACGCAGAGTACATGGGGTCTCTCTTGTTAGACCAGATTTGAGCCTGGGAGCTCTCTGGCTAACTAGGGAACCCACT	IIIIIIIIIIIIIIIIIIIIIIIIIIIIIIIIIIIIIIIIIIIIIIIIIIIIIIIIIIIIIIIIIIIIIIIIIIIIIIIIIIIIIIIIII	TCGCTCATCCGCGGAT-1	TAATCTGGCTTC	4	Colon	PMAiIL2	4
LH00373:139:22F3NNLT4:8:1363:9610:3297	0	HIV_CladeB	497	255	30S60M	AAGCAGTGGTATCAACGCAGAGTACATGGGGTCTCTCTTGTTAGACCAGATTTGAGCCTGGGAGCTCTCTGGCTAACTAGGGAACCCACT	IIIIIIIIIIIIIIIIIIIIIIIIIIIIIIIIIIIIIIIIIIIIIIIIIIIIIIIIIIIIIIIIIIIIIIIIIIIIIIIIIIIIIIIIII	TCGCTCATCCGCGGAT-1	TCAACCCGTCCG	4	Colon	PMAiIL2	4
LH00373:139:22F3NNLT4:8:1301:5783:13901	1024	HIV_CladeB	497	255	30S60M	AAGCAGTGGTATCAACGCAGAGTACATGGGGTCTCTCTTGTTAGACCAGATTTGAGCCTGGGAGCTCTCTGGCTAACTAGGGAACCCACT	IIIIIIIIIIIIIIIIIIIIIIIIIIIIIIIIIIIIIIIIIIIIIIIIIIIIIIIIIIIIIIIIIIIIIIIIIIIIIIIIIIIIIIIIII	TCGCTCATCCGCGGAT-1	TAATCTGGCTTC	4	Colon	PMAiIL2	4
LH00373:97:22K5JGLT3:2:2138:6483:28126	0	HIV_CladeB	497	255	30S60M	AAGCAGTGGTATCAACGCAGAGTACATGGGGTCTCTCTTGTTAGACCAGATTTGAGCCTGGGAGCTCTCTGGCTAACTAGGGAACCCACT	IIIIIIIIIIIIIIIIIIIIIIIIIIIIIIIIIIIIIIIIIIIIIIIIIIIIIIIIIIIIIIIIIIIIIIIIIIIIIIIIIIIIIIIIII	TCGCTCATCCGCGGAT-1	CCAACGCCCCCT	4	Colon	PMAiIL2	4
LH00373:139:22F3NNLT4:8:1327:20721:14770	0	HIV_CladeB	497	255	29S61M	AGCAGTGGTATCAACGCAGAGTACATGGGGTCTCTCTTGTTAGACCAGATTTGAGCCTGGGAGCTCTCTGGCTAACTAGGGAACCCACTG	IIIIIIIIIIIIIIIIIIIIIIIIIIIIIIIIIIIIIIIIIIIIIIIIIIIIIIIIIIIIIIIIIIIIIIIIIIIIIIIIIIIIIIIIII	TCGCTCATCCGCGGAT-1	CTATAGGTACCT	4	Colon	PMAiIL2	4
LH00373:139:22F3NNLT4:8:1281:36695:5805	1024	HIV_CladeB	497	255	30S60M	AAGCAGTGGTATCAACGCAGAGTACATGGGGTCTCTCTTGTTAGACCAGATTTGAGCCTGGGAGCTCTCTGGCTAACTAGGGAACCCACT	IIIIIIIIIIIIIIIIIIIIIIIIIIIIIIIIIIIIIIIIIIIIIIIII9IIIIIIIIIIIIIIIIIIIIIIIIIIIIIIIIIIIIIIII	TCGCTCATCCGCGGAT-1	TTAATGTAAATA	4	Colon	PMAiIL2	4
LH00373:139:22F3NNLT4:8:2163:42788:29324	1024	HIV_CladeB	497	255	30S60M	AAGCAGTGGTATCAACGCAGAGTACATGGGGTCTCTCTTGTTAGACCAGATTTGAGCCTGGGAGCTCTCTGGCTAACTAGGGAACCCACT	IIIIIIIIIIIIIIIIIIIIIIIIIIIIIIIIIIIIIIIIIIIIIIIIIIIIIIIIIIIIIIIIIIIIIIIIIIIIIIIIIIIIIIIIII	TCGCTCATCCGCGGAT-1	TTCTCAGGGATA	4	Colon	PMAiIL2	4
LH00373:139:22F3NNLT4:8:1281:36719:5791	1024	HIV_CladeB	497	255	30S60M	AAGCAGTGGTATCAACGCAGAGTACATGGGGTCTCTCTTGTTAGACCAGATTTGAGCCTGGGAGCTCTCTGGCTAACTAGGGAACCCACT	IIIIIIIIIIIIIIIIIIIIIIIIIIIIIIIIIIIIIIIIIIIIIIIIIIIIIIIIIIIIIIIIIIIIIIIIIIIIIIIIIIIIIIIIII	TCGCTCATCCGCGGAT-1	TTAATGTAAATA	4	Colon	PMAiIL2	4
LH00373:139:22F3NNLT4:8:2259:28675:24729	1024	HIV_CladeB	497	255	30S60M	AAGCAGTGGTATCAACGCAGAGTACATGGGGTCTCTCTTGTTAGACCAGATTTGAGCCTGGGAGCTCTCTGGCTAACTAGGGAACCCACT	IIIIIIIIIIIIIIIIIIIIIIIIIIIIIIIIIIIIIIIIIIIIIIIIIIIIIIIIIIIIIIIIIIIIIIIIIIIIIIIIIIIIIIIIII	TCGCTCATCCGCGGAT-1	TTCTCAGGGATA	4	Colon	PMAiIL2	4
LH00373:139:22F3NNLT4:8:1262:51447:28315	0	HIV_CladeB	497	255	30S60M	AAGCAGTGGTATCAACGCAGAGTACATGGGGTCTCTCTTGTTAGACCAGATTTGAGCCTGGGAGCTCTCTGGCTAACTAGGGAACCCACT	9IIIIIIIIIIIIIIIIIIIIIIIIIIIIIIIIIIIIIIIIIIIIIIIIIIIIIIIIIIIIIIIIIIIIIIIIIIIIIIIIIIIIIIIII	TCGCTCATCCGCGGAT-1	TTGAATCCCCGT	4	Colon	PMAiIL2	4
LH00373:139:22F3NNLT4:8:1281:36687:5791	0	HIV_CladeB	497	255	30S60M	AAGCAGTGGTATCAACGCAGAGTACATGGGGTCTCTCTTGTTAGACCAGATTTGAGCCTGGGAGCTCTCTGGCTAACTAGGGAACCCACT	IIIIIIIIIIIIIIIIIIIIIIIIIIIIIIIIIIIIIIIIIIIIIIIIIIIIIIIIIIIIIIIIIIIIIIIIIIIIIIIIIIIIIIIIII	TCGCTCATCCGCGGAT-1	TTAATGTAAATA	4	Colon	PMAiIL2	4
LH00373:139:22F3NNLT4:8:2363:49270:20597	1024	HIV_CladeB	497	255	30S60M	AAGCAGTGGTATCAACGCAGAGTACATGGGGTCTCTCTTGTTAGACCAGATTTGAGCCTGGGAGCTCTCTGGCTAACTAGGGAACCCACT	IIIIIIIIIIIIIIIIIIIIIIIIIIIIIIIIIIIIIIIIIIIIIIIIIIIIIIIIIIIIIIIIIIIIIIIIIIIIIIIIIIIIIIIIII	TCGCTCATCCGCGGAT-1	CAGCAATCACTG	4	Colon	PMAiIL2	4
LH00373:139:22F3NNLT4:8:1281:36687:5819	1024	HIV_CladeB	497	255	30S60M	AAGCAGTGGTATCAACGCAGAGTACATGGGGTCTCTCTTGTTAGACCAGATTTGAGCCTGGGAGCTCTCTGGCTAACTAGGGAACCCACT	IIIIIIIIIIIIIIIIIIIIIIIIIIIIIIIIIIIIIIIIIIIIIIIIIIIIIIIIIIIIIIIIIIIIIIIIIIIIIIIIIIIIIIIIII	TCGCTCATCCGCGGAT-1	TTAATGTAAATA	4	Colon	PMAiIL2	4
LH00373:139:22F3NNLT4:8:2239:13859:6253	1024	HIV_CladeB	498	255	88M2S	TCTCTCTTGTTAGACCAGATTTGAGCCTGGGAGCTCTCTGGCTAACTAGGGAACCCACTGCTTAAGCCTCAATAAAGCTTGCCTTGAGAG	IIIIIIIIIIIIII9IIIIIIIIIIIIIIIIIIIIIIIIIIIIIIIIIIIIIIIIIIIIIIIIIIIIIIIIIIIIIIIIIIIIIIIIIII	TCGCTCATCCGCGGAT-1	TACGGATCACTT	4	Colon	PMAiIL2	4
LH00373:139:22F3NNLT4:8:2428:15534:20863	1024	HIV_CladeB	498	255	30S60M	AAGCAGTGGTATCAACGCAGAGTACATGGGTCTCTCTTGTTAGACCAGATTTGAGCCTGGGAGCTCTCTGGCTAACTAGGGAACCCACTG	IIIIIIIIIIIIIIIIIIIIIIIIIIIIIIIIIIIIIIIIIII9IIIIIIIIIIIIIIIIIIIIIIIIIIIIIIIIIIIII9IIIIIIII	TCGCTCATCCGCGGAT-1	GCTGGTTGTGCA	4	Colon	PMAiIL2	4
LH00373:139:22F3NNLT4:8:2239:13850:6239	0	HIV_CladeB	498	255	88M2S	TCTCTCTTGTTAGACCAGATTTGAGCCTGGGAGCTCTCTGGCTAACTAGGGAACCCACTGCTTAAGCCTCAATAAAGCTTGCCTTGAGAG	III-IIIIIIIIII9IIIIIII99II-99IIIII9I9II9IIIIIIIIIIII9I9I9IIIIIIIIIIIIIIIIIIIIIIIIIII-III9I	TCGCTCATCCGCGGAT-1	TACGGATCACTT	4	Colon	PMAiIL2	4
LH00373:139:22F3NNLT4:8:2112:44140:6673	0	HIV_CladeB	498	255	30S60M	AAGCAGTGGTATCAACGCAGAGTACATGGGTCTCTCTTGTTAGACCAGATTTGAGCCTGGGAGCTCTCTGGCTAACTAGGGAACCCACTG	IIIIIIIIIIIIIIIIIIIIIIIIIIIIIIIIIIIIIIIIIIIIIIIIIIIIIIIIIIIIIIIIIIIIIIIIIIIIIIIIIIIIIIIIII	TCGCTCATCCGCGGAT-1	TATCTTGGCTCA	4	Colon	PMAiIL2	4
LH00373:139:22F3NNLT4:8:2428:15526:20877	0	HIV_CladeB	498	255	30S60M	AAGCAGTGGTATCAACGCAGAGTACATGGGTCTCTCTTGTTAGACCAGATTTGAGCCTGGGAGCTCTCTGGCTAACTAGGGAACCCACTG	IIIIIIIIIIIIIIIIIIIIIIIIIIIIIIIIIIIIIIIIIIIIIIIIIIIIIIIIIIIIIIIIIIIIIIIIIIIIIIIIIIIIIIIIII	TCGCTCATCCGCGGAT-1	GCTGGTTGTGCA	4	Colon	PMAiIL2	4
LH00373:139:22F3NNLT4:8:1415:49189:19784	1024	HIV_CladeB	499	255	30S60M	AAGCAGTGGTATCAACGCAGAGTACATGGGCTCTCTTGTTAGACCAGATTTGAGCCTGGGAGCTCTCTGGCTAACTAGGGAACCCACTGC	IIIIIIIIIII9IIIIIIIIIIIIIIII9IIIIIIIIIIIIIIIIIIIIIIIIIIIIIIIIIIIIIIIIIIIIIII-IIIIIIIIIIIII	TCGCTCATCCGCGGAT-1	TCAAATTATCGA	4	Colon	PMAiIL2	4
LH00373:139:22F3NNLT4:8:1378:4051:22250	0	HIV_CladeB	499	255	30S60M	AAGCAGTGGTATCAACGTAGAGTACATGGGCTCTCTTGTTAGACCAGATTTGAGCCTGGGAGCTCTCTGGCTAACTAGGGAACCCACTGC	IIIIIIIIIIIIIIIIIIIIIIIIIIIIIIIIIIIIIIIIIIIIIIIIIIIIIIIIIIIIIIIIIIIIIIIIIIIIIIIIIIIIIIIIII	TCGCTCATCCGCGGAT-1	TCAAATTATCGA	4	Colon	PMAiIL2	4
LH00373:139:22F3NNLT4:8:1415:49197:19770	1024	HIV_CladeB	499	255	30S60M	AAGCAGTGGTATCAACGCAGAGTACATGGGCTCTCTTGTTAGACCAGATTTGAGCCTGGGAGCTCTCTGGCTAACTAGGGAACCCACTGC	IIIIIIIIIIIIIIIIIIIIIIIIIIIIIIIIIIIIIIIIIIIIIIIIIIIIIIIIIIIIIIIIIIIIIIIIIIIIIIIIIIIIIIIIII	TCGCTCATCCGCGGAT-1	TCAAATTATCGA	4	Colon	PMAiIL2	4
LH00373:139:22F3NNLT4:8:2193:32997:25850	1024	HIV_CladeB	530	255	90M	GCTCTCTGGCTAACTAGGGAACCCACTGCTTAAGCCTCAATAAAGCTTGCCTTGAGAGCTTCAAGTAGTGTGTGCCCGTCTGTTGTGTGA	IIIIIIIIIIIIIIIIIIIIIIIIIIIIIIIIIIIIIIIIIIIIIIIIIIIIIIIIIIIIIIIIIIIIIIIIIIIIIIIIIIIIIIIIII	TCGCTCATCCGCGGAT-1	CTTTCTTGAAAC	4	Colon	PMAiIL2	4
LH00373:139:22F3NNLT4:8:2193:32989:25836	0	HIV_CladeB	530	255	90M	GCTCTCTGGCTAACTAGGGAACCCACTGCTTAAGCCTCAATAAAGCTTGCCTTGAGAGCTTCAAGTAGTGTGTGCCCGTCTGTTGTGTGA	IIIIIIIIIIIIIIIIIIIIIIIIIIIIIIIIIIIIIIIIIIIIIIIIIIIIIIIIIIIIIIIIIIIIIIIIIIIIIIIIIIIIIIII9I	TCGCTCATCCGCGGAT-1	CTTTCTTGAAAC	4	Colon	PMAiIL2	4
LH00373:97:22K5JGLT3:2:1225:16469:8963	0	HIV_CladeB	534	255	90M	TCTGGCTAACTAGGGAACCCACTGCTTAAGCCTCAATAAAGCTTGCCTTGAGAGCTTCAAGTAGTGTGTGCCCGTCTGTTGTGTGACTCT	IIIIIIIIIIIIIIIIIIIIIIIIIIIIIIIIIIIIIIIIIIIIIIIIIIIIIIIIIIIIIIIIIIIIIIIIIIIIIIIIIIIIIIIIII	TCGCTCATCCGCGGAT-1	ACACGTTACGTG	4	Colon	PMAiIL2	4
LH00373:139:22F3NNLT4:8:2104:51293:19953	0	HIV_CladeB	558	255	81M9S	CTTAAGCCTCAATAAAGCTTGCCTTGAGAGCTTCAAGTAGTGTGTGCCCGTCTGTTGTGTGACTCTGGTAACTAGAGATCCAAAGAATAA	9IIIII-III9III9II9III9IIIIIIII9IIIIIIIIIIIIIIIIIIIIIIIIIIIIIIIIIIIIIIIIIIIIIIIIIIIIIIIIIII	TCGCTCATCCGCGGAT-1	CTAAACCCGACC	4	Colon	PMAiIL2	4
LH00373:97:22K5JGLT3:2:2283:2433:22229	0	HIV_CladeB	564	255	75M15S	CCTCAATAAAGCTTGCCTTGAGAGCTTCAAGTAGTGTGTGCCCGTCTGTTGTGTGACTCTGGTAACTAGAGATCCAAAGAATAATAGACA	IIII99IIIIIIIIIIIIIIII9IIIIIIIIIIIIIIIIIIIII9IIIIIIIIIIIIIIIIIIIIIIII9IIIIIIIIII9II--III-I	TCGCTCATCCGCGGAT-1	GCAATAAAGAAA	4	Colon	PMAiIL2	4
LH00373:139:22F3NNLT4:8:2256:18932:13803	0	HIV_CladeB	4863	255	1S89M	CAAAGAATAATAGACATAATAGCAACAGACATACGGACTAAAGAATTACAAAAACAAATTACAAGAATTCAAAATTTTCGGGTTTATTAC	IIIIIIIIIIIIIIIIIIIIIIIIIIIIIIIIIIIIIIIIIIIIIIIIIIIIIIIIIIIIIIIIIIIIIIIIIIIIIIIIIIIIIIIIII	TCGCTCATCCGCGGAT-1	ATTTTGATGTCC	4	Colon	PMAiIL2	4
LH00373:139:22F3NNLT4:8:2268:43136:26564	1024	HIV_CladeB	4863	255	19S71M	CTCTGGTAACTAGAGATCCAAAGAATAATAGACATAATAGCAACAGACATACGGACTAAAGAATTACAAAAACAAATTACAAGAATTCAA	IIIIIIIIIIIIIIIIIIIIIIIIIIIIIIIIIIIIIIIIIIIIIIIIIIIIIIIIIIIIIIIIIIIIIIIIIIIIIIIIIIIIIIIIII	TCGCTCATCCGCGGAT-1	GGCTTGCTCATG	4	Colon	PMAiIL2	4
LH00373:139:22F3NNLT4:8:1238:12499:6617	0	HIV_CladeB	4863	255	15S75M	GGTAACTAGAGATCCAAAGAATAATAGACATAATAGCAACAGACATACGGACTAAAGAATTACAAAAACAAATTACAAGAATTCAAAATT	IIIIIIIIIIIIIIIIIIIIIIIIIIIIIIIIIIIIIIIIIIIIIIIIIIIIIIIIIIIIIIIIIIIIIIIIIIIIIIIIIIIIIIIIII	TCGCTCATCCGCGGAT-1	GGGTTTGACTAA	4	Colon	PMAiIL2	4
LH00373:97:22K5JGLT3:3:1231:6677:24489	0	HIV_CladeB	4863	255	22S68M	TGACTCTGGTAACTAGAGATCCAAAGAATAATAGACATAATAGCAACAGACATACGGACTAAAGAATTACAAAAACAAATTACAAGAATT	IIIIIIIIIIIIIIIIIIIIIIIIIIIIIIIIIIIIIIIIIIIIIIIIIIIIIIIIIIIIIIIIIIIIIIIIIIIIIIIIIIIIIIIIII	TCGCTCATCCGCGGAT-1	GCCGTGAATCAC	4	Colon	PMAiIL2	4
LH00373:97:22K5JGLT3:3:2173:19418:15965	0	HIV_CladeB	4863	255	7S83M	GAGATCCAAAGAATAATAGACATAATAGCAACAGACATACGGACTAAAGAATTACAAAAACAAATTACAAGAATTCAAAATTTTCGGGTT	IIIIIIIIIIIIIIIIIIIIIIIIIIIIIIIIIIIIIIIIIIIIIIIIIIIIIIIIIIIIIIIIIIIIIIIIIIIIIIIIIIIIIIIIII	TCGCTCATCCGCGGAT-1	GGCAACCCCGGT	4	Colon	PMAiIL2	4
LH00373:139:22F3NNLT4:8:2268:43128:26550	0	HIV_CladeB	4863	255	19S71M	CTCTGGTAACTAGAGATCCAAAGAATAATAGACATAATAGCAACAGACATACGGACTAAAGAATTACAAAAACAAATTACAAGAATTCAA	IIIIIIIIIIIIIIIIIIIIIIIIIIIIIIIIIIIIIIIIIIIIIIIIIIIIIIIIIIIIIIIIIIIIIIIIIIIIIIIIIIIIIIIIII	TCGCTCATCCGCGGAT-1	GGCTTGCTCATG	4	Colon	PMAiIL2	4
LH00373:97:22K5JGLT3:2:1283:11309:8034	1024	HIV_CladeB	4863	255	1S89M	CAAAGAATAATAGACATAATAGCAACAGACATACGGACTAAAGAATTACAAAAACAAATTACAAGAATTCAAAATTTTCGGGTTTATTAC	IIIIIIIIIIIIIIIIIIIIIIIIIIIIIIIIIIIIIIIIIIIIIIIIIIIIIIIIIIIIIIIIIIIIIIIIIIIIIIIIIIIIIIIIII	TCGCTCATCCGCGGAT-1	ATTTTGATGTCC	4	Colon	PMAiIL2	4
LH00373:97:22K5JGLT3:3:2271:5152:5470	16	HIV_CladeB	4866	255	90M	GAATAATAGACATAATAGCAACAGACATACGGACTAAAGAATTACAAAAACAAATTACAAGAATTCAAAATTTTCGGGTTTATTACAGGG	IIIIIIIIIIIIIIIIIIIIIIIIIIIIIIIIIIIIIIIIIIIIIIIIIIIIIIIIIIIIIIIIIIIIIIIIIIIIIIIIIIIIIIIIII	TCGCTCATCCGCGGAT-1	TGACGTGAGGTT	4	Colon	PMAiIL2	4
LH00373:139:22F3NNLT4:8:2129:49998:8970	1024	HIV_CladeB	4879	255	90M	AATAGCAACAGACATACGGACTAAAGAATTACAAAAACAAATTACAAGAATTCAAAATTTTCGGGTTTATTACAGGGACAGCAGAGATCC	IIIIIIIIIIIIIIIIIIIIIIIIIIIIIIIIII9IIIIIIIIIIIIIIIIIIIIIIIIIIIIIIIIIIIIIIIIIIIIIIIIIIIIIII	TCGCTCATCCGCGGAT-1	GGTTTAATGACA	4	Colon	PMAiIL2	4
LH00373:139:22F3NNLT4:8:2129:49982:8970	0	HIV_CladeB	4879	255	90M	AATAGCAACAGACATACGGACTAAAGAATTACAAAAACAAATTACAAGAATTCAAAATTTTCGGGTTTATTACAGGGACAGCAGAGATCC	9-II-IIIIII9IIIIIIIIIII9II9II9IIIIIIII-IIIIIIIIIIIIIIIIIIIIIIIIIIIIIIIIIIIIIIIIIIIIIIIIIII	TCGCTCATCCGCGGAT-1	GGTTTAATGACA	4	Colon	PMAiIL2	4
LH00373:97:22K5JGLT3:2:1178:22414:23239	0	HIV_CladeB	4886	255	90M	ACAGACATACGGACTAAAGAATTACAAAAACAAATTACAAGAATTCAAAATTTTCGGGTTTATTACAGGGACAGCAGAGATCCACTTTGG	IIIIIIIIIIIIIIIIIIIIIIIIIIIIIIIIIIIIIIIIIIIIIIIIIIIIIIIIIIIIIIIIIIIIIIIIIIIIIIIIIIIIIIIIII	TCGCTCATCCGCGGAT-1	GACACGCTGGCA	4	Colon	PMAiIL2	4
LH00373:97:22K5JGLT3:2:2290:30264:7361	0	HIV_CladeB	4887	255	90M	CAGACATACGGACTAAAGAATTACAAAAACAAATTACAAGAATTCAAAATTTTCGGGTTTATTACAGGGACAGCAGAGATCCACTTTGGA	IIIIIIIIIIIIIIIIIIIIIIIIIIIIIIIIIIIIIIIIIIIIIIIIIIIIIIIIIIIIIIIIIIIIIIIIIIIIIIIIIIIIIIIIII	TCGCTCATCCGCGGAT-1	CGCCTTTTCTGA	4	Colon	PMAiIL2	4
LH00373:139:22F3NNLT4:8:1197:38872:14812	1024	HIV_CladeB	4889	255	90M	GACATACGGACTAAAGAATTACAAAAACAAATTACAAGAATTCAAAATTTTCGGGTTTATTACAGGGACAGCAGAGATCCACTTTGGAAA	IIIIIIIIIIIIIIIIIIIIIIIIIIIIIIIIIIIIIIIIIIIIIIIIIIIIIIIIIIIIIIIIIIIIIIIIIIIIIIIIIIIIIIIIII	TCGCTCATCCGCGGAT-1	CATTCTTATAGA	4	Colon	PMAiIL2	4
LH00373:139:22F3NNLT4:8:1197:38855:14812	0	HIV_CladeB	4889	255	90M	GACATACGGACTAAAGAATTACAAAAACAAATTACAAGAATTCAAAATTTTCGGGTTTATTACAGGGACAGCAGAGATCCACTTTGGAAA	IIIIIIIIIIIIIIIIIIIIIIIIIIIIIIIIIIIIIIIIIIIIIIIIIIIIIIIIIIIIIIIIIIIIIIIIIIIIIIIIIIIIIIIIII	TCGCTCATCCGCGGAT-1	CATTCTTATAGA	4	Colon	PMAiIL2	4
LH00373:97:22K5JGLT3:2:2185:26020:6416	0	HIV_CladeB	4892	255	90M	ATACGGACTAAAGAATTACAAAAACAAATTACAAGAATTCAAAATTTTCGGGTTTATTACAGGGACAGCAGAGATCCACTTTGGAAAGGA	IIIIIIIIIIIIIIIIIIIIIIIIIIIIIIIIIIIIIIIIIIIIIIIIIIIIIIIIIIIIIIIIIIIIIIIIIIIIIIIIIIIIII9III	TCGCTCATCCGCGGAT-1	TTCGCGCCTCGC	4	Colon	PMAiIL2	4
LH00373:97:22K5JGLT3:3:1250:36218:3419	0	HIV_CladeB	4892	255	90M	ATACGGACTAAAGAATTACAAAAACAAATTACAAGAATTCAAAATTTTCGGGTTTATTACAGGGACAGCAGAGATCCACTTTGGAAAGGA	IIIIIIIIIIIIIIIIIIIIIIIIIIIIIIIIIIIIIIIIIIIIIIIIIIIIIIIIIIIIIIIIIIIIIIIIIIIIIIIIIIIIIIIIII	TCGCTCATCCGCGGAT-1	TCACCAATCGCT	4	Colon	PMAiIL2	4
LH00373:139:22F3NNLT4:8:1129:30213:1616	0	HIV_CladeB	4893	255	90M	TACGGACTAAAGAATTACAAAAACAAATTACAAGAATTCAAAATTTTCGGGTTTATTACAGGGACAGCAGAGATCCACTTTGGAAAGGAC	IIIIIIIIIIIIIIIIIIIIIIIIIIIIIIIIIIIIIIIIIIIIIIIIIIIIIIIIIIIIIIIIIIIIIIIIIIIIIIIIIIIIIIIIII	TCGCTCATCCGCGGAT-1	CTGCTTAATTGG	4	Colon	PMAiIL2	4
LH00373:97:22K5JGLT3:3:1298:34443:8963	0	HIV_CladeB	4898	255	2S88M	GGACTAAAGAATTACAAAAACAAATTACAAGAATTCAAAATTTTCGGGTTTATTACAGGGACAGCAGAGATCCACTTTGGAAAGGACCAG	IIIIIIIIII-IIIIIIIIIIIIIIIIIIIIIIIIIIIIIIIIIIIIIIIIIIIIIIIIIIIIIIIIIIIIIIIIIIIIIIIIIIIIIII	TCGCTCATCCGCGGAT-1	AAGTCTTGATAG	4	Colon	PMAiIL2	4
LH00373:97:22K5JGLT3:3:2298:36570:14058	1024	HIV_CladeB	4898	255	2S88M	GGACTAAAGAATTACAAAAACAAATTACAAGAATTCAAAATTTTCGGGTTTATTACAGGGACAGCAGAGATCCACTTTGGAAAGGACCAG	IIIIIIIIIIIIIIIIIIIIIIIIIIIIIIIIIIIIIIIIIIIIIIIIIIIIIIIIIIIIIIIIIIIIIIIIIIIIIIIIIIIIIIIIII	TCGCTCATCCGCGGAT-1	AAGTCTTGATAG	4	Colon	PMAiIL2	4
LH00373:97:22K5JGLT3:3:2190:1952:19762	0	HIV_CladeB	4910	255	90M	CAAAAACAAATTACAAGAATTCAAAATTTTCGGGTTTATTACAGGGACAGCAGAGATCCACTTTGGAAAGGACCAGCAAAGCTCCTTTGG	IIIIIIIIIIIIIIIIIIIIIIIIIIIIIIIIIIIIIIIIIIIIIIIIIIIIIIIIIIIIIIIII9IIIIIIIIIIIIIIIIIIIIIIII	TCGCTCATCCGCGGAT-1	ACGCACTGGGCC	4	Colon	PMAiIL2	4
LH00373:97:22K5JGLT3:3:2117:24457:20980	0	HIV_CladeB	4910	255	90M	CAAAAACAAATTACAAGAATTCAAAATTTTCGGGTTTATTACAGGGACAGCAGAGATCCACTTTGGAAAGGACCAGCAAAGCTCCTTTGG	IIIIIIIIIIIIIIIIIIIIIIIIIIIIIIIIIIIIIIIIIIIIIIIIIIIIIIIIIIIIIIIIIIIIIIIIIIIIIIIIIIII9IIIII	TCGCTCATCCGCGGAT-1	ACACGGTCCTGG	4	Colon	PMAiIL2	4
LH00373:97:22K5JGLT3:2:2238:6668:14667	0	HIV_CladeB	4912	255	90M	AAAACAAATTACAAGAATTCAAAATTTTCGGGTTTATTACAGGGACAGCAGAGATCCACTTTGGAAAGGACCAGCAAAGCTCCTTTGGAA	9IIIIIIIIIIIIIIIIIIIIIIIIIIIIIIIIIIIIIIIIIIIIIIIIIIIIIIIIIIIIIIIIIIIIIIIIIIIIIIIII-IIIIIII	TCGCTCATCCGCGGAT-1	GCGGGCGGTCCA	4	Colon	PMAiIL2	4
LH00373:139:22F3NNLT4:8:1393:24459:26956	1024	HIV_CladeB	4923	255	90M	CAAGAATTCAAAATTTTCGGGTTTATTACAGGGACAGCAGAGATCCACTTTGGAAAGGACCAGCAAAGCTCCTTTGGAAAGGTGAAGGGG	IIIIIIIIIIIIIIIIIIIIIIIIIIIIIIIIIIIIIIIIIIIIIIIIIIIIIIIIIIIIIIIIIIIIIIIIIIIIIIIIIIIIIIIIII	TCGCTCATCCGCGGAT-1	CTAGGCAACCCA	4	Colon	PMAiIL2	4
LH00373:139:22F3NNLT4:8:2126:11115:10665	0	HIV_CladeB	4923	255	90M	CAAGAATTCAAAATTTTCGGGTTTATTACAGGGACAGCAGAGATCCACTTTGGAAAGGACCAGCAAAGCTCCTTTGGAAAGGTGAAGGGG	IIIIIIIIIIIIIIIIIIIIIIIIIIIIIIIIIIIIIIIIIIIIIIIIIIIIIIIIIII9IIIIIIIIIIIIIIIIIII9IIIIIIIIII	TCGCTCATCCGCGGAT-1	AGTTACCTCTAG	4	Colon	PMAiIL2	4
LH00373:97:22K5JGLT3:3:1191:25715:4765	0	HIV_CladeB	4932	255	90M	AAAATTTTCGGGTTTATTACAGGGACAGCAGAGATCCACTTTGGAAAGGACCAGCAAAGCTCCTTTGGAAAGGTGAAGGGGCAGTAGTAA	IIIIIIIIIIIIIIIIIIIIIIIIIIIIIIIIIIIIIIIIIIIIIIIIIIIIIIIIIIIIIIIIIIIIIIIIIIIIIIIIIIIIIIIIII	TCGCTCATCCGCGGAT-1	TCTATTGCAATT	4	Colon	PMAiIL2	4
LH00373:139:22F3NNLT4:8:2314:48607:17823	0	HIV_CladeB	4936	255	90M	TTTTCGGGTTTATTACAGGGACAGCAGAGATCCACTTTGGAAAGGACCAGCAAAGCTCCTTTGGAAAGGTGAAGGGGCAGTAGTAATACA	IIIIIIIIIIIIIIIIIIIIIIIIIIIIIIIIIIIIIIIIIIIIIIIIIIIIIIIIIIIIIIIIIIIIIIIIIIIIIIIIIIIIIIIIII	TCGCTCATCCGCGGAT-1	CCCGGACAGTAT	4	Colon	PMAiIL2	4
LH00373:139:22F3NNLT4:8:2286:35958:9685	16	HIV_CladeB	4938	255	90M	TTCGGGTTTATTACAGGGACAGCAGAGATCCACTTTGGAAAGGACCAGCAAAGCTCCTTTGGAAAGGTGAAGGGGCAGTAGTAATACAAG	IIIIIIIIIIIIIIIIIIIIIIIIIIIIIIIIIIIIIIIIIIIIIIIIIIII9IIIIIIIIIIIIIIIIIIIIIIIIIIIIIIIIIIIII	TCGCTCATCCGCGGAT-1	ACCCTGTAATAA	4	Colon	PMAiIL2	4
LH00373:139:22F3NNLT4:8:2286:35942:9685	16	HIV_CladeB	4938	255	90M	TTCGGGTTTATTACAGGGACAGCAGAGATCCACTTTGGAAAGGACCAGCAAAGCTCCTTTGGAAAGGTGAAGGGGCAGTAGTAATACAAG	IIIIIIIIIIIIIIIIIIIIIIIIIIII-IIIIII-IIIIIIIIIIIIIIIIIIIIIIIIIIIIIIIIIIIIIIIIIIIIIIIIIIIII-	TCGCTCATCCGCGGAT-1	ACCCTGTAATAA	4	Colon	PMAiIL2	4
LH00373:139:22F3NNLT4:8:1182:1348:23651	0	HIV_CladeB	4940	255	90M	CGGGTTTATTACAGGGACAGCAGAGATCCACTTTGGAAAGGACCAGCAAAGCTCCTTTGGAAAGGTGAAGGGGCAGTAGTAATACAAGAT	IIIIIIIIIIIIIIIIIIIIIIIIIIIIIIIIIIIIIIIIIIIIIIIIIIIIII9IIIIIIIIIIIIIIIIIIIIIIIIIIIIIIIIIII	TCGCTCATCCGCGGAT-1	TTGTACCAGGGG	4	Colon	PMAiIL2	4
LH00373:139:22F3NNLT4:8:1134:46349:4614	0	HIV_CladeB	4942	255	90M	GGTTTGTTACAGGGACAGCAGAGATCCACTTTGGAAAGGACCAGCAAAGCTCCTTTGGAAAGGTGAAGGGGCAGTAGTAATACAAGATAA	IIIII-II---III-III9IIII9I-9I9IIIIIIIIIII9IIIIIIIIIIIIIIIIIIIIIIIIIIIIIIIIIIIIIIIIIIIIIIIII	TCGCTCATCCGCGGAT-1	AATATAGCTATC	4	Colon	PMAiIL2	4
LH00373:139:22F3NNLT4:8:1316:28060:13803	0	HIV_CladeB	4955	255	90M	GACAGCAGAGATCCACTTTGGAAAGGACCAGCAAAGCTCCTTTGGAAAGGTGAAGGGGCAGTAGTAATACAAGATAATAGTGATATAAAA	IIIIIIIIIIIIIIIIIIIIIIIIIIIIIIIIIIIIIIIIIIIIIIIIIIIIIIIIIIIIIIIIIIIIIIIIIIIIIIIIIIIIIIIIII	TCGCTCATCCGCGGAT-1	CTACTTCAGGCT	4	Colon	PMAiIL2	4
LH00373:139:22F3NNLT4:8:1329:38143:2737	0	HIV_CladeB	4964	255	90M	GATCCACTTTGGAAAGGACCAGCAAAGCTCCTTTGGAAAGGTGAAGGGGCAGTAGTAATACAAGATAATAGTGATATAAAAGTAGTGCCA	IIIIII-IIIIIIIIIIIIIIIIIIIIIIIIIIIIIIIIIIIIIIIIIIIIIIIIIIIIIIIIIIIIIIIIIIIIIIIIIIIIIIIIIII	TCGCTCATCCGCGGAT-1	CTAGGCAACCCA	4	Colon	PMAiIL2	4
LH00373:139:22F3NNLT4:8:2237:22768:11002	16	HIV_CladeB	4964	255	90M	GATCCACTTTGNAAAGGACCAGCAAAGCTCCTTTGGAAAGGTGAAGGGGCAGTAGTAATACAAGATAATAGTGATATAAAAGTANTGCCA	IIIIIIIIIII#IIIIIIIIIIIIIIIIIIIIIIIIII9IIIIIIIIIIIIIIIIIIIIIIIIIIIIIIIIIIIIIIIIIIIII#IIIII	TCGCTCATCCGCGGAT-1	TTTGTGCTAGAA	4	Colon	PMAiIL2	4
LH00373:139:22F3NNLT4:8:2237:22784:11002	16	HIV_CladeB	4964	255	90M	GATCCACTTTGNAAAGGACCAGCAAAGCTCCTTTGGAAAGGTGAAGGGGCAGTAGTAATACAAGATAATAGTGATATAAAAGTANTGCCA	IIIIIIIIIII#IIIIIIIIIIIIIIIIIIIIIIIIIIIIIIIIIIIIIIIIIIIIIIIIIIIIIIIIIIIIIIIIIIIIIIII#IIIII	TCGCTCATCCGCGGAT-1	TTTGTGCTAGAA	4	Colon	PMAiIL2	4
LH00373:139:22F3NNLT4:8:2237:22792:10988	16	HIV_CladeB	4964	255	90M	GATCCACTTTGNAAAGGACCAGCAAAGCTCCTTTGGAAAGGTGAAGGGGCAGTAGTAATACAAGATAATAGTGATATAAAAGTANTGCCA	IIIIIIIIIII#IIIIIIIIIIIIIIIIIIIIIIIIIIIIIIIIIIIIIIIIIIIIIIIIIIIIIIIIIIIIIIIIIIIIIIII#IIIII	TCGCTCATCCGCGGAT-1	TTTGTGCTAGAA	4	Colon	PMAiIL2	4
LH00373:139:22F3NNLT4:8:2109:35004:21115	16	HIV_CladeB	4979	255	25M427N65M	GGACCAGCAAAGCTCCTTTGGAAAGAGTCTGCTATAAGAAATGCCTTATTAGGACGAGTAGTTAGCCCTAGGTGTGATTATCAAGCAGGA	IIIIIIIIIIIIIIIIIIIIIIIIIIIIIIIIIIIIIIIIIIIIIIIIIIIIIIIIIIIIIIIIIIIIIIIIIIIIIIIIIIIIIIIIII	TCGCTCATCCGCGGAT-1	CTCTGGCGCCAT	4	Colon	PMAiIL2	4
LH00373:97:22K5JGLT3:2:1285:49089:26139	16	HIV_CladeB	4979	255	25M427N65M	GGACCAGCAAAGCTCCTTTGGAAAGAGTCTGCTATAAGAAATGCCTTATTAGGACGAGTAGTTAGCCCTAGGTGTGATTATCAAGCAGGA	IIIIIIIIIIIIIIIIIIIIIIIIIIIIIIIIII-IIIIIIIIIIIIIIIIIIIIIIIIIIIIIIIIIIIIIIIIIIIIIIIIIIIIIII	TCGCTCATCCGCGGAT-1	CTCTGGCGCCAT	4	Colon	PMAiIL2	4
LH00373:97:22K5JGLT3:2:1272:41322:24697	0	HIV_CladeB	4994	255	1S89M	CCTTTGGAAAGGTGAAGGGGCAGTAGTAATACAAGATAATAGTGATATAAAAGTAGTGCCAAGAAGAAAAGTAAAGATCATTAGGGACTA	IIIIIIIIIIIIIIIIIIIIIIIIIIIIIIIIIIIIIIIIIIIIIIIIIIIIIIIIIIIIIIIIIIIIIIIIIIIIIIIIIIIIIII9II	TCGCTCATCCGCGGAT-1	GCCCACTCACCG	4	Colon	PMAiIL2	4
LH00373:97:22K5JGLT3:2:1194:4504:17615	0	HIV_CladeB	4998	255	90M	GGAAAGGTGAAGGGGCAGTAGTAATACAAGATAATAGTGATATAAAAGTAGTGCCAAGAAGAAAAGTAAAGATCATTAGGGACTATGGAA	IIIII9IIIIIIIIIIIIIIIIIIIIIIIIIIIIIIIIIIIIIIIIIIIIIIIIIIIIIIIIIIIIIIIIIIIIIIIIIIIIIIIIIIII	TCGCTCATCCGCGGAT-1	ATCCACTGAGGC	4	Colon	PMAiIL2	4
LH00373:97:22K5JGLT3:2:1195:1638:27068	1024	HIV_CladeB	4998	255	90M	GGAAAGGTGAAGGGGCAGTAGTAATACAAGATAATAGTGATATAAAAGTAGTGCCAAGAAGAAAAGTAAAGATCATTAGGGACTATGGAA	IIIIIIIIIIIIIIIIIIIIIIIIIIIIIIIIIIIIIIIIIIIIIIIIIIIIIIIIIIIIIIIIIIIIIIIIIIIIIIIIIIIIIIIIII	TCGCTCATCCGCGGAT-1	ATCCACTGAGGC	4	Colon	PMAiIL2	4
LH00373:139:22F3NNLT4:8:1297:49294:19350	0	HIV_CladeB	5005	255	90M	TGAAGGGGCAGTAGTAATACAAGATAATAGTGATATAAAAGTAGTGCCAAGAAGAAAAGTAAAGATCATTAGGGACTATGGAAAACAGAT	IIIIIIIIIIIIIIIIIIIIIIIIIIIIIIIIIIIIIIIIIIIIIIIIIIIIIIIIIIIIIIIIIIIIIIIIIIIIIIIIIIIIIIIIII	TCGCTCATCCGCGGAT-1	GTCCTTGCCTTC	4	Colon	PMAiIL2	4
LH00373:97:22K5JGLT3:2:2179:42090:19265	16	HIV_CladeB	5011	255	90M	GGCAGTAGTAATACAAGATAATAGTGATATAAAAGTAGTGCCAAGAAGAAAAGTAAAGATCATTAGGGACTATGGAAAACAGATGGCAGG	IIIIIIIIIIIIIIIIII9II9IIIIIIIIIIIIIIIIIIIIIIIIIIII9IIIIIIIIIIIIII9IIIIIIIIIII9IIIII9IIIII9	TCGCTCATCCGCGGAT-1	CAGTTCTGGTTC	4	Colon	PMAiIL2	4
LH00373:97:22K5JGLT3:2:2234:19261:16974	0	HIV_CladeB	5039	255	90M	ATAAAAGTAGTGCCAAGAAGAAAAGTAAAGATCATTAGGGACTATGGAAAACAGATGGCAGGTGATGATTGTGTGGCAGGTAGACAGGAT	IIIIIIIIIIIIIIIIIIIIIIIIIIIIIIIIIIIIIIIIIIIIIIIIIIIIIIIIIIIIIIIIIIIIIIIIIIIIIIIIIIIIIIIIII	TCGCTCATCCGCGGAT-1	TACTCGGAGAAT	4	Colon	PMAiIL2	4
LH00373:139:22F3NNLT4:8:1256:45418:1518	0	HIV_CladeB	5041	255	90M	AAAAGTAGTGCCAAGAAGAAAAGTAAAGATCATTAGGGACTATGGAAAACAGATGGCAGGTGATGATTGTGTGGCAGGTAGACAGGATGA	-9IIIIIIIIIIIIIIIIIIIIIIIIIIIIIIIIIIIIIIIIIIIIIIIIIIIIIIIIIIIIIIIIIIIIIIIIIIIIIIIIIIIIIIII	TCGCTCATCCGCGGAT-1	ATATTTCTTGGC	4	Colon	PMAiIL2	4
LH00373:139:22F3NNLT4:8:1379:8971:13789	0	HIV_CladeB	5044	255	90M	AGTAGTGCCAAGAAGAAAAGTAAAGATCATTAGGGACTATGGAAAACAGATGGCAGGTGATGATTGTGTGGCAGGTAGACAGGATGAGGA	I9IIIIIIIIIIIIIIIIIIIIIIII9IIIIIIIIIIIIIIIIIIIIIIIIIIIIIIIIIIIIIIIIIIIIIIIIIIIIIIIIIIIIIII	TCGCTCATCCGCGGAT-1	TAATAACCTGCT	4	Colon	PMAiIL2	4
LH00373:139:22F3NNLT4:8:2150:47636:20093	1024	HIV_CladeB	5062	255	90M	AGTAAAGATCATTAGGGACTATGGAAAACAGATGGCAGGTGATGATTGTGTGGCAGGTAGACAGGATGAGGATTAGAGCATGGAAAAGTT	IIIIIIIIIIIIIIIIIIIIIIIIIIIIIIIIIIIIIIIIIIIIIIIIIIIIIIIIIIIIIIIIIIIIIIIIIIIIIIIIIIIIIIIIII	TCGCTCATCCGCGGAT-1	AGTAAGACCAGC	4	Colon	PMAiIL2	4
LH00373:139:22F3NNLT4:8:2150:47652:20093	1024	HIV_CladeB	5062	255	90M	AGTAAAGATCATTAGGGACTATGGAAAACAGATGGCAGGTGATGATTGTGTGGCAGGTAGACAGGATGAGGATTAGAGCATGGAAAAGTT	99IIIIIIIIIIIIIIIIIIIIIIIIIIIIIIIIIIIIIIIIIIIIIIIIIIIIIIIIIIIII9IIIIIIIIIIIIIIIIIIIIIIIIII	TCGCTCATCCGCGGAT-1	AGTAAGACCAGC	4	Colon	PMAiIL2	4
LH00373:139:22F3NNLT4:8:2206:20122:3563	0	HIV_CladeB	5062	255	90M	AGTAAAGATCATTAGGGACTATGGAAAACAGATGGCAGGTGATGATTGTGTGGCAGGTAGACAGGATGAGGATTAGAGCATGGAAAAGTT	#NAME?	TCGCTCATCCGCGGAT-1	CCACATAAGTAG	4	Colon	PMAiIL2	4
LH00373:139:22F3NNLT4:8:1213:51253:19546	0	HIV_CladeB	5062	255	90M	AGTAAAGATCATTAGGGACTATGGAAAACAGATGGCAGGTGATGATTGTGTGGCAGGTAGACAGGATGAGGATTAGAGCATGGAAAAGTT	#NAME?	TCGCTCATCCGCGGAT-1	AGTAAGACCAGC	4	Colon	PMAiIL2	4
LH00373:139:22F3NNLT4:8:2274:41947:26466	0	HIV_CladeB	5098	255	90M	AGGTGATGATTGTGTGGCAGGTAGACAGGATGAGGATTAGAGCATGGAAAAGTTTAGTAAAACACCACATGTACATTTCAAGGAAAGCTA	IIIIIIIIIIIIIIIIIIIIIIIIIIIIIIIIIIIIIIIIIIIIIIIIIIIIIIIIIIIIIIIIIIIIIIIIIIIIIIIIIIIIIIIIII	TCGCTCATCCGCGGAT-1	ATGGTGTAACAA	4	Colon	PMAiIL2	4
LH00373:97:22K5JGLT3:2:1191:47933:21444	0	HIV_CladeB	5108	255	89M1S	TGTGTGGCAGGTAGACAGGATGAGGATTAGAGCATGGAAAAGTTTAGTAAAACACCACATGTACATTTCAAGGAAAGCTAAGGGCTGGTA	I99III-IIIIIIIIIIIIIIIIIIIIIIIIIIIIIIIIIIIIIIIIIIIIIIIIII99IIIIIIII9IIIIIIIIIIIIIIIIIIIIII	TCGCTCATCCGCGGAT-1	GGTTCCTATGGC	4	Colon	PMAiIL2	4
LH00373:97:22K5JGLT3:2:2148:45058:12071	1024	HIV_CladeB	5108	255	89M1S	TGTGTGGCAGGTAGACAGGATGAGGATTAGAGCATGGAAAAGTTTAGTAAAACACCACATGTACATTTCAAGGAAAGCTAAGGGCTGGTA	IIIIIIIIIIIIIIIIIIIIIIIIIIIIIIIIIIIIIIIIIIIIIIIIIIIIIIIIIIIIIIIIIIIIIIIIIIIIIIIIIIIIIIIIII	TCGCTCATCCGCGGAT-1	GGTTCCTATGGC	4	Colon	PMAiIL2	4
LH00373:139:22F3NNLT4:8:2334:7433:15582	1024	HIV_CladeB	5126	255	90M	GATGAGGATTAGAGCATGGAAAAGTTTAGTAAAACACCACATGTACATTTCAAGGAAAGCTAAGGGCTGGTATTATAGACATCACTATGA	IIIIIIIIIIIIIIIIIIIIIIIIIIIIIIIIIIIIIIIIIIIIIIIIIIIIIIIIIIIIIIIIIIIIIIIIIIIIIIIIIIIIIIIIII	TCGCTCATCCGCGGAT-1	CCATCCCAGGCT	4	Colon	PMAiIL2	4
LH00373:139:22F3NNLT4:8:2334:7425:15596	0	HIV_CladeB	5126	255	90M	GATGAGGATTAGAGCATGGAAAAGTTTAGTAAAACACCACATGTACATTTCAAGGAAAGCTAAGGGCTGGTATTATAGACATCACTATGA	IIIIIIIIIIIIIIIIIIIIIIIIIIIIIIIIIIIIIIIIIIIIIIIIIIIIIIIIIIIIIIIIIII9IIIIIIIIIIIIIIIIIIIIII	TCGCTCATCCGCGGAT-1	CCATCCCAGGCT	4	Colon	PMAiIL2	4
LH00373:97:22K5JGLT3:2:2201:7842:16253	0	HIV_CladeB	5128	255	90M	TGAGGATTAGAGCATGGAAAAGTTTAGTAAAACACCACATGTACATTTCAAGGAAAGCTAAGGGCTGGTATTATAGACATCACTATGAAA	IIIIIIIIIIIIIIIIIIIIIIIIIIIIIIIIIIIIIIIIIIIIIIIIIIIIIIIIIIIIIIIIIIIIIIIIIIIIIIIIIIIIIIIIII	TCGCTCATCCGCGGAT-1	TTGCACCGATGG	4	Colon	PMAiIL2	4
LH00373:97:22K5JGLT3:2:2201:7861:16253	1024	HIV_CladeB	5128	255	90M	TGAGGATTAGAGCATGGAAAAGTTTAGTAAAACACCACATGTACATTTCAAGGAAAGCTAAGGGCTGGTATTATAGACATCACTATGAAA	IIIIIIIIIIIIIIIIIIIIIIIIIIIIIIIIIIIIIIIIIIIIIIIIIIIIIIIIIIIIIIIIIIIIIIIIIIIIIIIIIIIIIIIIII	TCGCTCATCCGCGGAT-1	TTGCACCGATGG	4	Colon	PMAiIL2	4
LH00373:97:22K5JGLT3:3:2294:16737:4749	1024	HIV_CladeB	5137	255	30S60M	AAGCAGTGGTATCAACGCAGAGTACATGGGGAGCATGGAAAAGTTTAGTAAAACACCACATGTACATTTCAAGGAAAGCTAAGGGCTGGT	-9I99I9IIIIIIIIIIIIIIIIII9-9II9IIIIIIIIIIIIIIIIIIII9III99IIIIIIIIIIII9I-IIIIIIIIIIIIIIIIII	TCGCTCATCCGCGGAT-1	AAAGGAGATAGC	4	Colon	PMAiIL2	4
LH00373:97:22K5JGLT3:3:1151:40731:9348	0	HIV_CladeB	5137	255	30S60M	AAGCAGTGGTATCAACGCAGAGTACATGGGGAGCATGGAAAAGTTTAGTAAAACACCACATGTACATTTCAAGGAAAGCTAAGGGCTGGT	9IIIIIIIIIIIIIIIIIIIIIIIIIIIIIIIIIIIIIIIIIIIIIIIIIIIIIIIIIIIIIIIIIIIIIIIIIIIIIIIIIIIIIIIII	TCGCTCATCCGCGGAT-1	AAAGGAGATAGC	4	Colon	PMAiIL2	4
LH00373:139:22F3NNLT4:8:2166:21279:21563	0	HIV_CladeB	5140	255	1S89M	GCATGGAAAAGTTTAGTAAAACACCACATGTACATTTCAAGGAAAGCTAAGGGCTGGTATTATAGACATCACTATGAAAGCACTCATCCA	IIIIIIIIIIIIIIIIIIIIIIIIIIIIIIIIIIIIIIIIIIIIIIIIIIIIIIIIIIIIIIIIIIIIIIIIIIIIIIIIIIIIIIIIII	TCGCTCATCCGCGGAT-1	CTGCTTCTCTCG	4	Colon	PMAiIL2	4
LH00373:139:22F3NNLT4:8:2231:24581:17865	0	HIV_CladeB	5154	255	89M1S	GTAAAACACCACATGTACATTTCAAGGAAAGCTAAGGGCTGGTATTATAGACATCACTATGAAAGCACTCATCCAAAAATAAGCTCAGAG	IIIIIIIIIIIIIIIIIIIIIIIIIIIIIIIIIIIIIIIIIIIIIIIII-IIIIIIIIIIIIIIIIIIIIIIIIIIIIIIIIIIIIIIII	TCGCTCATCCGCGGAT-1	TACAGTTAAAGG	4	Colon	PMAiIL2	4
LH00373:97:22K5JGLT3:2:1275:32890:18448	0	HIV_CladeB	5158	255	2S88M	ACAACACCACATGTACATTTCAAGGAAAGCTAAGGGCTGGTATTATAGACATCACTATGAAAGCACTCATCCAAAAATAAGCTCAGAGGT	9-I9I9II9III9I9IIIIIIIIIIIII9IIIII9III9III9I9II9III9III99IIII99II9IIIIII-I-IIIIIIII9II999I	TCGCTCATCCGCGGAT-1	AATCATTACGCA	4	Colon	PMAiIL2	4
LH00373:97:22K5JGLT3:2:1294:5355:12007	0	HIV_CladeB	5158	255	90M	AACACCACATGTACATTTCAAGGAAAGCTAAGGGCTGGTATTATAGACATCACTATGAAAGCACTCATCCAAAAATAAGCTCAGAGGTAC	IIIIIIIIIIIIIIIIIIIIIIIIIIIIIIIIIIIIIIIIIIIIIIIIIIIIIIIIIIIIIIIIIIIIIIIIIIIIIIIIIIIIIIIIII	TCGCTCATCCGCGGAT-1	AAGGTGTTCCGA	4	Colon	PMAiIL2	4
LH00373:139:22F3NNLT4:8:1201:43848:11324	0	HIV_CladeB	5177	255	90M	AAGGAAAGCTAAGGGCTGGTATTATAGACATCACTATGAAAGCACTCATCCAAAAATAAGCTCAGAGGTACACATCCCACTAGGGGATGC	IIIIIIIIIIIII9IIIIIIIIII-IIIIIIIIIIIIIIIIIIIIIIIIIIIIIIIIIIIIIIIIIIIIIIIIIIIIIIIIIIIIIIIII	TCGCTCATCCGCGGAT-1	AGGATCACATCA	4	Colon	PMAiIL2	4
LH00373:97:22K5JGLT3:2:1116:17412:29760	0	HIV_CladeB	5180	255	88M2S	GAAAGCTAAGGGCTGGTATTATAGACATCACTATGAAAGCACTCATCCAAAAATAAGCTCAGAGGTACACATCCCACTAGGGGATGCTGA	IIIIIIIIIIIIIIIIIIIIIIIIIIIIIIIIIIIIIIIIIIIIIIIIIIIIIIIIIIIIIIIIIIIIIIIIIIIIIIIIIIIIIIIIII	TCGCTCATCCGCGGAT-1	GATTTTTGGAGC	4	Colon	PMAiIL2	4
LH00373:139:22F3NNLT4:8:2107:1154:21073	0	HIV_CladeB	5208	255	89M1S	CACTATGAAAGCACTCATCCAAAAATAAGCTCAGAGGTACACATCCCACTAGGGGATGCTGAATTAGTAATCACAACATATTGGGGCCTA	IIIIIIIIIIIIIIIIIIIIIIIIIIIIIIIIIIIIIIIIIIIIIIIIIIIIIIIIIIIIIIIIIIIIIIIIIIIIIIIIIIIIIIIIII	TCGCTCATCCGCGGAT-1	ACTGAGTTTGTC	4	Colon	PMAiIL2	4
LH00373:139:22F3NNLT4:8:1212:14190:27447	0	HIV_CladeB	5224	255	90M	ATCCAAAAATAAGCTCAGAGGTACACATCCCACTAGGGGATGCTGAATTAGTAATCACAACATATTGGGGCCTAAATACAGGAGAAAGAG	IIIIIIIIIIIIIIIIIIIIIIIIIIIIIIIIIIIIIIIIIIIIIIIIIIIIIIIIIIIIIIIIIIIIIIIIIIIIIIIIIIIIIIIIII	TCGCTCATCCGCGGAT-1	TAGACAATGGTT	4	Colon	PMAiIL2	4
LH00373:97:22K5JGLT3:2:1108:27971:23511	1024	HIV_CladeB	5231	255	90M	AATAAGCTCAGAGGTACACATCCCACTAGGGGATGCTGAATTAGTAATCACAACATATTGGGGCCTAAATACAGGAGAAAGAGAGTGGCA	IIIIIIIIIIIIIIIIIIIIIIIIIIIIIIIIIIIIIIIIIIIIII9IIIIIIIIIIIIIIIII9IIIIIIIIIIIIIIIIIIIIIIIII	TCGCTCATCCGCGGAT-1	CCACATAAGTAG	4	Colon	PMAiIL2	4
LH00373:139:22F3NNLT4:8:2103:41939:27125	1024	HIV_CladeB	5235	255	90M	AGCTCAGAGGTACACATCCCACTAGGGGATGCTGAATTAGTAATCACAACATATTGGGGCCTAAATACAGGAGAAAGAGAGTGGCATCTG	IIIIIIIIIIIIIIIIIIIII9IIIIIIIIIIIIIIIIIIIIIIIIIIIIIIIIIIIIIIIIII9IIIIIIIIIIIIIIIIIIIIII9II	TCGCTCATCCGCGGAT-1	GGCATGAATGCT	4	Colon	PMAiIL2	4
LH00373:139:22F3NNLT4:8:2473:28627:2653	1024	HIV_CladeB	5290	255	90M	GGGGCCTAAATACAGGAGAAAGAGAGTGGCATCTGGGTCAAGGGGTCTCCATAGAATGGAGAAAAAGGAAATATAGCACACAAGTAGACC	IIIIIIII-IIIIIIIIII9IIIIIIIIIIIIIIIIIIIIIIIIIIIII9IIIII9IIIIIIIIIIIIIIIIIIIIIIIIIIII-IIIII	TCGCTCATCCGCGGAT-1	CTTGTGGGTTAC	4	Colon	PMAiIL2	4
LH00373:97:22K5JGLT3:2:2111:29450:13802	16	HIV_CladeB	5291	255	90M	GGGCCTAAATACAGGAGAAAGAGAGTGGCATCTGGGTCAAGGGGTCTCCATAGAATGGAGAAAAAGGAAATATAGCACACAAGTAGACCC	IIIIIIIIIIIIIIIIIIIIIIIIIIIIIIIIIIIIIIIIIIIIIIIIIIIIIIIIIIIIIIIIIIIIIIIIIIIIIIIIIIIIIIIIII	TCGCTCATCCGCGGAT-1	TTTACCCTCACG	4	Colon	PMAiIL2	4
LH00373:139:22F3NNLT4:8:1349:36703:21199	0	HIV_CladeB	5299	255	6S84M	GCCTAAATACAGGAGAAAGAGAGTGGCATCTGGGTCAAGGGGTCTCCATAGAATGGAGAAAAAGGAAATATAGCACACAAGTAGACCCTG	IIIIIIIIIIIIIIIIIIIIIIIIIIIIIIIIIIIIIIIIIIIIIIIIIIIIIIIIIIIIIIIIIIIIIIIIIIIIIIIIIIIIIIIIII	TCGCTCATCCGCGGAT-1	TTACAATATAAG	4	Colon	PMAiIL2	4
LH00373:139:22F3NNLT4:8:2498:39907:17669	0	HIV_CladeB	5299	255	1S89M	AATACAGGAGAAAGAGAGTGGCATCTGGGTCAAGGGGTCTCCATAGAATGGAGAAAAAGGAAATATAGCACACAAGTAGACCCTGACCTA	IIII-IIIII9II-IIII9III99IIIIIIIIIIIIIIII9II9IIII-IIIIIIIII9IIIIIIIIIIIIIIIIIIIIIIIIIIIIIII	TCGCTCATCCGCGGAT-1	GGTTTGTATTGC	4	Colon	PMAiIL2	4
LH00373:139:22F3NNLT4:8:1136:9076:24729	0	HIV_CladeB	5301	255	90M	ACAGGAGAAAGAGAGTGGCATCTGGGTCAAGGGGTCTCCATAGAATGGAGAAAAAGGAAATATAGCACACAAGTAGACCCTGACCTAGCA	IIIIIIIIIIIIIIIIIIIIIIIIIIIIIIIIIIIIIIIIIIIIIIIIIIIIIIIIIIIIIIIIIIIIIIIIIIIIIIIIIIIIIIIIII	TCGCTCATCCGCGGAT-1	ATACATTCTAGG	4	Colon	PMAiIL2	4
LH00373:139:22F3NNLT4:8:1136:9092:24729	1024	HIV_CladeB	5301	255	90M	ACAGGAGAAAGAGAGTGGCATCTGGGTCAAGGGGTCTCCATAGAATGGAGAAAAAGGAAATATAGCACACAAGTAGACCCTGACCTAGCA	IIIIIIIIIIIIIIIIIIIIIIIIIIIIIIIIIIIIIIIIIIIIIIIIIIIIIIIIIIIIIIIIIIIIIIIIIIIIIIIIIIIIIIIIII	TCGCTCATCCGCGGAT-1	ATACATTCTAGG	4	Colon	PMAiIL2	4
LH00373:139:22F3NNLT4:8:2208:26830:5931	1024	HIV_CladeB	5306	255	90M	AGAAAGAGAGTGGCATCTGGGTCAAGGGGTCTCCATAGAATGGAGAAAAAGGAAATATAGCACACAAGTAGACCCTGACCTAGCAGACCA	9I-III9IIIIIIIIIIIIIIIIIIIIIIIIIIIIIIIIIII9IIIIIIIIIIIIII9IIIIIIIIIIIIIIIIIIIIIIIIIIIIIIII	TCGCTCATCCGCGGAT-1	CGTCGATGACGC	4	Colon	PMAiIL2	4
LH00373:139:22F3NNLT4:8:2208:26814:5931	0	HIV_CladeB	5306	255	90M	AGAAAGAGAGTGGCATCTGGGTCAAGGGGTCTCCATAGAATGGAGAAAAAGGAAATATAGCACACAAGTAGACCCTGACCTAGCAGACCA	9I9I9IIIIIIIIIIIII9IIIIIIIIIIIIIIIIIIIIIIIIIIIIIIIIIIIIIIIIIIIIIIIIIIIIIIIIIIIIIIIIIIIIIII	TCGCTCATCCGCGGAT-1	CGTCGATGACGC	4	Colon	PMAiIL2	4
LH00373:139:22F3NNLT4:8:1435:49780:4586	0	HIV_CladeB	5307	255	90M	GAAAGAGAGTGGCATCTGGGTCAAGGGGTCTCCATAGAATGGAGAAAAAGGAAATATAGCACACAAGTAGACCCTGACCTAGCAGACCAA	#NAME?	TCGCTCATCCGCGGAT-1	CATATTTTTCCT	4	Colon	PMAiIL2	4
LH00373:97:22K5JGLT3:2:1123:10551:20275	0	HIV_CladeB	5307	255	90M	GAAAGAGAGTGGCATCTGGGTCAAGGGGTCTCCATAGAATGGAGAAAAAGGAAATATAGCACACAAGTAGACCCTGACCTAGCAGACCAA	IIIIIIIIIIIIIIIIIIIIIIIIIIIIIIIIIIIIIIIIIIIIIIIIIIIIIIIIIIIIIIIIIIIIIIIIIIIIIIIIIIIIIIII9I	TCGCTCATCCGCGGAT-1	GAAAAGGGGCAA	4	Colon	PMAiIL2	4
LH00373:139:22F3NNLT4:8:2294:28109:15876	1024	HIV_CladeB	5307	255	90M	GAAAGAGAGTGGCATCTGGGTCAAGGGGTCTCCATAGAATGGAGAAAAAGGAAATATAGCACACAAGTAGACCCTGACCTAGCAGACTAA	I-99I9III9III9IIII99IIIIIIIIII99II9IIII9IIII99III9IIII9IIII9IIIII-IIIIIIIIIIIII9II9I9I9-II	TCGCTCATCCGCGGAT-1	ACTGAGTTTGTC	4	Colon	PMAiIL2	4
LH00373:139:22F3NNLT4:8:2294:28093:15876	1024	HIV_CladeB	5307	255	90M	GAAAGAGAGTGGCATCTGGGTCAAGGGGTCTCCATAGAATGGAGAAAAAGGAAATATAGCACACAAGTAGACCCTGACCTAGCAGACCAA	IIIIIIIII9IIIIIIIIIIIIIIIIIIIIIIIIIIIIIIIIIIIIIIIIIIIIIIIIIIIIIIIIIIIIIIIIIIIIIIIIIIIIIIII	TCGCTCATCCGCGGAT-1	ACTGAGTTTGTC	4	Colon	PMAiIL2	4
LH00373:139:22F3NNLT4:8:2411:24476:27237	0	HIV_CladeB	5317	255	90M	GGCATCTGGGTCAAGGGGTCTCCATAGAATGGAGAAAAAGGAAATATAGCACACAAGTAGACCCTGACCTAGCAGACCAACTAATTCATC	IIIIIIIIIIIIIIIIIIIIIIIIIIIIIIIIIIIIIIIIIIIIIIIIIIIIIIIIIIIIIIIIIIIIIIIIIIIIIIIIIIIIIIIIII	TCGCTCATCCGCGGAT-1	ACCAAATGCATA	4	Colon	PMAiIL2	4
LH00373:139:22F3NNLT4:8:2411:24484:27251	1024	HIV_CladeB	5317	255	90M	GGCATCTGGGTCAAGGGGTCTCCATAGAATGGAGAAAAAGGAAATATAGCACACAAGTAGACCCTGACCTAGCAGACCAACTAATTCATC	IIIIIIIIIIIIIIIIIIIIIIIIIIIIIIIIIIIIIIIIIIIIIIIIIIIIIIIIIIIIIIIIIIIIIIIIIIIIIIIIIIIIIIIIII	TCGCTCATCCGCGGAT-1	ACCAAATGCATA	4	Colon	PMAiIL2	4
LH00373:139:22F3NNLT4:8:2411:24500:27251	1024	HIV_CladeB	5317	255	90M	GGCATCTGGGTCAAGGGGTCTCCATAGAATGGAGAAAAAGGAAATATAGCACACAAGTAGACCCTGACCTAGCAGACCAACTAATTCATC	IIIIIIIIIIIIIIIIIIIIIIIIIIIIIIIIIIIIIIIIIIIIIIIIIIIIIIIIIIIIIIIIIIIIIIIIIIIIIIIIIIIIIII-II	TCGCTCATCCGCGGAT-1	ACCAAATGCATA	4	Colon	PMAiIL2	4
LH00373:139:22F3NNLT4:8:2411:24476:27265	1024	HIV_CladeB	5317	255	90M	GGCATCTGGGTCAAGGGGTCTCCATAGAATGGAGAAAAAGGAAATATAGCACACAAGTAGACCCTGACCTAGCAGACCAACTAATTCATC	II-I9IIIIIIIIIIII9IIIIII9II9IIIIIII99IIIIIIIIIIIIIIIIIIIIIIIIIIIIIIIIIIIIIIIIIIIIIIIIIIIII	TCGCTCATCCGCGGAT-1	ACCAAATGCATA	4	Colon	PMAiIL2	4
LH00373:97:22K5JGLT3:2:2157:33306:24713	0	HIV_CladeB	5320	255	90M	ATCTGGGTCAAGGGGTCTCCATAGAATGGAGAAAAAGGAAATATAGCACACAAGTAGACCCTGACCTAGCAGACCAACTAATTCATCTGT	IIIIIIIIIIIIIIIIIIIIIIIIIIIIIIIIIIIIIIIIIIIIIIIIIIIIIIIIIIIIIIIIIIIIIIIIIIIIIIIIIIIIIIIIII	TCGCTCATCCGCGGAT-1	GGTCTGTATTTA	4	Colon	PMAiIL2	4
LH00373:97:22K5JGLT3:2:1277:15618:28158	1024	HIV_CladeB	5323	255	89M1S	TGGGTCAAGGGGTCTCCATAGAATGGAGAAAAAGGAAATATAGCACACAAGTAGACCCTGACCTAGCAGACCAACTAATTCATCTGTATC	IIIIIIIIIIIIIIIIIIIIIIIIIIIIIIIIIIIIIIIIIIIIIIIIIIIIIIIIIIIIIIIIIIIIIIIIIIIIIIIIIIIIIIIIII	TCGCTCATCCGCGGAT-1	TTCAGGGACTCC	4	Colon	PMAiIL2	4
LH00373:139:22F3NNLT4:8:2333:18034:9335	0	HIV_CladeB	5323	255	89M1S	TGGGTCAAGGGGTCTCCATAGAATGGAGAAAAAGGAAATATAGCACACAAGTAGACCCTGACCTAGCAGACCAACTAATTCATCTGTATC	IIIIIIIIIIIIIIIIIIIIIIIIIIIIIIIIIIIIIIIIIIIIIIIIIIIIIIIIIIIIIIIIIIIIIIIIIIIIIIIIIIIIIIIIII	TCGCTCATCCGCGGAT-1	GTATAAAGTATT	4	Colon	PMAiIL2	4
LH00373:97:22K5JGLT3:3:1251:8896:23143	0	HIV_CladeB	5326	255	90M	GTCAAGGGGTCTCCATAGAATGGAGAAAAAGGAAATATAGCACACAAGTAGACCCTGACCTAGCAGACCAACTAATTCATCTGTATCATT	IIIIIIIIIIIIIIIIIIIIIIIIIIIIIIIIIIIIIIIIIIIIIIIIIIIIIIIIIIIIIIIIIIIIIIIIIIIIIIIIIIIIIIIIII	TCGCTCATCCGCGGAT-1	CATTGCTACTAG	4	Colon	PMAiIL2	4
LH00373:97:22K5JGLT3:3:1251:9044:19361	1024	HIV_CladeB	5326	255	90M	GTCAAGGGGTCTCCATAGAATGGAGAAAAAGGAAATATAGCACACAAGTAGACCCTGACCTAGCAGACCAACTAATTCATCTGTATCATT	IIIIIIIIIIIIIIIIIIIIIIIIIIIIIIIIIIIIIIIIIIIIIIIIIIIIIIIIIIIIIIIIIIIIIIIIIIIIIIIIIIIIIIIIII	TCGCTCATCCGCGGAT-1	CATTGCTACTAG	4	Colon	PMAiIL2	4
LH00373:139:22F3NNLT4:8:2333:42513:12739	1024	HIV_CladeB	5331	255	2S88M	AAGGGGTCTCCATAGAATGGAGAAAAAGGAAATATAGCACACAAGTAGACCCTGACCTAGCAGACCAACTAATTCATCTGTATCATTTTG	9IIIIIIIIIII9IIIIIIIIIIIIIIIIIIIIIIIIIIIIIIIIIIIIIIIIIIIIIIIIIIIIIIIIIII9IIIIIIIIIIIIIIIII	TCGCTCATCCGCGGAT-1	TGAGGGAAACAT	4	Colon	PMAiIL2	4
LH00373:139:22F3NNLT4:8:1198:4512:24281	0	HIV_CladeB	5331	255	2S88M	AAGGGGTCTCCATAGAATGGAGAAAAAGGAAATATAGCACACAAGTAGACCCTGACCTAGCAGACCAACTAATTCATCTGTATCATTTTG	IIIIIIIIIIIIIIIIIIIIIIIIIIIIIIIIIIIIIIIIIIIIIIIIIIIIIIIIIIIIIIIIIIIIIII9IIIIIIIIIIIIIIIIII	TCGCTCATCCGCGGAT-1	TGAGGGAAACAT	4	Colon	PMAiIL2	4
LH00373:139:22F3NNLT4:8:1198:4520:24295	1024	HIV_CladeB	5331	255	2S88M	AAGGGGTCTCCATAGAATGGAGAAAAAGGAAATATAGCACACAAGTAGACCCTGACCTAGCAGACCAACTAATTCATCTGTATCATTTTG	IIIIIIIII9II-9IIIIIIIIIIII9IIIIIIIIIIIIIIIIIIIIIIIIIIIIIIIIIIIIIIIIIIIIIIIIIIIIIIIIIIIIIII	TCGCTCATCCGCGGAT-1	TGAGGGAAACAT	4	Colon	PMAiIL2	4
LH00373:139:22F3NNLT4:8:2333:42505:12725	1024	HIV_CladeB	5331	255	2S88M	AAGGGGTCTCCATAGAATGGAGAAAAAGGAAATATAGCACACAAGTAGACCCTGACCTAGCAGACCAACTAATTCATCTGTATCATTTTG	IIIIIIIIIIIIIIIIIIIIIIIIIIIIIIIIIIIIIIIIIIIIIIIIIIIIIIIIIIIIIIIII-IIIIIIIIIIIIIIIIIIIIII9I	TCGCTCATCCGCGGAT-1	TGAGGGAAACAT	4	Colon	PMAiIL2	4
LH00373:139:22F3NNLT4:8:1475:30399:1742	0	HIV_CladeB	5334	255	1S89M	GGTCTCCATAGAATGGAGAAAAAGGAAATATAGCACACAAGTAGACCCTGACCTAGCAGACCAACTAATTCATCTGTATCATTTTGATTG	IIIIIIIIIIIIIIIIIIIIIIIIIIIIIIIIIIIIIIIIIIIIIIIIIIIIIIIIIIIIIIIIIIIIIIIIIIIIIIIIIIIIIIIIII	TCGCTCATCCGCGGAT-1	GCGCCGGGCTAG	4	Colon	PMAiIL2	4
LH00373:139:22F3NNLT4:8:2329:1105:3311	1024	HIV_CladeB	5339	255	88M2S	CATAGAATGGAGAAAAAGGAAATATAGCACACAAGTAGACCCTGACCTAGCAGACCAACTAATTCATCTGTATCATTTTGATTGTTTTAC	99IIIII9IIIIIIIIIIIIIIII9I9IIIIII9IIIIIIIIIIIIIIIII-9II9IIIIIIIIIIII9IIIIIIIIIIII99I-II99I	TCGCTCATCCGCGGAT-1	TATACACAGGTG	4	Colon	PMAiIL2	4
LH00373:139:22F3NNLT4:8:2329:1097:3297	1024	HIV_CladeB	5339	255	88M2S	CATAGAATGGAGAAAAAGGAAATATAGCACACAAGTAGACCCTGACCTAGCAGACCAACTAATTCATCTGTATCATTTTGATTGTTTTAC	#NAME?	TCGCTCATCCGCGGAT-1	TATACACAGGTG	4	Colon	PMAiIL2	4
LH00373:139:22F3NNLT4:8:2329:1121:3311	1024	HIV_CladeB	5339	255	88M2S	CATAGAATGGAGAAAAAGGAAATATAGCACACAAGTAGACCCTGACCTAGCAGACCAACTAATTCATCTGTATCATTTTGATTGTTTTAC	IIIIIIIIIIIIIIIIIIIIIIIIIIIIIIIIIIIIIII9IIIIIIIIIIIIIIIIII9IIIIIIIIIIIIIIIIIIIIIIIIIIIIIII	TCGCTCATCCGCGGAT-1	TATACACAGGTG	4	Colon	PMAiIL2	4
LH00373:139:22F3NNLT4:8:1228:14320:16381	0	HIV_CladeB	5339	255	88M2S	CATAGAATGGAGAAAAAGGAAATATAGCACACAAGTAGACCCTGACCTAGCAGACCAACTAATTCATCTGTATCATTTTGATTGTTTTAC	IIIIIIIIIIIIIIIIIIIIIIIIIIIIIIIIIIIIIIIIIIIIIIIIIIIIIIIIIIIIIIIIIIIIIIIIIIIIIIIIIIIIIIIIII	TCGCTCATCCGCGGAT-1	GGCATGAATGCT	4	Colon	PMAiIL2	4
LH00373:139:22F3NNLT4:8:1401:2165:13943	0	HIV_CladeB	5339	255	88M2S	CATAGAATGGAGAAAAAGGAAATATAGCACACAAGTAGACCCTGACCTAGCAGACCAACTAATTCATCTGTATCATTTTGATTGTTTTAC	IIIIIIIIIIIIIIIIIIIIIIIIIIIIIIIIIIIIIIIIIIIIIIIIIIIIIIIIIIIIIIIIIIIIIIIIIIIIIIIIIIIIIIIIII	TCGCTCATCCGCGGAT-1	CACCTCTGAGAT	4	Colon	PMAiIL2	4
LH00373:139:22F3NNLT4:8:2329:1129:3297	1024	HIV_CladeB	5339	255	88M2S	CATAGAATGGAGAAAAAGGAAATATAGCACACAAGTAGACCCTGACCTAGCAGACCAACTAATTCATCTGTATCATTTTGATTGTTTTAC	IIIIIIIIIIIIIIIIIIIIIIIIIIIIIIIIIIIIIIIIIIIIIII9IIIIIIIIIIIIIIIIIIIIIIIIIIIIIIIIIIIIIIIIII	TCGCTCATCCGCGGAT-1	TATACACAGGTG	4	Colon	PMAiIL2	4
LH00373:139:22F3NNLT4:8:2191:15080:24001	1024	HIV_CladeB	5339	255	88M2S	CATAGAATGGAGAAAAAGGAAATATAGCACACAAGTAGACCCTGACCTAGCAGACCAACTAATTCATCTGTATCATTTTGATTGTTTTAC	IIIIIIIIIIIIIIIIIIIIIIIIIIIIIIIIIIIIIIIIIIIIIIIIIIIIIIIIIIIIIIIIIIIIIIIIIIIIIIIIIIIIIIIIII	TCGCTCATCCGCGGAT-1	TATACACAGGTG	4	Colon	PMAiIL2	4
LH00373:139:22F3NNLT4:8:1411:23294:17067	0	HIV_CladeB	5339	255	88M2S	CATAGAATGGAGAAAAAGGAAATATAGCACACAAGTAGACCCTGACCTAGCAGACCAACTAATTCATCTGTATCATTTTGATTGTTTTAC	IIIIIIIIIIIIIIIIIIIIIIIIIIIIIIIIIIIIIIIIIIIIIIIIIIIIIIIIIIIIIIIIIIIIIIIIIIIIIIIIIIIIIIIIII	TCGCTCATCCGCGGAT-1	TATACACAGGTG	4	Colon	PMAiIL2	4
LH00373:139:22F3NNLT4:8:2191:15072:23987	1024	HIV_CladeB	5339	255	88M2S	CATAGAATGGAGAAAAAGGAAATATAGCACACAAGTAGACCCTGACCTAGCAGACCAACTAATTCATCTGTATCATTTTGATTGTTTTAC	-9IIIIIIIIIIIII9III9IIIIIIIIIIIIII9IIIIIIIIIIIII-9IIIIIIIIIIII-III9I9IIIIIIIIIIIIIIIIIIIII	TCGCTCATCCGCGGAT-1	TATACACAGGTG	4	Colon	PMAiIL2	4
LH00373:139:22F3NNLT4:8:1208:44148:19658	0	HIV_CladeB	5339	255	88M2S	CATAGAATGGAGAAAAAGGAAATATAGCACACAAGTAGACCCTGACCTAGCAGACCAACTAATTCATCTGTATCATTTTGATTGTTTTAC	IIIIIIIIIIIIIIIIIIIIIIIIIIIIIIIIIIIIIIIIIIIIIIIIIIIIIIIIIIIIIIIIIIIIIIIIIIIIIIIIIIIIIIIIII	TCGCTCATCCGCGGAT-1	TGAGGGTAGGAC	4	Colon	PMAiIL2	4
LH00373:97:22K5JGLT3:2:2225:23579:11927	1024	HIV_CladeB	5343	255	89M1S	GAATGGAGAAAAAGGAAATATAGCACACAAGTAGACCCTGACCTAGCAGACCAACTAATTCATCTGTATCATTTTGATTGTTTTACAGAG	IIIIIIIIIIIIIIIIIIIIIIIIIIIIIIIIIIIIIIIIIIIIIIIIIIIIIIIIIIIIIIIIIIIIIIIIIIIIIIIIIIIIIIIIII	TCGCTCATCCGCGGAT-1	TCAAGACTCTGT	4	Colon	PMAiIL2	4
LH00373:97:22K5JGLT3:2:2225:23561:11927	0	HIV_CladeB	5343	255	89M1S	GAATGGAGAAAAAGGAAATATAGCACACAAGTAGACCCTGACCTAGCAGACCAACTAATTCATCTGTATCATTTTGATTGTTTTACAGAG	I9IIIIIIIIIIIIIIIIIIIIIIIIIIIIIIIIIIIIIIIIIIIIIIIIIIIIIIII9IIIIIIIIIIIIIIIIIIIIIIIIIIIIIII	TCGCTCATCCGCGGAT-1	TCAAGACTCTGT	4	Colon	PMAiIL2	4
LH00373:139:22F3NNLT4:8:2409:44277:20611	1024	HIV_CladeB	5346	255	90M	TGGAGAAAAAGGAAATATAGCACACAAGTAGACCCTGACCTAGCAGACCAACTAATTCATCTGTATCATTTTGATTGTTTTACAAAGTCT	IIIIIIIIIIIIIIIIIIIIIIIIIIIIIIIIIIIIIIIIIIIIIIIIIIIIIIIIIIIIIIIIIIIIIIIIIIIIIIIIIIIIIIIIII	TCGCTCATCCGCGGAT-1	AACCAACGAGCA	4	Colon	PMAiIL2	4
LH00373:139:22F3NNLT4:8:2141:18398:21395	1024	HIV_CladeB	5346	255	90M	TGGAGAAAAAGGAAATATAGCACACAAGTAGACCCTGACCTAGCAGACCAACTAATTCATCTGTATCATTTTGATTGTTTTACAAAGTCT	IIIIIIIIIIIIIIIIIIIIIIIIIIIIIIIIIIIIIIIIIIIIIIIIIIIIIIIIIIIIIIIIIIIIIIIIIIIIIIIIIIIIIIIIII	TCGCTCATCCGCGGAT-1	AACCAACGAGCA	4	Colon	PMAiIL2	4
LH00373:139:22F3NNLT4:8:1439:13357:10175	0	HIV_CladeB	5346	255	90M	TGGAGAAAAAGGAAATATAGCACACAAGTAGACCCTGACCTAGCAGACCAACTAATTCATCTGTATCATTTTGATTGTTTTACAAAGTCT	II9IIIIIIIIIIIIIIIIIIIIIIIIIIIIIIIIIIIIIIIIIIIIIIIIIIIIIIIIIIIIIIIIIIIIIIIIIIIIIIIIIIIIIII	TCGCTCATCCGCGGAT-1	AACCAACGAGCA	4	Colon	PMAiIL2	4
LH00373:97:22K5JGLT3:3:1211:24633:29295	1024	HIV_CladeB	5349	255	90M	AGAAAAAGGAAATATAGCACACAAGTAGACCCTGACCTAGCAGACCAACTAATTCATCTGTATCATTTTGATTGTTTTACAGAGTCTGCT	IIIIIIIIIIIIIIIIIIIIIIIIIIIIIIIIIIIIIIIIIIIIIIIIIIIIIIIIIIIIIIIIIIIIIIIIIIIIIIIIIIIIIIIIII	TCGCTCATCCGCGGAT-1	GTGAGCAGGACT	4	Colon	PMAiIL2	4
LH00373:97:22K5JGLT3:2:1211:29265:21044	0	HIV_CladeB	5349	255	90M	AGAAAAAGGAAATATAGCACACAAGTAGACCCTGACCTAGCAGACCAACTAATTCATCTGTATCATTTTGATTGTTTTACAGAGTCTGCT	IIIIIIIIIIIIIIIIIIIIIIIIIIIIIIIIIIIIIIIIIIIIIIIIIIIIIIIIIIIIIIIIIIIIIIIIIIIIIIIIIIIIIIIIII	TCGCTCATCCGCGGAT-1	TTCAGGGACTCC	4	Colon	PMAiIL2	4
LH00373:97:22K5JGLT3:3:1287:42996:9075	1024	HIV_CladeB	5349	255	90M	AGAAAAAGGAAATATAGCACACAAGTAGACCCTGACCTAGCAGACCAACTAATTCATCTGTATCATTTTGATTGTTTTACAGAGTCTGCT	IIIIIIIIIIIIIIIIIIIIIIIIIIIIIIIIIIIIIIIIIIIIIIIIIIIIIIIIIIIIIIIIIIIIIIIIIIIIIIIIIIIIIIIIII	TCGCTCATCCGCGGAT-1	GTGAGCAGGACT	4	Colon	PMAiIL2	4
LH00373:97:22K5JGLT3:3:1211:24615:29295	1024	HIV_CladeB	5349	255	90M	AGAAAAAGGAAATATAGCACACAAGTAGACCCTGACCTAGCAGACCAACTAATTCATCTGTATCATTTTGATTGTTTTACAGAGTCTGCT	IIIIIIIIIIIIIIIIIIIIIIIIIIIIIIIIIIIIIIIIIIIIIIIIIIIIIIIIIIIIIIIIIIIIIIIIIIIIIIIIIIIIIIIIII	TCGCTCATCCGCGGAT-1	GTGAGCAGGACT	4	Colon	PMAiIL2	4
LH00373:139:22F3NNLT4:8:2116:17193:14097	0	HIV_CladeB	5352	255	90M	AAAAGGAAATATAGCACACAAGTAGACCCTGACCTAGCAGACCAACTAATTCATCTGTATCATTTTGATTGTTTTACAGAGTCTGCTATA	IIIIIIIIIIIIIIIIIIIIIIIIIIIIIIIIIIIIIIIIIIIIIIIIIIIIIIIIIIIIIIIIIIIIIIIIIIIIIIIIIIIIIIIIII	TCGCTCATCCGCGGAT-1	CTTGTGGGTTAC	4	Colon	PMAiIL2	4
LH00373:97:22K5JGLT3:3:1227:8591:28959	0	HIV_CladeB	5360	255	1S89M	AATATAGCACACAAGTAGACCCTGACCTAGCAGACCAACTAATTCATCTGTATCATTTTGATTGTTTTACAGAGTCTGCTATAAGAAATG	IIIIIIIIIIIIIIIIIIIIIIIIIIIIIIIIIIIIIIIIIIIIIIIIIIIIIIIIIIIIIIIIIIIIIIIIIIIIIIIIIIIIIIIIII	TCGCTCATCCGCGGAT-1	GAACCTCAAAGC	4	Colon	PMAiIL2	4
LH00373:139:22F3NNLT4:8:2480:43330:6197	1024	HIV_CladeB	5362	255	89M1S	ATAGCACACAAGTAGACCCTGACCTAGCAGACCAACTAATTCATCTGTATCATTTTGATTGTTTTACAGAGTCTGCTATAAGAAATGCCT	9IIIIIIIIIIIIIIIIIIIIIIIIIIIIIIIIIIIIIIIIIIIIIIIIIIIIIIIIIIIIIIIIIIIIIIIIIIIIIIIIIIIIIIIII	TCGCTCATCCGCGGAT-1	CCATCCCAGGCT	4	Colon	PMAiIL2	4
LH00373:97:22K5JGLT3:2:1273:17856:28959	1024	HIV_CladeB	5366	255	90M	CACACAAGTAGACCCTGACCTAGCAGACCAACTAATTCATCTGTATCATTTTGATTGTTTTTCAGAGTCTGCTATAAGAAATGCCTTATT	IIIIIIIIIIIIIIIIIIIIIIIIIIIIIIIIIIIIIIIIIIIIIIIIIIIIIIIIIIIIIIIIIIIIIIIIIIIIIIIIIIIIIIIIII	TCGCTCATCCGCGGAT-1	CTTGTGGGTTAC	4	Colon	PMAiIL2	4
LH00373:97:22K5JGLT3:2:2117:26344:25754	16	HIV_CladeB	5367	255	90M	ACACAAGTAGACCCTGACCTAGCAGACCAACTAATTCATCTGTATCATTTTGATTGTTTTACAGAGTCTGCTATAAGAAATGCCTTATTA	IIIIIIIIIIIIIIIIIIIIIIIIIIIIIIIIIIIIIIIIIIIIIIIIIIIIIIIIIIIIIIIIIIIIIIIIIIIIIIIIIIIIIIIIII	TCGCTCATCCGCGGAT-1	TCCATGTGTGCC	4	Colon	PMAiIL2	4
LH00373:97:22K5JGLT3:2:2204:20925:22774	1024	HIV_CladeB	5368	255	90M	CACAAGTAGACCCTGACCTAGCAGACCAACTAATTCATCTGTATCATTTTGATTGTTTTACAGAGTCTGCTATAAGAAATGCCTTATTAG	IIIIIIIIIIIIIIIIIIIIIIIIIIIIIIIIIIIIIIIIIIIIIIIIIIIIIIIIIIIIIIIIIIIIIIIIIIIIIIIIIIIIIIIIII	TCGCTCATCCGCGGAT-1	AGGATCACATCA	4	Colon	PMAiIL2	4
LH00373:97:22K5JGLT3:2:2204:20944:21268	1024	HIV_CladeB	5368	255	90M	CACAAGTAGACCCTGACCTAGCAGACCAACTAATTCATCTGTATCATTTTGATTGTTTTACAGAGTCTGCTATAAGAAATGCCTTATTAG	IIIIIIIIIIIIIIIIIIIIIIIIIIIIIIIIIIIIIIIIIIIIIIIIIIIIIIIIIIIIIIIIIIIIIIIIIIIIIIIIIIIIIIIIII	TCGCTCATCCGCGGAT-1	AGGATCACATCA	4	Colon	PMAiIL2	4
LH00373:97:22K5JGLT3:3:2107:44762:7713	1024	HIV_CladeB	5378	255	90M	CCCTGACCTAGCAGACCAACTAATTCATCTGTATCATTTTGATTGTTTTACAGAGTCTGCTATAAGAAATGCCTTATTAGGACGAGTAGT	IIIIIIIIIIIIIIIIIIIIIIIIIIIIIIIIIIIIIIIIIIIIIIIII-IIIIIIIIIIIIIIIIIIIIIIIIIIIIIIIIIIIIIIII	TCGCTCATCCGCGGAT-1	GCGCCGGGCTAG	4	Colon	PMAiIL2	4
LH00373:97:22K5JGLT3:2:1139:9756:1529	0	HIV_CladeB	5387	255	90M	AGCAGACCAACTAATTCATCTGTATCATTTTGATTGTTTTACAGAGTCTGCTATAAGAAATGCCTTATTAGGACGAGTAGTTAGCCCTAG	IIIIIIIIIIIIIIIIIIIIIIIIIIIIIIIIIIIIIIIIIIIIIIIIIIIIIIIIIIIIIIIIIIIIIIIIIIIIIIIIIIIIIIIIII	TCGCTCATCCGCGGAT-1	GTGAGCAGGACT	4	Colon	PMAiIL2	4
LH00373:139:22F3NNLT4:8:1397:28675:20863	0	HIV_CladeB	5395	255	88M2S	AACTAATTCATCTGTATCATTTTGATTGTTTTACAGAGTCTGCTATAAGAAATGCCTTATTAGGACGAGTAGTTAGCCCTAGGTGTGATT	IIIIIIIIIIIIIIIIIIIIIIIIIIIIIIIIIIIIIIIIIIIIIIIIIIIIIIIIIIIIIIIIIIIIIIIIIIIIIIIIIIIIIIIIII	TCGCTCATCCGCGGAT-1	AGTCCAGCAACT	4	Colon	PMAiIL2	4
LH00373:97:22K5JGLT3:2:2265:32132:15660	1024	HIV_CladeB	5405	255	90M	TCTGTATCATTTTGATTGTTTTACAGAGTCTGCTATAAGAAATGCCTTATTAGGACGAGTAGTTAGCCCTAGGTGTGATTATCAAGCAGG	IIIIIIIIIIIIIIIIIIIIIIIIIIIIIIIIIIIIIIIIIIIIIIIIIIIIIIIIIIIIIIIIIIIIIIIIIIIIIIIIIIIIIIIIII	TCGCTCATCCGCGGAT-1	TGAGGGAAACAT	4	Colon	PMAiIL2	4
[truncated: 295 more rows]
