# Supplementary material for: Single-cell characterization of the gastrointestinal HIV reservoir reveals heterogeneous cellular phenotypes
Source: J Clin Invest. 2025 Dec 23;136(4):e196536. doi: 10.1172/JCI196536 (PMC12904708; doi:10.1172/JCI196536)
Supplement: Supporting data values [file jci-136-196536-s117.xlsx]

## Sheet: Figure 2D
Cluster	Blood frequency	Colon frequency
1	0.178388	0.022051
2	0.126412	0.015902
3	0.035306	0.031923
4	0.03331	0.019259
5	0.029751	0.019613
6	0.007453	0.015915
7	0.086118	0.066867
8	0.052182	0.062511
9	0.049675	0.05089
10	0.041617	0.052677
11	0.01363	0.013365
12	0.00249	0.003506
13	0.049151	0.095948
14	0.048395	0.143562
15	0.0095	0.01079
16	0.033207	0.016045
17	0.024226	0.031805
18	0.070843	0.07304
19	0.020954	0.039306
20	0.002031	0.000304

## Sheet: Figure 3A
Donor	freq colon PMAi	freq blood PMAi	freq colon untreated	freq blood untreated
1	0	0	0	0
2	1064.85	377.358	429.185	195.523
3	98.1162	0	0	0
4	105.241	0	256.871	0
5	716.174	0	569.801	99.7307
6	1192.75	637.416	1121.49	553.771
7	365.423	238.635	165.426	0
8	261.233	188.679	0	0
10	540.249	437.522		162.873
11	559.401	1698.2	0	438.933
12	0	0		0

## Sheet: Figure 3F
Cluster	Total Blood cells	Total Colon cells	HIV+ cells blood	HIV+ cells colon	vRNA+ cells/M blood	vRNA+ cells/M colon
1	41553	3554	2	0	48.1313	0
2	29446	2563	1	0	33.9605	0
3	8224	5145	0	1	0	194.363
4	7759	3104	0	1	0	322.165
5	6930	3161	2	0	288.6	0
6	1736	2565	3	3	1728.11	1169.59
7	20060	10777	6	4	299.103	371.161
8	12155	10075	5	9	411.353	893.3
9	11571	8202	1	1	86.423	121.921
10	9694	8490	1	4	103.157	471.143
11	3175	2154	1	0	314.961	0
12	580	565	0	0	0	0
13	11449	15464	12	11	1048.13	711.33
14	11273	23138	7	18	620.953	777.941
15	2213	1739	1	1	451.875	575.043
16	7735	2586	5	3	646.412	1160.09
17	5643	5126	3	2	531.632	390.168
18	16502	11772	7	7	424.191	594.631
19	4881	6335	0	1	0	157.853
20	473	49	0	0	0	0

## Sheet: Figure 3G
Cluster	Blood vRNA+ cells/M	Colon vRNA+ cells/M
1	48.1313	0
2	33.9605	0
3	0	194.363
4	0	322.165
5	288.6	0
6	1728.11	1169.59
7	299.103	371.161
8	411.353	893.3
9	86.423	121.921
10	103.157	471.143
11	314.961	0
12	0	0
13	1048.13	711.33
14	620.953	777.941
15	451.875	575.043
16	646.412	1160.09
17	531.632	390.168
18	424.191	594.631
19	0	157.853
20	0	0

## Sheet: Figure 4
Blood unstimulated vRNA+ cells/M	Colon unstimulated vRNA+ cells/M	Blood Stimulated vRNA+ cells/M	Colon Stimulated vRNA+ cells/M	Donor	QVOA d19 (IUPM)
0	0	0	0	1	0.148
195.523	429.185	377.358	1064.85	2	0.392
0	0	0	98.1162	3	4.575
0	256.871	0	105.241	4	0.021
99.7307	569.801	0	716.174	5	0.505
553.771	1121.49	637.416	1192.75	6	3.036
0	165.426	238.635	365.423	7	0.021
0	0	188.679	261.233	8	0.227
162.873		437.522	540.249	10	0.289
438.933	0	1698.2	559.401	11

## Sheet: Figure S10
Cluster	vRNA+ cells/M CD4 total	vRNA+ cells/M CD4 Blood	vRNA+ cells/M CD4 Colon
1	44.339	48.1313	0
2	31.2412	33.9605	0
3	74.7999	0	194.363
4	92.0556	0	322.165
5	198.196	288.6	0
6	1395.02	1728.11	1169.59
7	324.286	299.103	371.161
8	629.78	411.353	893.3
9	101.148	86.423	121.921
10	274.967	103.157	471.143
11	187.652	314.961	0
12	0	0	0
13	854.606	1048.13	711.33
14	726.512	620.953	777.941
15	506.073	451.875	575.043
16	775.119	646.412	1160.09
17	464.296	531.632	390.168
18	495.155	424.191	594.631
19	89.1583	0	157.853
20	0	0	0
